# Supplementary material for: Evolutionary Conservation and Diversification of Puf RNA Binding Proteins and Their mRNA Targets
Source: PLoS Biol. 2015 Nov 20;13(11):e1002307. doi: 10.1371/journal.pbio.1002307 (PMC4654594; doi:10.1371/journal.pbio.1002307)
Supplement: S8 Dataset — (ZIP) [file pbio.1002307.s008.zip › MotifSearch_PezizoPuf4_NcraCentric.txt]

UNIQID	Name	N.crassa.fa	N.discreta.fa	N.tetrasperma.fa	C.globosum.fa	P.anserina.fa	M.oryzae.fa	V.albo-atrum.fa	V.dahliae.fa	T.reesei.fa	T.virens.fa	T.atroviride.fa	N.haematococca.fa	F.graminearum.fa	F.oxysporum.fa	F.verticillioides.fa	B.cinerea.fa	S.sclerotiorum.fa	T.tonsurans.fa	T.equinum.fa	T.rubrum.fa	A.benhamiae.fa	T.verrucosum.fa	M.gypseum.fa	M.canis.fa	C.immitis.fa	C.posadasii.fa	U.reesii.fa	H.capsulatum.fa	B.dermatitidis.fa	P.brasiliensis.fa	A.nidulans.fa	A.fumigatus.fa	N.fischeri.fa	A.clavatus.fa	A.niger.fa	A.terreus.fa	A.flavus.fa	A.oryzae.fa	M.fijiensis.fa	M.graminicola.fa	S.nodorum.fa	P.tritici-repentis.fa	A.oligospora.fa	T.melanosporum.fa	S.cerevisiae.fa	S.cerevisiaeRM11-1a.fa	S.paradoxus.fa	S.mikatae.fa
NCU00500T0	NCU00500T0	0	NA	1	NA	NA	NA	NA	NA	NA	NA	NA	NA	NA	NA	NA	NA	NA	NA	NA	NA	NA	NA	NA	NA	NA	NA	NA	NA	NA	NA	NA	NA	NA	NA	NA	NA	NA	NA	NA	NA	NA	NA	NA	NA	NA	NA	NA	NA
NCU00501T0	NCU00501T0	0	0	0	0	0	0	0	0	0	1	0	0	0	0	0	0	0	0	0	0	0	0	0	0	0	0	0	0	0	0	0	0	0	0	0	0	0	0	0	NA	0	0	1	0	1	1	1	0
NCU00502T0	NCU00502T0	0	0	0	0	1	0	0	0	0	1	1	0	0	0	0	0	0	1	1	0	0	0	0	0	0	0	0	1	1	1	0	0	0	0	NA	0	0	0	0	0	0	0	0	0	0	0	0	0
NCU00503T0	NCU00503T0	0	0	0	0	0	0	0	0	0	0	0	0	0	0	0	0	NA	NA	NA	NA	NA	NA	NA	NA	NA	NA	NA	NA	NA	NA	NA	NA	NA	NA	NA	NA	NA	NA	1	0	0	0	1	NA	NA	NA	NA	NA
NCU00504T0	NCU00504T0	0	0	0	0	0	0	0	0	0	0	0	0	0	0	0	0	0	0	0	0	0	0	0	0	0	0	NA	0	0	1	1	0	0	0	0	1	0	0	0	0	0	0	1	0	1	1	0	0
NCU00505T0	NCU00505T0	0	NA	NA	0	0	0	0	0	0	0	0	0	0	0	0	0	0	0	NA	0	NA	NA	1	0	0	0	0	0	0	0	0	0	0	0	0	1	0	0	0	0	0	0	1	NA	1	1	NA	NA
NCU00506T0	NCU00506T0	0	0	0	0	1	0	0	0	0	1	0	0	0	0	1	0	0	0	0	0	0	NA	0	NA	0	0	NA	0	1	0	0	0	0	0	NA	0	0	0	0	0	0	0	NA	NA	0	0	1	NA
NCU00509T0	NCU00509T0	0	0	0	0	0	0	NA	NA	NA	NA	NA	NA	NA	NA	NA	NA	NA	NA	NA	NA	NA	NA	NA	NA	NA	NA	NA	NA	NA	NA	NA	NA	NA	NA	NA	NA	NA	NA	NA	NA	NA	NA	NA	NA	NA	NA	NA	NA
NCU00510T0	NCU00510T0	0	NA	0	NA	NA	NA	NA	NA	NA	NA	NA	NA	NA	NA	NA	NA	NA	NA	NA	NA	NA	NA	NA	NA	NA	NA	NA	NA	NA	NA	NA	NA	NA	NA	NA	NA	NA	NA	NA	NA	NA	NA	NA	NA	NA	NA	NA	NA
NCU00512T0	NCU00512T0	0	NA	0	0	0	0	NA	0	0	0	0	0	0	0	0	1	0	0	0	0	0	0	0	0	NA	NA	0	NA	0	1	NA	0	1	0	NA	0	0	0	0	0	NA	0	0	1	0	0	0	NA
NCU00513T0	NCU00513T0	0	0	0	0	0	0	0	0	NA	NA	NA	NA	0	0	NA	0	0	0	0	1	NA	NA	0	1	0	0	0	0	0	0	1	0	0	0	0	0	0	0	1	0	0	0	1	0	NA	NA	NA	NA
NCU00515T0	NCU00515T0	0	0	0	NA	NA	NA	NA	NA	NA	NA	NA	NA	NA	NA	NA	NA	NA	NA	NA	NA	NA	NA	NA	NA	NA	NA	NA	NA	NA	NA	NA	NA	0	NA	NA	NA	NA	NA	NA	NA	NA	NA	NA	NA	0	0	NA	NA
NCU00516T0	NCU00516T0	0	NA	NA	NA	NA	NA	NA	NA	NA	NA	NA	NA	NA	NA	NA	NA	NA	NA	NA	NA	NA	NA	NA	NA	NA	NA	NA	NA	NA	NA	NA	NA	NA	NA	NA	NA	NA	NA	NA	NA	NA	NA	NA	NA	NA	NA	NA	NA
NCU00517T0	NCU00517T0	0	0	0	0	0	0	0	0	0	1	1	0	0	0	NA	0	0	0	0	0	0	0	0	0	0	0	0	0	0	0	0	1	0	0	0	0	0	0	0	0	1	0	1	0	NA	NA	NA	NA
NCU00518T0	NCU00518T0	1	NA	1	0	0	1	0	0	0	0	0	1	0	0	0	1	1	0	0	0	0	0	0	1	0	0	0	0	0	0	1	1	1	1	0	0	1	1	1	1	0	0	1	1	NA	NA	NA	NA
NCU00519T0	NCU00519T0	0	0	1	0	0	0	1	0	0	0	0	0	0	0	0	0	0	0	0	0	NA	0	0	0	1	1	0	0	0	0	1	0	0	0	0	0	0	0	NA	0	0	0	0	0	0	0	0	0
NCU00520T0	NCU00520T0	1	1	1	0	0	0	0	NA	1	1	0	0	1	0	0	1	0	0	0	0	1	1	0	0	0	0	1	0	0	0	0	0	0	0	0	0	0	0	0	0	0	NA	1	0	1	NA	1	1
NCU00521T0	NCU00521T0	0	NA	0	NA	0	0	0	0	0	0	0	0	0	NA	0	0	0	0	0	0	NA	NA	0	0	NA	NA	NA	0	1	0	0	0	0	NA	NA	NA	0	NA	1	0	1	0	1	0	NA	NA	NA	NA
NCU00522T0	NCU00522T0	0	0	0	1	0	0	0	0	0	0	1	0	0	0	0	0	0	0	0	0	0	0	0	0	0	0	0	0	0	0	0	0	0	0	1	0	0	0	0	0	0	0	0	NA	0	0	1	0
NCU00523T0	NCU00523T0	0	1	0	0	0	0	NA	0	0	0	0	0	0	0	0	0	0	0	0	0	0	0	0	0	0	0	0	0	0	0	0	0	0	0	0	0	0	0	0	0	0	0	0	1	0	0	0	0
NCU00524T0	NCU00524T0	0	NA	0	NA	NA	NA	NA	NA	NA	NA	NA	NA	NA	NA	NA	NA	NA	NA	NA	NA	NA	NA	NA	NA	NA	NA	NA	NA	NA	NA	NA	NA	NA	NA	NA	NA	NA	NA	NA	NA	NA	NA	NA	NA	NA	NA	NA	NA
NCU00525T0	NCU00525T0	0	0	0	NA	NA	NA	NA	NA	NA	NA	NA	NA	NA	NA	NA	NA	NA	NA	NA	NA	NA	NA	NA	NA	NA	NA	NA	NA	NA	NA	NA	NA	NA	NA	NA	NA	NA	NA	NA	NA	NA	NA	NA	NA	NA	NA	NA	NA
NCU00526T0	NCU00526T0	0	NA	0	0	0	0	NA	NA	0	0	0	0	0	0	0	0	0	NA	NA	NA	NA	NA	NA	NA	NA	NA	NA	NA	NA	NA	NA	NA	NA	NA	1	NA	NA	NA	0	NA	NA	0	NA	NA	NA	NA	NA	NA
NCU00527T0	NCU00527T0	0	0	0	NA	0	0	1	1	1	1	1	1	1	1	1	NA	NA	1	1	1	NA	NA	1	1	1	1	1	NA	1	1	1	1	1	1	NA	1	1	1	1	1	NA	0	0	0	0	0	0	1
NCU00528T0	NCU00528T0	0	0	0	0	1	0	0	0	0	0	0	0	0	0	0	NA	0	1	1	1	1	1	0	0	0	0	0	1	0	0	0	0	0	0	NA	0	0	0	0	0	0	0	1	0	NA	NA	NA	NA
NCU00529T0	NCU00529T0	0	0	0	NA	NA	NA	NA	NA	NA	NA	NA	NA	NA	NA	NA	NA	NA	NA	NA	NA	NA	NA	NA	NA	NA	NA	NA	NA	NA	NA	NA	NA	NA	NA	NA	NA	NA	NA	NA	NA	NA	NA	NA	NA	NA	NA	NA	NA
NCU00530T0	NCU00530T0	0	NA	0	NA	NA	NA	NA	NA	NA	NA	NA	NA	NA	NA	NA	NA	NA	NA	NA	NA	NA	NA	NA	NA	NA	NA	NA	NA	NA	NA	NA	NA	NA	NA	NA	NA	NA	NA	NA	NA	NA	NA	NA	NA	NA	NA	NA	NA
NCU00531T0	NCU00531T0	0	NA	0	NA	NA	NA	NA	NA	NA	NA	NA	NA	NA	NA	NA	NA	NA	NA	NA	NA	NA	NA	NA	NA	NA	NA	NA	NA	NA	NA	NA	NA	NA	NA	NA	NA	NA	NA	NA	NA	NA	NA	NA	NA	NA	NA	NA	NA
NCU00532T0	NCU00532T0	0	0	0	NA	NA	NA	NA	NA	NA	NA	NA	NA	NA	NA	NA	NA	NA	NA	NA	NA	NA	NA	NA	NA	NA	NA	NA	NA	NA	NA	NA	NA	NA	NA	NA	NA	NA	NA	NA	NA	NA	NA	NA	NA	NA	NA	NA	NA
NCU00533T0	NCU00533T0	0	0	0	NA	NA	NA	NA	NA	NA	NA	NA	NA	NA	NA	NA	NA	NA	NA	NA	NA	NA	NA	NA	NA	NA	NA	NA	NA	NA	NA	NA	NA	NA	NA	NA	NA	NA	NA	NA	NA	NA	NA	NA	NA	NA	NA	NA	NA
NCU00534T0	NCU00534T0	0	NA	NA	NA	NA	NA	NA	NA	NA	NA	NA	NA	NA	NA	NA	NA	NA	NA	NA	NA	NA	NA	NA	NA	NA	NA	NA	NA	NA	NA	NA	NA	NA	NA	NA	NA	NA	NA	NA	NA	NA	NA	NA	NA	NA	NA	NA	NA
NCU00535T0	NCU00535T0	0	0	1	NA	0	0	0	0	0	0	0	0	0	0	1	1	0	0	0	0	0	0	0	0	NA	NA	NA	NA	NA	NA	0	0	0	0	0	NA	0	0	0	0	0	0	NA	NA	NA	NA	NA	0
NCU00536T0	NCU00536T0	0	0	0	0	0	0	0	1	0	0	0	1	1	0	0	0	0	0	0	0	0	0	0	0	0	0	0	0	0	1	1	0	0	0	0	1	0	0	0	0	1	0	1	1	NA	NA	NA	NA
NCU00537T0	NCU00537T0	0	0	0	0	0	0	0	1	0	1	0	0	0	0	0	0	0	NA	NA	NA	NA	NA	1	1	0	0	NA	NA	1	1	0	0	0	1	0	0	0	0	NA	NA	0	NA	1	0	NA	NA	NA	NA
NCU00538T0	NCU00538T0	0	0	0	0	1	0	0	0	0	0	0	0	0	0	0	0	0	0	0	NA	1	1	1	1	0	0	0	0	1	0	1	0	0	0	NA	0	0	NA	NA	NA	0	1	0	0	NA	NA	NA	NA
NCU00541T0	NCU00541T0	0	0	0	0	0	NA	NA	0	0	0	0	0	0	0	0	NA	NA	NA	NA	NA	NA	NA	NA	NA	NA	NA	NA	NA	NA	NA	NA	NA	NA	NA	NA	0	NA	0	NA	NA	NA	NA	NA	NA	NA	NA	NA	NA
NCU00541T1	NCU00541T1	0	NA	NA	NA	NA	0	0	NA	NA	NA	NA	NA	NA	NA	NA	0	0	NA	0	0	0	0	0	0	0	0	NA	0	0	0	0	0	0	0	NA	NA	0	NA	1	0	0	1	0	0	NA	NA	NA	NA
NCU00542T0	NCU00542T0	0	0	0	0	0	0	1	1	0	0	1	1	0	0	0	0	0	0	0	0	0	0	0	0	0	0	0	0	1	0	0	0	0	0	0	0	0	0	0	1	0	0	0	0	NA	NA	NA	NA
NCU00545T0	NCU00545T0	1	0	0	0	0	0	NA	0	1	1	1	0	NA	NA	0	NA	NA	NA	NA	NA	NA	NA	NA	NA	NA	NA	NA	NA	NA	NA	NA	NA	NA	NA	NA	NA	NA	NA	NA	NA	NA	NA	NA	NA	NA	NA	NA	NA
NCU00547T0	NCU00547T0	0	0	0	1	0	0	NA	NA	0	1	0	0	0	0	0	0	NA	0	0	0	NA	0	0	0	NA	NA	NA	0	0	NA	NA	NA	1	0	0	0	0	0	0	NA	NA	NA	NA	NA	NA	NA	NA	NA
NCU00548T0	NCU00548T0	0	NA	0	0	0	NA	NA	0	NA	0	0	0	0	0	0	0	0	0	0	0	0	NA	0	1	0	0	NA	1	0	0	0	0	0	0	NA	0	0	0	NA	NA	NA	0	0	0	0	0	0	1
NCU00549T0	NCU00549T0	0	NA	0	NA	0	0	0	0	0	0	0	0	1	0	0	0	0	0	0	0	0	0	0	0	0	0	0	1	0	1	0	0	0	0	0	0	1	0	0	0	0	0	1	0	0	0	NA	NA
NCU00550T0	NCU00550T0	0	0	0	0	0	0	0	0	NA	0	NA	0	0	NA	NA	1	0	0	0	NA	NA	NA	0	0	0	0	NA	0	0	0	0	0	0	0	NA	0	NA	NA	0	NA	0	0	NA	NA	NA	NA	NA	NA
NCU00551T0	NCU00551T0	0	NA	NA	1	0	0	0	0	NA	1	1	NA	0	0	1	0	0	0	0	0	0	0	0	0	0	1	0	0	0	0	0	0	0	0	NA	0	0	0	0	NA	0	0	0	1	0	0	0	NA
NCU00552T0	NCU00552T0	0	0	0	NA	0	NA	0	0	NA	NA	NA	0	0	0	0	0	0	0	0	0	0	0	1	NA	NA	NA	NA	NA	NA	NA	NA	NA	NA	NA	1	NA	0	0	0	0	0	0	NA	NA	NA	NA	NA	NA
NCU00553T0	NCU00553T0	0	0	0	1	0	0	1	1	0	0	0	1	0	0	0	0	0	0	0	0	0	0	0	0	0	0	0	0	0	0	0	0	0	1	0	0	0	0	0	NA	0	0	NA	0	1	1	0	1
NCU00554T0	NCU00554T0	0	0	0	0	0	0	0	0	1	1	1	0	0	0	0	0	0	0	0	0	0	0	0	0	0	1	0	1	1	0	0	0	0	0	NA	0	0	0	0	0	0	0	0	1	1	1	1	1
NCU00557T0	NCU00557T0	0	NA	NA	NA	NA	NA	NA	NA	NA	NA	NA	NA	NA	NA	NA	NA	NA	NA	NA	NA	NA	NA	NA	NA	NA	NA	NA	NA	NA	NA	NA	NA	NA	NA	NA	NA	NA	NA	NA	NA	NA	NA	NA	NA	NA	NA	NA	NA
NCU00558T0	NCU00558T0	0	0	0	0	0	0	NA	NA	NA	1	0	0	0	0	0	NA	NA	NA	NA	NA	NA	NA	NA	NA	NA	NA	NA	NA	NA	NA	NA	NA	NA	NA	NA	NA	NA	NA	NA	NA	1	NA	NA	NA	NA	NA	NA	NA
NCU00559T0	NCU00559T0	1	0	1	0	1	0	1	1	0	0	1	0	0	0	0	NA	NA	NA	NA	NA	NA	NA	NA	NA	NA	NA	NA	NA	NA	NA	NA	NA	NA	NA	NA	NA	NA	NA	NA	NA	NA	NA	NA	NA	NA	NA	NA	NA
NCU00560T0	NCU00560T0	0	0	0	0	0	0	0	NA	0	0	0	0	0	0	0	NA	0	0	0	0	0	0	0	0	NA	1	0	NA	0	0	0	1	0	0	1	0	0	0	0	0	0	1	1	1	1	1	1	1
NCU00561T0	NCU00561T0	0	0	0	0	0	0	NA	NA	0	0	1	0	0	0	0	NA	NA	NA	NA	NA	NA	NA	NA	NA	0	0	1	0	0	0	0	NA	NA	NA	0	NA	NA	0	0	NA	NA	NA	0	NA	NA	NA	NA	NA
NCU00562T0	NCU00562T0	1	1	1	1	0	0	1	1	1	1	1	1	0	0	1	1	0	0	1	1	1	1	1	1	1	1	0	1	1	0	1	1	1	1	NA	1	1	1	0	0	0	1	NA	NA	NA	NA	NA	NA
NCU00563T0	NCU00563T0	0	0	0	1	0	0	0	1	0	NA	0	0	0	0	0	0	0	0	0	0	0	0	0	0	0	0	0	0	0	0	NA	0	0	0	0	NA	0	0	0	NA	0	0	0	0	NA	NA	NA	NA
NCU00564T0	NCU00564T0	0	NA	NA	0	0	1	NA	1	1	1	1	1	1	1	1	1	1	1	1	1	NA	NA	1	1	1	1	1	1	0	0	1	1	1	1	NA	1	1	1	0	0	1	1	0	0	0	0	1	1
NCU00565T0	NCU00565T0	0	0	0	0	0	0	0	0	0	0	1	0	1	0	0	1	0	1	1	1	1	1	1	1	0	0	0	0	1	0	0	0	0	1	NA	0	0	0	0	0	0	0	0	0	1	1	0	1
NCU00566T0	NCU00566T0	0	0	0	0	0	0	0	0	0	0	0	0	0	0	0	0	0	0	0	0	0	0	0	0	0	0	0	0	0	0	0	0	1	0	NA	0	1	0	0	0	0	0	0	0	1	1	1	1
NCU00567T0	NCU00567T0	0	0	0	0	0	0	0	0	1	1	0	0	1	0	0	0	0	0	0	0	0	0	0	0	0	0	0	0	0	0	0	0	0	0	NA	1	1	NA	0	0	0	0	1	0	1	1	1	1
NCU00568T0	NCU00568T0	0	0	0	0	0	0	0	0	0	1	0	0	0	1	1	0	1	0	0	0	0	0	0	1	0	0	1	0	0	0	1	0	0	0	0	1	1	1	0	0	0	0	NA	0	1	1	1	1
NCU00569T0	NCU00569T0	0	NA	0	NA	0	0	0	0	0	0	0	0	0	0	0	0	0	0	0	0	NA	NA	NA	NA	0	0	0	0	1	0	0	0	0	0	0	0	0	NA	0	0	0	0	0	NA	1	1	0	NA
NCU00570T0	NCU00570T0	0	0	0	0	0	0	0	1	0	0	0	0	0	0	NA	0	0	0	0	0	NA	NA	0	0	0	0	0	0	0	0	0	0	0	0	1	0	0	0	0	0	NA	0	0	1	1	1	1	1
NCU00571T0	NCU00571T0	0	0	0	0	0	0	0	NA	1	0	1	0	0	0	0	0	0	0	0	0	0	0	0	0	0	0	0	0	1	0	0	0	0	1	0	NA	NA	0	0	0	0	0	0	0	0	0	0	1
NCU00572T0	NCU00572T0	1	0	0	NA	1	0	0	0	0	0	0	0	0	0	NA	0	1	NA	NA	NA	NA	NA	NA	NA	NA	NA	NA	NA	NA	NA	NA	NA	NA	NA	NA	NA	NA	NA	0	0	0	0	0	0	NA	NA	NA	NA
NCU00573T0	NCU00573T0	0	0	0	0	0	0	0	0	0	0	0	0	0	0	0	0	0	0	0	0	0	0	0	0	0	0	0	0	0	0	0	0	0	0	0	0	NA	0	0	0	0	0	0	0	NA	NA	NA	NA
NCU00574T0	NCU00574T0	0	NA	NA	NA	NA	NA	NA	NA	NA	NA	NA	NA	NA	NA	NA	NA	NA	NA	NA	NA	NA	NA	NA	NA	NA	NA	NA	NA	NA	NA	NA	NA	NA	NA	NA	NA	NA	NA	NA	NA	NA	NA	NA	NA	NA	NA	NA	NA
NCU00575T0	NCU00575T0	1	1	1	0	0	0	0	0	1	0	0	0	1	NA	1	1	0	0	0	0	0	NA	0	0	1	1	0	0	0	0	1	1	1	1	NA	1	1	1	1	0	0	0	0	NA	0	0	0	1
NCU00576T0	NCU00576T0	0	0	0	0	0	0	NA	0	0	1	0	0	0	0	1	0	0	0	0	0	0	0	0	0	1	1	NA	0	NA	0	0	0	NA	NA	NA	0	0	0	NA	NA	0	NA	NA	NA	NA	NA	NA	NA
NCU00577T0	NCU00577T0	0	0	0	0	0	1	NA	1	0	1	1	0	1	0	0	0	0	0	0	0	0	0	0	0	0	0	0	0	0	0	1	1	1	1	1	1	1	1	0	0	1	NA	NA	0	NA	NA	NA	NA
NCU00578T0	NCU00578T0	0	0	0	0	0	0	0	0	0	0	0	0	0	0	0	0	0	0	0	1	0	0	0	0	0	0	0	1	0	0	0	1	1	1	NA	1	1	1	0	0	0	0	NA	0	NA	NA	NA	NA
NCU00579T0	NCU00579T0	0	0	0	0	0	0	0	0	1	1	1	0	0	0	0	1	0	0	0	0	0	0	0	1	0	0	1	0	1	0	0	0	0	0	NA	1	1	1	0	0	0	0	0	0	0	0	1	1
NCU00580T0	NCU00580T0	0	0	0	0	0	0	0	NA	0	0	0	0	0	0	0	1	0	0	0	0	0	0	0	0	0	0	NA	0	0	1	0	0	0	1	0	0	0	0	0	0	0	0	1	0	0	NA	0	0
NCU00581T0	NCU00581T0	0	0	0	0	0	0	0	0	0	1	0	0	1	0	0	0	0	0	0	0	0	0	1	0	0	0	0	0	0	0	0	0	0	0	0	1	0	0	0	0	1	0	NA	NA	NA	NA	NA	NA
NCU00582T0	NCU00582T0	1	0	1	NA	1	0	0	0	0	0	0	0	0	0	1	0	0	NA	NA	NA	NA	NA	NA	NA	NA	NA	NA	NA	NA	NA	NA	NA	NA	NA	NA	NA	NA	NA	1	1	0	0	0	NA	NA	NA	NA	NA
NCU00583T0	NCU00583T0	1	NA	0	NA	NA	NA	NA	NA	NA	NA	NA	NA	NA	NA	NA	NA	NA	NA	NA	NA	NA	NA	NA	NA	NA	NA	NA	NA	NA	NA	NA	NA	NA	NA	NA	NA	NA	NA	NA	NA	NA	NA	NA	NA	NA	NA	NA	NA
NCU00584T0	NCU00584T0	0	0	0	NA	1	NA	NA	NA	NA	NA	NA	NA	NA	NA	NA	0	0	1	1	0	0	1	0	1	0	0	NA	0	0	NA	0	0	0	1	0	NA	1	1	NA	NA	0	0	NA	NA	0	NA	NA	0
NCU00585T0	NCU00585T0	0	0	0	NA	0	NA	NA	0	NA	NA	NA	0	0	0	0	0	1	0	0	0	NA	0	1	NA	NA	NA	NA	NA	NA	NA	NA	NA	NA	NA	0	NA	0	0	0	0	0	1	0	NA	NA	NA	NA	NA
NCU00586T0	NCU00586T0	0	0	0	0	1	0	0	0	1	0	0	0	0	1	1	1	1	NA	NA	NA	NA	NA	NA	NA	NA	NA	NA	0	0	NA	1	1	1	1	1	1	1	1	0	0	1	0	0	NA	1	1	1	0
NCU00587T0	NCU00587T0	0	0	0	0	1	0	0	0	1	0	0	1	0	0	0	0	0	0	0	0	0	0	0	0	0	0	0	0	1	0	0	1	1	0	0	0	1	1	0	0	1	0	0	NA	0	0	0	1
NCU00589T0	NCU00589T0	1	1	1	1	1	1	0	0	1	1	1	0	0	0	0	1	1	0	0	0	1	1	NA	0	0	0	0	1	0	0	0	0	0	1	0	1	0	0	0	0	1	1	0	0	1	1	0	1
NCU00590T0	NCU00590T0	0	0	0	0	0	0	0	0	0	1	0	NA	0	0	0	0	0	0	0	0	0	0	1	0	0	0	1	0	0	1	1	0	0	1	NA	NA	1	1	0	NA	0	0	1	0	0	0	0	0
NCU00591T0	NCU00591T0	0	0	0	0	0	0	0	0	0	0	0	1	0	0	0	NA	1	0	0	0	0	0	0	0	1	1	1	1	0	1	0	0	1	0	1	0	1	1	0	0	0	0	1	0	0	0	0	NA
NCU00592T0	NCU00592T0	0	0	0	0	0	1	0	1	NA	NA	NA	0	0	0	0	0	0	0	0	0	0	0	0	0	1	1	0	0	0	1	NA	0	0	0	1	0	0	0	0	0	0	1	1	0	NA	NA	NA	NA
NCU00593T0	NCU00593T0	0	0	0	0	0	0	0	0	NA	1	0	0	0	0	0	0	0	0	0	0	0	0	0	0	0	0	0	NA	0	0	0	0	0	0	NA	0	0	0	0	0	0	0	0	0	NA	NA	NA	NA
NCU00594T0	NCU00594T0	0	NA	0	NA	NA	NA	NA	NA	NA	NA	NA	NA	NA	NA	NA	NA	NA	NA	NA	NA	NA	NA	NA	NA	NA	NA	NA	NA	NA	NA	NA	NA	NA	NA	NA	NA	NA	NA	NA	NA	NA	NA	NA	NA	NA	NA	NA	NA
NCU00595T0	NCU00595T0	0	0	1	0	0	0	0	0	NA	0	0	NA	NA	NA	0	NA	0	0	0	0	0	0	NA	0	0	0	0	0	0	NA	0	0	0	0	0	0	0	0	0	0	0	0	0	0	NA	NA	NA	NA
NCU00596T0	NCU00596T0	0	0	0	1	1	0	0	0	0	0	0	0	0	NA	1	1	0	0	0	0	0	0	1	0	0	0	1	1	1	0	0	1	1	0	0	NA	0	0	0	0	1	0	0	1	0	0	0	0
NCU00597T0	NCU00597T0	0	0	1	0	0	0	0	0	1	0	1	0	0	0	0	0	1	NA	NA	NA	NA	NA	NA	NA	0	0	0	0	0	1	NA	NA	NA	NA	NA	0	0	0	0	0	1	0	NA	NA	0	0	0	1
NCU00598T0	NCU00598T0	0	NA	NA	NA	NA	NA	0	NA	NA	NA	NA	NA	NA	NA	NA	NA	NA	NA	NA	NA	NA	NA	NA	NA	NA	NA	NA	NA	NA	NA	NA	NA	NA	NA	NA	NA	NA	NA	NA	NA	NA	NA	NA	NA	NA	NA	NA	NA
NCU00598T1	NCU00598T1	0	0	0	0	0	0	NA	0	NA	NA	NA	NA	1	1	0	0	0	NA	NA	NA	NA	NA	NA	NA	NA	NA	NA	NA	NA	NA	NA	NA	NA	NA	NA	NA	NA	NA	0	0	0	0	NA	0	NA	NA	NA	NA
NCU00599T0	NCU00599T0	1	0	1	1	1	1	NA	1	1	1	1	1	1	1	1	0	1	1	1	1	1	1	1	1	1	1	0	1	1	1	1	1	1	1	1	1	1	1	0	0	0	1	1	1	NA	NA	NA	NA
NCU00600T0	NCU00600T0	0	0	0	0	1	0	0	0	0	0	0	0	1	0	0	0	0	0	0	0	0	0	0	0	0	0	1	1	0	0	1	0	0	0	NA	1	NA	NA	0	0	NA	0	0	0	0	0	0	1
NCU00602T0	NCU00602T0	0	0	0	0	0	0	NA	0	0	1	0	0	0	0	0	0	0	0	0	0	0	0	1	1	0	1	0	0	1	0	0	0	0	1	NA	0	0	0	0	0	0	0	0	0	0	NA	0	0
NCU00603T0	NCU00603T0	0	0	0	NA	NA	NA	NA	NA	NA	NA	NA	NA	NA	NA	NA	NA	NA	NA	NA	NA	NA	NA	NA	NA	NA	NA	NA	NA	NA	NA	NA	NA	NA	NA	NA	NA	NA	NA	NA	NA	NA	NA	NA	NA	NA	NA	NA	NA
NCU00604T0	NCU00604T0	0	0	0	0	0	NA	0	0	1	0	1	0	0	1	NA	0	NA	0	NA	0	0	0	0	0	0	0	NA	0	NA	0	0	0	0	0	NA	0	0	0	0	0	1	0	0	NA	NA	NA	NA	NA
NCU00605T0	NCU00605T0	0	0	0	0	0	0	0	NA	1	0	0	0	1	1	1	1	1	0	0	0	0	0	0	0	0	0	0	0	0	0	1	0	1	1	NA	0	1	1	0	0	0	0	0	0	1	1	0	1
NCU00606T0	NCU00606T0	0	0	0	0	0	0	0	0	0	0	1	NA	NA	NA	NA	1	0	NA	NA	NA	NA	NA	NA	NA	NA	NA	NA	NA	NA	NA	NA	0	0	NA	NA	0	0	0	0	0	0	0	NA	NA	NA	NA	NA	NA
NCU00607T0	NCU00607T0	0	0	0	NA	NA	NA	NA	0	0	1	0	0	1	NA	0	NA	NA	NA	NA	NA	NA	NA	NA	NA	NA	NA	NA	NA	NA	NA	NA	NA	NA	NA	NA	NA	NA	NA	NA	NA	NA	NA	NA	NA	NA	NA	NA	NA
NCU00608T0	NCU00608T0	0	0	0	0	0	0	0	0	0	0	1	0	0	0	0	0	1	0	0	0	0	0	0	0	NA	0	0	NA	0	NA	0	0	0	0	0	0	0	0	0	0	0	1	0	NA	NA	NA	NA	NA
NCU00609T0	NCU00609T0	0	0	0	0	0	0	NA	1	0	0	0	0	0	0	0	0	0	0	0	0	0	0	0	0	0	0	0	NA	1	0	1	0	0	0	0	0	0	0	0	0	0	0	0	0	0	0	0	0
NCU00611T0	NCU00611T0	0	0	0	0	0	0	0	0	0	0	1	0	0	0	0	0	0	1	0	0	1	1	0	0	0	0	0	0	0	0	0	0	1	0	0	0	0	0	0	NA	0	0	0	NA	NA	NA	NA	NA
NCU00614T0	NCU00614T0	0	0	0	NA	1	0	1	1	0	0	0	0	1	0	0	1	0	0	0	0	0	0	0	0	1	1	1	0	1	0	0	0	0	0	NA	1	0	0	0	1	0	0	0	0	0	0	0	0
NCU00617T0	NCU00617T0	0	0	0	0	1	NA	0	0	0	0	0	0	0	0	0	0	0	1	1	1	1	1	1	1	0	0	0	NA	1	1	0	0	0	0	NA	0	0	0	0	0	0	0	0	0	0	0	0	NA
NCU00618T0	NCU00618T0	0	0	0	0	0	0	0	0	0	0	0	0	0	0	0	0	0	0	0	0	NA	NA	0	0	0	0	0	0	0	NA	0	0	0	0	0	0	NA	NA	0	0	0	0	0	0	1	0	NA	NA
NCU00619T0	NCU00619T0	1	0	1	0	0	0	0	0	NA	0	1	0	1	0	0	1	0	NA	0	0	0	0	NA	NA	0	0	NA	NA	NA	NA	1	NA	NA	NA	NA	NA	1	1	0	NA	NA	NA	NA	NA	NA	NA	NA	NA
NCU00620T0	NCU00620T0	0	0	0	0	1	0	0	0	0	NA	0	0	0	0	0	1	1	0	0	0	0	0	0	NA	0	0	0	0	0	0	0	0	0	0	NA	NA	0	0	1	0	0	NA	0	NA	NA	NA	NA	NA
NCU00621T0	NCU00621T0	0	1	0	0	0	1	0	0	0	0	0	1	1	1	0	0	0	0	0	0	0	0	0	0	0	0	0	0	0	0	0	0	0	0	0	0	0	0	0	0	0	0	0	0	0	0	1	0
NCU00622T0	NCU00622T0	0	0	0	1	0	0	0	0	0	0	0	NA	1	1	1	0	0	1	0	1	1	1	1	1	0	0	0	0	0	0	0	1	1	1	1	1	1	1	1	NA	1	1	0	0	0	1	0	1
NCU00623T0	NCU00623T0	0	0	0	NA	0	0	0	0	0	0	0	0	0	0	0	0	0	NA	NA	NA	NA	NA	NA	NA	NA	NA	NA	0	0	0	0	0	0	0	0	1	0	0	0	0	0	0	0	0	NA	NA	NA	NA
NCU00624T0	NCU00624T0	0	0	0	0	1	0	0	0	1	0	0	0	1	0	0	0	0	0	0	0	0	0	0	1	1	1	1	0	0	0	0	0	0	0	NA	0	0	0	0	0	1	0	0	0	0	NA	0	0
NCU00628T0	NCU00628T0	0	0	0	0	0	0	0	0	0	0	0	0	0	0	0	NA	1	0	0	0	0	0	0	0	0	0	0	0	1	0	0	0	0	0	0	0	0	0	0	0	0	0	0	1	NA	NA	0	NA
NCU00629T0	NCU00629T0	0	0	0	0	1	0	0	0	0	1	0	1	0	0	0	0	1	0	0	0	0	0	0	0	0	0	0	1	0	0	0	0	0	0	0	0	0	0	0	0	0	0	0	0	0	0	0	1
NCU00630T0	NCU00630T0	0	0	0	0	1	0	1	0	0	1	0	0	1	0	0	NA	NA	NA	NA	NA	NA	NA	NA	NA	NA	NA	NA	NA	NA	NA	NA	NA	NA	NA	NA	NA	NA	NA	NA	NA	NA	NA	NA	NA	NA	NA	NA	NA
NCU00631T0	NCU00631T0	1	0	1	0	0	0	0	0	0	1	0	0	0	NA	NA	NA	1	1	0	0	0	0	0	0	0	0	0	0	0	0	0	0	1	0	0	0	0	0	NA	0	0	0	NA	0	NA	NA	NA	NA
NCU00632T0	NCU00632T0	0	0	0	0	0	1	0	0	0	0	1	0	0	0	0	1	1	0	0	0	0	0	0	0	0	0	0	0	0	0	0	0	0	0	0	0	0	0	NA	0	0	0	1	0	0	0	0	0
NCU00633T0	NCU00633T0	0	0	0	0	0	0	0	NA	NA	0	0	NA	NA	NA	NA	NA	NA	NA	NA	NA	NA	NA	NA	NA	NA	NA	NA	0	NA	NA	NA	NA	NA	NA	NA	NA	NA	NA	NA	NA	NA	NA	NA	NA	NA	NA	NA	NA
NCU00634T0	NCU00634T0	0	0	0	0	0	0	0	0	0	0	1	0	0	0	0	0	0	0	0	0	0	0	0	0	0	0	0	0	0	0	0	1	0	0	0	1	0	NA	0	0	0	0	0	0	1	0	1	1
NCU00635T0	NCU00635T0	0	1	0	0	0	0	0	0	0	0	0	0	0	0	0	0	0	0	0	0	0	0	0	0	0	0	NA	1	0	0	0	0	0	0	NA	0	0	0	0	0	0	1	0	0	0	0	0	0
NCU00636T0	NCU00636T0	0	0	NA	0	0	0	NA	0	0	0	0	0	0	0	0	0	0	0	0	0	0	0	0	0	0	0	NA	0	0	0	0	1	1	0	NA	NA	0	0	NA	0	0	1	0	0	0	0	0	0
NCU00638T0	NCU00638T0	0	0	0	0	0	0	0	0	NA	NA	NA	0	NA	NA	0	NA	NA	NA	NA	NA	NA	NA	NA	NA	NA	NA	NA	NA	NA	NA	NA	NA	NA	NA	NA	NA	NA	NA	NA	NA	NA	NA	NA	NA	NA	NA	NA	NA
NCU00640T0	NCU00640T0	0	NA	0	NA	NA	NA	NA	NA	NA	NA	NA	NA	NA	NA	NA	NA	NA	NA	NA	NA	NA	NA	NA	NA	NA	NA	NA	NA	NA	NA	NA	NA	NA	NA	NA	NA	NA	NA	NA	NA	NA	NA	NA	NA	NA	NA	NA	NA
NCU00641T0	NCU00641T0	0	0	0	0	0	0	0	0	0	0	0	0	0	1	1	0	0	1	1	1	NA	NA	1	1	1	1	0	0	0	0	0	NA	0	0	NA	NA	0	0	0	0	1	0	1	0	0	0	0	0
NCU00642T0	NCU00642T0	0	1	0	NA	0	NA	0	0	0	0	0	0	0	0	0	0	1	NA	NA	NA	NA	NA	NA	NA	NA	NA	NA	NA	0	NA	0	0	0	0	0	0	0	0	1	0	0	0	0	NA	NA	NA	NA	NA
NCU00643T0	NCU00643T0	1	0	0	0	1	1	0	0	0	0	1	0	0	0	0	0	0	NA	NA	NA	NA	0	NA	NA	NA	NA	NA	NA	0	NA	0	0	0	0	0	0	0	0	0	0	0	0	0	1	NA	NA	NA	NA
NCU00644T0	NCU00644T0	0	0	0	0	1	1	0	0	0	0	0	0	1	0	0	0	0	1	1	1	1	1	1	1	1	1	NA	1	1	0	1	1	1	1	NA	1	1	1	0	0	0	0	NA	0	1	0	0	1
NCU00645T0	NCU00645T0	0	NA	0	NA	NA	NA	NA	NA	NA	NA	NA	NA	NA	NA	NA	NA	NA	NA	NA	NA	NA	NA	NA	NA	NA	NA	NA	NA	NA	NA	NA	NA	NA	NA	NA	NA	NA	NA	NA	NA	NA	NA	NA	NA	NA	NA	NA	NA
NCU00648T0	NCU00648T0	0	0	0	NA	0	0	0	0	1	0	0	0	0	0	0	NA	1	0	0	0	0	0	0	0	0	0	0	0	1	0	1	1	1	0	0	1	1	1	0	NA	0	0	NA	0	NA	NA	NA	NA
NCU00649T0	NCU00649T0	0	0	0	0	0	0	0	0	0	0	0	0	1	0	0	0	0	1	1	0	0	0	0	1	0	1	0	0	0	1	0	0	0	1	0	1	0	0	0	0	1	0	0	0	1	NA	1	0
NCU00650T0	NCU00650T0	0	1	0	0	0	0	0	0	0	0	0	0	0	0	0	0	0	0	0	0	0	0	0	0	0	0	1	0	0	1	0	0	0	0	1	0	0	0	0	0	0	0	1	1	1	1	NA	1
NCU00651T0	NCU00651T0	0	0	0	0	0	0	0	0	0	0	0	0	0	0	0	0	NA	0	0	0	0	0	0	0	0	0	0	NA	0	0	0	0	0	0	NA	NA	0	0	0	1	NA	0	0	0	0	0	0	0
NCU00652T0	NCU00652T0	0	0	0	0	0	0	0	0	0	0	0	0	0	0	0	NA	NA	NA	NA	NA	NA	NA	NA	NA	NA	NA	NA	NA	NA	NA	NA	NA	NA	NA	NA	NA	NA	NA	NA	NA	NA	NA	NA	NA	NA	NA	NA	NA
NCU00653T0	NCU00653T0	0	0	0	0	0	NA	0	0	NA	NA	NA	0	0	0	0	NA	NA	NA	NA	NA	NA	NA	NA	NA	NA	NA	NA	NA	NA	NA	NA	NA	NA	NA	NA	NA	NA	NA	NA	NA	NA	NA	NA	NA	NA	NA	NA	NA
NCU00654T0	NCU00654T0	0	0	0	NA	0	0	0	NA	NA	0	NA	0	0	0	0	NA	NA	NA	NA	NA	NA	NA	NA	NA	NA	NA	NA	NA	NA	NA	NA	NA	NA	NA	NA	NA	NA	NA	NA	NA	NA	NA	NA	NA	NA	NA	NA	NA
NCU00655T0	NCU00655T0	1	1	NA	1	0	1	NA	NA	0	1	0	0	1	0	0	0	0	1	1	1	1	1	1	1	1	1	1	1	1	1	0	0	0	1	1	1	0	0	0	0	0	0	0	0	1	1	1	0
NCU00656T0	NCU00656T0	0	0	0	0	0	0	NA	0	0	0	0	0	0	0	0	1	0	0	0	0	0	0	0	0	1	1	0	0	1	0	1	0	0	0	0	0	0	0	0	0	0	0	0	1	0	0	0	0
NCU00657T0	NCU00657T0	0	0	0	NA	0	0	0	0	0	0	0	0	NA	0	0	0	0	1	1	1	1	1	1	0	1	1	1	1	0	1	1	0	0	0	0	0	0	0	0	0	1	0	1	0	0	0	NA	NA
NCU00658T0	NCU00658T0	0	NA	NA	NA	NA	NA	NA	NA	NA	NA	NA	NA	NA	NA	NA	NA	NA	NA	NA	NA	NA	NA	NA	NA	NA	NA	NA	NA	NA	NA	NA	NA	NA	NA	NA	NA	NA	NA	NA	NA	NA	NA	NA	NA	NA	NA	NA	NA
NCU00659T0	NCU00659T0	0	NA	1	0	1	1	1	1	NA	0	0	0	0	1	1	0	1	1	1	1	1	1	1	1	1	1	1	0	1	1	1	1	1	1	1	0	1	1	0	0	0	0	0	0	NA	NA	NA	NA
NCU00660T0	NCU00660T0	0	1	0	1	1	1	1	1	1	1	1	1	1	1	1	1	1	1	1	1	1	1	1	0	1	1	0	0	1	1	1	1	1	0	0	NA	NA	NA	0	0	0	1	0	0	0	0	0	1
NCU00662T0	NCU00662T0	0	0	0	0	1	0	0	0	0	0	0	1	1	0	0	0	0	0	0	0	0	0	0	0	0	NA	0	0	0	0	0	1	1	0	0	0	0	0	0	0	0	0	1	0	NA	NA	NA	NA
NCU00663T0	NCU00663T0	0	0	0	NA	0	0	NA	0	1	0	0	0	1	1	0	NA	0	NA	NA	NA	NA	NA	NA	NA	NA	NA	NA	NA	NA	NA	NA	NA	NA	NA	NA	NA	NA	NA	NA	NA	NA	NA	NA	NA	NA	NA	NA	NA
NCU00664T0	NCU00664T0	0	NA	NA	NA	1	0	0	0	0	0	0	0	0	0	0	0	0	1	1	1	1	1	1	NA	1	1	1	0	1	0	0	0	0	1	0	1	0	0	1	0	1	1	1	0	0	0	0	0
NCU00665T0	NCU00665T0	0	0	0	0	0	0	0	0	0	0	0	1	0	1	1	0	0	0	0	0	1	0	0	0	0	0	0	1	0	0	0	0	0	0	0	0	0	0	0	0	0	0	1	1	1	1	1	1
NCU00666T0	NCU00666T0	0	0	0	NA	NA	NA	NA	NA	0	0	0	0	0	0	0	NA	NA	NA	NA	NA	NA	NA	0	NA	NA	0	NA	0	NA	NA	NA	NA	NA	NA	NA	NA	NA	NA	NA	NA	NA	NA	NA	NA	NA	NA	NA	NA
NCU00667T0	NCU00667T0	0	0	0	0	1	1	1	1	0	0	1	0	1	1	1	1	0	0	0	0	1	1	NA	0	0	0	1	NA	0	1	1	0	0	1	1	NA	1	NA	0	NA	1	1	1	NA	0	0	0	0
NCU00668T0	NCU00668T0	0	0	0	0	0	0	0	0	0	0	0	0	0	0	0	0	0	0	0	0	0	0	0	0	0	0	0	NA	0	0	0	0	0	1	NA	0	0	0	0	0	0	1	0	0	0	0	1	0
NCU00669T0	NCU00669T0	0	0	0	NA	0	1	1	1	0	0	0	0	0	1	1	0	1	1	1	1	1	1	1	1	0	0	0	0	0	1	0	0	0	0	0	0	0	0	1	0	1	1	0	1	0	0	0	1
NCU00670T0	NCU00670T0	0	0	0	NA	0	0	0	0	0	0	0	0	0	0	0	0	0	1	1	1	NA	NA	0	1	0	NA	NA	1	1	0	0	0	0	0	NA	0	0	NA	0	0	0	0	1	0	NA	NA	NA	NA
NCU00671T0	NCU00671T0	0	0	0	0	0	0	1	1	0	0	0	0	1	NA	NA	0	NA	0	0	0	0	0	0	0	0	0	0	NA	0	1	0	0	0	0	NA	0	0	0	1	0	0	0	0	1	0	NA	0	0
NCU00673T0	NCU00673T0	1	1	1	0	0	0	0	0	1	0	0	0	0	1	0	0	0	1	NA	1	0	0	0	0	0	0	0	0	0	0	0	0	0	0	NA	0	0	0	0	0	0	0	0	0	0	0	0	0
NCU00674T0	NCU00674T0	1	1	1	0	1	0	1	NA	0	0	0	0	0	NA	NA	0	1	1	1	NA	1	1	1	NA	NA	NA	0	0	0	1	NA	0	0	NA	NA	NA	NA	NA	NA	NA	NA	NA	NA	NA	NA	NA	NA	NA
NCU00675T0	NCU00675T0	0	0	0	0	0	1	NA	0	0	0	0	0	0	0	0	1	1	0	0	0	0	0	NA	0	0	0	0	1	1	0	1	1	0	0	0	0	0	0	1	0	0	1	0	NA	NA	NA	NA	NA
NCU00676T0	NCU00676T0	1	1	1	NA	1	0	1	1	1	1	1	1	1	1	0	0	0	1	1	0	1	1	1	1	0	0	1	0	1	1	1	0	1	1	NA	1	1	1	0	0	0	0	1	1	0	0	1	0
NCU00677T0	NCU00677T0	0	0	0	0	0	0	0	0	0	0	0	0	0	0	1	1	0	0	0	0	0	0	0	0	1	1	0	0	0	0	0	0	0	0	0	0	0	0	0	0	1	0	0	NA	NA	NA	NA	NA
NCU00680T0	NCU00680T0	1	0	1	0	0	0	0	0	0	0	0	0	0	0	0	0	1	0	0	0	0	0	0	0	0	0	0	0	0	0	0	0	0	0	0	0	0	0	0	1	0	0	0	0	0	0	0	0
NCU00681T0	NCU00681T0	0	0	0	0	0	0	0	0	0	0	0	0	0	0	0	0	0	0	0	0	0	0	1	0	0	0	0	NA	0	0	0	0	0	0	1	0	0	0	0	0	0	0	1	0	1	1	1	0
NCU00682T0	NCU00682T0	0	0	0	0	0	1	0	0	0	0	0	0	0	0	NA	0	0	0	0	0	0	0	0	0	0	0	NA	0	0	0	0	0	0	0	0	NA	0	0	0	0	1	0	0	0	NA	NA	NA	NA
NCU00684T0	NCU00684T0	0	0	0	NA	NA	NA	NA	NA	NA	NA	NA	NA	NA	NA	NA	NA	NA	NA	NA	NA	NA	NA	NA	NA	NA	NA	NA	NA	NA	NA	NA	NA	NA	NA	NA	NA	NA	NA	NA	NA	NA	NA	NA	NA	NA	NA	NA	NA
NCU00684T1	NCU00684T1	0	NA	NA	0	0	0	0	0	0	1	0	0	0	0	0	NA	0	0	0	0	0	0	0	0	0	0	NA	0	0	NA	1	0	0	0	NA	0	NA	0	0	0	0	NA	0	0	NA	NA	NA	NA
NCU00687T0	NCU00687T0	0	0	0	0	0	0	0	0	0	0	0	0	0	0	0	0	1	0	0	NA	0	0	NA	0	0	0	0	0	0	0	0	0	0	0	NA	0	0	0	0	0	0	0	NA	0	0	0	0	0
NCU00688T0	NCU00688T0	0	0	0	NA	0	0	0	NA	0	0	1	0	0	NA	0	NA	0	NA	NA	NA	NA	NA	NA	NA	NA	NA	NA	NA	NA	NA	NA	NA	NA	NA	NA	NA	NA	NA	NA	NA	NA	NA	NA	NA	NA	NA	NA	NA
NCU00689T0	NCU00689T0	1	0	1	NA	0	0	0	0	1	0	0	1	0	0	0	NA	0	1	1	1	1	1	NA	0	1	1	1	NA	1	1	NA	NA	0	0	NA	NA	NA	NA	NA	NA	NA	1	0	1	NA	NA	NA	NA
NCU00690T0	NCU00690T0	0	0	0	0	0	0	0	0	0	1	1	0	NA	0	0	0	1	1	1	0	0	0	1	0	1	1	0	1	1	NA	0	0	0	0	0	0	0	0	0	0	0	1	NA	1	0	0	0	0
NCU00691T0	NCU00691T0	0	0	0	0	0	0	0	0	0	0	0	0	NA	0	0	0	0	NA	1	NA	NA	NA	1	0	1	1	0	NA	NA	0	0	NA	NA	0	NA	NA	NA	NA	0	NA	0	0	0	NA	NA	NA	NA	NA
NCU00692T0	NCU00692T0	0	0	0	0	0	0	0	0	0	0	0	0	0	0	0	0	0	0	0	0	0	0	0	0	0	0	0	0	0	0	0	0	0	0	0	0	1	1	0	0	0	0	0	0	1	0	1	1
NCU00693T0	NCU00693T0	0	0	0	NA	0	0	0	0	0	0	1	0	0	0	0	0	1	0	0	0	0	0	0	0	0	0	0	0	0	0	0	0	0	0	0	0	1	1	0	0	0	0	0	1	1	1	1	1
NCU00694T0	NCU00694T0	0	0	0	1	1	0	NA	0	0	0	1	0	1	0	0	NA	NA	NA	NA	NA	NA	NA	0	NA	NA	NA	NA	NA	NA	NA	NA	NA	NA	NA	NA	NA	NA	NA	NA	NA	NA	NA	0	NA	NA	NA	NA	NA
NCU00695T0	NCU00695T0	0	0	NA	NA	0	0	0	0	0	0	1	0	0	0	0	1	0	0	0	0	0	0	0	0	0	0	0	0	0	NA	0	0	0	1	1	0	0	0	0	1	0	0	0	NA	NA	NA	NA	NA
NCU00696T0	NCU00696T0	0	NA	0	0	0	0	0	0	0	0	0	0	0	0	0	0	0	0	0	0	0	0	0	0	0	0	0	0	0	0	0	0	0	0	0	0	0	0	1	0	1	0	0	NA	0	0	1	0
NCU00697T0	NCU00697T0	1	0	1	NA	NA	NA	NA	NA	NA	NA	NA	NA	NA	NA	NA	NA	NA	NA	NA	NA	NA	NA	NA	NA	NA	NA	NA	NA	NA	NA	NA	NA	NA	NA	NA	NA	NA	NA	NA	NA	NA	NA	NA	NA	NA	NA	NA	NA
NCU00698T0	NCU00698T0	0	0	0	NA	NA	NA	NA	NA	NA	NA	NA	NA	NA	NA	NA	NA	NA	NA	NA	NA	NA	NA	NA	NA	NA	NA	NA	NA	NA	NA	NA	NA	NA	NA	NA	NA	NA	NA	NA	NA	NA	NA	NA	NA	NA	NA	NA	NA
NCU00699T0	NCU00699T0	0	NA	0	0	1	0	0	0	1	0	1	0	0	0	0	NA	NA	NA	0	0	NA	NA	NA	0	0	1	NA	1	1	0	0	NA	0	0	0	NA	NA	0	0	NA	NA	0	0	NA	NA	NA	NA	NA
NCU00700T0	NCU00700T0	0	0	0	0	0	1	0	0	0	0	NA	0	0	1	1	NA	NA	NA	NA	1	NA	NA	NA	NA	NA	NA	NA	0	NA	NA	0	0	NA	NA	NA	NA	1	0	1	0	NA	NA	0	NA	NA	NA	NA	NA
NCU00701T0	NCU00701T0	0	0	0	NA	NA	NA	NA	NA	0	0	0	NA	NA	NA	NA	NA	NA	0	0	0	0	0	0	0	NA	NA	NA	NA	NA	0	1	0	0	0	NA	0	0	0	1	NA	NA	NA	NA	0	NA	NA	NA	NA
NCU00704T0	NCU00704T0	0	NA	0	0	0	NA	NA	NA	NA	NA	NA	NA	NA	NA	NA	NA	NA	NA	NA	NA	NA	NA	NA	NA	NA	NA	NA	NA	NA	NA	NA	NA	NA	NA	NA	NA	NA	NA	NA	NA	NA	NA	NA	NA	NA	NA	NA	NA
NCU00705T0	NCU00705T0	0	NA	0	NA	0	NA	NA	NA	0	0	1	0	NA	NA	NA	NA	NA	NA	NA	NA	NA	NA	NA	NA	NA	NA	NA	NA	NA	NA	NA	NA	0	NA	0	NA	NA	NA	NA	NA	NA	NA	NA	NA	NA	NA	NA	NA
NCU00706T0	NCU00706T0	0	0	0	0	0	0	0	0	0	0	0	0	0	0	0	0	0	1	1	0	NA	NA	1	1	0	0	NA	0	0	0	0	NA	0	0	NA	0	NA	NA	0	0	0	1	0	1	1	1	1	1
NCU00707T0	NCU00707T0	0	0	0	0	0	0	NA	NA	0	1	0	0	0	NA	NA	NA	0	0	0	0	0	0	0	0	0	0	NA	0	0	0	0	0	0	0	NA	0	0	0	0	NA	NA	NA	NA	NA	NA	NA	NA	NA
NCU00708T0	NCU00708T0	0	NA	0	0	NA	NA	NA	0	NA	NA	NA	NA	0	NA	NA	NA	NA	0	0	NA	0	NA	0	NA	NA	NA	NA	NA	NA	NA	NA	NA	NA	NA	NA	NA	NA	NA	NA	NA	NA	NA	1	NA	NA	NA	NA	NA
NCU00709T0	NCU00709T0	0	0	0	NA	0	0	NA	NA	0	0	0	NA	NA	NA	NA	0	0	NA	NA	NA	NA	NA	NA	NA	NA	NA	NA	NA	NA	NA	0	NA	NA	NA	NA	0	0	0	0	NA	NA	NA	NA	NA	NA	NA	NA	NA
NCU00710T0	NCU00710T0	0	0	0	0	0	0	0	0	NA	NA	NA	NA	0	0	0	NA	NA	NA	NA	NA	NA	NA	NA	NA	NA	NA	NA	NA	NA	NA	NA	0	0	NA	NA	NA	NA	NA	NA	NA	NA	NA	NA	NA	NA	NA	NA	NA
NCU00711T0	NCU00711T0	0	0	0	0	0	1	0	0	0	0	0	0	0	0	0	0	0	0	0	0	0	0	0	1	0	0	0	1	0	0	1	0	0	0	0	0	1	1	0	0	0	1	0	0	0	0	0	1
NCU00712T0	NCU00712T0	1	1	1	NA	0	0	0	0	0	0	0	0	0	1	1	0	0	0	0	0	0	0	0	0	0	0	0	NA	0	0	1	0	0	0	1	0	1	NA	0	0	0	0	0	0	0	0	0	0
NCU00713T0	NCU00713T0	0	0	0	NA	0	0	0	0	0	0	0	NA	0	1	1	0	1	0	0	0	0	0	0	0	0	0	0	0	0	NA	0	0	0	1	0	0	0	0	0	0	0	0	0	1	0	0	0	0
NCU00714T0	NCU00714T0	1	NA	NA	0	0	1	1	1	NA	1	0	NA	0	0	0	0	0	0	0	0	0	0	0	0	0	0	0	0	0	0	0	0	0	0	NA	0	1	1	1	NA	0	1	0	0	0	0	1	1
NCU00715T0	NCU00715T0	0	0	0	NA	NA	0	0	0	1	0	0	0	NA	NA	NA	NA	NA	NA	NA	NA	NA	NA	NA	NA	NA	NA	NA	NA	NA	NA	0	0	0	0	1	NA	1	1	0	0	0	0	0	NA	NA	NA	NA	NA
NCU00716T0	NCU00716T0	0	0	1	0	0	NA	NA	NA	0	0	0	0	NA	NA	NA	0	NA	NA	NA	NA	NA	NA	NA	NA	NA	NA	NA	NA	NA	NA	NA	NA	NA	NA	NA	NA	NA	NA	0	NA	NA	NA	NA	NA	NA	NA	NA	NA
NCU00717T0	NCU00717T0	0	0	0	0	0	1	0	1	0	0	0	0	0	0	0	0	0	0	0	0	0	0	0	0	0	0	0	NA	0	0	0	0	0	0	0	0	0	1	0	0	0	1	0	0	NA	NA	0	1
NCU00718T0	NCU00718T0	0	NA	NA	NA	NA	NA	NA	NA	NA	NA	NA	NA	NA	NA	NA	NA	NA	NA	NA	NA	NA	NA	NA	NA	NA	NA	NA	NA	NA	NA	NA	NA	NA	NA	NA	NA	NA	NA	NA	NA	NA	NA	NA	NA	NA	NA	NA	NA
NCU00719T0	NCU00719T0	0	0	0	0	0	0	NA	0	NA	NA	0	0	NA	NA	0	NA	NA	0	0	0	0	0	0	0	0	NA	NA	NA	NA	NA	NA	NA	NA	NA	NA	NA	NA	NA	NA	NA	NA	0	NA	NA	NA	NA	NA	NA
NCU00720T0	NCU00720T0	0	0	0	NA	1	0	NA	0	NA	0	0	NA	1	1	1	NA	NA	NA	NA	NA	NA	NA	NA	NA	NA	NA	NA	NA	NA	NA	1	1	NA	0	NA	0	NA	NA	NA	NA	0	0	0	NA	NA	NA	NA	NA
NCU00721T0	NCU00721T0	0	0	0	0	0	0	0	0	0	0	0	0	0	NA	NA	0	NA	NA	NA	NA	NA	NA	NA	NA	0	NA	0	NA	NA	NA	0	0	1	0	0	0	0	0	1	0	0	1	NA	NA	1	1	1	0
NCU00722T0	NCU00722T0	0	0	0	0	0	0	0	0	0	0	0	0	1	0	1	NA	NA	NA	NA	NA	NA	NA	NA	NA	NA	NA	NA	NA	NA	NA	0	0	0	0	0	0	0	0	NA	NA	0	0	NA	NA	NA	NA	NA	NA
NCU00723T0	NCU00723T0	0	0	0	NA	0	NA	1	0	NA	NA	NA	1	1	0	0	1	0	0	0	0	NA	NA	0	0	0	1	0	1	0	0	0	0	0	0	0	NA	0	0	0	0	0	0	0	0	NA	NA	NA	NA
NCU00724T0	NCU00724T0	0	0	0	NA	NA	NA	NA	NA	NA	NA	NA	NA	NA	NA	NA	NA	NA	NA	NA	NA	NA	NA	NA	NA	NA	NA	NA	NA	NA	NA	NA	NA	NA	NA	NA	NA	NA	NA	NA	NA	NA	NA	NA	NA	NA	NA	NA	NA
NCU00725T0	NCU00725T0	0	0	1	0	0	0	0	0	0	0	1	0	0	0	0	0	0	0	0	0	0	0	0	1	0	0	0	0	0	0	1	0	0	1	NA	0	0	0	0	0	0	1	1	0	0	0	0	NA
NCU00726T0	NCU00726T0	0	0	0	NA	0	0	0	0	0	1	1	0	0	0	0	0	0	0	NA	0	0	0	NA	0	0	0	0	0	0	1	0	0	0	0	0	0	0	0	0	0	1	0	1	0	NA	NA	NA	NA
NCU00727T0	NCU00727T0	0	0	0	0	1	0	0	0	1	1	1	0	0	0	0	0	0	1	1	1	1	1	0	1	1	1	0	1	1	1	1	1	1	0	0	NA	0	0	1	0	0	0	NA	1	0	0	NA	NA
NCU00728T0	NCU00728T0	0	0	0	0	0	NA	NA	NA	NA	NA	NA	NA	NA	NA	NA	NA	NA	NA	NA	NA	NA	NA	NA	NA	NA	NA	NA	NA	NA	0	NA	NA	1	NA	0	NA	NA	NA	0	NA	0	0	NA	NA	NA	NA	NA	NA
NCU00729T0	NCU00729T0	0	0	0	0	0	0	NA	NA	NA	NA	NA	NA	NA	NA	NA	1	NA	NA	NA	NA	NA	NA	NA	NA	NA	NA	0	NA	NA	NA	0	1	1	0	1	NA	1	1	NA	NA	NA	NA	NA	NA	NA	NA	NA	NA
NCU00730T0	NCU00730T0	0	0	0	NA	0	NA	0	1	0	0	0	1	NA	NA	NA	1	NA	NA	NA	NA	NA	NA	NA	NA	NA	NA	NA	NA	NA	NA	0	NA	NA	NA	0	NA	NA	NA	NA	NA	NA	NA	1	NA	NA	NA	NA	NA
NCU00732T0	NCU00732T0	0	0	0	0	NA	NA	0	0	NA	NA	NA	NA	1	0	NA	0	1	0	0	0	0	0	0	0	1	1	NA	NA	NA	0	0	NA	NA	NA	NA	0	0	NA	0	0	0	1	NA	1	NA	NA	NA	NA
NCU00733T0	NCU00733T0	0	0	1	NA	NA	NA	NA	NA	NA	NA	NA	NA	NA	NA	NA	NA	NA	NA	NA	NA	NA	NA	NA	NA	NA	NA	NA	NA	NA	NA	NA	NA	NA	NA	NA	NA	NA	NA	NA	NA	NA	NA	NA	NA	NA	NA	NA	NA
NCU00734T0	NCU00734T0	0	0	0	NA	1	0	0	1	0	0	0	0	0	0	0	0	0	1	1	0	1	1	0	0	0	0	NA	0	0	NA	0	0	0	0	NA	0	0	0	0	0	0	0	NA	0	NA	NA	NA	NA
NCU00735T0	NCU00735T0	0	0	0	0	0	0	0	0	1	0	0	0	1	0	0	0	0	0	0	0	0	0	0	0	0	0	0	0	0	0	0	0	0	0	1	0	NA	NA	0	0	0	NA	NA	NA	NA	NA	NA	NA
NCU00736T0	NCU00736T0	0	0	0	0	0	0	0	0	0	0	NA	0	0	0	0	0	0	0	0	0	0	0	0	1	0	0	0	0	0	0	0	0	0	0	0	0	0	0	0	0	0	0	1	0	1	1	0	0
NCU00737T0	NCU00737T0	1	NA	NA	1	1	0	NA	0	0	1	1	1	1	1	1	0	0	0	0	0	NA	0	0	0	0	0	1	0	0	1	0	0	1	0	NA	1	1	1	1	0	1	0	1	1	1	1	1	1
NCU00738T0	NCU00738T0	0	0	0	1	1	0	0	0	0	0	0	0	0	0	0	NA	0	NA	NA	NA	NA	NA	NA	NA	NA	NA	NA	NA	NA	NA	NA	NA	NA	NA	NA	NA	NA	NA	NA	NA	NA	NA	NA	NA	NA	NA	NA	NA
NCU00739T0	NCU00739T0	0	NA	0	NA	NA	NA	NA	NA	NA	NA	NA	NA	NA	NA	NA	NA	NA	NA	NA	NA	NA	NA	NA	NA	NA	NA	NA	NA	NA	NA	NA	NA	NA	NA	NA	NA	NA	NA	NA	NA	NA	NA	NA	NA	NA	NA	NA	NA
NCU00740T0	NCU00740T0	0	0	0	0	NA	NA	NA	NA	NA	NA	NA	NA	NA	NA	NA	NA	NA	NA	NA	NA	NA	NA	NA	NA	NA	NA	NA	NA	NA	NA	NA	NA	NA	NA	NA	NA	NA	NA	NA	NA	NA	NA	NA	NA	NA	NA	NA	NA
NCU00741T0	NCU00741T0	0	0	NA	0	0	0	0	0	1	0	0	0	0	0	0	1	0	0	0	0	0	0	1	0	1	1	0	0	NA	1	0	0	0	0	0	NA	0	0	0	0	NA	0	1	0	NA	NA	NA	NA
NCU00742T0	NCU00742T0	0	1	0	0	0	0	0	0	1	0	1	0	0	0	0	0	0	0	0	0	0	0	0	0	0	0	0	0	1	0	0	0	0	0	0	0	0	0	0	NA	0	0	0	0	1	1	1	1
NCU00743T0	NCU00743T0	0	0	0	0	0	1	NA	0	0	0	0	0	0	0	0	0	1	0	0	0	0	0	0	0	0	0	1	0	1	0	0	0	0	0	0	0	0	0	0	0	0	0	1	1	1	1	0	0
NCU00744T0	NCU00744T0	1	1	1	0	0	0	0	0	NA	0	0	0	0	0	0	NA	0	NA	NA	NA	NA	NA	NA	NA	NA	NA	NA	0	NA	NA	NA	0	0	NA	NA	NA	NA	NA	NA	NA	NA	NA	NA	NA	NA	NA	NA	NA
NCU00745T0	NCU00745T0	0	0	0	NA	NA	NA	NA	NA	NA	NA	NA	NA	NA	NA	NA	NA	NA	NA	NA	NA	NA	NA	NA	NA	NA	NA	NA	NA	NA	NA	NA	NA	NA	NA	NA	NA	NA	NA	NA	NA	NA	NA	NA	NA	NA	NA	NA	NA
NCU00746T0	NCU00746T0	0	NA	0	NA	1	NA	NA	NA	NA	NA	NA	NA	NA	NA	NA	NA	NA	NA	NA	NA	NA	NA	NA	NA	NA	NA	NA	NA	NA	NA	NA	NA	NA	NA	NA	NA	NA	NA	NA	NA	0	NA	NA	NA	NA	NA	NA	NA
NCU00747T0	NCU00747T0	0	0	0	NA	NA	NA	NA	NA	NA	NA	NA	NA	NA	NA	NA	NA	NA	NA	NA	NA	NA	NA	NA	NA	NA	NA	NA	NA	NA	NA	NA	NA	NA	NA	NA	NA	NA	NA	NA	NA	NA	NA	NA	NA	NA	NA	NA	NA
NCU00748T0	NCU00748T0	1	1	1	NA	0	NA	NA	NA	NA	NA	NA	NA	NA	NA	NA	NA	NA	NA	NA	NA	NA	NA	NA	NA	NA	NA	NA	NA	NA	NA	NA	NA	NA	NA	NA	NA	NA	NA	NA	NA	NA	NA	NA	NA	NA	NA	NA	NA
NCU00749T0	NCU00749T0	0	0	0	0	NA	NA	NA	NA	NA	NA	NA	0	1	NA	0	NA	NA	NA	NA	NA	NA	NA	NA	NA	NA	NA	NA	NA	NA	NA	NA	NA	NA	NA	NA	NA	NA	NA	NA	NA	NA	NA	NA	NA	NA	NA	NA	NA
NCU00751T0	NCU00751T0	0	0	0	0	0	0	0	0	0	NA	NA	NA	NA	NA	NA	0	0	NA	NA	NA	NA	NA	NA	0	NA	NA	NA	NA	NA	NA	0	0	0	0	0	1	0	0	0	0	0	NA	NA	NA	NA	NA	NA	NA
NCU00752T0	NCU00752T0	0	NA	0	NA	NA	NA	NA	NA	NA	NA	NA	NA	NA	NA	NA	NA	NA	NA	NA	NA	NA	NA	NA	NA	NA	NA	NA	NA	NA	NA	NA	NA	NA	NA	NA	NA	NA	NA	NA	NA	NA	NA	NA	NA	NA	NA	NA	NA
NCU00753T0	NCU00753T0	0	0	0	0	0	NA	NA	NA	NA	NA	NA	NA	NA	NA	NA	NA	NA	0	0	0	0	0	0	0	0	0	NA	0	0	0	0	1	1	1	NA	1	1	1	NA	NA	NA	NA	NA	NA	NA	NA	NA	NA
NCU00754T0	NCU00754T0	0	0	0	0	0	0	0	0	0	0	0	0	0	0	0	0	1	0	0	0	0	0	0	0	1	1	0	0	NA	0	0	0	0	0	0	0	0	0	NA	0	0	0	1	NA	1	1	1	0
NCU00755T0	NCU00755T0	1	0	0	NA	0	0	NA	NA	0	0	1	0	0	0	1	NA	0	0	0	NA	NA	NA	NA	NA	0	0	NA	NA	0	0	0	0	0	1	0	0	1	1	0	0	1	0	NA	NA	0	0	0	1
NCU00756T0	NCU00756T0	0	NA	NA	NA	NA	NA	NA	NA	NA	NA	NA	NA	NA	NA	NA	NA	NA	NA	NA	NA	NA	NA	NA	NA	NA	NA	NA	NA	NA	NA	NA	NA	NA	NA	NA	NA	NA	NA	NA	NA	NA	NA	NA	NA	NA	NA	NA	NA
NCU00757T0	NCU00757T0	0	0	0	0	0	0	NA	NA	NA	NA	NA	NA	NA	NA	NA	NA	NA	NA	NA	NA	NA	NA	NA	NA	NA	NA	NA	NA	NA	NA	NA	NA	NA	NA	NA	NA	NA	NA	NA	NA	1	0	NA	NA	NA	NA	NA	NA
NCU00758T0	NCU00758T0	0	0	0	NA	0	NA	NA	NA	NA	NA	NA	0	0	0	0	0	1	NA	NA	NA	NA	NA	NA	NA	NA	NA	NA	NA	NA	NA	0	NA	0	1	0	0	0	0	0	0	NA	NA	NA	NA	NA	NA	NA	NA
NCU00759T0	NCU00759T0	1	1	1	NA	NA	NA	NA	NA	NA	NA	NA	NA	NA	NA	NA	NA	NA	NA	NA	NA	NA	NA	NA	NA	NA	NA	NA	NA	NA	NA	NA	NA	NA	NA	NA	NA	NA	NA	NA	NA	NA	NA	NA	NA	NA	NA	NA	NA
NCU00760T0	NCU00760T0	0	NA	NA	NA	NA	NA	NA	NA	NA	NA	NA	NA	NA	NA	NA	NA	NA	NA	NA	NA	NA	NA	NA	NA	NA	NA	NA	NA	NA	NA	NA	NA	NA	NA	NA	NA	NA	NA	NA	NA	NA	NA	NA	NA	NA	NA	NA	NA
NCU00761T0	NCU00761T0	0	0	0	NA	0	0	NA	NA	0	1	0	0	0	0	0	0	0	0	0	0	0	0	0	0	0	1	1	1	0	0	0	0	0	0	0	0	NA	0	0	0	0	0	NA	NA	NA	NA	NA	NA
NCU00762T0	NCU00762T0	0	0	0	0	0	1	NA	0	0	1	1	0	0	0	1	1	0	NA	NA	NA	NA	NA	NA	NA	NA	NA	NA	NA	NA	NA	0	1	1	0	NA	0	0	0	0	NA	0	0	1	1	NA	NA	NA	NA
NCU00763T0	NCU00763T0	0	0	0	NA	0	NA	NA	NA	0	NA	NA	NA	NA	NA	NA	NA	NA	NA	NA	NA	NA	NA	NA	NA	NA	NA	NA	NA	NA	NA	NA	NA	NA	NA	NA	NA	NA	NA	NA	NA	NA	NA	NA	NA	NA	NA	NA	NA
NCU00764T0	NCU00764T0	0	0	0	NA	NA	NA	NA	NA	NA	NA	NA	NA	NA	NA	NA	NA	NA	NA	NA	NA	NA	NA	NA	NA	NA	NA	NA	NA	NA	NA	NA	NA	NA	NA	NA	NA	NA	NA	NA	NA	NA	NA	NA	NA	NA	NA	NA	NA
NCU00765T0	NCU00765T0	0	0	0	0	1	NA	NA	0	0	0	0	1	0	NA	NA	0	0	0	0	0	NA	1	0	0	0	0	NA	NA	NA	0	0	NA	0	0	0	NA	0	0	0	0	0	0	1	NA	NA	NA	NA	NA
NCU00766T0	NCU00766T0	0	0	0	NA	NA	NA	NA	NA	NA	NA	NA	NA	NA	NA	NA	NA	NA	NA	NA	NA	NA	NA	NA	NA	NA	NA	NA	NA	NA	NA	NA	NA	NA	NA	NA	NA	NA	NA	NA	NA	NA	NA	0	NA	NA	NA	NA	NA
NCU00770T0	NCU00770T0	0	0	0	0	0	0	0	0	0	1	0	0	0	0	0	1	0	0	0	0	0	0	0	0	0	0	0	0	0	0	0	0	0	0	0	0	0	0	0	0	0	0	0	0	1	1	1	0
NCU00771T0	NCU00771T0	0	0	0	0	0	0	0	0	0	0	0	0	0	1	1	NA	0	0	0	0	0	0	0	0	0	0	0	1	0	0	0	0	0	0	NA	0	0	0	0	0	0	1	1	0	1	1	0	0
NCU00772T0	NCU00772T0	0	0	0	0	0	0	NA	0	0	0	0	0	0	0	0	NA	NA	0	0	0	0	0	0	0	0	0	0	0	0	0	0	0	0	0	0	0	0	0	0	0	1	0	0	0	0	0	NA	0
NCU00773T0	NCU00773T0	1	0	0	NA	NA	NA	NA	NA	NA	NA	NA	NA	NA	NA	NA	NA	NA	NA	NA	NA	NA	NA	NA	NA	NA	NA	NA	NA	NA	NA	NA	NA	NA	NA	NA	NA	NA	NA	NA	NA	NA	NA	NA	NA	NA	NA	NA	NA
NCU00774T0	NCU00774T0	0	0	0	0	0	NA	0	0	NA	NA	NA	0	NA	0	NA	NA	NA	NA	NA	NA	NA	NA	NA	NA	NA	NA	NA	NA	NA	NA	NA	NA	NA	NA	NA	NA	NA	NA	NA	NA	NA	NA	1	NA	NA	NA	NA	NA
NCU00775T0	NCU00775T0	0	1	0	1	0	0	0	0	0	0	0	1	1	1	1	1	0	0	0	0	0	0	0	0	1	1	1	0	1	0	0	0	0	0	0	1	1	1	0	0	1	1	0	1	1	1	NA	0
NCU00776T0	NCU00776T0	0	0	0	NA	0	NA	NA	NA	NA	NA	NA	0	NA	NA	NA	0	1	NA	NA	NA	0	0	NA	NA	NA	0	NA	1	1	0	NA	NA	NA	NA	NA	NA	NA	NA	0	1	NA	0	1	NA	NA	NA	NA	NA
NCU00777T0	NCU00777T0	0	NA	0	0	0	0	0	0	0	0	0	0	0	0	0	0	0	0	0	0	0	0	0	0	0	0	0	0	0	0	0	0	0	0	NA	0	1	1	0	0	0	0	0	0	1	1	1	0
NCU00778T0	NCU00778T0	0	0	0	NA	0	0	NA	NA	0	0	1	0	0	1	1	1	1	1	1	1	1	1	1	1	1	1	0	0	1	1	1	NA	0	1	NA	0	0	0	0	0	1	NA	0	1	0	0	NA	0
NCU00779T0	NCU00779T0	1	1	1	NA	NA	NA	NA	NA	NA	NA	NA	NA	NA	NA	NA	NA	NA	NA	NA	NA	NA	NA	NA	NA	NA	NA	NA	NA	NA	NA	NA	NA	NA	NA	NA	NA	NA	NA	NA	NA	NA	NA	NA	NA	NA	NA	NA	NA
NCU00780T0	NCU00780T0	0	0	0	NA	NA	0	0	0	0	0	0	0	0	0	0	NA	NA	NA	NA	NA	NA	NA	NA	NA	0	0	NA	NA	0	NA	0	0	0	0	0	NA	0	0	NA	NA	NA	NA	NA	0	NA	NA	NA	NA
NCU00781T0	NCU00781T0	0	0	1	NA	NA	NA	NA	NA	NA	NA	NA	NA	NA	NA	NA	NA	NA	NA	NA	NA	NA	NA	NA	NA	NA	NA	NA	NA	NA	NA	NA	NA	NA	NA	NA	NA	NA	NA	NA	NA	NA	NA	NA	NA	NA	NA	NA	NA
NCU00782T0	NCU00782T0	0	0	0	0	0	0	NA	0	0	0	0	0	1	0	0	1	0	0	0	0	1	0	0	0	NA	NA	NA	0	0	0	0	0	0	0	0	0	0	0	0	0	0	0	1	0	NA	NA	NA	NA
NCU00783T0	NCU00783T0	0	NA	0	NA	NA	NA	NA	NA	NA	NA	NA	NA	NA	NA	NA	NA	NA	NA	NA	NA	NA	NA	NA	NA	NA	NA	NA	NA	NA	NA	NA	NA	NA	NA	NA	NA	NA	NA	NA	NA	NA	NA	NA	NA	NA	NA	NA	NA
NCU00784T0	NCU00784T0	0	0	0	0	0	0	0	1	0	0	0	0	0	0	0	0	0	NA	NA	NA	NA	NA	NA	NA	NA	NA	NA	NA	NA	NA	0	0	0	0	0	0	1	1	0	0	0	0	0	0	NA	NA	NA	NA
NCU00786T0	NCU00786T0	1	1	1	1	0	0	1	0	0	0	1	NA	0	1	NA	1	0	NA	NA	NA	1	NA	NA	NA	NA	NA	NA	0	NA	NA	NA	0	NA	NA	NA	NA	NA	NA	NA	NA	NA	NA	NA	NA	NA	NA	NA	NA
NCU00787T0	NCU00787T0	0	0	0	NA	NA	NA	NA	NA	0	0	0	0	NA	NA	NA	NA	NA	NA	NA	NA	NA	0	NA	NA	NA	NA	NA	NA	NA	NA	NA	NA	NA	NA	NA	0	NA	NA	NA	NA	1	NA	NA	NA	NA	NA	NA	NA
NCU00788T0	NCU00788T0	0	0	0	0	0	0	1	0	0	0	1	1	0	1	0	NA	NA	NA	NA	NA	NA	NA	NA	NA	NA	NA	NA	NA	NA	NA	NA	NA	NA	NA	NA	NA	NA	NA	NA	NA	NA	NA	NA	NA	NA	NA	NA	NA
NCU00789T0	NCU00789T0	0	0	0	0	1	0	0	0	0	0	0	0	0	0	0	0	0	0	0	0	0	0	0	0	0	0	0	0	0	0	0	0	0	0	NA	1	0	0	0	1	0	0	1	0	0	0	1	NA
NCU00790T0	NCU00790T0	0	0	0	NA	0	1	0	0	NA	0	0	NA	0	0	0	0	0	0	0	0	0	0	0	1	0	0	NA	1	0	0	NA	NA	NA	0	0	0	0	0	NA	0	0	0	0	NA	NA	NA	NA	NA
NCU00792T0	NCU00792T0	0	0	0	1	0	0	0	0	0	0	0	0	0	0	0	0	1	0	NA	0	0	0	0	0	0	0	0	0	0	0	0	0	0	0	0	0	0	0	0	0	0	0	1	1	NA	NA	NA	NA
NCU00793T0	NCU00793T0	1	0	1	0	0	0	0	0	0	0	1	0	0	0	0	NA	0	1	1	1	0	0	1	1	0	0	1	0	1	0	0	0	0	0	0	0	1	1	0	0	0	0	0	0	1	1	1	0
NCU00794T0	NCU00794T0	0	0	0	0	0	0	0	0	0	0	0	0	0	0	0	0	1	0	0	1	0	0	0	0	0	0	0	0	0	0	1	0	0	0	NA	0	0	0	0	0	0	0	0	1	0	0	0	0
NCU00795T0	NCU00795T0	0	0	0	NA	0	NA	0	0	NA	NA	NA	NA	NA	NA	NA	NA	NA	NA	NA	NA	NA	NA	NA	NA	NA	NA	NA	NA	NA	NA	NA	NA	NA	NA	NA	NA	NA	0	NA	NA	NA	NA	NA	NA	NA	NA	NA	NA
NCU00796T0	NCU00796T0	0	0	1	NA	0	0	0	0	0	0	1	0	1	0	0	0	0	0	0	0	0	0	0	0	0	0	0	0	0	0	0	NA	NA	0	0	1	0	0	0	0	1	0	NA	NA	NA	NA	NA	NA
NCU00797T0	NCU00797T0	0	NA	0	NA	0	NA	0	0	NA	1	0	0	0	1	0	1	0	NA	NA	NA	NA	NA	NA	NA	1	1	NA	0	0	0	0	0	0	0	1	NA	0	0	1	0	0	0	NA	NA	NA	NA	NA	NA
NCU00798T0	NCU00798T0	1	NA	1	NA	NA	NA	NA	NA	NA	NA	NA	NA	NA	NA	NA	NA	NA	NA	NA	NA	NA	NA	NA	NA	NA	NA	NA	NA	NA	NA	NA	NA	NA	NA	NA	NA	NA	NA	NA	NA	NA	NA	NA	NA	NA	NA	NA	NA
NCU00799T0	NCU00799T0	0	0	0	NA	0	0	0	0	0	0	0	0	0	0	0	0	0	NA	NA	NA	NA	NA	0	NA	1	1	NA	NA	NA	NA	0	0	0	0	NA	1	NA	0	0	0	0	0	0	NA	0	0	1	1
NCU00800T0	NCU00800T0	1	NA	0	NA	NA	NA	NA	NA	NA	NA	NA	NA	NA	NA	NA	NA	NA	NA	NA	NA	NA	NA	NA	NA	NA	NA	NA	NA	NA	NA	NA	NA	NA	NA	NA	NA	NA	NA	NA	NA	NA	NA	NA	NA	NA	NA	NA	NA
NCU00801T0	NCU00801T0	1	1	1	0	0	0	NA	NA	NA	NA	0	NA	NA	NA	NA	NA	NA	NA	NA	NA	NA	NA	NA	NA	NA	NA	0	NA	NA	NA	0	1	1	1	NA	1	0	0	NA	NA	NA	NA	NA	NA	NA	NA	NA	NA
NCU00802T0	NCU00802T0	0	0	0	NA	0	NA	0	0	1	0	0	0	0	NA	NA	NA	NA	NA	NA	NA	NA	NA	NA	NA	NA	NA	NA	NA	NA	NA	NA	NA	NA	NA	NA	NA	NA	NA	NA	NA	NA	NA	NA	NA	NA	NA	NA	NA
NCU00803T0	NCU00803T0	0	0	0	NA	0	NA	NA	NA	NA	NA	NA	NA	NA	NA	NA	0	0	NA	NA	NA	NA	NA	NA	NA	0	0	0	0	1	1	NA	0	0	0	0	NA	NA	NA	0	0	NA	0	NA	NA	NA	NA	NA	NA
NCU00803T1	NCU00803T1	0	NA	NA	0	NA	NA	NA	NA	NA	NA	NA	NA	NA	NA	NA	NA	NA	NA	NA	NA	NA	NA	NA	NA	NA	NA	NA	NA	NA	NA	0	NA	NA	NA	NA	NA	1	1	NA	NA	NA	NA	NA	NA	NA	NA	NA	NA
NCU00804T0	NCU00804T0	0	NA	0	NA	NA	NA	NA	NA	NA	NA	NA	NA	NA	NA	NA	NA	NA	NA	NA	NA	NA	NA	NA	NA	NA	NA	NA	NA	NA	NA	NA	NA	NA	NA	NA	NA	NA	NA	NA	NA	NA	NA	NA	NA	NA	NA	NA	NA
NCU00805T0	NCU00805T0	0	0	0	0	0	0	1	1	0	1	1	1	1	1	1	0	0	0	0	0	0	0	0	0	0	0	0	1	0	0	0	1	1	1	0	0	0	0	1	0	0	0	NA	NA	NA	NA	NA	NA
NCU00806T0	NCU00806T0	0	0	NA	NA	NA	NA	NA	NA	NA	NA	NA	NA	NA	NA	NA	NA	NA	NA	NA	NA	NA	NA	NA	NA	NA	NA	NA	NA	NA	NA	NA	NA	NA	NA	NA	NA	NA	NA	NA	NA	NA	NA	NA	NA	NA	NA	NA	NA
NCU00807T0	NCU00807T0	0	NA	NA	NA	NA	NA	NA	NA	NA	NA	NA	NA	NA	NA	NA	NA	NA	NA	NA	NA	NA	NA	NA	NA	NA	NA	NA	NA	NA	NA	NA	NA	NA	NA	NA	NA	NA	NA	NA	NA	NA	NA	NA	NA	NA	NA	NA	NA
NCU00808T0	NCU00808T0	0	0	0	NA	0	0	0	0	NA	NA	NA	1	0	0	NA	0	NA	NA	NA	NA	NA	NA	NA	NA	NA	NA	NA	NA	NA	NA	0	0	0	NA	NA	0	NA	NA	0	0	NA	NA	NA	NA	NA	NA	NA	NA
NCU00809T0	NCU00809T0	0	0	0	0	0	0	0	0	0	0	0	0	0	0	0	0	0	NA	NA	NA	NA	NA	NA	NA	1	1	NA	NA	NA	NA	0	0	0	0	NA	0	1	0	0	0	0	0	0	1	NA	NA	NA	NA
NCU00810T0	NCU00810T0	0	0	1	0	0	0	1	1	NA	NA	NA	0	0	0	0	0	0	NA	NA	NA	NA	NA	NA	NA	NA	NA	NA	NA	NA	NA	0	0	0	NA	NA	0	NA	NA	0	0	NA	NA	NA	NA	NA	NA	NA	NA
NCU00811T0	NCU00811T0	0	0	0	0	0	0	0	0	0	0	0	0	0	0	0	NA	NA	NA	NA	NA	NA	NA	NA	NA	NA	NA	NA	0	0	1	0	0	0	1	0	1	1	1	NA	NA	NA	NA	NA	NA	NA	NA	NA	NA
NCU00812T0	NCU00812T0	0	NA	0	0	1	0	0	0	1	0	0	0	0	NA	NA	0	1	0	0	0	0	0	0	1	0	0	0	0	1	0	0	0	0	0	0	0	0	0	0	0	0	0	0	1	0	0	0	1
NCU00813T0	NCU00813T0	0	0	0	0	0	0	0	0	0	0	0	0	0	0	0	0	0	0	0	0	0	0	0	0	0	0	1	0	1	0	0	0	0	1	0	0	0	0	1	0	0	0	1	NA	1	1	NA	0
NCU00814T0	NCU00814T0	0	0	0	0	0	0	0	0	0	0	0	0	0	0	0	0	0	1	1	1	1	1	1	1	1	0	1	0	NA	0	0	0	1	0	1	0	1	1	0	0	0	0	NA	0	NA	NA	NA	NA
NCU00817T0	NCU00817T0	0	1	0	NA	NA	NA	NA	NA	NA	NA	NA	NA	NA	NA	NA	NA	NA	NA	NA	NA	NA	NA	NA	NA	NA	NA	NA	NA	NA	NA	NA	NA	NA	NA	NA	NA	NA	NA	NA	NA	NA	NA	NA	NA	NA	NA	NA	NA
NCU00818T0	NCU00818T0	0	0	0	0	0	NA	NA	NA	NA	NA	NA	NA	NA	NA	NA	NA	NA	NA	NA	NA	NA	NA	NA	NA	NA	NA	NA	NA	NA	NA	0	NA	NA	NA	0	NA	NA	NA	NA	NA	NA	NA	NA	NA	NA	NA	NA	NA
NCU00819T0	NCU00819T0	0	0	NA	NA	NA	NA	NA	NA	NA	NA	NA	NA	NA	NA	NA	NA	NA	NA	NA	NA	NA	NA	NA	NA	NA	NA	NA	NA	NA	NA	NA	NA	NA	NA	NA	NA	NA	NA	NA	NA	NA	NA	NA	NA	NA	NA	NA	NA
NCU00821T0	NCU00821T0	1	1	1	0	0	0	1	NA	0	1	0	0	0	0	0	0	0	0	0	0	0	0	0	1	1	1	0	0	NA	NA	0	0	1	0	0	1	0	1	0	0	1	0	0	0	0	0	1	0
NCU00822T0	NCU00822T0	0	0	0	1	0	0	NA	NA	NA	NA	NA	0	0	0	0	NA	NA	NA	NA	NA	NA	NA	NA	NA	NA	NA	NA	NA	NA	NA	NA	NA	NA	NA	NA	NA	NA	NA	NA	NA	NA	NA	NA	NA	NA	NA	NA	NA
NCU00823T0	NCU00823T0	1	1	1	1	1	1	1	1	0	0	0	0	1	1	1	NA	1	1	1	1	1	1	0	1	0	0	1	0	0	0	0	0	0	0	0	0	0	0	0	0	0	1	1	1	0	0	1	1
NCU00824T0	NCU00824T0	0	0	0	0	0	0	1	1	0	0	0	1	0	NA	0	0	0	0	0	0	0	0	0	0	0	0	0	1	0	0	0	0	1	1	NA	0	0	0	0	0	NA	1	1	0	1	1	1	1
NCU00825T0	NCU00825T0	0	0	0	0	0	0	0	0	0	1	1	0	0	0	0	0	1	0	0	0	0	0	0	0	NA	NA	NA	NA	NA	NA	0	0	0	0	0	0	0	0	0	1	1	0	1	0	NA	NA	NA	NA
NCU00826T0	NCU00826T0	0	0	1	0	NA	0	NA	NA	NA	NA	NA	NA	NA	NA	NA	NA	NA	0	0	NA	NA	0	NA	NA	NA	NA	NA	NA	NA	NA	NA	NA	0	NA	NA	NA	NA	NA	NA	NA	NA	NA	NA	NA	NA	NA	NA	NA
NCU00827T0	NCU00827T0	0	0	0	NA	0	NA	NA	NA	NA	NA	NA	NA	NA	NA	NA	NA	NA	NA	NA	NA	NA	NA	NA	NA	NA	NA	NA	NA	NA	NA	NA	NA	NA	NA	NA	NA	NA	NA	NA	NA	NA	0	NA	NA	NA	NA	NA	NA
NCU00828T0	NCU00828T0	0	0	0	NA	0	0	NA	0	0	0	0	0	0	0	0	0	1	0	0	0	NA	NA	0	0	1	1	1	1	1	1	0	0	0	0	0	0	0	0	0	0	0	0	1	0	NA	NA	NA	NA
NCU00829T0	NCU00829T0	1	0	0	0	0	0	0	0	0	NA	NA	0	1	0	0	1	1	NA	NA	NA	NA	NA	NA	NA	NA	NA	NA	NA	NA	0	1	0	0	0	0	0	0	0	0	0	0	1	NA	NA	NA	NA	NA	NA
NCU00830T0	NCU00830T0	0	0	0	0	0	0	0	0	0	0	0	0	0	1	1	0	NA	0	0	0	0	0	0	1	0	0	NA	0	0	0	0	0	0	0	0	0	1	0	0	0	0	0	1	NA	1	1	1	0
NCU00831T0	NCU00831T0	0	1	1	0	0	0	0	0	1	0	0	0	0	0	1	1	0	0	0	0	0	0	0	0	0	0	1	0	0	1	0	0	0	0	NA	1	0	0	1	0	0	0	0	1	NA	NA	NA	NA
NCU00832T0	NCU00832T0	0	0	0	0	0	0	0	0	0	0	0	NA	0	0	0	0	0	0	0	0	NA	0	0	0	0	0	0	0	NA	NA	0	NA	0	0	1	0	NA	0	0	NA	0	0	0	NA	NA	NA	NA	NA
NCU00833T0	NCU00833T0	0	0	0	NA	NA	NA	NA	NA	NA	NA	NA	NA	NA	NA	NA	NA	NA	NA	NA	NA	NA	NA	NA	NA	NA	NA	NA	NA	NA	NA	NA	NA	NA	NA	NA	NA	NA	NA	NA	NA	NA	NA	NA	NA	NA	NA	NA	NA
NCU00834T0	NCU00834T0	0	NA	NA	NA	NA	NA	NA	NA	NA	NA	NA	0	0	0	1	1	NA	NA	NA	NA	NA	NA	NA	NA	NA	NA	NA	NA	NA	NA	NA	NA	NA	NA	NA	NA	NA	NA	0	NA	0	1	1	NA	NA	NA	NA	NA
NCU00835T0	NCU00835T0	0	1	0	NA	0	0	NA	0	0	0	NA	0	0	0	NA	NA	NA	NA	NA	NA	NA	NA	NA	NA	NA	NA	NA	NA	NA	NA	0	NA	NA	NA	NA	0	0	0	NA	NA	NA	0	0	NA	NA	NA	NA	NA
NCU00836T0	NCU00836T0	0	0	0	0	0	0	0	0	NA	NA	NA	NA	0	0	0	0	0	NA	NA	NA	NA	NA	NA	NA	NA	NA	NA	NA	NA	NA	NA	NA	NA	NA	NA	NA	NA	NA	NA	NA	0	0	0	NA	NA	NA	NA	NA
NCU00837T0	NCU00837T0	0	1	0	NA	0	NA	NA	NA	NA	NA	0	NA	NA	0	0	NA	0	0	0	0	0	0	0	0	NA	NA	0	NA	1	NA	0	0	0	0	0	0	0	0	0	0	0	NA	NA	NA	NA	NA	NA	NA
NCU00838T0	NCU00838T0	0	0	0	1	0	NA	0	0	0	NA	0	NA	0	0	0	0	0	NA	NA	NA	NA	NA	NA	NA	0	0	NA	NA	0	NA	0	0	0	0	0	0	0	0	NA	0	1	0	NA	NA	NA	NA	NA	NA
NCU00839T0	NCU00839T0	0	0	0	NA	NA	NA	NA	NA	NA	NA	NA	NA	NA	NA	NA	NA	NA	NA	NA	NA	NA	NA	NA	NA	NA	NA	NA	NA	NA	NA	NA	NA	NA	NA	NA	NA	NA	NA	NA	NA	NA	NA	NA	NA	NA	NA	NA	NA
NCU00840T0	NCU00840T0	1	NA	0	NA	NA	NA	NA	NA	NA	NA	NA	NA	NA	NA	NA	NA	NA	NA	NA	NA	NA	NA	NA	NA	NA	NA	NA	NA	NA	NA	NA	NA	NA	NA	NA	NA	NA	NA	NA	NA	NA	NA	NA	NA	NA	NA	NA	NA
NCU00841T0	NCU00841T0	0	NA	NA	NA	NA	NA	NA	NA	NA	NA	NA	NA	NA	NA	NA	NA	NA	NA	NA	NA	NA	NA	NA	NA	NA	NA	NA	NA	NA	NA	NA	NA	NA	NA	NA	NA	NA	NA	NA	NA	NA	NA	NA	NA	NA	NA	NA	NA
NCU00842T0	NCU00842T0	0	0	0	NA	NA	NA	NA	NA	NA	NA	NA	NA	NA	NA	NA	NA	NA	NA	NA	NA	NA	NA	NA	NA	NA	NA	NA	NA	NA	NA	NA	NA	NA	NA	NA	NA	NA	NA	NA	NA	NA	NA	NA	NA	NA	NA	NA	NA
NCU00843T0	NCU00843T0	0	0	0	0	0	0	NA	0	0	1	0	0	0	0	0	0	0	0	0	0	0	0	0	1	0	0	0	1	0	1	0	NA	1	0	NA	0	0	0	0	0	0	0	0	0	0	0	1	0
NCU00844T0	NCU00844T0	0	NA	0	NA	NA	0	NA	NA	NA	0	NA	0	NA	NA	NA	0	NA	NA	NA	NA	NA	NA	NA	NA	NA	NA	NA	NA	NA	NA	NA	NA	NA	NA	0	NA	NA	NA	NA	NA	0	NA	NA	NA	NA	NA	NA	NA
NCU00845T0	NCU00845T0	0	0	0	NA	NA	NA	NA	NA	NA	NA	NA	NA	NA	NA	NA	NA	NA	NA	NA	NA	NA	NA	NA	NA	NA	NA	NA	NA	NA	NA	NA	NA	NA	NA	NA	NA	NA	NA	NA	NA	NA	0	NA	NA	NA	NA	NA	NA
NCU00846T0	NCU00846T0	0	NA	0	NA	NA	NA	NA	NA	NA	NA	NA	NA	NA	NA	NA	NA	NA	NA	NA	NA	NA	NA	NA	NA	NA	NA	NA	NA	NA	NA	NA	NA	NA	NA	NA	NA	NA	NA	NA	NA	NA	NA	NA	NA	NA	NA	NA	NA
NCU00847T0	NCU00847T0	0	0	0	0	0	0	NA	NA	NA	NA	NA	0	0	0	0	NA	NA	NA	NA	NA	NA	NA	NA	NA	NA	NA	NA	NA	NA	NA	NA	NA	NA	1	NA	NA	NA	NA	0	0	0	0	0	NA	NA	NA	NA	NA
NCU00848T0	NCU00848T0	0	0	0	1	0	NA	0	0	0	0	0	NA	0	0	0	NA	NA	NA	NA	NA	NA	NA	NA	NA	NA	NA	NA	NA	NA	NA	0	0	0	0	NA	0	0	0	NA	0	NA	NA	0	NA	NA	NA	NA	NA
NCU00849T0	NCU00849T0	0	NA	NA	NA	NA	NA	NA	NA	NA	NA	NA	NA	NA	NA	NA	NA	NA	NA	NA	NA	NA	NA	NA	NA	NA	NA	NA	NA	NA	NA	NA	NA	NA	NA	NA	NA	NA	NA	NA	NA	NA	NA	NA	NA	NA	NA	NA	NA
NCU00850T0	NCU00850T0	0	1	0	NA	NA	NA	NA	NA	NA	NA	NA	NA	NA	NA	NA	NA	NA	NA	NA	NA	NA	NA	NA	NA	NA	NA	NA	NA	NA	NA	NA	NA	NA	NA	NA	NA	NA	NA	NA	NA	NA	NA	NA	NA	NA	NA	NA	NA
NCU00851T0	NCU00851T0	0	NA	NA	NA	NA	NA	NA	NA	NA	NA	NA	NA	NA	NA	NA	NA	NA	NA	NA	NA	NA	NA	NA	NA	NA	NA	NA	NA	NA	NA	NA	NA	NA	NA	NA	NA	NA	NA	NA	NA	NA	NA	NA	NA	NA	NA	NA	NA
NCU00852T0	NCU00852T0	0	0	0	NA	0	0	0	0	NA	NA	1	0	0	0	0	NA	NA	NA	NA	NA	NA	NA	NA	NA	NA	NA	NA	0	1	NA	NA	0	0	1	0	0	0	0	0	0	NA	NA	NA	NA	NA	NA	NA	NA
NCU00853T0	NCU00853T0	1	1	1	NA	NA	NA	NA	NA	NA	NA	NA	NA	NA	NA	NA	NA	NA	NA	NA	NA	NA	NA	NA	NA	NA	NA	NA	NA	NA	NA	NA	NA	NA	NA	NA	NA	NA	NA	NA	NA	NA	NA	NA	NA	NA	NA	NA	NA
NCU00854T0	NCU00854T0	0	0	NA	0	0	0	0	0	NA	1	1	0	NA	0	0	NA	0	NA	NA	NA	NA	NA	NA	NA	NA	NA	NA	NA	NA	NA	0	NA	0	0	NA	0	NA	NA	0	NA	NA	NA	NA	NA	NA	NA	NA	NA
NCU00855T0	NCU00855T0	1	1	1	NA	0	0	0	0	NA	0	1	0	0	0	NA	NA	NA	0	0	0	NA	NA	NA	NA	NA	NA	NA	NA	NA	NA	NA	NA	NA	NA	NA	NA	NA	NA	NA	NA	0	1	NA	1	NA	NA	NA	NA
NCU00857T0	NCU00857T0	0	1	0	0	0	1	0	0	1	1	1	1	0	0	0	0	NA	0	0	0	0	0	0	0	0	0	0	NA	1	NA	NA	NA	0	0	1	NA	1	1	NA	0	0	NA	NA	NA	NA	NA	NA	NA
NCU00859T0	NCU00859T0	0	0	0	0	0	NA	NA	NA	NA	NA	NA	NA	NA	NA	NA	NA	NA	NA	NA	NA	NA	NA	NA	NA	NA	NA	NA	NA	NA	0	NA	NA	NA	NA	NA	NA	NA	NA	NA	NA	NA	NA	NA	NA	NA	NA	NA	NA
NCU00860T0	NCU00860T0	0	0	0	0	0	0	1	1	0	0	1	1	1	1	1	1	1	1	1	1	1	1	1	1	0	0	0	0	0	0	NA	NA	1	0	NA	1	1	1	0	0	0	1	NA	NA	NA	NA	NA	NA
NCU00861T0	NCU00861T0	0	NA	0	NA	NA	0	0	0	NA	NA	NA	NA	NA	NA	NA	NA	NA	NA	NA	NA	NA	NA	NA	NA	NA	NA	NA	NA	NA	1	NA	NA	NA	NA	NA	NA	NA	NA	NA	NA	NA	0	NA	NA	NA	NA	NA	NA
NCU00862T0	NCU00862T0	0	0	0	NA	NA	1	0	NA	NA	NA	NA	NA	NA	NA	NA	NA	NA	NA	NA	NA	NA	NA	NA	NA	NA	NA	NA	NA	NA	NA	NA	NA	NA	NA	NA	NA	NA	NA	NA	NA	NA	NA	NA	NA	NA	NA	NA	NA
NCU00863T0	NCU00863T0	0	0	0	NA	0	NA	NA	NA	0	0	0	NA	NA	NA	NA	0	0	NA	NA	NA	NA	NA	NA	NA	NA	NA	NA	0	0	NA	0	0	0	0	0	NA	1	1	0	1	0	NA	0	0	NA	NA	NA	NA
NCU00864T0	NCU00864T0	0	0	0	NA	0	NA	NA	NA	0	0	1	NA	NA	NA	NA	1	0	NA	NA	NA	NA	NA	NA	NA	NA	NA	NA	1	0	NA	0	0	0	0	NA	NA	0	0	0	0	0	NA	0	1	NA	NA	NA	NA
NCU00865T0	NCU00865T0	1	NA	1	0	0	0	1	1	0	1	0	0	0	0	0	0	1	0	0	0	0	0	0	0	1	1	1	NA	NA	NA	0	0	0	0	1	0	0	0	0	1	0	0	0	0	NA	NA	NA	NA
NCU00866T0	NCU00866T0	0	NA	0	0	0	0	0	0	0	0	0	0	0	0	1	0	0	0	0	0	0	0	1	0	0	0	0	0	1	0	0	0	0	1	0	0	0	0	0	0	0	1	0	NA	NA	NA	NA	NA
NCU00867T0	NCU00867T0	0	0	0	0	0	NA	1	1	NA	1	0	0	0	0	0	0	0	NA	NA	NA	NA	NA	NA	NA	1	1	0	1	0	0	NA	NA	NA	0	NA	NA	0	0	0	NA	NA	0	0	0	NA	NA	NA	NA
NCU00868T0	NCU00868T0	1	0	1	0	0	0	1	NA	0	NA	0	0	NA	0	NA	NA	1	0	0	0	0	0	0	0	0	0	0	0	NA	0	NA	NA	0	NA	0	1	0	0	NA	NA	0	0	0	NA	NA	NA	NA	NA
NCU00869T0	NCU00869T0	0	0	0	NA	0	NA	NA	NA	NA	NA	NA	0	1	NA	0	0	0	NA	NA	NA	NA	NA	0	0	NA	NA	NA	NA	NA	NA	0	NA	NA	NA	NA	NA	NA	NA	NA	0	NA	0	0	NA	NA	NA	NA	NA
NCU00870T0	NCU00870T0	0	0	0	0	1	0	0	0	NA	NA	0	0	0	0	0	0	0	0	0	0	0	0	0	0	NA	NA	0	NA	NA	NA	0	0	NA	0	1	0	NA	NA	0	0	0	1	1	1	NA	NA	NA	NA
NCU00871T0	NCU00871T0	0	0	0	NA	0	NA	NA	NA	NA	NA	NA	NA	NA	NA	NA	NA	NA	NA	NA	NA	NA	NA	NA	NA	NA	NA	NA	NA	NA	NA	NA	NA	NA	NA	NA	NA	NA	NA	NA	NA	NA	NA	NA	NA	NA	NA	NA	NA
NCU00872T0	NCU00872T0	0	NA	0	0	1	1	0	0	0	0	0	0	0	1	0	0	1	NA	NA	NA	NA	NA	NA	NA	NA	NA	NA	NA	NA	NA	NA	0	0	0	0	NA	0	NA	0	0	0	0	NA	1	NA	NA	NA	NA
NCU00873T0	NCU00873T0	0	NA	0	0	0	0	0	0	NA	0	0	0	0	0	0	NA	NA	0	0	0	0	0	0	NA	1	0	0	NA	NA	NA	NA	NA	NA	NA	0	0	0	0	NA	0	NA	0	NA	NA	NA	NA	NA	NA
NCU00874T0	NCU00874T0	0	NA	0	0	0	0	0	0	0	0	0	0	0	NA	0	0	1	0	0	0	0	0	0	NA	0	0	0	1	0	NA	0	0	0	NA	0	1	NA	0	0	NA	NA	0	1	NA	NA	NA	NA	NA
NCU00875T0	NCU00875T0	0	NA	0	0	NA	NA	NA	NA	NA	NA	NA	0	0	0	NA	NA	NA	NA	NA	NA	NA	NA	NA	NA	0	0	NA	NA	NA	0	NA	NA	NA	NA	NA	NA	NA	NA	NA	NA	NA	NA	NA	NA	NA	NA	NA	NA
NCU00876T0	NCU00876T0	0	0	0	NA	0	0	0	0	NA	NA	NA	NA	NA	NA	NA	NA	0	NA	NA	NA	NA	NA	NA	NA	NA	NA	NA	NA	NA	NA	NA	NA	NA	NA	NA	NA	NA	NA	1	0	0	0	1	NA	NA	NA	NA	NA
NCU00877T0	NCU00877T0	0	NA	1	1	0	0	0	0	1	0	1	0	1	0	0	0	0	NA	NA	NA	NA	NA	NA	NA	NA	NA	NA	NA	NA	NA	0	0	1	0	0	NA	NA	NA	NA	NA	0	0	NA	NA	NA	NA	NA	NA
NCU00878T0	NCU00878T0	0	0	0	0	0	NA	NA	NA	NA	NA	NA	NA	NA	NA	NA	NA	NA	NA	NA	NA	NA	NA	NA	NA	NA	NA	NA	NA	NA	NA	NA	NA	NA	NA	NA	NA	NA	NA	NA	NA	NA	NA	NA	NA	NA	NA	NA	NA
NCU00879T0	NCU00879T0	0	0	0	0	0	0	0	0	0	0	0	0	0	0	0	1	1	0	0	0	0	0	0	1	0	0	0	0	0	0	0	1	1	0	0	0	0	0	1	0	0	0	0	1	NA	NA	NA	NA
NCU00880T0	NCU00880T0	0	0	0	0	0	0	0	0	0	0	1	1	0	0	0	0	0	0	0	0	0	0	0	0	0	0	0	1	0	0	0	0	0	0	NA	0	0	0	0	0	1	0	0	0	0	0	0	0
NCU00881T0	NCU00881T0	0	0	0	0	0	0	0	0	0	1	0	0	0	0	0	0	0	0	0	0	0	0	0	0	1	1	NA	NA	0	0	1	0	0	0	NA	NA	0	0	0	0	0	0	0	0	NA	NA	NA	NA
NCU00882T0	NCU00882T0	0	0	0	0	1	0	0	0	NA	0	0	0	1	0	0	0	NA	0	0	0	NA	NA	0	0	0	0	1	0	0	0	NA	1	0	0	0	1	1	1	NA	0	NA	NA	NA	NA	NA	NA	NA	NA
NCU00883T0	NCU00883T0	0	NA	0	0	0	NA	0	NA	NA	0	NA	NA	NA	NA	NA	NA	NA	NA	NA	NA	NA	NA	NA	NA	NA	NA	NA	NA	NA	NA	NA	NA	NA	NA	NA	NA	NA	NA	NA	NA	NA	NA	NA	NA	NA	NA	NA	NA
NCU00884T0	NCU00884T0	0	0	0	0	0	NA	0	0	NA	0	0	0	NA	0	0	0	0	0	0	0	0	1	1	0	0	0	0	0	0	0	0	0	0	NA	0	0	1	1	0	0	0	1	NA	NA	NA	NA	NA	NA
NCU00885T0	NCU00885T0	0	0	0	0	1	NA	NA	NA	NA	NA	NA	NA	NA	NA	NA	NA	NA	NA	NA	NA	NA	NA	NA	NA	NA	NA	NA	NA	NA	NA	NA	NA	NA	NA	NA	NA	NA	NA	NA	NA	NA	NA	NA	NA	NA	NA	NA	NA
NCU00887T0	NCU00887T0	0	NA	0	NA	NA	NA	NA	NA	NA	NA	NA	NA	NA	NA	NA	NA	NA	NA	NA	NA	NA	NA	NA	NA	NA	NA	NA	NA	NA	NA	NA	NA	NA	NA	NA	NA	NA	NA	NA	NA	NA	NA	NA	NA	NA	NA	NA	NA
NCU00889T0	NCU00889T0	0	0	0	0	0	0	0	0	1	0	0	0	0	0	0	0	1	0	0	0	0	NA	0	0	0	0	0	0	0	0	1	NA	0	0	0	0	0	0	0	0	0	NA	0	0	NA	NA	NA	NA
NCU00890T0	NCU00890T0	0	0	1	0	0	1	0	0	0	1	0	0	0	0	0	0	0	1	1	1	0	0	0	1	0	1	0	0	0	0	0	0	0	0	NA	0	0	0	0	0	0	0	0	0	NA	NA	NA	NA
NCU00891T0	NCU00891T0	1	0	1	0	0	0	0	0	1	1	0	0	0	0	0	1	1	0	0	0	0	0	0	0	0	0	0	0	1	1	0	0	0	1	0	1	1	1	0	0	0	0	0	0	1	1	0	0
NCU00892T0	NCU00892T0	0	0	0	0	0	0	0	0	0	0	0	0	0	0	0	1	1	0	0	0	0	0	0	0	0	1	0	1	1	NA	0	0	0	0	0	1	0	0	0	0	0	0	0	1	0	0	0	0
NCU00893T0	NCU00893T0	0	NA	NA	0	0	NA	0	0	0	0	0	0	1	0	0	0	0	NA	NA	NA	NA	NA	NA	NA	NA	NA	NA	NA	NA	0	NA	NA	NA	NA	NA	NA	NA	NA	NA	NA	NA	NA	NA	NA	NA	NA	NA	NA
NCU00894T0	NCU00894T0	0	0	0	0	0	0	0	0	0	1	0	0	0	0	0	0	0	0	0	0	0	0	0	0	1	1	0	0	0	0	0	1	1	1	1	1	1	1	0	0	1	1	0	1	0	0	0	0
NCU00895T0	NCU00895T0	1	1	NA	1	1	0	0	0	0	0	0	0	0	0	0	1	1	0	0	0	0	0	0	0	0	0	0	0	0	0	0	0	0	0	NA	0	0	0	0	0	0	0	0	0	NA	NA	NA	NA
NCU00896T0	NCU00896T0	0	0	0	0	0	1	0	0	0	0	0	0	0	0	0	1	0	0	0	0	0	0	0	0	0	0	1	0	0	0	1	0	0	0	NA	1	1	1	0	0	1	0	0	0	0	0	0	1
NCU00897T0	NCU00897T0	0	0	1	0	0	0	0	0	0	0	0	0	0	0	0	NA	1	0	NA	0	0	0	1	1	0	0	0	0	1	1	0	1	1	1	0	0	0	0	0	0	0	1	NA	1	1	1	1	1
NCU00898T0	NCU00898T0	0	0	0	0	0	0	0	0	0	0	0	0	0	0	0	0	0	1	1	0	0	0	1	0	0	0	0	0	0	1	0	0	0	0	NA	0	0	0	0	0	0	0	1	0	0	0	0	0
NCU00899T0	NCU00899T0	0	0	0	0	0	0	0	0	0	0	0	0	0	0	0	0	0	NA	0	0	0	0	0	0	0	0	0	0	0	0	0	0	0	0	0	0	0	0	0	0	1	0	0	0	NA	NA	NA	NA
NCU00900T0	NCU00900T0	0	0	0	0	0	0	NA	0	1	1	1	0	1	0	0	0	1	1	1	NA	1	1	1	1	1	1	NA	0	NA	0	0	1	0	0	0	0	0	0	0	NA	0	0	NA	1	NA	NA	NA	NA
NCU00901T0	NCU00901T0	0	0	NA	0	0	0	0	0	NA	0	0	0	1	1	1	1	1	0	NA	0	0	0	0	0	0	NA	0	0	0	0	0	0	1	0	NA	1	0	0	0	0	0	1	0	0	0	0	0	0
NCU00902T0	NCU00902T0	0	0	0	0	0	0	NA	1	0	0	0	1	0	0	0	0	0	NA	NA	NA	NA	NA	NA	NA	NA	NA	NA	1	0	1	1	0	0	0	0	0	0	0	0	0	0	0	0	0	NA	NA	NA	NA
NCU00903T0	NCU00903T0	0	NA	NA	0	NA	0	NA	0	1	NA	0	0	0	0	0	0	0	0	0	NA	NA	0	NA	0	0	0	NA	NA	NA	NA	0	0	0	0	0	NA	0	0	0	0	0	0	0	NA	NA	NA	NA	NA
NCU00904T0	NCU00904T0	0	0	0	0	1	0	0	0	1	1	1	0	0	0	0	0	NA	0	0	1	1	1	1	1	1	1	0	1	1	1	0	0	0	0	NA	1	0	0	0	0	0	0	1	0	NA	NA	NA	NA
NCU00905T0	NCU00905T0	0	1	0	0	0	0	NA	0	0	0	1	0	NA	0	0	NA	NA	NA	NA	NA	NA	NA	NA	NA	NA	NA	NA	NA	NA	NA	NA	NA	NA	NA	NA	NA	NA	NA	0	0	0	0	0	0	NA	NA	NA	NA
NCU00906T0	NCU00906T0	0	0	0	0	0	0	0	0	0	1	1	0	0	0	0	NA	0	NA	NA	NA	NA	NA	NA	NA	NA	NA	NA	NA	NA	0	0	NA	NA	0	NA	1	NA	NA	0	0	NA	0	NA	NA	NA	NA	NA	NA
NCU00907T0	NCU00907T0	0	NA	0	NA	NA	NA	NA	NA	NA	NA	NA	NA	NA	NA	NA	NA	NA	NA	NA	NA	NA	NA	NA	NA	NA	NA	NA	NA	NA	NA	NA	NA	NA	NA	NA	NA	NA	NA	NA	NA	NA	NA	NA	NA	NA	NA	NA	NA
NCU00911T0	NCU00911T0	0	0	0	0	0	0	0	0	0	0	0	0	0	0	0	0	0	0	0	0	NA	NA	0	0	0	0	0	0	0	0	1	0	0	0	NA	0	0	0	0	0	0	0	0	NA	NA	NA	NA	NA
NCU00912T0	NCU00912T0	0	0	0	0	0	0	0	0	NA	NA	NA	NA	0	1	NA	NA	NA	NA	NA	NA	NA	NA	NA	NA	NA	NA	NA	NA	NA	NA	NA	NA	NA	NA	NA	NA	NA	NA	NA	NA	NA	NA	NA	NA	NA	NA	NA	NA
NCU00913T0	NCU00913T0	0	0	0	1	1	0	NA	0	0	0	0	0	0	0	NA	1	0	1	1	1	0	0	0	0	1	1	0	1	1	1	0	1	1	0	0	0	1	1	0	0	0	1	0	0	0	0	0	0
NCU00914T0	NCU00914T0	0	0	0	0	0	0	0	0	0	0	0	NA	0	0	0	0	0	0	0	0	0	0	0	0	0	0	1	0	0	0	0	0	0	0	NA	0	0	0	NA	NA	0	0	0	0	0	0	0	0
NCU00915T0	NCU00915T0	0	0	0	0	0	0	0	0	0	0	1	1	0	NA	0	0	0	0	0	0	0	0	0	0	0	0	0	0	0	NA	0	0	0	0	0	0	0	0	0	NA	0	0	0	0	0	0	0	0
NCU00916T0	NCU00916T0	0	0	0	1	0	0	NA	NA	0	0	0	NA	0	0	0	0	0	NA	NA	NA	NA	NA	NA	NA	0	0	NA	0	0	NA	0	0	0	0	NA	0	0	NA	0	0	NA	0	0	NA	NA	NA	NA	NA
NCU00917T0	NCU00917T0	0	0	0	0	0	1	0	0	0	NA	1	0	0	0	0	NA	0	0	0	0	0	0	0	0	0	0	0	0	0	NA	0	0	0	0	0	0	NA	0	0	NA	0	0	NA	NA	NA	NA	NA	NA
NCU00918T0	NCU00918T0	0	1	0	0	0	0	NA	0	0	0	0	0	0	0	0	0	1	NA	NA	NA	NA	NA	NA	0	0	0	1	0	0	0	0	0	0	0	0	0	0	0	0	0	0	0	0	0	NA	NA	NA	NA
NCU00919T0	NCU00919T0	0	0	0	0	0	0	NA	0	0	0	1	0	0	0	0	0	1	0	NA	0	0	0	0	0	0	0	0	0	1	0	1	1	1	0	1	0	0	0	0	0	NA	0	1	1	0	0	1	1
NCU00920T0	NCU00920T0	0	0	0	1	1	1	1	1	1	1	1	1	1	1	1	1	1	1	1	1	1	1	1	1	1	1	1	1	1	1	1	1	1	1	1	1	1	1	0	1	1	0	1	0	1	1	0	0
NCU00921T0	NCU00921T0	0	0	0	0	0	0	0	0	0	0	0	NA	0	0	0	0	0	0	0	0	0	0	NA	0	0	0	0	0	0	1	0	0	0	0	NA	0	0	0	0	0	1	0	0	0	NA	NA	NA	NA
NCU00922T0	NCU00922T0	0	NA	0	NA	NA	NA	NA	NA	NA	NA	NA	NA	NA	NA	NA	NA	NA	NA	NA	NA	NA	NA	NA	NA	NA	NA	NA	NA	NA	NA	NA	NA	NA	NA	NA	NA	NA	NA	NA	NA	NA	NA	NA	NA	NA	NA	NA	NA
NCU00923T0	NCU00923T0	1	0	1	0	0	0	NA	0	0	0	1	1	1	1	1	NA	0	0	0	0	0	0	0	0	0	0	NA	0	0	0	1	1	1	1	1	0	1	1	0	NA	0	0	0	1	NA	NA	NA	NA
NCU00924T0	NCU00924T0	1	0	1	0	0	0	NA	0	0	1	0	1	1	1	1	NA	NA	0	0	0	0	NA	0	0	0	0	NA	0	0	0	0	0	0	0	0	1	NA	0	0	0	0	0	NA	0	1	1	1	1
NCU00925T0	NCU00925T0	0	0	0	0	0	0	0	0	0	0	0	0	0	0	0	0	0	0	0	0	0	0	0	0	0	0	0	0	1	0	0	0	0	1	0	0	1	1	0	0	1	0	NA	0	1	1	1	0
NCU00926T0	NCU00926T0	0	0	0	0	0	0	NA	0	0	0	0	0	0	0	0	NA	0	0	0	0	0	0	1	1	0	0	0	0	0	0	0	0	NA	NA	1	NA	0	NA	NA	0	0	0	NA	NA	NA	NA	NA	NA
NCU00927T0	NCU00927T0	0	0	0	1	0	0	0	0	0	0	0	0	0	0	0	0	0	1	1	0	1	1	1	1	0	0	0	0	0	0	0	0	0	0	0	0	0	0	1	0	0	0	1	0	1	1	1	1
NCU00928T0	NCU00928T0	0	0	0	0	0	0	0	0	0	0	0	0	0	0	0	0	1	0	0	0	0	0	1	0	1	1	0	0	1	0	0	0	0	0	NA	NA	NA	1	0	0	0	0	0	0	NA	NA	NA	NA
NCU00929T0	NCU00929T0	0	0	0	0	0	0	0	0	0	1	0	0	0	0	0	0	0	1	1	1	1	1	1	1	0	0	0	0	0	0	NA	0	0	0	1	NA	NA	NA	0	NA	0	NA	NA	0	NA	NA	NA	NA
NCU00930T0	NCU00930T0	1	1	1	1	1	1	1	1	1	1	1	1	1	1	1	1	1	1	NA	1	1	1	1	1	1	1	1	0	1	NA	0	1	1	1	1	1	1	NA	1	1	0	1	1	1	0	0	0	1
NCU00931T0	NCU00931T0	1	1	1	0	0	1	NA	1	1	1	1	1	1	1	1	1	0	1	1	1	1	1	1	1	1	1	NA	1	1	0	1	1	1	1	1	1	1	1	0	0	0	0	0	1	NA	NA	NA	NA
NCU00932T0	NCU00932T0	0	0	0	0	0	NA	NA	NA	NA	NA	NA	NA	NA	NA	NA	NA	0	NA	NA	NA	NA	NA	NA	NA	NA	NA	NA	NA	NA	NA	NA	NA	NA	NA	NA	NA	NA	NA	NA	NA	NA	NA	NA	NA	NA	NA	NA	NA
NCU00934T0	NCU00934T0	0	NA	NA	NA	NA	NA	NA	NA	NA	NA	NA	NA	NA	NA	NA	NA	NA	NA	NA	NA	NA	NA	NA	NA	NA	NA	NA	NA	NA	NA	NA	NA	NA	NA	NA	NA	NA	NA	NA	NA	NA	NA	NA	NA	NA	NA	NA	NA
NCU00935T0	NCU00935T0	0	NA	0	0	0	0	0	0	0	0	0	0	0	0	0	0	0	0	0	0	0	0	NA	0	0	0	0	0	0	0	NA	0	0	0	NA	0	0	0	0	0	0	0	0	0	NA	NA	NA	NA
NCU00936T0	NCU00936T0	0	0	0	0	0	1	1	0	1	1	1	1	0	0	0	1	0	0	1	0	0	0	0	0	0	0	0	0	0	0	0	0	0	0	0	0	0	0	0	0	0	0	NA	0	1	1	0	0
NCU00937T0	NCU00937T0	0	0	0	0	1	NA	0	0	0	0	0	NA	NA	0	NA	0	1	NA	NA	NA	NA	NA	NA	NA	NA	NA	NA	NA	NA	NA	NA	NA	NA	NA	0	0	0	0	0	0	0	1	1	NA	NA	NA	NA	NA
NCU00938T0	NCU00938T0	0	0	0	1	1	0	1	1	1	1	1	0	0	0	0	0	0	0	0	0	0	0	0	0	0	0	NA	0	0	0	0	0	0	0	NA	0	0	0	0	0	0	0	NA	NA	NA	NA	NA	NA
NCU00939T0	NCU00939T0	1	0	0	0	0	0	0	0	0	0	0	0	0	0	0	0	1	NA	NA	NA	NA	NA	NA	NA	NA	NA	NA	NA	NA	NA	NA	NA	NA	NA	NA	NA	NA	NA	0	0	0	0	1	0	NA	NA	NA	NA
NCU00940T0	NCU00940T0	0	NA	0	NA	NA	NA	NA	NA	NA	NA	NA	NA	NA	NA	NA	NA	NA	NA	NA	NA	NA	NA	NA	NA	NA	NA	NA	NA	NA	NA	NA	NA	NA	NA	NA	NA	NA	NA	NA	NA	NA	NA	NA	NA	NA	NA	NA	NA
NCU00941T0	NCU00941T0	0	0	0	1	0	1	0	NA	NA	NA	NA	NA	NA	0	NA	NA	1	NA	NA	NA	NA	NA	NA	NA	NA	NA	NA	NA	NA	NA	NA	NA	NA	NA	NA	NA	NA	NA	NA	NA	NA	NA	NA	NA	NA	NA	NA	NA
NCU00943T0	NCU00943T0	1	0	1	0	0	0	0	0	0	0	0	0	1	1	0	NA	NA	NA	NA	NA	NA	NA	NA	NA	NA	NA	NA	NA	NA	NA	NA	NA	NA	NA	NA	NA	NA	NA	0	0	0	0	NA	NA	NA	NA	NA	NA
NCU00944T0	NCU00944T0	0	0	0	0	0	0	1	0	0	0	0	0	1	0	0	0	1	0	0	0	0	0	1	0	0	0	0	1	0	0	0	0	0	0	0	0	1	1	0	0	0	1	0	NA	0	0	0	0
NCU00945T0	NCU00945T0	0	0	0	0	0	NA	0	0	0	0	0	0	0	0	0	NA	NA	NA	NA	NA	NA	NA	NA	NA	NA	NA	NA	NA	NA	NA	1	NA	NA	NA	0	0	NA	NA	NA	NA	0	0	NA	NA	NA	NA	NA	NA
NCU00946T0	NCU00946T0	0	0	0	NA	NA	0	NA	NA	NA	NA	0	NA	0	NA	NA	1	NA	0	0	0	0	0	0	NA	NA	NA	NA	NA	NA	0	NA	NA	0	NA	NA	NA	NA	NA	NA	NA	0	1	0	NA	NA	NA	NA	NA
NCU00948T0	NCU00948T0	0	NA	NA	NA	NA	NA	NA	NA	NA	NA	NA	NA	NA	NA	NA	NA	NA	NA	NA	NA	NA	NA	NA	NA	NA	NA	NA	NA	NA	NA	NA	NA	NA	NA	NA	NA	NA	NA	NA	NA	NA	NA	NA	NA	NA	NA	NA	NA
NCU00949T0	NCU00949T0	0	0	0	1	NA	NA	NA	0	NA	NA	NA	NA	NA	NA	NA	NA	NA	NA	NA	NA	NA	NA	NA	NA	NA	NA	NA	NA	NA	NA	NA	NA	NA	NA	NA	NA	NA	NA	NA	NA	NA	NA	NA	NA	NA	NA	NA	NA
NCU00950T0	NCU00950T0	0	0	0	0	1	0	NA	1	0	0	1	0	0	0	NA	0	0	0	0	0	1	1	0	0	0	0	0	0	0	0	0	0	0	1	0	0	NA	0	0	0	0	1	1	0	0	0	0	0
NCU00951T0	NCU00951T0	0	0	0	0	0	0	0	0	0	0	0	0	0	0	0	0	0	1	1	0	1	1	0	0	0	0	0	0	0	0	0	0	0	0	NA	0	0	0	0	1	0	1	0	0	0	0	0	0
NCU00952T0	NCU00952T0	1	1	1	NA	0	1	1	1	1	1	1	NA	1	1	NA	1	1	1	1	1	NA	NA	1	1	1	1	1	1	0	1	1	1	1	1	1	NA	1	1	0	0	0	0	0	1	0	0	0	0
NCU00953T0	NCU00953T0	0	0	0	NA	0	0	0	0	0	0	0	0	0	0	0	0	0	1	1	1	1	1	0	0	0	0	0	0	0	0	0	0	0	0	NA	0	NA	0	0	0	0	0	0	1	NA	NA	NA	NA
NCU00954T0	NCU00954T0	0	0	0	NA	1	0	0	0	0	0	1	0	0	0	1	0	0	0	0	0	1	1	0	0	0	0	0	0	0	1	0	0	0	0	0	0	0	0	0	0	0	0	0	0	0	0	0	0
NCU00955T0	NCU00955T0	0	0	0	0	0	NA	0	1	NA	NA	NA	0	NA	1	0	NA	0	0	NA	NA	NA	NA	NA	0	NA	NA	0	1	NA	0	NA	1	0	NA	0	NA	1	NA	NA	0	NA	NA	NA	0	NA	NA	NA	NA
NCU00956T0	NCU00956T0	0	0	0	0	0	0	0	1	0	1	0	0	0	0	0	0	NA	0	0	0	0	0	0	0	0	0	0	0	0	0	1	1	1	0	1	0	0	0	0	NA	0	0	1	1	0	0	0	0
NCU00957T0	NCU00957T0	0	0	0	0	0	0	0	0	0	0	0	0	0	0	1	NA	NA	NA	NA	0	NA	NA	0	0	0	NA	0	NA	NA	1	0	NA	NA	0	0	0	NA	NA	NA	NA	NA	NA	1	NA	NA	NA	NA	NA
NCU00958T0	NCU00958T0	0	0	0	0	0	0	1	1	1	1	1	0	0	0	0	1	0	0	0	0	0	0	0	0	1	1	0	0	0	1	0	0	1	0	0	1	0	0	0	0	0	0	1	1	0	0	0	0
NCU00959T0	NCU00959T0	0	0	0	0	0	0	0	0	0	0	1	0	0	0	0	0	0	1	1	1	1	1	1	1	1	1	1	1	1	0	0	0	0	0	NA	0	0	0	0	0	0	0	0	0	0	0	0	NA
NCU00959T1	NCU00959T1	0	NA	NA	NA	NA	NA	NA	NA	NA	NA	NA	NA	NA	NA	NA	NA	NA	NA	NA	NA	NA	NA	NA	NA	NA	NA	NA	NA	NA	NA	NA	NA	NA	NA	NA	NA	NA	NA	NA	NA	NA	NA	NA	NA	NA	NA	NA	NA
NCU00960T0	NCU00960T0	0	0	0	0	0	0	NA	NA	NA	NA	NA	NA	NA	NA	NA	NA	NA	NA	NA	NA	NA	NA	NA	NA	NA	NA	NA	NA	NA	NA	NA	NA	NA	NA	NA	NA	NA	NA	NA	NA	NA	NA	NA	NA	NA	NA	NA	NA
NCU00961T0	NCU00961T0	0	NA	NA	NA	NA	NA	NA	NA	NA	NA	NA	NA	NA	NA	NA	NA	NA	NA	NA	NA	NA	NA	NA	NA	NA	NA	NA	NA	NA	NA	NA	NA	NA	NA	NA	NA	NA	NA	NA	NA	NA	NA	NA	NA	NA	NA	NA	NA
NCU00962T0	NCU00962T0	1	1	1	NA	0	0	0	0	0	0	0	0	0	0	0	0	NA	0	0	0	0	0	0	0	0	0	1	0	0	1	0	0	0	0	NA	0	0	0	NA	NA	0	0	1	0	NA	NA	NA	NA
NCU00963T0	NCU00963T0	0	0	0	0	0	0	0	0	1	0	0	0	0	0	0	0	1	1	1	0	0	0	0	0	0	0	0	0	0	0	0	0	0	0	NA	0	0	0	0	0	0	0	0	1	0	0	0	0
NCU00964T0	NCU00964T0	0	0	0	0	1	0	0	0	0	0	1	0	0	0	0	NA	0	NA	NA	NA	NA	NA	NA	NA	NA	NA	NA	NA	0	NA	0	NA	NA	NA	0	NA	NA	NA	0	0	NA	NA	0	NA	NA	1	0	NA
NCU00965T0	NCU00965T0	0	0	NA	0	0	1	0	0	0	0	0	0	0	0	0	NA	0	0	0	0	0	NA	0	0	0	0	0	0	0	0	0	0	0	0	1	0	0	0	0	0	0	0	1	1	1	1	0	0
NCU00966T0	NCU00966T0	0	0	0	0	0	0	0	0	0	0	0	0	0	0	0	0	0	0	0	0	0	0	0	0	0	0	0	1	1	1	0	0	0	0	1	0	0	0	0	0	0	0	0	0	0	0	0	0
NCU00967T0	NCU00967T0	0	0	0	1	1	0	0	0	0	0	0	1	NA	1	1	0	0	0	NA	NA	NA	NA	NA	0	0	0	NA	NA	NA	1	1	0	0	NA	NA	1	1	1	0	NA	NA	NA	NA	NA	NA	NA	NA	NA
NCU00968T0	NCU00968T0	0	0	0	0	1	0	0	0	1	0	0	0	0	0	0	0	1	NA	NA	NA	NA	NA	NA	NA	NA	NA	NA	NA	NA	NA	NA	NA	NA	NA	NA	NA	NA	NA	NA	NA	NA	NA	1	NA	0	0	NA	NA
NCU00969T0	NCU00969T0	0	0	0	0	0	1	0	0	0	0	1	1	1	1	NA	0	0	0	NA	NA	NA	NA	0	1	0	0	0	1	1	0	1	0	0	0	NA	1	NA	NA	0	0	0	0	1	0	NA	NA	NA	NA
NCU00970T0	NCU00970T0	0	0	0	0	0	NA	NA	NA	NA	NA	NA	NA	NA	NA	NA	NA	NA	NA	NA	NA	NA	NA	NA	NA	NA	NA	NA	NA	NA	NA	NA	NA	NA	NA	NA	NA	NA	NA	NA	NA	NA	NA	NA	NA	NA	NA	NA	NA
NCU00971T0	NCU00971T0	0	1	0	0	0	0	0	0	0	0	0	0	0	0	0	1	0	0	0	0	0	0	0	0	0	0	0	0	0	0	0	0	0	0	NA	0	0	NA	0	0	0	0	0	0	0	0	1	1
NCU00973T0	NCU00973T0	0	0	0	0	0	0	0	0	NA	NA	0	1	0	0	0	0	0	NA	NA	NA	NA	NA	NA	NA	1	1	NA	NA	NA	NA	0	NA	NA	NA	0	1	1	1	NA	0	0	NA	NA	NA	NA	NA	0	NA
NCU00974T0	NCU00974T0	0	0	0	0	1	0	1	1	1	1	0	0	1	0	0	0	1	1	1	1	1	NA	1	1	0	0	1	0	0	0	NA	0	0	1	NA	1	NA	NA	0	0	0	1	0	0	1	1	0	NA
NCU00975T0	NCU00975T0	0	0	0	0	0	0	NA	NA	NA	NA	NA	NA	NA	NA	NA	NA	NA	NA	NA	NA	NA	NA	NA	NA	NA	NA	NA	NA	NA	NA	NA	NA	NA	NA	NA	NA	NA	NA	NA	NA	NA	NA	NA	NA	NA	NA	NA	NA
NCU00976T0	NCU00976T0	0	0	0	NA	NA	NA	NA	NA	NA	NA	NA	NA	NA	NA	NA	NA	NA	NA	NA	NA	NA	NA	NA	NA	NA	NA	NA	NA	NA	NA	NA	NA	NA	NA	NA	NA	NA	NA	NA	NA	NA	NA	NA	NA	NA	NA	NA	NA
NCU00977T0	NCU00977T0	1	NA	1	NA	1	0	1	1	1	1	1	1	1	1	1	1	NA	1	1	1	1	1	1	1	1	1	1	1	1	1	1	0	0	1	0	NA	0	NA	0	1	NA	1	0	0	NA	NA	NA	NA
NCU00978T0	NCU00978T0	0	0	0	0	1	0	0	0	1	0	0	0	0	0	1	0	0	1	1	1	1	1	1	0	0	0	0	0	0	1	0	0	0	0	NA	0	0	0	0	NA	NA	0	0	0	NA	NA	NA	NA
NCU00979T0	NCU00979T0	0	0	0	0	0	0	0	0	0	0	0	0	0	0	0	0	1	0	0	0	0	0	0	0	0	0	0	NA	1	0	1	0	0	0	NA	0	0	0	1	0	0	1	0	0	0	0	1	0
NCU00980T0	NCU00980T0	0	0	0	0	0	0	NA	0	0	0	0	0	0	0	0	0	0	0	0	0	0	0	0	0	0	0	0	0	0	0	NA	NA	NA	0	0	0	0	0	NA	NA	NA	NA	NA	NA	NA	NA	NA	NA
NCU00981T0	NCU00981T0	0	0	1	0	0	0	0	0	0	0	0	0	0	0	0	0	0	1	1	1	0	0	0	0	0	0	0	0	0	0	0	0	0	0	0	0	0	0	0	0	0	0	1	1	1	1	1	1
NCU00983T0	NCU00983T0	0	0	0	0	0	0	0	0	0	0	0	0	0	1	1	1	0	NA	NA	NA	NA	NA	NA	NA	0	0	0	NA	0	NA	1	1	1	0	0	1	NA	NA	0	0	0	0	NA	0	NA	NA	NA	NA
NCU00984T0	NCU00984T0	0	0	1	1	0	NA	NA	NA	0	0	0	0	0	0	0	NA	0	1	1	NA	NA	NA	0	0	0	0	NA	0	0	0	0	0	0	0	NA	NA	NA	NA	0	0	0	0	0	0	NA	NA	NA	NA
NCU00985T0	NCU00985T0	0	0	0	0	0	0	0	0	0	0	0	0	0	0	0	NA	NA	NA	NA	NA	NA	NA	NA	NA	NA	NA	NA	NA	1	NA	0	1	0	NA	0	0	0	0	0	0	0	0	NA	NA	NA	NA	NA	NA
NCU00987T0	NCU00987T0	0	0	0	0	0	0	0	0	0	0	0	0	NA	NA	NA	NA	1	NA	NA	1	0	NA	0	0	NA	NA	NA	NA	NA	NA	0	NA	NA	NA	NA	NA	1	0	NA	NA	0	0	NA	NA	NA	NA	NA	NA
NCU00988T0	NCU00988T0	0	0	0	0	0	1	0	0	0	0	0	0	0	0	1	0	0	NA	NA	NA	NA	NA	NA	NA	NA	NA	NA	NA	NA	NA	0	0	0	1	0	0	0	0	1	0	0	0	0	1	NA	NA	NA	NA
NCU00989T0	NCU00989T0	0	NA	0	NA	NA	NA	NA	NA	NA	NA	NA	NA	NA	NA	NA	NA	NA	NA	NA	NA	NA	NA	NA	NA	NA	NA	NA	NA	NA	NA	NA	NA	NA	NA	NA	NA	NA	NA	NA	NA	NA	NA	NA	NA	NA	NA	NA	NA
NCU00990T0	NCU00990T0	0	0	0	NA	0	0	0	NA	NA	NA	NA	1	0	0	NA	1	NA	NA	NA	NA	NA	NA	NA	NA	NA	NA	NA	NA	NA	NA	NA	NA	NA	NA	0	NA	NA	NA	NA	NA	0	0	NA	NA	NA	NA	NA	NA
NCU00992T0	NCU00992T0	0	0	0	NA	1	NA	NA	NA	NA	NA	NA	NA	NA	NA	NA	NA	NA	NA	NA	NA	NA	NA	NA	NA	NA	NA	NA	NA	NA	NA	NA	NA	NA	NA	NA	NA	NA	NA	NA	NA	NA	NA	NA	NA	NA	NA	NA	NA
NCU00993T0	NCU00993T0	0	0	0	0	NA	1	NA	NA	NA	NA	NA	NA	NA	NA	NA	NA	NA	NA	NA	NA	NA	NA	NA	NA	NA	NA	NA	NA	NA	NA	NA	NA	NA	NA	NA	NA	NA	NA	NA	NA	1	NA	NA	NA	NA	NA	NA	NA
NCU00994T0	NCU00994T0	1	0	0	0	0	0	0	0	0	0	0	0	0	0	0	NA	0	NA	NA	NA	NA	NA	NA	NA	NA	NA	NA	NA	NA	NA	NA	0	0	0	NA	NA	0	0	0	NA	0	0	0	NA	NA	NA	NA	NA
NCU00995T0	NCU00995T0	0	NA	NA	NA	NA	NA	NA	NA	NA	NA	NA	NA	NA	NA	NA	NA	NA	NA	NA	NA	NA	NA	NA	NA	NA	NA	NA	NA	NA	NA	NA	NA	NA	NA	0	NA	NA	NA	NA	NA	NA	NA	NA	NA	NA	NA	NA	NA
NCU01848T0	NCU01848T0	0	NA	NA	NA	NA	NA	NA	NA	NA	NA	NA	NA	NA	NA	NA	NA	NA	NA	NA	NA	NA	NA	NA	NA	NA	NA	NA	NA	NA	NA	NA	NA	NA	NA	NA	NA	NA	NA	NA	NA	NA	NA	NA	NA	NA	NA	NA	NA
NCU01849T0	NCU01849T0	0	0	0	0	0	0	0	0	0	1	NA	0	0	0	0	0	0	NA	NA	NA	NA	NA	NA	NA	NA	NA	NA	NA	0	0	0	0	0	NA	1	0	1	0	0	NA	0	0	0	0	NA	NA	NA	NA
NCU01850T0	NCU01850T0	0	0	0	1	0	1	0	0	0	0	0	0	0	0	0	0	0	0	0	1	0	0	0	0	0	0	0	0	1	0	0	0	0	0	0	NA	NA	0	1	0	0	1	1	1	NA	NA	NA	NA
NCU01851T0	NCU01851T0	0	NA	0	0	NA	0	0	0	0	0	0	0	0	0	NA	NA	0	0	0	0	0	0	0	0	0	0	0	0	1	NA	0	NA	NA	0	NA	NA	NA	NA	0	0	1	0	0	1	NA	NA	NA	NA
NCU01853T0	NCU01853T0	0	0	0	0	0	1	0	0	0	0	1	0	0	0	0	0	1	NA	NA	NA	0	0	NA	NA	NA	NA	NA	0	0	0	0	NA	NA	NA	0	0	0	0	0	1	0	0	0	0	NA	NA	NA	NA
NCU01854T0	NCU01854T0	0	0	0	0	0	0	0	0	0	0	0	0	0	0	0	0	0	0	0	0	0	0	0	0	0	0	0	0	NA	1	0	0	0	1	NA	NA	0	0	0	0	NA	0	0	0	1	1	1	1
NCU01855T0	NCU01855T0	0	0	0	1	0	0	0	0	0	0	0	0	NA	NA	NA	0	0	NA	NA	NA	NA	NA	NA	NA	NA	NA	NA	NA	NA	NA	NA	NA	NA	NA	NA	NA	NA	NA	0	0	NA	NA	NA	NA	NA	NA	NA	NA
NCU01856T0	NCU01856T0	0	0	0	0	0	0	NA	1	NA	0	NA	NA	NA	1	1	NA	NA	0	0	0	NA	NA	0	0	1	1	NA	0	0	0	1	1	1	1	NA	NA	1	NA	1	0	NA	NA	NA	0	NA	NA	NA	NA
NCU01857T0	NCU01857T0	0	0	0	1	0	0	0	0	1	1	0	0	0	1	0	0	0	0	0	0	0	0	0	0	0	0	NA	0	1	0	1	0	0	0	NA	1	0	0	0	0	0	0	1	0	0	0	0	1
NCU01858T0	NCU01858T0	0	0	0	0	0	0	NA	0	0	0	0	0	0	0	0	0	0	0	0	NA	0	0	0	0	0	0	NA	1	0	0	0	NA	0	NA	0	0	NA	NA	0	NA	0	0	0	0	NA	NA	NA	NA
NCU01859T0	NCU01859T0	0	0	0	0	0	1	NA	0	1	1	0	1	1	1	1	0	0	1	1	1	NA	NA	1	1	1	1	1	1	0	0	1	0	0	1	NA	0	0	0	1	0	0	0	0	1	NA	NA	NA	NA
NCU01860T0	NCU01860T0	0	0	0	NA	0	1	0	0	NA	NA	0	0	NA	NA	NA	NA	NA	0	0	0	0	0	0	0	NA	NA	NA	NA	NA	NA	0	0	0	NA	0	NA	0	0	0	NA	NA	NA	NA	NA	NA	NA	NA	NA
NCU01861T0	NCU01861T0	1	1	1	0	1	1	0	0	0	0	0	0	0	1	1	1	NA	NA	NA	0	0	0	NA	NA	NA	NA	NA	NA	NA	NA	1	0	1	1	0	0	NA	1	NA	0	NA	1	NA	NA	NA	NA	NA	NA
NCU01862T0	NCU01862T0	0	0	0	0	0	0	0	0	0	0	0	0	0	0	0	0	0	0	NA	0	0	0	0	0	0	0	0	0	0	0	1	0	0	0	0	0	0	0	NA	0	0	0	0	0	0	0	NA	0
NCU01863T0	NCU01863T0	0	NA	0	NA	NA	NA	NA	NA	NA	NA	NA	NA	NA	NA	NA	NA	NA	NA	NA	NA	NA	NA	NA	NA	NA	NA	NA	NA	NA	NA	NA	NA	NA	NA	NA	NA	NA	NA	NA	NA	NA	NA	NA	NA	NA	NA	NA	NA
NCU01865T0	NCU01865T0	0	0	0	0	0	0	0	0	0	0	0	0	0	0	0	0	0	1	1	1	1	1	1	0	0	0	0	0	1	0	NA	NA	0	0	0	0	NA	NA	0	0	0	0	1	1	NA	NA	NA	NA
NCU01866T0	NCU01866T0	0	0	0	0	0	0	0	0	0	0	0	0	0	0	0	1	1	0	NA	0	0	0	1	1	0	0	NA	NA	1	0	1	0	0	0	0	0	0	0	0	0	0	0	1	NA	NA	NA	NA	NA
NCU01867T0	NCU01867T0	0	0	0	0	0	NA	NA	NA	NA	NA	NA	NA	NA	NA	NA	NA	NA	NA	NA	NA	NA	NA	NA	NA	NA	NA	NA	NA	NA	NA	0	NA	NA	0	0	NA	NA	NA	1	0	NA	0	0	NA	NA	NA	NA	NA
NCU01868T0	NCU01868T0	0	0	0	NA	NA	NA	NA	NA	0	0	0	NA	0	1	1	0	0	1	1	0	0	0	0	0	0	0	NA	0	0	0	0	NA	NA	NA	0	NA	NA	NA	0	0	0	NA	NA	NA	NA	NA	NA	NA
NCU01869T0	NCU01869T0	0	0	0	NA	NA	NA	NA	NA	NA	NA	NA	NA	NA	NA	NA	NA	NA	NA	NA	NA	NA	NA	NA	NA	NA	NA	NA	NA	NA	NA	NA	NA	NA	NA	NA	NA	NA	NA	NA	NA	NA	NA	NA	NA	NA	NA	NA	NA
NCU01870T0	NCU01870T0	0	0	0	NA	NA	NA	NA	NA	NA	1	0	0	NA	NA	NA	NA	NA	NA	NA	NA	NA	NA	NA	NA	NA	NA	NA	NA	NA	NA	NA	NA	NA	NA	NA	NA	NA	NA	NA	NA	NA	NA	NA	NA	NA	NA	NA	NA
NCU01872T0	NCU01872T0	0	NA	0	NA	NA	NA	NA	NA	NA	NA	NA	NA	NA	NA	NA	NA	NA	NA	NA	NA	NA	NA	NA	NA	NA	NA	NA	NA	NA	NA	NA	NA	NA	NA	NA	NA	NA	NA	NA	NA	NA	NA	NA	NA	NA	NA	NA	NA
NCU01873T0	NCU01873T0	0	0	0	0	0	0	NA	NA	NA	NA	NA	NA	NA	NA	NA	NA	NA	NA	NA	NA	NA	NA	NA	NA	NA	NA	NA	NA	NA	NA	NA	NA	NA	NA	NA	NA	NA	NA	NA	NA	0	0	NA	NA	NA	NA	NA	NA
NCU01874T0	NCU01874T0	0	1	0	NA	NA	NA	NA	NA	NA	NA	NA	NA	NA	NA	NA	NA	NA	NA	NA	NA	NA	NA	NA	NA	NA	NA	NA	NA	NA	NA	NA	NA	NA	NA	NA	NA	NA	NA	NA	NA	NA	NA	NA	NA	NA	NA	NA	NA
NCU01875T0	NCU01875T0	0	NA	NA	NA	NA	NA	NA	NA	NA	NA	NA	NA	NA	NA	NA	NA	NA	NA	NA	NA	NA	NA	NA	NA	NA	NA	NA	NA	NA	NA	NA	NA	NA	NA	NA	NA	NA	NA	NA	NA	NA	NA	NA	NA	NA	NA	NA	NA
NCU01876T0	NCU01876T0	0	0	0	NA	NA	NA	NA	NA	NA	NA	NA	NA	NA	NA	NA	NA	NA	NA	NA	NA	NA	NA	NA	NA	NA	NA	NA	NA	NA	NA	NA	NA	NA	NA	NA	NA	NA	NA	NA	NA	NA	NA	NA	NA	NA	NA	NA	NA
NCU01877T0	NCU01877T0	0	0	0	NA	NA	NA	NA	NA	NA	NA	NA	NA	NA	NA	NA	NA	NA	NA	NA	NA	NA	NA	NA	NA	NA	NA	NA	NA	NA	NA	NA	NA	NA	NA	NA	NA	NA	NA	NA	NA	NA	NA	NA	NA	NA	NA	NA	NA
NCU01878T0	NCU01878T0	0	0	0	1	1	0	0	0	1	1	1	0	0	0	0	1	1	0	0	0	0	0	1	0	1	1	1	0	1	0	0	0	0	1	NA	1	1	1	1	0	0	1	0	0	0	0	0	NA
NCU01879T0	NCU01879T0	0	0	0	0	0	0	0	0	0	1	1	1	1	1	1	1	0	1	1	1	1	0	1	0	1	0	0	1	0	0	0	0	0	0	0	NA	0	0	0	0	0	1	0	NA	NA	NA	NA	NA
NCU01880T0	NCU01880T0	0	0	0	NA	NA	NA	NA	NA	NA	NA	NA	NA	NA	NA	NA	NA	NA	NA	NA	NA	NA	NA	NA	NA	NA	NA	NA	NA	NA	NA	NA	NA	NA	NA	NA	NA	NA	NA	NA	NA	NA	NA	NA	NA	NA	NA	NA	NA
NCU01881T0	NCU01881T0	0	NA	NA	NA	NA	NA	NA	NA	NA	NA	NA	NA	NA	NA	NA	NA	NA	NA	NA	NA	NA	NA	NA	NA	NA	NA	NA	NA	NA	NA	NA	NA	NA	NA	NA	NA	NA	NA	NA	NA	NA	NA	NA	NA	NA	NA	NA	NA
NCU01881T1	NCU01881T1	0	0	0	0	0	NA	NA	NA	NA	NA	NA	NA	NA	NA	NA	NA	NA	NA	NA	NA	NA	NA	NA	NA	NA	NA	NA	NA	NA	NA	NA	NA	NA	NA	NA	NA	NA	NA	NA	NA	NA	NA	NA	NA	NA	NA	NA	NA
NCU01882T0	NCU01882T0	1	1	1	0	0	1	0	0	0	0	0	0	0	0	0	0	0	0	NA	NA	0	NA	0	NA	0	0	0	1	0	1	0	0	0	1	1	0	1	1	NA	0	1	0	1	NA	NA	NA	NA	NA
NCU01883T0	NCU01883T0	1	1	1	0	1	0	0	NA	NA	NA	NA	NA	NA	NA	NA	NA	0	0	0	0	0	0	0	0	0	0	0	NA	0	0	0	0	0	0	0	0	1	1	0	0	0	0	0	1	NA	NA	NA	NA
NCU01884T0	NCU01884T0	0	0	0	0	0	0	0	NA	NA	NA	NA	0	0	0	0	NA	0	NA	NA	0	NA	NA	0	NA	NA	NA	NA	NA	NA	0	NA	NA	NA	0	NA	NA	NA	NA	NA	0	1	NA	NA	0	NA	NA	NA	NA
NCU01886T0	NCU01886T0	0	0	0	1	0	NA	NA	0	NA	NA	0	0	NA	0	0	NA	0	NA	NA	NA	NA	NA	NA	NA	NA	NA	NA	NA	NA	NA	NA	NA	NA	NA	NA	NA	NA	NA	NA	NA	NA	NA	NA	NA	NA	NA	NA	NA
NCU01888T0	NCU01888T0	0	0	0	0	1	0	0	0	0	0	0	0	0	0	0	0	0	NA	NA	NA	NA	NA	NA	NA	NA	NA	NA	NA	1	NA	NA	NA	NA	NA	NA	NA	NA	NA	NA	0	NA	NA	0	0	0	0	0	0
NCU01889T0	NCU01889T0	0	0	0	0	0	0	NA	0	0	1	0	0	0	0	0	0	0	0	0	0	0	0	0	0	0	0	0	1	1	0	NA	NA	NA	0	NA	NA	NA	NA	0	0	0	0	0	1	NA	NA	NA	NA
NCU01891T0	NCU01891T0	1	0	0	0	0	0	0	0	0	0	1	0	0	0	0	0	0	0	0	0	0	0	0	0	0	0	0	0	0	1	NA	NA	NA	NA	0	NA	NA	NA	0	0	NA	0	0	1	NA	NA	NA	NA
NCU01893T0	NCU01893T0	0	0	0	0	0	0	0	NA	NA	NA	NA	0	NA	NA	NA	NA	0	NA	NA	NA	NA	NA	NA	0	NA	NA	NA	NA	NA	NA	NA	NA	NA	NA	NA	0	NA	NA	NA	NA	NA	NA	0	0	NA	NA	NA	NA
NCU01894T0	NCU01894T0	1	NA	1	0	1	0	1	1	1	1	1	1	1	1	1	1	1	1	1	1	NA	NA	1	1	1	1	0	1	1	1	1	1	1	1	1	1	1	1	0	1	1	NA	0	1	NA	NA	0	0
NCU01895T0	NCU01895T0	0	0	0	0	0	0	NA	0	NA	NA	NA	0	0	0	0	NA	0	0	0	0	0	0	0	0	0	0	0	0	0	NA	0	NA	0	1	NA	0	0	NA	NA	NA	0	0	0	NA	NA	NA	NA	NA
NCU01896T0	NCU01896T0	1	0	1	0	NA	1	0	1	NA	0	0	NA	0	NA	NA	0	NA	0	0	0	0	0	0	0	0	0	0	NA	0	NA	NA	NA	NA	NA	NA	NA	NA	NA	NA	NA	1	0	1	NA	NA	NA	NA	NA
NCU01897T0	NCU01897T0	0	1	0	0	0	NA	0	NA	NA	0	NA	0	0	0	NA	0	0	0	NA	0	0	0	0	0	0	0	0	0	0	0	0	0	1	0	NA	0	0	NA	0	NA	0	NA	1	0	NA	NA	NA	NA
NCU01898T0	NCU01898T0	0	0	0	NA	NA	NA	NA	NA	NA	NA	NA	NA	NA	NA	NA	NA	NA	NA	NA	NA	NA	NA	NA	NA	NA	NA	NA	NA	NA	NA	NA	NA	NA	NA	NA	NA	NA	NA	NA	NA	NA	NA	NA	NA	NA	NA	NA	NA
NCU01898T1	NCU01898T1	0	NA	NA	NA	NA	NA	NA	NA	NA	NA	NA	NA	NA	NA	NA	NA	NA	NA	NA	NA	NA	NA	NA	NA	NA	NA	NA	NA	NA	NA	NA	NA	NA	NA	NA	NA	NA	NA	NA	NA	NA	NA	NA	NA	NA	NA	NA	NA
NCU01899T0	NCU01899T0	1	1	1	NA	1	NA	NA	NA	NA	NA	NA	NA	NA	NA	NA	NA	NA	NA	NA	NA	NA	NA	NA	NA	NA	NA	NA	NA	NA	NA	NA	NA	NA	NA	NA	NA	NA	NA	NA	NA	NA	NA	NA	NA	NA	NA	NA	NA
NCU01900T0	NCU01900T0	0	0	1	0	NA	1	0	0	0	0	0	0	0	0	0	1	0	0	0	0	0	0	0	0	NA	NA	NA	0	0	0	0	1	0	0	0	0	1	1	0	0	0	0	1	NA	NA	NA	NA	NA
NCU01901T0	NCU01901T0	0	0	0	NA	0	0	0	0	0	0	0	1	0	1	1	0	0	0	0	0	0	0	0	1	0	0	0	0	0	0	0	0	0	0	0	0	1	1	NA	NA	NA	NA	NA	0	NA	NA	NA	NA
NCU01902T0	NCU01902T0	0	1	0	0	0	0	0	0	0	0	0	0	0	0	0	0	0	0	0	0	0	0	0	1	0	0	NA	1	1	0	0	0	0	0	1	0	0	0	0	0	1	0	0	0	1	1	1	1
NCU01904T0	NCU01904T0	0	NA	0	0	0	0	0	NA	0	0	0	0	0	0	0	0	0	NA	0	0	1	NA	0	0	0	0	0	0	1	0	0	0	0	0	1	0	0	0	0	0	0	0	NA	0	0	0	NA	NA
NCU01905T0	NCU01905T0	0	0	0	0	0	NA	0	0	0	1	0	0	0	1	1	0	0	0	0	NA	NA	NA	NA	NA	NA	NA	NA	NA	NA	0	0	0	0	1	1	NA	1	1	0	1	0	0	NA	0	NA	NA	NA	NA
NCU01906T0	NCU01906T0	0	0	0	0	0	1	0	0	0	0	0	0	0	0	0	0	NA	NA	NA	NA	NA	NA	NA	NA	0	0	0	NA	NA	NA	0	0	0	0	0	0	1	1	0	0	0	0	NA	0	1	1	1	NA
NCU01907T0	NCU01907T0	0	0	0	1	1	1	0	0	0	1	1	1	1	0	0	1	1	1	NA	1	0	NA	1	1	1	1	1	1	0	1	1	1	1	1	NA	1	1	1	0	0	0	0	0	0	1	1	1	1
NCU01908T0	NCU01908T0	0	0	0	0	0	0	0	NA	NA	NA	NA	NA	NA	NA	NA	0	NA	NA	NA	0	0	0	NA	0	NA	NA	0	NA	0	NA	0	0	0	0	0	0	0	0	NA	NA	NA	NA	NA	NA	NA	NA	NA	NA
NCU01910T0	NCU01910T0	0	0	0	0	0	1	0	NA	0	NA	NA	0	NA	0	0	NA	NA	NA	NA	NA	NA	NA	NA	NA	NA	NA	NA	NA	NA	NA	NA	NA	NA	NA	NA	NA	NA	NA	NA	NA	NA	NA	NA	NA	NA	NA	NA	NA
NCU01911T0	NCU01911T0	1	1	1	1	0	1	1	1	0	1	1	1	1	1	1	0	0	0	0	0	0	0	0	0	0	0	0	0	1	1	1	1	1	1	1	1	1	1	0	0	1	1	1	0	0	0	0	0
NCU01912T0	NCU01912T0	1	0	1	0	0	0	1	1	0	0	0	0	0	0	0	1	1	0	NA	1	1	1	1	1	0	0	0	0	0	NA	0	0	0	1	0	0	0	0	0	0	1	1	0	0	0	0	NA	NA
NCU01913T0	NCU01913T0	0	0	0	0	0	0	0	0	0	0	0	0	1	1	1	0	1	0	0	0	0	0	1	1	1	1	0	0	0	0	0	1	1	1	0	1	1	1	0	0	1	1	1	0	NA	NA	NA	NA
NCU01914T0	NCU01914T0	0	0	NA	0	0	0	0	0	0	0	0	0	0	0	0	NA	0	0	0	0	NA	0	0	0	0	0	0	0	0	0	0	0	0	NA	0	0	0	0	0	0	0	0	0	1	0	0	0	0
NCU01916T0	NCU01916T0	0	0	0	0	1	1	1	1	1	1	1	1	1	1	1	1	1	1	1	1	1	1	1	1	1	1	1	0	1	0	1	1	1	1	1	1	1	1	1	1	1	1	1	1	0	0	0	1
NCU01917T0	NCU01917T0	0	0	0	0	0	NA	0	NA	NA	NA	NA	0	0	0	0	0	NA	1	0	0	1	NA	1	1	0	NA	0	NA	NA	NA	NA	NA	NA	NA	NA	0	NA	NA	NA	NA	NA	NA	NA	NA	NA	NA	NA	NA
NCU01918T0	NCU01918T0	0	0	0	0	0	1	0	0	0	0	0	0	0	0	0	0	0	0	1	0	0	0	0	0	0	0	0	1	0	0	0	0	0	0	NA	NA	0	0	1	0	0	0	0	0	1	1	0	0
NCU01919T0	NCU01919T0	0	0	0	0	0	0	0	0	0	0	0	0	0	0	1	0	0	0	0	0	0	0	0	0	0	0	0	0	0	0	0	0	0	0	1	0	0	0	0	0	0	0	NA	0	1	1	1	1
NCU01920T0	NCU01920T0	0	0	0	1	1	NA	NA	1	0	NA	NA	NA	NA	NA	NA	NA	NA	NA	NA	NA	NA	NA	NA	NA	NA	NA	NA	NA	NA	NA	NA	NA	NA	NA	NA	NA	NA	NA	NA	NA	NA	NA	NA	NA	NA	NA	NA	NA
NCU01922T0	NCU01922T0	0	0	0	0	0	0	0	0	0	0	0	0	0	0	0	NA	1	0	0	1	0	0	0	0	1	1	NA	0	0	1	0	0	0	0	0	0	0	0	1	0	0	0	0	1	NA	NA	NA	NA
NCU01923T0	NCU01923T0	0	NA	0	NA	NA	NA	NA	NA	NA	NA	NA	NA	NA	NA	NA	NA	NA	NA	NA	NA	NA	NA	NA	NA	NA	NA	NA	NA	NA	NA	NA	NA	NA	NA	NA	NA	NA	NA	NA	NA	NA	NA	NA	NA	NA	NA	NA	NA
NCU01924T0	NCU01924T0	0	0	0	0	0	0	0	0	0	0	0	0	0	0	0	NA	0	0	0	0	NA	NA	0	0	0	NA	NA	0	0	NA	0	NA	0	0	NA	0	0	NA	0	0	0	NA	0	1	NA	NA	NA	NA
NCU01926T0	NCU01926T0	1	0	0	NA	NA	0	NA	0	NA	NA	NA	0	0	0	NA	NA	NA	NA	NA	NA	NA	NA	NA	NA	NA	NA	NA	NA	NA	NA	NA	NA	NA	NA	NA	NA	NA	NA	NA	NA	NA	NA	NA	NA	NA	NA	NA	NA
NCU01927T0	NCU01927T0	0	0	0	NA	0	NA	0	0	0	NA	0	0	NA	NA	0	NA	NA	0	0	0	NA	0	NA	NA	0	NA	NA	NA	0	0	1	NA	NA	0	NA	NA	0	NA	0	0	0	0	1	0	NA	NA	NA	NA
NCU01927T1	NCU01927T1	0	NA	NA	0	NA	0	NA	NA	NA	NA	NA	NA	NA	NA	NA	0	NA	NA	NA	NA	NA	NA	NA	NA	NA	0	0	NA	NA	NA	NA	NA	0	NA	NA	0	NA	NA	NA	NA	NA	NA	NA	NA	NA	NA	NA	NA
NCU01928T0	NCU01928T0	1	1	1	0	0	1	0	0	0	0	0	1	0	0	0	0	0	0	0	0	0	0	0	0	0	0	0	0	0	0	0	0	0	0	1	1	1	1	0	0	0	1	0	0	0	0	0	0
NCU01929T0	NCU01929T0	0	0	0	0	0	0	0	0	0	0	1	0	0	0	0	0	0	0	0	0	0	1	0	0	0	0	0	0	0	1	0	0	0	0	0	0	0	0	0	0	0	0	1	0	1	1	0	0
NCU01930T0	NCU01930T0	0	NA	0	0	0	0	0	0	0	0	0	0	0	0	0	0	0	0	0	0	0	0	0	0	0	0	0	1	1	1	0	0	0	0	NA	0	0	NA	0	0	0	0	1	0	0	0	0	0
NCU01931T0	NCU01931T0	1	0	0	NA	NA	NA	0	0	0	0	0	0	0	0	0	0	0	0	0	0	0	0	NA	0	NA	NA	NA	0	NA	0	NA	NA	NA	NA	NA	NA	NA	NA	0	0	1	1	NA	NA	NA	NA	NA	NA
NCU01932T0	NCU01932T0	0	0	0	0	1	0	0	0	0	0	NA	1	1	1	1	NA	1	1	NA	1	1	1	0	1	0	0	NA	0	0	0	0	NA	0	0	NA	0	NA	NA	NA	NA	0	0	1	0	NA	NA	NA	NA
NCU01935T0	NCU01935T0	0	0	0	0	0	0	0	0	0	0	0	0	0	0	0	0	NA	0	0	0	NA	NA	0	0	0	0	NA	NA	0	NA	0	0	0	1	0	0	NA	NA	0	NA	NA	0	1	0	0	0	0	0
NCU01936T0	NCU01936T0	0	0	0	0	0	0	0	0	0	0	0	0	0	0	NA	0	0	1	1	1	1	1	1	0	0	0	0	NA	0	0	0	0	0	0	0	0	0	0	0	0	0	0	1	0	1	1	0	0
NCU01938T0	NCU01938T0	0	0	0	0	0	0	0	0	0	0	0	0	0	0	0	0	0	0	0	0	NA	NA	0	0	0	0	0	0	0	0	0	0	0	0	NA	0	0	0	0	0	0	1	NA	0	NA	NA	NA	NA
NCU01939T0	NCU01939T0	0	0	0	0	0	0	0	0	0	0	0	0	0	0	0	0	0	0	0	0	0	0	0	0	0	0	0	0	0	0	0	0	0	0	NA	0	NA	0	0	0	0	0	1	0	0	0	0	0
NCU01940T0	NCU01940T0	0	0	0	0	0	0	NA	0	0	0	0	0	0	0	0	0	0	0	0	0	0	0	NA	0	0	0	0	0	0	0	NA	0	0	0	NA	NA	NA	NA	NA	0	0	0	0	0	1	NA	1	NA
NCU01942T0	NCU01942T0	0	NA	0	NA	NA	NA	NA	NA	NA	NA	NA	NA	NA	NA	NA	NA	NA	NA	NA	NA	NA	NA	NA	NA	NA	NA	NA	NA	NA	NA	NA	NA	NA	NA	NA	NA	NA	NA	NA	NA	NA	NA	NA	NA	NA	NA	NA	NA
NCU01944T0	NCU01944T0	0	0	0	0	0	0	0	0	NA	NA	NA	0	0	0	0	0	0	0	NA	NA	NA	NA	NA	NA	NA	NA	NA	NA	NA	NA	NA	NA	0	NA	NA	NA	NA	NA	NA	NA	NA	NA	NA	NA	NA	NA	NA	NA
NCU01947T0	NCU01947T0	0	1	0	0	0	0	0	0	0	0	1	0	1	0	0	0	0	1	1	1	1	1	0	1	0	0	0	0	NA	1	0	0	0	0	0	1	0	0	0	0	0	0	0	1	0	0	0	0
NCU01948T0	NCU01948T0	0	0	0	0	0	0	0	0	0	0	0	0	0	0	0	0	0	0	0	0	0	0	0	0	0	0	0	0	0	0	1	0	0	0	NA	0	0	0	0	0	0	0	0	0	1	1	1	0
NCU01949T0	NCU01949T0	0	NA	0	0	0	0	0	0	0	0	0	0	0	1	1	1	0	0	0	0	0	0	0	0	0	0	1	0	0	0	0	1	1	0	NA	0	0	0	0	0	1	0	0	0	1	1	1	1
NCU01950T0	NCU01950T0	0	0	0	0	0	1	0	0	0	0	0	0	0	0	0	0	0	1	1	1	1	1	1	1	1	1	0	1	1	0	0	1	1	0	0	0	1	1	1	0	0	0	1	0	0	0	0	0
NCU01951T0	NCU01951T0	0	0	0	0	0	0	0	0	0	1	1	1	0	0	1	0	0	0	0	0	0	0	0	1	0	0	0	NA	0	0	0	1	0	0	1	0	0	0	0	0	0	0	0	1	1	1	1	0
NCU01953T0	NCU01953T0	0	0	0	0	1	0	0	0	0	0	0	0	0	NA	0	0	0	0	0	NA	0	0	0	0	0	0	0	0	0	0	0	0	0	0	0	0	0	0	0	0	0	0	1	NA	NA	NA	NA	NA
NCU01954T0	NCU01954T0	0	0	0	0	0	0	0	0	0	0	1	0	0	1	0	0	0	1	1	1	0	1	1	0	0	0	1	0	1	1	1	0	0	0	0	1	1	1	0	0	0	0	NA	0	1	1	0	0
NCU01955T0	NCU01955T0	0	0	0	0	0	0	NA	0	0	0	1	0	0	0	0	0	0	1	1	0	0	0	0	1	1	1	0	0	0	0	0	0	0	0	NA	0	0	0	1	0	0	0	1	0	1	1	1	0
NCU01958T0	NCU01958T0	0	NA	NA	0	NA	NA	NA	NA	NA	NA	NA	NA	1	NA	NA	NA	NA	NA	NA	NA	NA	NA	NA	NA	NA	NA	NA	NA	NA	NA	NA	NA	NA	NA	NA	NA	NA	NA	NA	NA	NA	NA	NA	NA	NA	NA	NA	NA
NCU01958T1	NCU01958T1	0	0	0	NA	NA	NA	NA	NA	NA	NA	NA	NA	NA	NA	NA	NA	NA	NA	NA	NA	NA	NA	NA	NA	NA	NA	NA	NA	NA	NA	NA	NA	NA	NA	NA	NA	NA	NA	NA	NA	NA	NA	NA	NA	NA	NA	NA	NA
NCU01959T0	NCU01959T0	0	0	0	0	NA	NA	NA	NA	NA	NA	NA	NA	NA	NA	NA	NA	NA	NA	NA	NA	NA	NA	NA	NA	NA	NA	NA	NA	NA	NA	NA	NA	NA	NA	NA	NA	NA	NA	NA	NA	NA	NA	NA	NA	NA	NA	NA	NA
NCU01960T0	NCU01960T0	0	0	0	NA	NA	NA	NA	NA	NA	NA	NA	NA	NA	NA	NA	NA	NA	NA	NA	NA	NA	NA	NA	NA	NA	NA	NA	NA	NA	NA	NA	NA	NA	NA	NA	NA	NA	NA	NA	NA	NA	NA	NA	NA	NA	NA	NA	NA
NCU01961T0	NCU01961T0	0	0	0	0	0	0	NA	0	0	0	0	1	0	0	1	1	0	0	0	0	0	0	0	0	1	0	0	NA	1	1	0	0	0	0	0	0	0	0	0	0	0	NA	0	NA	1	NA	1	1
NCU01962T0	NCU01962T0	0	1	0	NA	NA	NA	NA	NA	0	1	1	0	0	0	0	NA	NA	NA	NA	NA	NA	NA	NA	NA	NA	NA	NA	NA	NA	0	NA	NA	NA	NA	NA	NA	1	NA	NA	NA	NA	NA	NA	NA	NA	NA	NA	NA
NCU01962T1	NCU01962T1	0	NA	NA	1	1	0	0	0	NA	NA	NA	NA	NA	NA	NA	0	NA	1	1	1	1	1	1	1	1	0	NA	0	0	NA	1	1	1	1	NA	0	NA	NA	1	1	0	0	0	0	0	0	0	0
NCU01963T0	NCU01963T0	0	0	0	0	1	0	0	0	0	0	0	0	0	0	NA	0	0	1	1	1	0	0	0	0	0	0	0	0	1	1	1	0	1	1	0	0	0	0	0	0	0	0	0	0	NA	1	1	1
NCU01964T0	NCU01964T0	0	0	0	0	0	0	NA	1	NA	0	0	0	0	1	0	0	0	0	0	0	0	0	0	0	0	0	0	0	0	0	1	0	0	0	1	0	1	0	0	0	NA	0	0	NA	NA	NA	NA	NA
NCU01965T0	NCU01965T0	0	0	0	0	0	0	0	0	0	0	0	0	0	NA	NA	0	0	1	1	1	1	1	1	0	0	0	0	NA	0	0	0	1	0	0	0	0	0	1	1	0	0	0	0	0	1	1	1	1
NCU01966T0	NCU01966T0	0	NA	NA	NA	NA	NA	NA	NA	NA	NA	NA	NA	NA	NA	NA	NA	NA	NA	NA	NA	NA	NA	NA	NA	NA	NA	NA	NA	NA	NA	NA	NA	NA	NA	NA	NA	NA	NA	NA	NA	NA	NA	NA	NA	NA	NA	NA	NA
NCU01966T1	NCU01966T1	0	0	0	0	0	0	0	0	0	0	0	0	0	0	0	0	0	0	0	0	NA	NA	NA	0	0	0	NA	NA	0	NA	0	0	0	0	NA	NA	0	NA	0	0	0	0	0	0	0	0	0	0
NCU01967T0	NCU01967T0	0	0	0	NA	NA	0	0	0	NA	0	0	0	0	0	0	0	NA	0	0	0	0	0	0	0	0	0	0	0	0	0	0	0	0	0	0	0	0	0	NA	0	0	0	0	NA	NA	NA	NA	NA
NCU01968T0	NCU01968T0	0	0	0	0	1	1	0	0	0	0	0	0	0	0	0	NA	0	0	0	0	0	0	0	1	0	0	0	0	0	1	0	0	0	1	0	0	1	1	0	0	0	0	0	0	NA	NA	NA	NA
NCU01969T0	NCU01969T0	0	0	0	0	0	1	0	0	NA	1	1	1	0	1	NA	1	NA	NA	NA	NA	NA	NA	NA	NA	NA	NA	NA	NA	NA	NA	NA	NA	NA	NA	NA	NA	NA	NA	0	0	0	0	0	NA	NA	NA	NA	NA
NCU01970T0	NCU01970T0	0	0	0	NA	NA	0	0	0	0	0	0	0	0	0	0	0	NA	NA	NA	NA	NA	NA	NA	NA	NA	NA	NA	NA	NA	NA	0	0	0	0	1	1	0	0	0	0	0	0	NA	NA	NA	NA	NA	NA
NCU01971T0	NCU01971T0	0	0	0	0	0	0	1	1	0	1	0	0	0	0	0	NA	0	NA	NA	0	0	0	0	1	0	0	NA	NA	0	0	1	0	1	0	0	0	0	NA	0	0	0	0	0	0	NA	NA	NA	NA
NCU01972T0	NCU01972T0	0	0	0	NA	NA	NA	NA	0	NA	NA	NA	NA	NA	NA	NA	NA	NA	NA	NA	NA	NA	NA	NA	NA	NA	NA	NA	NA	NA	NA	NA	NA	NA	NA	NA	NA	NA	NA	NA	NA	NA	NA	NA	NA	NA	NA	NA	NA
NCU01973T0	NCU01973T0	0	0	0	1	0	1	NA	NA	NA	NA	NA	NA	NA	NA	NA	NA	NA	NA	NA	NA	NA	NA	NA	NA	NA	NA	NA	NA	NA	NA	NA	NA	NA	NA	NA	NA	NA	NA	NA	NA	NA	NA	NA	NA	NA	NA	NA	NA
NCU01974T0	NCU01974T0	0	0	0	1	0	0	0	0	0	1	0	0	0	0	0	0	1	0	0	0	0	0	0	0	0	0	0	0	0	1	0	0	1	NA	0	0	NA	0	0	NA	0	1	0	NA	NA	NA	NA	NA
NCU01975T0	NCU01975T0	0	0	0	1	1	0	NA	1	0	0	0	1	1	1	1	NA	1	0	0	0	0	0	1	0	1	1	NA	0	0	1	1	1	1	1	0	1	NA	1	0	1	0	0	0	0	NA	NA	NA	NA
NCU01976T0	NCU01976T0	0	0	0	0	NA	NA	NA	0	NA	NA	NA	NA	NA	NA	NA	NA	1	NA	NA	NA	NA	NA	NA	NA	NA	NA	NA	NA	NA	NA	NA	NA	NA	NA	NA	NA	NA	NA	NA	NA	NA	NA	NA	NA	NA	NA	NA	NA
NCU01978T0	NCU01978T0	0	0	0	0	0	NA	0	0	NA	NA	NA	0	0	0	0	0	NA	1	1	1	1	1	0	1	NA	NA	0	NA	NA	1	NA	NA	NA	NA	NA	NA	NA	NA	NA	0	0	1	NA	0	NA	NA	NA	NA
NCU01979T0	NCU01979T0	0	NA	0	0	0	0	0	0	0	0	0	1	0	0	0	0	0	0	0	0	0	0	0	0	0	0	1	0	0	0	0	0	0	0	0	1	1	1	0	0	0	0	0	0	NA	NA	NA	NA
NCU01980T0	NCU01980T0	0	0	0	0	0	0	0	0	0	0	0	0	0	0	0	0	0	0	0	0	0	0	0	1	0	0	0	0	0	0	0	0	0	0	1	0	0	0	0	0	NA	0	NA	0	0	0	0	0
NCU01981T0	NCU01981T0	0	0	0	0	0	0	0	0	0	0	0	0	0	0	0	0	0	0	0	0	NA	NA	0	0	0	0	0	0	0	0	0	0	0	0	NA	0	0	0	0	0	0	1	0	1	0	0	0	0
NCU01982T0	NCU01982T0	0	0	0	0	0	NA	0	NA	0	0	0	0	0	0	0	NA	NA	0	NA	NA	NA	NA	NA	NA	0	NA	NA	0	NA	0	NA	NA	NA	NA	0	0	NA	NA	NA	NA	NA	NA	NA	NA	NA	NA	NA	NA
NCU01983T0	NCU01983T0	1	1	1	NA	1	1	1	1	1	1	1	1	1	1	1	1	1	NA	NA	NA	NA	NA	NA	1	1	1	1	NA	NA	NA	1	1	1	1	1	1	1	NA	0	0	NA	NA	1	NA	NA	NA	NA	NA
NCU01984T0	NCU01984T0	0	0	0	NA	0	0	0	0	0	0	0	0	0	0	0	0	0	0	0	0	0	0	0	0	NA	0	0	0	1	0	1	1	1	1	0	1	0	0	0	0	0	0	NA	1	NA	NA	NA	NA
NCU01985T0	NCU01985T0	0	0	0	0	0	0	0	0	0	0	0	0	0	0	0	1	0	0	0	0	0	0	0	0	0	0	0	0	0	0	0	0	0	0	NA	0	0	0	0	1	0	0	0	0	1	1	1	1
NCU01987T0	NCU01987T0	0	NA	0	NA	NA	NA	NA	NA	NA	NA	NA	NA	NA	NA	NA	NA	NA	NA	NA	NA	NA	NA	NA	NA	NA	NA	NA	NA	NA	NA	NA	NA	NA	NA	NA	NA	NA	NA	NA	NA	NA	NA	NA	NA	NA	NA	NA	NA
NCU01988T0	NCU01988T0	0	0	0	NA	NA	NA	NA	NA	NA	NA	NA	NA	NA	NA	NA	NA	NA	NA	NA	NA	NA	NA	NA	NA	NA	NA	NA	NA	NA	NA	NA	NA	NA	NA	NA	NA	NA	NA	NA	NA	NA	NA	NA	NA	NA	NA	NA	NA
NCU01989T0	NCU01989T0	0	0	0	0	0	0	0	0	0	0	0	0	1	1	1	0	0	1	1	1	1	1	1	0	0	0	1	NA	1	NA	0	0	1	0	1	0	1	1	0	0	0	0	0	0	NA	NA	NA	NA
NCU01990T0	NCU01990T0	0	1	0	0	1	1	0	0	0	0	0	1	1	1	1	0	0	0	0	0	0	0	0	0	0	0	1	0	0	0	0	1	1	1	NA	1	1	1	0	1	1	1	1	0	0	0	NA	0
NCU01991T0	NCU01991T0	0	0	0	0	0	NA	NA	NA	NA	NA	NA	0	NA	NA	NA	NA	NA	NA	NA	NA	NA	NA	NA	NA	NA	NA	NA	NA	NA	NA	NA	NA	NA	NA	NA	NA	NA	NA	NA	NA	NA	NA	NA	NA	NA	NA	NA	NA
NCU01992T0	NCU01992T0	0	0	0	0	0	0	0	0	0	0	0	0	0	0	0	0	1	0	0	0	0	0	0	0	0	0	0	0	0	1	0	0	0	0	NA	0	0	0	0	0	0	0	0	1	0	0	0	0
NCU01993T0	NCU01993T0	0	0	0	0	0	0	0	0	0	0	0	1	0	NA	0	0	1	NA	0	0	1	1	1	0	0	0	0	1	0	1	0	0	0	0	1	0	NA	0	0	1	0	0	0	0	0	0	0	0
NCU01994T0	NCU01994T0	0	0	0	0	0	0	NA	NA	0	0	0	0	0	NA	0	0	0	0	0	0	0	0	0	0	0	0	0	0	0	0	0	0	0	0	0	0	0	0	0	0	0	0	0	0	NA	NA	NA	0
NCU01995T0	NCU01995T0	0	1	0	1	0	0	0	0	NA	NA	NA	NA	NA	NA	NA	0	NA	NA	NA	NA	NA	NA	NA	NA	NA	NA	NA	NA	NA	NA	NA	NA	NA	NA	NA	NA	NA	NA	NA	NA	NA	NA	NA	NA	NA	NA	NA	NA
NCU01996T0	NCU01996T0	0	0	0	0	0	0	0	0	0	0	0	0	0	0	0	0	0	0	0	0	1	NA	NA	0	0	1	0	0	1	0	0	0	0	1	NA	NA	1	1	0	NA	0	0	0	0	NA	NA	NA	NA
NCU01997T0	NCU01997T0	0	0	0	1	1	1	0	0	1	1	1	1	1	0	1	1	NA	1	1	1	1	1	1	1	1	1	1	NA	1	0	0	1	1	1	NA	1	1	1	1	0	0	1	0	NA	NA	NA	NA	NA
NCU01998T0	NCU01998T0	0	0	0	0	0	0	0	0	0	0	0	0	0	0	0	1	0	0	0	0	0	0	0	0	0	0	0	0	0	0	0	0	0	0	NA	0	0	0	0	0	0	0	0	0	NA	NA	NA	NA
NCU01999T0	NCU01999T0	0	0	0	1	0	0	NA	NA	0	1	1	NA	1	1	1	NA	NA	NA	NA	NA	NA	NA	NA	NA	NA	NA	NA	NA	NA	NA	NA	NA	NA	NA	NA	NA	NA	NA	NA	NA	NA	NA	NA	NA	NA	NA	NA	NA
NCU02000T0	NCU02000T0	0	NA	0	0	NA	0	NA	0	1	1	1	0	1	0	0	0	0	0	0	0	0	NA	0	0	0	0	0	1	0	NA	0	0	0	0	0	1	1	NA	0	0	1	0	1	1	0	NA	NA	NA
NCU02001T0	NCU02001T0	0	0	0	0	0	0	0	0	1	0	0	0	0	0	0	0	0	0	0	0	0	0	0	0	0	0	0	0	0	0	0	0	0	0	0	0	0	1	0	0	0	0	1	1	NA	NA	NA	NA
NCU02002T0	NCU02002T0	0	1	0	1	1	1	NA	1	0	0	1	1	1	1	1	0	NA	1	1	1	1	1	1	NA	NA	NA	NA	NA	1	NA	NA	NA	NA	1	NA	NA	NA	NA	NA	NA	0	1	1	0	NA	NA	NA	NA
NCU02003T0	NCU02003T0	1	0	0	0	0	0	NA	0	0	0	0	0	0	0	0	0	0	0	0	0	0	0	0	0	0	0	0	0	0	0	0	0	0	0	NA	0	1	1	0	0	0	0	0	0	0	0	0	0
NCU02004T0	NCU02004T0	0	0	0	0	0	0	0	0	0	0	0	0	0	0	0	0	0	0	0	0	0	0	0	0	0	0	NA	0	0	0	0	0	0	0	0	1	0	0	NA	NA	0	0	0	0	NA	NA	NA	NA
NCU02005T0	NCU02005T0	0	0	0	0	0	0	0	0	0	0	0	0	0	0	0	0	0	0	0	0	0	0	0	0	0	0	0	0	0	0	0	0	1	0	NA	0	0	0	0	0	0	0	0	0	0	0	0	0
NCU02006T0	NCU02006T0	0	0	0	1	0	0	0	0	1	1	0	1	1	NA	1	NA	1	NA	NA	0	0	0	0	0	0	0	NA	1	0	0	1	0	0	NA	1	1	1	NA	0	1	0	0	0	NA	NA	NA	NA	NA
NCU02007T0	NCU02007T0	0	1	1	NA	1	1	1	1	1	1	1	1	1	1	1	1	1	0	NA	0	NA	NA	0	NA	0	0	NA	NA	1	1	1	1	1	NA	NA	NA	NA	NA	1	1	1	1	1	NA	0	0	NA	0
NCU02008T0	NCU02008T0	0	NA	NA	NA	NA	NA	NA	NA	NA	NA	NA	NA	NA	NA	NA	NA	NA	NA	NA	NA	NA	NA	NA	NA	NA	NA	NA	NA	NA	NA	NA	NA	NA	NA	NA	NA	NA	NA	NA	NA	NA	NA	NA	NA	NA	NA	NA	NA
NCU02009T0	NCU02009T0	0	1	0	0	0	1	0	1	0	1	0	0	0	1	0	1	1	1	NA	1	1	1	1	NA	0	0	0	0	0	0	1	0	1	1	1	1	0	0	NA	0	0	1	NA	NA	1	1	1	1
NCU02010T0	NCU02010T0	0	0	0	0	1	0	0	0	0	0	1	0	1	0	0	0	0	0	0	0	0	0	0	0	1	1	0	0	0	0	0	0	0	1	NA	0	0	0	0	0	0	0	0	0	1	1	0	0
NCU02011T0	NCU02011T0	0	0	0	0	0	0	0	0	0	0	0	0	0	0	0	1	1	0	0	0	0	0	0	0	0	0	0	0	0	0	0	0	0	0	0	0	1	1	0	0	0	0	0	0	0	0	0	0
NCU02012T0	NCU02012T0	0	0	0	0	0	0	0	0	NA	NA	NA	0	NA	NA	0	NA	NA	NA	NA	NA	NA	NA	NA	NA	NA	NA	NA	NA	NA	NA	NA	NA	0	NA	NA	NA	NA	NA	NA	NA	0	NA	NA	NA	NA	NA	NA	NA
NCU02013T0	NCU02013T0	1	1	1	0	1	1	1	0	1	1	1	1	1	NA	1	0	1	1	1	1	1	1	1	1	1	1	1	0	0	1	1	0	0	1	NA	1	0	0	0	1	1	1	NA	0	1	1	1	1
NCU02014T0	NCU02014T0	0	0	0	NA	0	0	0	0	0	0	0	0	0	0	NA	0	NA	0	0	0	1	1	1	0	0	0	0	0	0	0	0	0	0	0	NA	0	0	NA	0	0	0	0	NA	0	1	1	1	1
NCU02015T0	NCU02015T0	0	0	0	1	1	0	0	0	0	0	0	0	1	1	NA	NA	NA	0	NA	0	0	0	0	1	0	0	0	0	0	1	1	1	1	1	1	1	1	1	1	1	0	1	0	1	NA	NA	NA	NA
NCU02016T0	NCU02016T0	0	0	0	0	0	0	0	0	0	0	0	1	0	0	0	0	0	NA	NA	0	0	0	0	1	1	1	0	1	0	0	1	0	NA	1	NA	1	1	NA	0	0	0	0	0	0	NA	NA	NA	NA
NCU02017T0	NCU02017T0	0	0	0	0	0	0	1	1	0	0	1	0	0	0	0	0	NA	0	0	0	0	0	0	0	0	0	0	0	0	0	0	0	0	0	0	0	1	1	0	0	0	1	0	0	1	1	1	0
NCU02018T0	NCU02018T0	1	0	0	0	0	1	0	0	0	0	0	0	0	0	0	0	0	0	0	0	0	0	0	0	0	0	0	1	1	0	0	0	1	0	1	0	0	0	0	0	0	0	1	0	0	0	0	0
NCU02019T0	NCU02019T0	0	0	0	0	0	0	NA	0	0	1	1	0	0	NA	0	0	0	0	0	0	0	0	0	0	0	0	0	0	1	0	0	0	1	0	NA	0	0	0	NA	NA	0	0	0	NA	NA	NA	NA	NA
NCU02020T0	NCU02020T0	0	0	0	0	0	0	0	0	0	1	1	1	1	1	1	0	0	1	1	0	0	0	1	1	0	0	0	0	0	0	0	0	0	0	0	1	0	0	1	0	1	1	NA	0	0	NA	0	NA
NCU02021T0	NCU02021T0	0	0	0	NA	NA	NA	NA	NA	NA	NA	0	NA	NA	NA	NA	NA	NA	NA	NA	NA	NA	NA	NA	NA	NA	NA	NA	NA	NA	NA	NA	NA	NA	NA	NA	NA	NA	NA	NA	NA	NA	NA	NA	NA	NA	NA	NA	NA
NCU02022T0	NCU02022T0	1	NA	1	NA	NA	NA	NA	NA	NA	NA	NA	0	0	0	NA	0	NA	0	0	0	0	0	1	NA	NA	NA	0	NA	NA	NA	0	NA	NA	NA	NA	NA	0	0	0	NA	NA	NA	NA	NA	NA	NA	NA	NA
NCU02023T0	NCU02023T0	0	0	0	0	0	NA	0	0	NA	NA	NA	0	0	0	0	0	0	NA	NA	NA	NA	NA	NA	NA	0	0	NA	NA	NA	0	0	1	0	0	0	0	0	0	0	0	0	0	NA	NA	NA	NA	NA	NA
NCU02024T0	NCU02024T0	0	0	0	0	0	0	0	0	NA	NA	NA	NA	0	0	0	0	0	1	1	0	NA	NA	0	0	0	0	NA	0	0	0	1	0	NA	0	NA	0	0	NA	1	0	NA	NA	NA	0	NA	NA	NA	NA
NCU02025T0	NCU02025T0	0	0	0	0	0	1	0	0	0	0	0	1	1	1	1	0	0	0	0	0	0	0	0	0	0	0	1	0	1	0	1	1	1	0	NA	NA	1	1	NA	0	1	1	NA	NA	NA	NA	NA	NA
NCU02026T0	NCU02026T0	0	0	0	0	NA	1	0	0	0	0	0	0	0	0	NA	0	0	NA	NA	NA	NA	NA	NA	NA	NA	NA	NA	NA	NA	NA	NA	NA	NA	NA	NA	NA	NA	NA	NA	NA	NA	NA	NA	0	NA	NA	NA	0
NCU02027T0	NCU02027T0	0	1	0	0	0	0	0	0	0	0	0	0	0	0	0	1	0	0	0	0	0	0	0	1	0	0	0	0	0	0	0	0	0	0	0	0	0	0	1	0	0	0	0	0	0	0	0	NA
NCU02028T0	NCU02028T0	0	0	0	0	0	0	0	0	0	1	0	0	0	0	0	0	0	NA	NA	NA	NA	NA	NA	0	0	0	0	0	1	0	1	0	0	0	0	0	0	0	0	0	0	0	1	1	NA	NA	NA	NA
NCU02029T0	NCU02029T0	0	0	0	NA	NA	NA	NA	NA	NA	NA	NA	NA	NA	NA	NA	NA	NA	NA	NA	NA	NA	NA	NA	NA	NA	NA	NA	NA	NA	NA	NA	NA	NA	NA	NA	NA	NA	NA	NA	NA	NA	NA	NA	NA	NA	NA	NA	NA
NCU02030T0	NCU02030T0	0	0	0	NA	0	NA	NA	NA	NA	NA	NA	NA	NA	NA	NA	NA	NA	NA	NA	NA	NA	NA	NA	NA	NA	NA	NA	NA	NA	NA	NA	NA	NA	NA	NA	NA	NA	NA	NA	NA	NA	NA	NA	NA	NA	NA	NA	NA
NCU02031T0	NCU02031T0	0	0	0	0	0	1	0	0	0	0	0	0	0	0	0	0	1	0	0	1	1	0	0	0	1	1	0	1	0	0	1	1	1	1	0	1	0	0	0	0	0	0	1	0	NA	NA	NA	NA
NCU02032T0	NCU02032T0	0	0	0	NA	1	0	NA	0	0	0	0	0	NA	NA	NA	1	1	0	0	0	1	1	0	0	1	1	1	0	0	0	0	0	0	0	0	0	0	0	1	0	1	0	1	1	0	0	0	1
NCU02033T0	NCU02033T0	1	0	0	NA	0	0	NA	NA	0	NA	NA	NA	NA	NA	NA	NA	0	NA	0	0	NA	NA	0	0	1	1	NA	1	1	NA	0	NA	0	NA	0	0	0	0	NA	NA	NA	NA	NA	NA	NA	NA	NA	NA
NCU02034T0	NCU02034T0	0	0	0	0	0	NA	0	0	NA	NA	NA	1	0	0	0	0	1	0	0	0	0	1	NA	0	0	NA	NA	NA	NA	NA	NA	NA	NA	0	NA	NA	NA	NA	1	0	1	0	1	NA	NA	NA	NA	NA
NCU02036T0	NCU02036T0	0	0	0	0	0	0	1	1	1	0	0	0	0	0	0	0	0	0	0	0	0	0	0	0	1	0	1	1	1	0	0	1	1	1	0	0	0	0	0	0	1	1	0	1	0	0	1	NA
NCU02037T0	NCU02037T0	0	0	0	NA	NA	NA	NA	NA	NA	NA	NA	NA	NA	NA	NA	NA	NA	NA	NA	NA	NA	NA	NA	NA	NA	NA	NA	NA	NA	NA	NA	NA	NA	NA	NA	NA	NA	NA	NA	NA	NA	NA	NA	NA	NA	NA	NA	NA
NCU02040T0	NCU02040T0	0	NA	0	NA	NA	NA	NA	0	NA	NA	NA	NA	NA	NA	NA	NA	NA	NA	NA	NA	NA	NA	NA	NA	NA	NA	NA	NA	NA	NA	NA	NA	NA	NA	NA	NA	NA	NA	NA	NA	NA	NA	NA	NA	NA	NA	NA	NA
NCU02041T0	NCU02041T0	0	0	0	NA	0	0	0	0	0	0	0	0	0	NA	0	0	1	0	0	0	NA	NA	0	0	1	1	0	NA	NA	NA	NA	0	NA	1	NA	NA	0	NA	0	NA	NA	0	0	NA	NA	NA	NA	NA
NCU02042T0	NCU02042T0	0	1	0	0	0	0	0	0	0	NA	0	NA	NA	0	0	NA	NA	NA	NA	NA	NA	NA	NA	NA	NA	NA	NA	NA	NA	NA	0	0	0	1	1	0	0	0	NA	NA	NA	NA	NA	NA	NA	NA	NA	NA
NCU02043T0	NCU02043T0	1	0	0	0	0	0	0	0	0	0	0	1	1	1	1	NA	0	NA	NA	NA	NA	NA	NA	NA	NA	NA	NA	NA	NA	NA	NA	NA	NA	NA	NA	NA	NA	NA	1	0	0	0	0	0	NA	NA	NA	NA
NCU02044T0	NCU02044T0	0	0	0	0	1	0	0	0	1	1	0	0	1	0	0	0	0	1	1	1	1	1	0	1	0	0	0	1	0	0	1	0	0	0	0	0	1	1	0	0	0	0	1	0	1	1	1	0
NCU02046T0	NCU02046T0	0	0	0	0	0	0	0	0	0	0	0	0	0	0	NA	0	0	0	0	0	0	0	0	0	0	0	0	0	0	0	0	0	0	0	0	0	0	NA	0	0	0	0	0	NA	NA	NA	NA	NA
NCU02048T0	NCU02048T0	1	1	0	0	0	1	0	0	0	0	0	0	0	0	0	0	0	1	1	1	0	1	1	1	0	0	1	0	1	0	0	0	0	0	0	0	NA	0	0	0	0	0	0	1	1	1	1	1
NCU02049T0	NCU02049T0	1	1	1	0	0	1	0	1	0	0	0	1	0	1	1	NA	1	NA	NA	NA	NA	NA	NA	NA	0	0	1	0	0	NA	1	0	0	NA	0	1	1	NA	0	0	1	1	NA	NA	NA	NA	NA	NA
NCU02051T0	NCU02051T0	0	0	0	NA	NA	NA	NA	NA	0	0	0	NA	NA	NA	NA	NA	0	NA	NA	NA	NA	NA	NA	NA	NA	NA	NA	NA	NA	NA	NA	NA	0	NA	0	NA	0	NA	NA	0	NA	NA	NA	NA	NA	NA	NA	NA
NCU02052T0	NCU02052T0	1	1	1	1	0	1	0	0	0	0	0	0	0	0	0	0	0	0	0	0	0	0	0	0	1	1	NA	0	0	0	0	0	0	0	0	0	0	0	0	0	0	0	1	1	0	0	0	0
NCU02053T0	NCU02053T0	0	0	0	0	0	0	0	0	0	0	0	0	0	0	0	0	0	0	0	0	0	0	0	0	0	0	0	0	0	0	0	0	0	1	0	1	1	1	0	0	0	0	0	1	0	0	0	0
NCU02054T0	NCU02054T0	0	0	0	0	0	0	0	0	0	0	0	0	0	0	0	0	0	0	0	0	0	0	0	0	0	0	1	0	0	0	0	1	1	0	NA	0	0	0	0	0	0	0	1	0	NA	NA	NA	NA
NCU02055T0	NCU02055T0	0	0	0	NA	0	0	0	0	0	0	0	0	0	0	0	0	0	0	0	1	1	0	0	0	0	0	0	1	0	0	NA	0	0	0	0	1	0	0	0	0	0	0	1	0	0	0	1	1
NCU02056T0	NCU02056T0	0	0	0	0	0	0	1	0	0	1	1	0	0	0	0	0	1	NA	NA	NA	NA	NA	NA	NA	1	1	0	NA	0	1	1	0	0	0	0	0	0	0	1	0	1	0	0	0	NA	NA	NA	NA
NCU02057T0	NCU02057T0	0	0	0	NA	0	0	0	0	0	0	0	0	0	0	0	NA	1	NA	NA	NA	NA	NA	NA	NA	NA	NA	NA	NA	NA	NA	NA	NA	NA	NA	NA	NA	NA	NA	0	0	0	0	1	1	NA	NA	NA	NA
NCU02058T0	NCU02058T0	0	0	0	NA	NA	NA	NA	NA	NA	NA	NA	NA	NA	NA	NA	NA	NA	NA	NA	NA	NA	NA	NA	NA	NA	NA	NA	NA	NA	NA	NA	NA	NA	NA	NA	NA	NA	NA	NA	NA	NA	NA	NA	NA	NA	NA	NA	NA
NCU02059T0	NCU02059T0	0	0	0	1	0	NA	NA	NA	NA	NA	NA	NA	NA	NA	NA	NA	NA	NA	NA	NA	NA	NA	NA	NA	NA	NA	NA	NA	NA	NA	NA	NA	NA	NA	NA	NA	NA	NA	NA	NA	NA	NA	NA	NA	NA	NA	NA	NA
NCU02060T0	NCU02060T0	0	1	0	NA	0	0	0	0	0	0	0	0	0	0	NA	0	0	1	1	0	0	0	0	0	0	NA	0	0	1	1	0	0	1	0	0	1	1	1	0	0	0	1	0	1	NA	NA	NA	NA
NCU02061T0	NCU02061T0	0	0	0	NA	0	1	NA	NA	0	NA	1	NA	0	NA	NA	0	0	NA	NA	NA	NA	NA	NA	NA	NA	NA	NA	NA	NA	NA	NA	NA	NA	NA	NA	NA	NA	NA	0	NA	0	NA	NA	NA	NA	NA	NA	NA
NCU02062T0	NCU02062T0	0	0	0	NA	NA	NA	NA	NA	NA	NA	NA	NA	NA	NA	NA	NA	NA	NA	NA	NA	NA	NA	NA	NA	NA	NA	NA	NA	NA	NA	NA	NA	NA	NA	NA	NA	NA	NA	NA	NA	NA	NA	NA	NA	NA	NA	NA	NA
NCU02063T0	NCU02063T0	0	0	1	1	1	1	NA	1	0	0	1	0	0	0	0	1	0	0	0	0	0	0	0	1	1	1	0	1	0	0	1	0	1	0	1	0	0	0	0	1	0	0	0	1	0	0	0	1
NCU02064T0	NCU02064T0	1	0	1	1	1	1	1	1	1	0	1	0	1	1	1	0	0	0	0	0	0	0	0	0	1	1	0	0	1	1	1	0	0	0	NA	0	0	0	0	0	1	1	0	1	NA	NA	NA	NA
NCU02065T0	NCU02065T0	0	0	0	1	0	1	0	0	0	0	0	0	0	0	0	0	NA	NA	NA	NA	NA	0	NA	NA	NA	NA	NA	NA	NA	NA	NA	NA	NA	NA	NA	NA	NA	NA	NA	NA	0	NA	0	NA	NA	NA	NA	NA
NCU02066T0	NCU02066T0	0	0	0	0	0	0	0	0	0	0	0	0	0	0	0	0	0	0	0	0	0	0	0	0	0	0	0	0	0	0	0	0	0	0	1	0	0	0	0	0	0	0	1	1	1	1	1	1
NCU02067T0	NCU02067T0	0	NA	0	0	0	0	0	0	NA	NA	NA	NA	0	0	NA	0	0	1	1	1	1	1	0	1	0	0	0	0	1	1	1	0	0	0	0	NA	NA	1	0	0	NA	0	1	NA	NA	NA	0	NA
NCU02068T0	NCU02068T0	0	0	0	0	NA	0	NA	0	NA	0	NA	0	0	NA	NA	NA	NA	NA	0	0	0	0	NA	NA	0	NA	0	1	1	0	NA	1	0	0	NA	NA	0	NA	0	NA	0	0	0	0	NA	NA	NA	NA
NCU02070T0	NCU02070T0	0	0	0	1	0	1	NA	1	0	1	1	1	1	0	0	1	0	1	1	0	0	0	0	0	0	0	1	1	0	1	1	0	0	1	0	0	0	0	0	0	0	1	0	0	NA	NA	NA	NA
NCU02071T0	NCU02071T0	0	0	0	1	0	0	1	1	NA	0	1	0	1	0	0	NA	1	1	1	1	NA	1	NA	1	NA	NA	NA	NA	NA	0	NA	NA	NA	0	0	NA	1	1	0	0	0	1	NA	1	NA	NA	NA	NA
NCU02073T0	NCU02073T0	0	0	0	NA	0	0	0	0	0	0	1	0	0	0	0	0	0	0	0	1	1	1	0	0	NA	NA	NA	0	1	NA	1	0	NA	NA	0	0	NA	NA	0	0	0	0	0	0	0	0	NA	NA
NCU02074T0	NCU02074T0	1	1	0	0	0	0	0	0	1	0	0	0	1	0	0	0	0	0	0	0	0	0	0	0	1	1	0	0	1	0	0	1	1	1	NA	0	1	1	0	0	0	0	1	0	0	0	0	0
NCU02075T0	NCU02075T0	0	0	0	0	0	0	0	0	0	0	0	0	0	0	0	0	0	0	0	0	0	0	0	0	0	0	0	0	0	0	NA	0	0	0	0	0	0	0	0	1	NA	0	0	0	0	0	0	0
NCU02076T0	NCU02076T0	0	0	0	0	0	0	0	0	0	0	0	0	0	0	0	0	0	NA	0	0	0	0	0	1	0	0	0	0	0	0	0	0	0	0	NA	0	0	0	0	1	0	0	0	0	0	0	0	0
NCU02077T0	NCU02077T0	1	0	1	NA	NA	NA	NA	NA	NA	NA	NA	NA	NA	NA	NA	NA	NA	NA	NA	NA	NA	NA	NA	NA	NA	NA	NA	NA	NA	NA	NA	NA	NA	NA	NA	NA	NA	NA	NA	NA	NA	NA	NA	NA	NA	NA	NA	NA
NCU02078T0	NCU02078T0	1	0	1	1	1	1	0	0	0	0	0	0	1	0	0	1	0	1	1	1	1	1	1	1	0	0	0	0	1	1	NA	NA	NA	NA	NA	NA	NA	NA	0	0	0	0	NA	0	NA	NA	NA	NA
NCU02079T0	NCU02079T0	1	1	1	1	1	0	0	0	0	1	0	0	1	1	1	0	0	0	0	0	0	0	0	0	0	0	NA	0	0	0	0	NA	NA	0	0	NA	0	0	0	0	0	NA	0	0	0	0	0	0
NCU02080T0	NCU02080T0	0	0	0	NA	NA	NA	NA	NA	NA	NA	NA	NA	NA	NA	NA	NA	NA	NA	NA	NA	NA	NA	NA	NA	NA	NA	NA	NA	NA	NA	NA	NA	NA	NA	NA	NA	NA	NA	NA	NA	NA	NA	NA	NA	NA	NA	NA	NA
NCU02081T0	NCU02081T0	0	0	0	NA	NA	NA	NA	NA	NA	NA	NA	NA	NA	NA	NA	NA	NA	NA	NA	NA	NA	NA	NA	NA	NA	NA	NA	NA	NA	NA	NA	NA	NA	NA	NA	NA	NA	NA	NA	NA	NA	NA	NA	NA	NA	NA	NA	NA
NCU02082T0	NCU02082T0	0	0	0	0	0	0	1	1	0	0	0	0	0	0	0	0	0	0	0	0	0	0	0	0	0	0	0	0	0	0	0	1	0	0	0	0	0	0	0	0	0	0	1	0	1	1	1	1
NCU02083T0	NCU02083T0	0	0	0	0	0	0	0	0	0	1	1	1	0	0	0	0	0	0	0	0	1	1	1	0	0	0	0	0	1	1	0	0	0	1	NA	0	0	0	0	0	0	0	NA	0	0	0	0	1
NCU02084T0	NCU02084T0	0	0	0	NA	0	0	0	0	0	1	0	NA	NA	NA	NA	NA	NA	NA	NA	NA	NA	NA	NA	NA	0	0	1	0	0	NA	0	NA	NA	0	NA	0	0	0	0	0	NA	1	NA	NA	NA	NA	NA	NA
NCU02085T0	NCU02085T0	0	0	0	NA	1	NA	NA	NA	NA	NA	NA	0	NA	NA	0	NA	NA	NA	NA	NA	NA	NA	NA	NA	NA	NA	NA	NA	NA	NA	NA	NA	NA	NA	NA	NA	NA	NA	NA	NA	NA	NA	NA	NA	NA	NA	NA	NA
NCU02086T0	NCU02086T0	0	0	0	0	0	NA	NA	NA	0	0	NA	NA	0	NA	1	NA	NA	NA	NA	NA	NA	NA	NA	NA	NA	NA	NA	NA	NA	NA	NA	NA	NA	NA	NA	NA	NA	NA	NA	NA	NA	NA	NA	NA	NA	NA	NA	NA
NCU02087T0	NCU02087T0	0	0	0	NA	NA	NA	NA	NA	NA	NA	NA	NA	NA	NA	NA	NA	NA	NA	NA	NA	NA	NA	NA	NA	NA	NA	NA	NA	NA	NA	NA	NA	NA	NA	NA	NA	NA	NA	NA	NA	NA	NA	NA	NA	NA	NA	NA	NA
NCU02088T0	NCU02088T0	0	0	0	NA	1	NA	NA	NA	NA	NA	NA	NA	NA	0	NA	NA	0	NA	NA	NA	NA	NA	NA	NA	NA	NA	NA	NA	NA	NA	NA	NA	NA	NA	NA	NA	NA	NA	NA	NA	NA	NA	NA	NA	NA	NA	NA	NA
NCU02089T0	NCU02089T0	0	0	0	0	0	0	0	0	0	0	0	0	1	0	0	1	0	NA	NA	NA	NA	NA	NA	NA	NA	NA	NA	NA	NA	NA	NA	NA	NA	NA	NA	NA	NA	NA	NA	NA	NA	NA	1	0	NA	NA	NA	NA
NCU02090T0	NCU02090T0	0	0	0	0	0	0	NA	0	0	0	0	0	0	0	0	0	0	0	0	0	0	0	0	0	0	0	0	1	0	0	0	0	0	0	NA	0	0	0	0	0	0	1	1	NA	1	1	1	0
NCU02091T0	NCU02091T0	0	0	0	0	0	0	1	0	1	0	0	0	0	NA	0	0	0	NA	0	0	1	0	0	0	0	0	0	0	1	0	0	0	0	0	NA	0	0	0	0	0	0	0	0	0	NA	NA	NA	NA
NCU02092T0	NCU02092T0	0	0	0	1	1	NA	NA	NA	1	0	0	0	NA	NA	0	NA	NA	NA	NA	NA	NA	NA	NA	NA	NA	NA	NA	NA	NA	NA	NA	NA	NA	NA	NA	NA	NA	NA	NA	NA	NA	0	NA	NA	NA	NA	NA	NA
NCU02094T0	NCU02094T0	0	0	0	0	0	0	0	0	0	0	0	0	0	0	NA	0	1	0	0	0	0	0	0	0	0	0	NA	0	0	0	0	1	1	1	1	1	1	1	0	0	0	0	0	NA	0	0	0	0
NCU02095T0	NCU02095T0	0	0	0	1	1	1	NA	NA	NA	0	0	NA	1	1	1	1	1	1	1	1	NA	NA	1	NA	1	1	0	1	1	0	NA	NA	NA	1	1	NA	NA	NA	0	NA	0	0	NA	NA	NA	NA	NA	NA
NCU02096T0	NCU02096T0	0	0	0	0	0	NA	0	0	0	1	0	0	0	NA	NA	NA	0	NA	NA	NA	NA	NA	NA	NA	NA	NA	NA	NA	NA	NA	NA	NA	NA	NA	NA	0	NA	NA	NA	NA	NA	NA	NA	NA	1	1	1	1
NCU02097T0	NCU02097T0	0	0	0	0	0	0	0	0	0	0	0	0	0	0	0	0	0	0	0	0	0	0	1	0	1	1	1	0	0	0	0	0	0	0	1	0	1	1	0	0	0	0	NA	0	NA	NA	NA	NA
NCU02098T0	NCU02098T0	0	0	NA	0	0	0	0	0	0	0	0	0	0	0	0	0	0	0	0	0	0	0	0	1	0	0	0	1	0	0	0	0	0	0	NA	NA	0	0	0	0	0	0	1	1	NA	NA	NA	NA
NCU02099T0	NCU02099T0	0	0	0	0	0	0	NA	NA	0	0	0	0	0	0	0	1	1	1	1	1	0	1	0	NA	NA	1	NA	1	NA	1	0	1	1	1	NA	0	0	0	0	0	1	1	1	0	NA	NA	NA	NA
NCU02100T0	NCU02100T0	0	0	0	1	0	0	0	0	0	0	0	0	0	1	0	1	0	0	0	0	0	0	0	1	0	0	0	0	1	0	0	0	0	0	NA	1	0	0	1	0	0	1	0	0	NA	NA	NA	NA
NCU02101T0	NCU02101T0	0	0	0	NA	0	NA	NA	NA	0	0	0	NA	NA	NA	1	NA	NA	NA	1	NA	NA	0	NA	NA	NA	NA	NA	NA	NA	NA	NA	NA	NA	1	NA	NA	NA	NA	NA	NA	NA	NA	NA	NA	NA	NA	NA	NA
NCU02103T0	NCU02103T0	0	0	0	0	0	0	1	1	1	1	1	1	1	0	0	0	0	1	1	1	1	1	1	1	0	0	0	1	0	1	0	0	0	0	0	0	0	0	0	1	1	1	0	1	1	1	NA	NA
NCU02104T0	NCU02104T0	0	0	0	0	0	0	0	0	0	0	0	0	0	0	0	0	0	0	0	0	0	0	0	0	0	0	0	1	0	1	0	0	0	1	0	0	1	1	0	0	0	0	1	1	0	0	1	1
NCU02105T0	NCU02105T0	0	0	0	NA	0	0	0	0	0	1	0	0	0	0	0	0	0	1	1	1	NA	NA	NA	0	0	0	NA	NA	0	0	0	0	0	0	0	NA	1	1	0	0	0	0	0	0	0	0	0	1
NCU02106T0	NCU02106T0	0	0	0	0	0	0	0	0	0	0	0	0	0	1	1	0	0	0	0	0	0	0	0	0	0	0	NA	0	0	0	1	0	0	0	0	0	0	0	NA	0	0	1	1	0	0	0	NA	1
NCU02107T0	NCU02107T0	0	0	0	1	0	0	0	0	1	0	0	1	0	1	1	0	0	0	1	1	1	1	1	0	1	1	0	0	0	0	1	0	0	1	0	0	0	1	0	1	0	0	0	0	NA	NA	NA	NA
NCU02108T0	NCU02108T0	0	0	0	0	1	0	0	0	0	0	0	NA	1	1	1	0	0	NA	0	0	NA	NA	0	0	0	0	NA	1	1	0	0	1	1	1	0	0	0	0	0	0	0	NA	0	1	NA	NA	NA	0
NCU02109T0	NCU02109T0	0	0	0	0	0	0	0	0	0	0	0	0	0	0	0	0	0	0	0	0	0	0	0	0	0	0	0	0	0	0	0	0	0	0	NA	0	0	0	0	0	0	0	1	0	0	0	1	1
NCU02110T0	NCU02110T0	1	1	1	0	0	0	0	0	0	0	0	1	0	0	0	0	0	0	0	0	0	0	0	0	1	1	0	0	0	0	0	1	1	1	NA	1	1	1	0	0	0	0	0	0	NA	NA	NA	NA
NCU02111T0	NCU02111T0	0	1	0	1	0	0	0	0	1	0	0	0	0	0	0	0	0	0	0	0	0	0	0	0	0	0	0	0	1	0	0	0	0	0	0	0	0	0	0	0	0	0	0	0	0	0	0	1
NCU02112T0	NCU02112T0	0	0	0	0	0	1	1	0	0	1	0	0	0	1	1	1	1	1	1	1	1	1	1	0	1	1	0	1	1	0	0	0	1	0	0	0	0	0	0	0	1	1	0	0	0	0	0	NA
NCU02113T0	NCU02113T0	0	0	0	0	0	0	0	0	0	0	0	1	0	0	0	0	0	0	0	0	NA	NA	0	0	0	0	0	NA	0	0	0	0	0	0	NA	1	0	0	0	0	0	1	NA	1	0	0	0	0
NCU02114T0	NCU02114T0	0	0	0	0	0	0	NA	0	0	0	0	0	0	0	0	NA	0	0	0	0	0	0	0	0	0	0	0	0	NA	0	0	0	0	0	NA	NA	1	1	0	0	0	0	NA	0	NA	NA	NA	NA
NCU02115T0	NCU02115T0	0	0	0	0	0	0	0	0	1	0	0	0	1	0	0	1	0	0	0	0	0	0	1	1	1	1	0	0	0	1	1	1	1	1	1	0	1	1	NA	0	1	1	NA	NA	NA	NA	NA	NA
NCU02116T0	NCU02116T0	0	0	0	NA	NA	1	NA	NA	0	1	1	0	0	0	0	1	0	0	0	0	0	1	0	NA	NA	NA	NA	0	1	1	0	0	0	0	0	0	NA	0	0	1	1	0	NA	0	NA	NA	NA	NA
NCU02117T0	NCU02117T0	0	0	0	0	NA	0	0	0	0	0	0	0	1	1	0	0	1	NA	1	1	NA	0	1	1	1	1	1	NA	0	1	0	1	1	1	1	1	1	0	0	1	0	0	0	0	0	0	1	1
NCU02118T0	NCU02118T0	0	0	0	NA	0	0	0	0	1	1	1	1	0	1	1	0	0	0	0	0	0	0	0	0	0	0	1	0	0	0	0	1	1	1	0	NA	0	NA	0	1	0	1	0	1	1	1	0	NA
NCU02119T0	NCU02119T0	0	0	0	NA	0	0	0	0	1	1	1	0	0	0	1	NA	NA	0	0	NA	0	NA	NA	1	0	0	0	0	1	NA	0	1	NA	1	0	0	1	1	1	0	0	NA	NA	NA	NA	NA	NA	NA
NCU02120T0	NCU02120T0	0	0	0	0	0	0	0	0	NA	0	0	0	1	0	0	0	1	0	NA	0	NA	NA	0	NA	0	0	1	0	0	0	0	0	0	0	0	0	0	0	NA	NA	0	0	1	0	NA	NA	NA	NA
NCU02121T0	NCU02121T0	0	0	0	0	0	1	1	1	0	0	0	0	0	0	0	1	0	1	NA	1	1	1	1	1	1	1	1	1	1	1	1	1	1	1	1	1	1	1	0	0	0	1	0	0	0	0	1	1
NCU02122T0	NCU02122T0	0	0	0	NA	0	NA	0	0	NA	NA	NA	0	0	0	0	NA	NA	1	1	1	1	1	0	1	NA	NA	0	NA	NA	NA	NA	NA	NA	0	0	0	0	0	NA	0	NA	NA	0	0	NA	NA	NA	NA
NCU02123T0	NCU02123T0	0	0	0	0	1	1	0	0	0	1	1	1	1	1	1	0	0	1	1	1	1	1	1	1	1	1	NA	1	1	1	0	1	1	1	1	NA	1	1	0	0	0	1	1	0	0	0	0	0
NCU02124T0	NCU02124T0	0	NA	NA	NA	NA	NA	NA	NA	NA	NA	NA	NA	NA	NA	NA	NA	NA	NA	NA	NA	NA	NA	NA	NA	NA	NA	NA	NA	NA	NA	NA	NA	NA	NA	NA	NA	NA	NA	NA	NA	NA	NA	NA	NA	NA	NA	NA	NA
NCU02124T1	NCU02124T1	0	0	0	1	0	0	0	0	0	0	0	0	1	0	0	0	0	0	0	0	0	0	1	0	0	0	0	0	0	0	0	0	0	0	0	0	0	1	1	0	1	0	0	0	NA	NA	NA	NA
NCU02125T0	NCU02125T0	0	0	0	0	0	0	0	0	0	1	0	0	0	NA	NA	NA	NA	0	0	NA	0	0	1	0	NA	NA	NA	NA	0	NA	NA	1	NA	NA	NA	1	0	NA	0	0	0	NA	0	NA	NA	NA	NA	NA
NCU02126T0	NCU02126T0	0	0	0	0	0	1	0	0	0	1	0	0	0	0	0	0	NA	0	0	0	0	0	0	0	0	0	0	0	0	1	0	0	0	0	NA	0	0	0	0	NA	0	0	1	0	NA	NA	NA	NA
NCU02127T0	NCU02127T0	0	0	0	0	0	1	0	0	1	0	0	1	0	0	0	1	0	1	1	1	1	1	1	1	0	0	0	1	0	0	0	0	0	0	0	0	0	0	0	0	0	0	1	0	NA	NA	NA	NA
NCU02128T0	NCU02128T0	0	0	0	1	0	0	0	0	0	0	0	0	0	0	0	0	1	0	0	0	0	0	0	1	0	0	NA	NA	1	0	0	0	0	0	0	0	0	0	0	0	0	0	0	0	NA	NA	NA	NA
NCU02129T0	NCU02129T0	0	NA	NA	NA	NA	NA	NA	NA	NA	NA	NA	NA	NA	NA	NA	NA	NA	NA	NA	NA	NA	NA	NA	NA	NA	NA	NA	NA	NA	NA	NA	NA	NA	NA	NA	NA	NA	NA	NA	NA	NA	NA	NA	NA	NA	NA	NA	NA
NCU02130T0	NCU02130T0	0	1	1	0	0	NA	NA	1	NA	NA	NA	0	0	0	NA	1	1	NA	1	NA	1	0	1	NA	1	NA	0	1	0	NA	1	NA	0	NA	NA	0	0	NA	NA	NA	NA	NA	NA	0	NA	NA	NA	NA
NCU02131T0	NCU02131T0	0	0	0	0	0	0	0	0	0	0	0	0	1	1	1	0	0	0	0	0	0	0	0	0	0	0	0	0	0	0	0	NA	0	1	0	0	0	0	0	0	0	0	0	NA	1	1	NA	NA
NCU02132T0	NCU02132T0	0	0	0	NA	NA	NA	NA	NA	NA	NA	NA	NA	NA	NA	NA	NA	NA	NA	NA	NA	NA	NA	NA	NA	NA	NA	NA	NA	NA	NA	NA	NA	NA	NA	NA	NA	NA	NA	NA	NA	NA	NA	NA	NA	NA	NA	NA	NA
NCU02133T0	NCU02133T0	0	0	0	0	0	0	0	0	1	0	0	0	0	0	0	1	0	0	0	0	0	0	0	0	0	NA	0	0	1	0	0	0	0	0	NA	0	0	0	0	0	0	0	0	0	0	NA	0	0
NCU02134T0	NCU02134T0	0	0	0	0	0	0	0	0	0	0	0	0	1	0	0	0	0	0	0	0	0	0	0	0	0	0	0	0	1	0	1	1	1	1	1	0	1	1	1	0	0	0	0	0	NA	NA	NA	NA
NCU02136T0	NCU02136T0	0	0	0	0	0	0	0	0	0	0	0	0	0	0	0	NA	0	0	0	0	0	0	0	1	0	0	0	0	0	0	0	0	0	0	NA	0	0	0	0	0	0	0	0	1	0	0	0	0
NCU02137T0	NCU02137T0	0	1	0	0	0	0	1	1	0	0	0	0	0	0	1	0	0	0	0	0	0	0	0	1	0	0	0	0	0	0	0	0	0	0	NA	0	0	0	0	0	NA	NA	0	1	NA	NA	NA	NA
NCU02138T0	NCU02138T0	0	0	0	NA	NA	NA	NA	NA	NA	NA	NA	NA	NA	NA	NA	NA	NA	NA	NA	NA	NA	NA	NA	NA	NA	NA	NA	NA	NA	NA	NA	NA	NA	NA	NA	NA	NA	NA	NA	NA	NA	NA	NA	NA	NA	NA	NA	NA
NCU02139T0	NCU02139T0	0	0	0	0	0	1	NA	0	0	0	0	0	0	0	0	0	1	0	0	0	0	0	0	NA	NA	0	NA	NA	0	0	0	0	NA	0	NA	0	1	1	0	0	1	0	0	0	NA	NA	NA	NA
NCU02142T0	NCU02142T0	0	0	0	1	0	0	1	1	0	0	0	1	0	1	1	NA	0	NA	NA	NA	NA	NA	0	0	1	1	0	0	0	NA	1	NA	0	0	NA	NA	NA	1	0	0	0	0	NA	NA	NA	NA	NA	NA
NCU02143T0	NCU02143T0	0	NA	NA	NA	NA	NA	NA	NA	NA	NA	NA	NA	NA	NA	NA	NA	NA	NA	NA	NA	NA	NA	NA	NA	NA	NA	NA	NA	NA	NA	NA	NA	NA	NA	NA	NA	NA	NA	NA	NA	NA	NA	NA	NA	NA	NA	NA	NA
NCU02144T0	NCU02144T0	0	0	0	NA	NA	NA	NA	NA	NA	NA	NA	NA	NA	NA	NA	NA	NA	NA	NA	NA	NA	NA	NA	NA	NA	NA	NA	NA	NA	NA	NA	NA	NA	NA	NA	NA	NA	NA	NA	NA	NA	NA	NA	NA	NA	NA	NA	NA
NCU02145T0	NCU02145T0	0	NA	NA	NA	NA	NA	NA	NA	NA	NA	NA	NA	NA	NA	NA	NA	NA	NA	NA	NA	NA	NA	NA	NA	NA	NA	NA	NA	NA	NA	NA	NA	NA	NA	NA	NA	NA	NA	NA	NA	NA	NA	NA	NA	NA	NA	NA	NA
NCU02146T0	NCU02146T0	0	1	0	NA	NA	NA	NA	NA	NA	NA	NA	NA	NA	NA	NA	NA	NA	NA	NA	NA	NA	NA	NA	NA	NA	NA	NA	NA	NA	NA	NA	NA	NA	NA	NA	NA	NA	NA	NA	NA	NA	NA	NA	NA	NA	NA	NA	NA
NCU02147T0	NCU02147T0	0	0	0	0	0	0	0	0	0	0	0	0	0	0	0	0	1	0	0	0	0	0	0	1	0	0	0	0	0	0	0	0	0	0	0	0	1	1	0	0	0	0	1	1	1	1	0	1
NCU02148T0	NCU02148T0	1	1	0	0	0	0	0	1	0	0	0	0	0	0	0	0	0	0	0	0	0	0	0	1	1	1	1	0	1	0	1	0	0	0	0	0	0	0	0	0	0	0	1	0	0	0	0	0
NCU02149T0	NCU02149T0	0	0	0	1	1	1	1	1	1	1	1	1	1	1	1	0	0	1	1	1	NA	NA	1	1	1	1	1	1	1	0	1	NA	1	1	1	NA	NA	1	0	0	1	1	NA	1	1	1	1	NA
NCU02150T0	NCU02150T0	0	0	0	0	NA	0	0	0	1	0	1	0	0	0	0	0	0	1	1	0	NA	NA	0	0	0	NA	0	0	1	1	0	0	0	0	NA	NA	0	0	NA	0	1	0	0	0	1	1	0	0
NCU02151T0	NCU02151T0	0	0	0	0	0	0	0	0	0	1	0	0	1	0	0	NA	0	0	0	0	0	1	1	0	0	0	0	0	0	0	0	1	0	0	0	0	0	0	1	1	0	0	0	0	NA	NA	NA	NA
NCU02152T0	NCU02152T0	0	0	0	0	0	0	0	0	1	1	1	1	1	1	1	1	1	0	0	0	0	0	0	0	0	0	0	1	0	0	0	0	0	0	0	0	1	1	0	1	0	1	0	0	NA	NA	NA	NA
NCU02153T0	NCU02153T0	1	1	1	0	0	1	NA	0	1	1	1	1	1	1	1	1	0	0	0	0	0	0	1	0	1	1	1	1	1	0	0	0	0	0	1	0	0	0	0	0	0	0	0	1	NA	0	NA	NA
NCU02155T0	NCU02155T0	0	0	1	1	1	NA	NA	1	0	1	1	NA	0	0	0	NA	1	NA	NA	NA	NA	NA	NA	NA	NA	NA	NA	NA	NA	NA	NA	0	0	NA	NA	NA	NA	NA	0	NA	NA	0	NA	NA	NA	NA	NA	NA
NCU02156T0	NCU02156T0	0	0	0	0	0	0	0	0	NA	0	1	NA	1	0	0	NA	0	0	0	0	0	0	0	0	0	0	0	0	0	0	0	NA	0	1	NA	0	0	NA	0	0	0	NA	0	0	0	0	0	NA
NCU02157T0	NCU02157T0	0	1	0	1	1	0	0	0	0	1	1	1	0	0	0	0	NA	1	1	1	NA	1	1	1	1	1	1	1	1	1	1	0	0	1	1	1	1	1	0	0	0	1	0	0	0	0	1	NA
NCU02158T0	NCU02158T0	0	0	0	1	0	0	0	0	0	0	0	0	0	0	0	0	0	NA	NA	NA	NA	NA	NA	NA	0	0	NA	NA	0	0	0	NA	0	0	0	0	0	NA	0	NA	0	1	0	0	NA	1	NA	NA
NCU02159T0	NCU02159T0	0	0	0	0	0	NA	NA	0	1	NA	0	0	0	0	0	0	0	1	0	1	1	1	1	1	0	0	0	0	0	NA	0	0	0	NA	0	0	0	NA	1	1	0	0	1	1	0	0	0	0
NCU02160T0	NCU02160T0	0	0	0	0	0	0	0	0	1	1	0	0	0	0	0	NA	0	NA	0	0	NA	NA	0	0	0	0	0	0	0	0	0	0	0	0	NA	0	0	0	0	0	1	0	0	0	NA	NA	NA	NA
NCU02161T0	NCU02161T0	0	NA	0	0	0	0	NA	0	0	0	0	0	0	0	0	1	1	0	0	0	0	0	0	0	1	1	NA	NA	0	0	0	0	0	0	0	0	0	NA	NA	NA	0	0	1	1	NA	NA	NA	NA
NCU02162T0	NCU02162T0	1	1	1	1	1	0	1	0	0	1	1	1	1	1	1	0	1	0	0	0	0	0	0	0	0	0	0	0	0	0	1	0	0	1	1	0	0	0	0	0	1	1	1	1	0	0	0	1
NCU02163T0	NCU02163T0	0	1	1	NA	NA	NA	NA	NA	NA	NA	NA	NA	NA	NA	NA	NA	NA	NA	NA	NA	NA	NA	NA	NA	NA	NA	NA	NA	NA	NA	NA	NA	NA	NA	NA	NA	NA	NA	NA	NA	NA	NA	NA	NA	NA	NA	NA	NA
NCU02164T0	NCU02164T0	0	0	0	0	0	0	1	0	0	1	1	0	0	0	0	0	0	NA	NA	NA	0	0	NA	NA	NA	NA	NA	NA	NA	NA	NA	0	0	NA	NA	0	NA	NA	NA	NA	NA	NA	NA	NA	NA	NA	NA	NA
NCU02165T0	NCU02165T0	0	0	0	1	1	0	0	1	0	0	0	0	0	0	0	1	0	0	NA	0	0	0	0	0	1	1	0	0	0	0	0	0	0	0	1	NA	0	0	NA	0	1	1	1	0	NA	NA	NA	NA
NCU02167T0	NCU02167T0	0	0	0	0	0	0	0	0	0	0	0	0	0	0	0	NA	0	0	0	0	NA	1	0	0	0	0	0	0	0	NA	0	0	0	0	0	0	NA	0	0	0	NA	NA	NA	0	0	0	0	0
NCU02168T0	NCU02168T0	0	0	0	0	0	NA	NA	NA	NA	0	0	NA	0	0	0	NA	NA	NA	NA	NA	NA	NA	NA	NA	0	0	NA	NA	NA	NA	0	0	0	NA	0	0	NA	0	0	NA	0	0	1	0	0	0	NA	NA
NCU02169T0	NCU02169T0	0	0	0	0	0	0	0	1	0	0	0	0	0	0	0	0	0	0	0	0	0	0	0	0	0	0	0	0	0	NA	0	0	0	0	1	0	0	0	0	0	0	0	1	1	0	0	NA	0
NCU02170T0	NCU02170T0	1	1	1	NA	NA	NA	NA	NA	NA	NA	NA	NA	NA	NA	NA	NA	NA	NA	NA	NA	NA	NA	NA	NA	NA	NA	NA	NA	NA	NA	NA	NA	NA	NA	NA	NA	NA	NA	NA	NA	NA	NA	NA	NA	NA	NA	NA	NA
NCU02171T0	NCU02171T0	0	NA	NA	NA	NA	NA	NA	NA	NA	NA	NA	NA	NA	NA	NA	NA	NA	NA	NA	NA	NA	NA	NA	NA	NA	NA	NA	NA	NA	NA	NA	NA	NA	NA	NA	NA	NA	NA	NA	NA	NA	NA	NA	NA	NA	NA	NA	NA
NCU02172T0	NCU02172T0	0	0	0	1	1	1	1	0	NA	NA	NA	0	NA	NA	NA	0	0	NA	NA	NA	NA	NA	NA	NA	NA	NA	NA	NA	NA	NA	NA	NA	NA	NA	NA	NA	NA	NA	NA	NA	NA	NA	NA	NA	NA	NA	NA	NA
NCU02173T0	NCU02173T0	0	0	0	NA	NA	NA	1	NA	NA	NA	NA	0	0	0	0	0	NA	NA	NA	NA	0	NA	0	NA	NA	NA	NA	NA	NA	NA	NA	0	1	0	0	1	0	1	NA	0	NA	NA	NA	NA	NA	NA	NA	NA
NCU02174T0	NCU02174T0	0	NA	0	NA	NA	NA	NA	NA	NA	NA	NA	NA	NA	NA	NA	NA	NA	NA	NA	NA	NA	NA	NA	NA	NA	NA	NA	NA	NA	NA	NA	NA	NA	NA	NA	NA	NA	NA	NA	NA	NA	NA	NA	NA	NA	NA	NA	NA
NCU02175T0	NCU02175T0	0	0	0	0	0	1	0	0	NA	NA	0	0	0	0	0	NA	0	NA	NA	NA	NA	NA	NA	NA	NA	NA	NA	NA	NA	NA	NA	NA	NA	NA	NA	NA	NA	NA	NA	NA	NA	NA	NA	NA	NA	NA	NA	NA
NCU02176T0	NCU02176T0	0	0	0	0	0	0	NA	NA	0	0	0	0	0	NA	NA	0	0	0	0	0	1	1	0	0	1	1	0	NA	1	0	0	0	0	0	1	0	0	0	0	0	0	0	0	0	NA	NA	NA	NA
NCU02177T0	NCU02177T0	0	0	0	0	1	0	1	1	1	1	1	1	NA	1	NA	0	1	NA	1	1	1	1	1	1	0	0	NA	1	1	1	NA	1	1	1	NA	NA	1	1	0	0	1	NA	1	NA	NA	NA	NA	0
NCU02178T0	NCU02178T0	0	0	0	0	0	1	0	0	0	0	0	0	0	0	0	0	0	0	0	0	0	0	0	0	0	0	0	NA	0	0	NA	0	0	0	0	0	0	0	0	0	1	1	0	0	NA	NA	NA	NA
NCU02179T0	NCU02179T0	0	0	0	0	0	0	0	0	0	0	0	0	0	0	0	NA	0	0	0	0	0	0	0	0	1	1	0	1	0	NA	0	1	1	0	0	0	0	0	NA	0	NA	0	0	NA	1	0	1	1
NCU02181T0	NCU02181T0	0	0	0	0	0	0	0	1	0	0	1	0	0	0	0	0	1	0	0	0	0	0	1	0	0	0	0	0	0	1	0	0	0	0	NA	0	0	1	0	0	0	0	0	1	1	1	1	1
NCU02182T0	NCU02182T0	0	0	0	0	0	0	0	0	0	0	0	1	1	0	0	0	0	0	0	0	0	0	0	0	0	0	0	1	1	0	0	0	0	0	0	0	0	0	NA	0	0	0	NA	NA	NA	NA	NA	NA
NCU02183T0	NCU02183T0	1	NA	1	NA	NA	NA	NA	NA	NA	NA	NA	NA	NA	NA	NA	NA	NA	NA	NA	NA	NA	NA	NA	NA	NA	NA	NA	NA	NA	NA	NA	NA	NA	NA	NA	NA	NA	NA	NA	NA	NA	NA	NA	NA	NA	NA	NA	NA
NCU02184T0	NCU02184T0	1	0	1	0	0	NA	NA	NA	NA	0	0	1	0	NA	NA	NA	0	NA	NA	NA	NA	NA	0	1	NA	NA	0	0	NA	NA	1	0	0	0	0	NA	1	1	NA	NA	1	1	1	NA	NA	NA	NA	NA
NCU02187T0	NCU02187T0	1	1	1	0	0	0	NA	0	0	0	0	0	1	NA	0	NA	0	0	0	NA	0	0	0	0	0	0	0	0	0	0	NA	NA	NA	1	NA	NA	1	1	1	0	NA	NA	NA	0	NA	NA	NA	NA
NCU02463T0	NCU02463T0	0	0	0	1	0	0	0	NA	0	0	0	0	0	0	0	0	0	0	0	0	0	0	0	1	1	1	1	NA	0	0	0	0	0	0	NA	0	NA	0	0	0	1	0	0	1	1	1	0	0
NCU02464T0	NCU02464T0	0	0	0	0	0	0	0	0	0	0	0	0	0	0	0	0	0	0	0	0	0	0	0	0	0	0	0	0	0	0	0	0	0	0	NA	0	0	0	0	0	0	0	0	0	0	0	1	0
NCU02465T0	NCU02465T0	1	NA	1	NA	NA	NA	NA	NA	NA	NA	NA	NA	NA	NA	NA	NA	NA	NA	NA	NA	NA	NA	NA	NA	NA	NA	NA	NA	NA	NA	NA	NA	NA	NA	NA	NA	NA	NA	NA	NA	NA	NA	NA	NA	NA	NA	NA	NA
NCU02466T0	NCU02466T0	0	0	0	0	0	0	0	0	0	0	0	0	0	0	0	0	0	1	1	1	NA	NA	1	0	0	0	0	0	0	0	0	0	0	NA	0	0	NA	0	0	0	1	1	1	0	0	0	0	NA
NCU02467T0	NCU02467T0	0	1	0	0	0	0	0	0	NA	0	0	0	0	0	0	NA	0	0	0	0	0	0	0	0	0	0	0	0	0	0	0	NA	0	0	NA	0	0	0	0	0	1	1	0	1	NA	NA	NA	NA
NCU02468T0	NCU02468T0	0	0	0	0	0	0	0	0	0	1	0	0	0	0	0	1	0	0	0	0	0	0	0	0	0	0	0	0	0	0	0	0	0	1	0	1	1	1	0	0	0	0	0	0	NA	NA	NA	NA
NCU02470T0	NCU02470T0	0	0	0	0	0	0	0	0	0	0	0	0	0	0	0	0	0	0	NA	0	1	0	NA	0	0	0	0	NA	0	0	0	0	0	0	NA	0	0	NA	1	0	0	0	1	NA	1	1	0	NA
NCU02472T0	NCU02472T0	0	0	0	0	0	1	0	0	0	0	0	0	0	0	0	0	0	1	1	1	NA	NA	0	1	0	0	0	1	1	0	0	1	1	0	NA	1	1	1	0	0	0	0	1	0	NA	NA	NA	NA
NCU02473T0	NCU02473T0	0	0	0	1	0	0	1	1	0	0	0	0	0	0	0	1	1	1	1	0	1	1	1	1	0	0	0	0	0	1	1	1	1	1	NA	1	1	1	0	0	0	0	1	1	0	0	0	1
NCU02474T0	NCU02474T0	1	NA	1	NA	NA	1	1	1	NA	1	1	NA	1	NA	NA	NA	NA	NA	NA	NA	NA	NA	NA	NA	NA	NA	NA	NA	NA	NA	NA	NA	NA	NA	NA	NA	NA	NA	NA	NA	NA	NA	NA	NA	NA	NA	NA	NA
NCU02475T0	NCU02475T0	0	0	0	0	0	0	0	1	0	0	0	0	0	0	0	0	1	0	0	0	0	0	1	0	1	1	1	0	0	1	0	0	0	1	NA	1	0	0	0	0	0	0	1	0	1	1	1	1
NCU02476T0	NCU02476T0	0	0	0	NA	0	NA	NA	NA	NA	NA	NA	NA	NA	NA	NA	NA	NA	0	0	0	0	0	NA	NA	NA	0	0	NA	NA	NA	NA	NA	NA	NA	0	NA	NA	NA	NA	NA	NA	NA	NA	NA	0	0	1	1
NCU02477T0	NCU02477T0	0	0	0	0	0	0	0	0	0	0	0	0	0	0	0	0	1	0	0	0	0	0	0	0	0	0	0	0	0	0	0	0	0	0	0	0	0	0	0	0	0	0	1	1	0	0	0	0
NCU02478T0	NCU02478T0	0	0	0	NA	NA	NA	NA	NA	NA	NA	NA	NA	NA	NA	NA	NA	NA	NA	NA	NA	NA	NA	NA	NA	NA	NA	NA	NA	NA	NA	NA	1	NA	NA	NA	NA	NA	NA	NA	NA	NA	NA	NA	NA	NA	NA	NA	NA
NCU02480T0	NCU02480T0	1	NA	NA	0	NA	0	0	0	0	1	0	0	0	1	1	0	0	0	0	0	0	0	0	0	1	1	0	1	0	0	0	0	0	0	0	0	0	0	1	0	0	0	0	0	NA	NA	NA	NA
NCU02482T0	NCU02482T0	0	NA	NA	NA	NA	NA	NA	NA	NA	NA	NA	NA	NA	NA	NA	NA	NA	NA	NA	NA	NA	NA	NA	NA	NA	NA	NA	NA	NA	NA	NA	NA	NA	NA	NA	NA	NA	NA	NA	NA	NA	NA	NA	NA	NA	NA	NA	NA
NCU02482T1	NCU02482T1	0	NA	NA	NA	NA	NA	NA	NA	NA	NA	NA	NA	NA	NA	NA	NA	NA	NA	NA	NA	NA	NA	NA	NA	NA	NA	NA	NA	NA	NA	NA	NA	NA	NA	NA	NA	NA	NA	NA	NA	NA	NA	NA	NA	NA	NA	NA	NA
NCU02482T2	NCU02482T2	0	0	0	0	NA	0	NA	0	0	1	0	0	0	0	0	0	0	1	1	1	1	1	1	1	1	1	1	1	0	1	0	0	0	1	0	0	0	0	0	0	1	0	1	0	NA	NA	NA	NA
NCU02483T0	NCU02483T0	0	0	0	0	0	1	0	1	NA	NA	NA	NA	NA	NA	NA	NA	NA	0	0	0	0	0	0	0	0	0	0	0	0	0	NA	NA	NA	NA	NA	NA	NA	NA	NA	NA	0	0	1	NA	NA	NA	NA	NA
NCU02485T0	NCU02485T0	0	0	0	1	NA	NA	NA	NA	NA	NA	NA	1	0	0	0	NA	NA	NA	NA	NA	NA	NA	NA	NA	NA	NA	NA	NA	NA	NA	NA	NA	NA	NA	NA	NA	NA	NA	NA	NA	NA	NA	NA	NA	NA	NA	NA	NA
NCU02486T0	NCU02486T0	0	0	0	NA	1	NA	NA	0	1	1	0	1	0	0	0	NA	NA	NA	NA	NA	NA	NA	NA	NA	NA	NA	NA	NA	0	0	NA	NA	NA	NA	NA	NA	NA	NA	NA	NA	NA	NA	0	NA	NA	NA	NA	NA
NCU02487T0	NCU02487T0	1	0	0	0	0	NA	NA	NA	NA	NA	NA	NA	NA	NA	NA	NA	NA	NA	NA	NA	NA	NA	NA	NA	NA	NA	NA	NA	NA	NA	NA	NA	NA	NA	NA	NA	NA	NA	NA	NA	NA	NA	NA	NA	NA	NA	NA	NA
NCU02488T0	NCU02488T0	0	0	0	NA	NA	NA	NA	NA	NA	NA	NA	NA	NA	NA	NA	NA	NA	NA	NA	NA	NA	NA	NA	NA	NA	NA	NA	NA	NA	NA	NA	NA	NA	NA	NA	NA	NA	NA	NA	NA	NA	NA	NA	NA	NA	NA	NA	NA
NCU02490T0	NCU02490T0	0	0	0	0	0	0	NA	0	0	0	0	1	0	0	0	0	0	1	1	1	1	1	1	0	1	1	1	1	1	1	0	0	0	0	NA	0	1	1	1	0	1	1	0	1	0	0	1	0
NCU02491T0	NCU02491T0	0	0	0	0	0	0	0	0	0	0	0	1	1	0	0	0	0	1	1	0	0	0	0	0	0	0	NA	0	NA	0	0	0	1	0	NA	0	0	0	0	0	0	0	0	NA	NA	NA	NA	NA
NCU02492T0	NCU02492T0	1	0	1	0	0	0	0	0	0	0	0	0	0	0	0	0	0	1	1	1	1	1	1	1	0	0	0	0	0	0	0	NA	NA	NA	0	0	0	0	0	0	0	0	NA	NA	NA	NA	NA	NA
NCU02493T0	NCU02493T0	1	0	1	1	1	0	1	1	0	0	0	0	0	0	0	0	0	0	0	0	0	0	0	0	0	0	0	0	0	0	0	0	0	0	NA	0	0	0	1	1	0	0	0	0	0	0	0	NA
NCU02494T0	NCU02494T0	0	0	0	0	0	0	0	0	0	0	0	0	0	0	0	1	0	0	0	0	0	0	0	0	0	0	0	0	1	0	0	0	1	1	0	0	0	0	1	0	0	0	1	1	1	NA	1	1
NCU02495T0	NCU02495T0	0	0	0	0	0	0	0	0	1	0	0	0	1	1	0	0	0	1	1	1	1	1	0	1	1	1	1	0	0	0	1	0	0	1	1	0	0	0	0	1	0	0	1	1	1	1	1	1
NCU02496T0	NCU02496T0	0	0	0	0	0	0	0	0	0	0	0	0	0	0	0	0	0	0	0	0	0	0	NA	0	0	0	NA	0	0	0	0	0	0	0	NA	0	0	0	0	0	0	0	0	0	NA	NA	0	NA
NCU02497T0	NCU02497T0	0	0	0	0	0	0	0	0	0	0	0	0	0	0	0	1	0	0	0	1	1	0	0	0	0	0	0	0	0	0	0	1	1	1	1	1	0	0	0	0	0	0	0	1	1	1	1	1
NCU02498T0	NCU02498T0	1	1	1	0	0	0	0	0	0	0	0	1	0	0	0	0	0	0	0	0	0	0	0	0	0	0	0	0	0	0	1	0	0	0	NA	0	0	0	1	0	0	0	0	0	0	0	0	0
NCU02499T0	NCU02499T0	1	1	1	1	1	1	1	1	1	1	1	1	1	1	1	0	1	1	1	1	NA	1	1	1	1	NA	1	NA	1	1	0	0	0	1	1	1	1	1	NA	0	1	1	1	0	NA	NA	NA	NA
NCU02500T0	NCU02500T0	0	0	0	NA	0	0	NA	0	1	1	0	0	0	0	NA	0	0	NA	NA	NA	NA	NA	NA	NA	NA	NA	NA	NA	NA	NA	NA	NA	NA	NA	NA	NA	NA	NA	NA	NA	NA	NA	NA	NA	NA	NA	NA	NA
NCU02501T0	NCU02501T0	0	NA	0	NA	NA	NA	NA	NA	NA	NA	NA	NA	NA	NA	NA	NA	NA	NA	NA	NA	NA	NA	NA	NA	NA	NA	NA	NA	NA	NA	NA	NA	NA	NA	NA	NA	NA	NA	NA	NA	NA	NA	NA	NA	NA	NA	NA	NA
NCU02502T0	NCU02502T0	0	1	0	NA	NA	NA	NA	NA	NA	NA	NA	NA	NA	NA	NA	NA	NA	NA	NA	NA	NA	NA	NA	NA	NA	NA	NA	NA	NA	NA	0	0	0	0	NA	0	0	0	0	0	NA	NA	NA	NA	NA	NA	NA	NA
NCU02503T0	NCU02503T0	0	0	0	NA	NA	NA	NA	NA	NA	NA	NA	NA	NA	NA	NA	NA	NA	NA	NA	NA	NA	NA	NA	NA	NA	NA	NA	NA	NA	NA	NA	NA	NA	NA	NA	NA	NA	NA	NA	NA	NA	NA	NA	NA	NA	NA	NA	NA
NCU02504T0	NCU02504T0	1	1	1	0	0	0	NA	1	NA	0	0	NA	0	0	0	0	0	1	NA	1	1	1	1	1	0	0	0	1	0	1	1	0	0	1	1	NA	NA	NA	0	0	0	NA	0	0	1	1	1	0
NCU02505T0	NCU02505T0	0	0	0	0	1	0	0	0	0	0	0	0	0	0	0	0	0	0	0	0	0	0	0	0	0	0	0	0	0	1	0	0	0	1	NA	0	0	0	0	0	0	0	0	1	1	1	1	1
NCU02507T0	NCU02507T0	0	0	0	NA	0	NA	NA	0	1	NA	NA	NA	NA	NA	NA	0	1	NA	NA	1	NA	NA	NA	NA	0	0	NA	0	NA	NA	0	0	NA	0	NA	NA	NA	0	0	0	0	0	1	NA	NA	NA	NA	NA
NCU02508T0	NCU02508T0	0	0	0	NA	0	0	0	0	0	0	0	0	0	0	0	0	0	0	0	0	0	0	0	0	1	1	NA	0	0	0	0	0	0	0	1	0	0	0	0	0	0	0	1	1	NA	NA	NA	NA
NCU02509T0	NCU02509T0	0	0	0	0	0	0	0	0	0	0	0	0	0	0	0	0	0	0	0	0	0	0	0	0	0	0	0	0	0	0	0	0	0	0	NA	0	0	0	0	0	0	0	0	0	0	0	1	0
NCU02510T0	NCU02510T0	1	1	1	1	1	1	1	1	1	1	1	1	1	1	1	1	0	0	0	0	0	0	0	0	0	0	0	0	0	0	0	0	0	1	NA	1	1	1	1	0	0	0	0	1	0	0	1	1
NCU02511T0	NCU02511T0	0	0	0	0	0	0	0	0	0	0	0	0	0	0	0	0	0	0	0	0	0	0	0	1	0	0	0	1	0	0	0	0	1	0	0	0	0	0	0	0	0	0	1	0	1	1	1	1
NCU02512T0	NCU02512T0	0	0	0	0	0	0	0	0	0	0	0	0	0	0	0	NA	NA	NA	NA	NA	NA	NA	NA	NA	NA	NA	NA	NA	NA	NA	NA	NA	NA	NA	NA	NA	NA	NA	NA	NA	NA	NA	NA	NA	NA	NA	NA	NA
NCU02513T0	NCU02513T0	0	0	0	NA	1	0	0	0	0	0	0	0	0	0	0	0	0	0	0	0	0	0	0	0	0	0	0	0	0	0	0	0	0	1	NA	0	0	0	1	0	0	0	1	0	0	0	1	0
NCU02514T0	NCU02514T0	1	1	1	NA	1	1	1	1	1	1	1	1	0	1	1	1	0	1	1	1	1	1	1	1	0	0	1	0	0	0	1	1	1	1	NA	1	1	1	1	1	0	1	0	0	1	1	1	1
NCU02515T0	NCU02515T0	0	0	0	0	0	0	1	0	1	0	1	0	0	0	0	0	0	0	0	0	0	0	0	0	1	1	0	1	0	0	0	1	0	0	0	1	0	0	0	0	0	0	1	1	1	1	1	0
NCU02516T0	NCU02516T0	0	0	0	1	0	0	0	0	NA	NA	NA	0	0	1	1	NA	1	NA	NA	NA	NA	NA	NA	NA	NA	NA	NA	NA	NA	NA	NA	NA	NA	NA	NA	NA	NA	NA	NA	0	0	0	1	1	NA	NA	NA	NA
NCU02517T0	NCU02517T0	0	NA	NA	NA	NA	NA	NA	NA	NA	NA	NA	NA	NA	NA	NA	NA	NA	NA	NA	NA	NA	NA	NA	NA	NA	NA	NA	NA	NA	NA	NA	NA	NA	NA	NA	NA	NA	NA	NA	NA	NA	NA	NA	NA	NA	NA	NA	NA
NCU02519T0	NCU02519T0	0	0	0	NA	0	0	0	NA	0	0	NA	NA	NA	NA	NA	0	NA	NA	NA	NA	NA	NA	NA	NA	NA	NA	NA	NA	NA	NA	NA	NA	NA	NA	NA	NA	NA	NA	NA	NA	NA	NA	NA	NA	NA	NA	NA	NA
NCU02520T0	NCU02520T0	1	0	1	0	1	0	NA	0	0	0	0	0	0	NA	0	NA	0	0	0	0	0	0	0	0	0	0	0	0	0	0	1	0	0	0	NA	0	0	0	0	0	0	0	0	0	NA	NA	NA	NA
NCU02521T0	NCU02521T0	0	NA	0	0	0	0	NA	NA	NA	NA	NA	0	NA	NA	NA	NA	NA	NA	NA	NA	NA	NA	NA	NA	NA	NA	NA	NA	NA	NA	NA	NA	NA	NA	NA	NA	NA	NA	NA	NA	NA	NA	NA	NA	NA	NA	NA	NA
NCU02522T0	NCU02522T0	0	0	0	0	0	0	0	0	1	1	0	0	0	0	0	NA	0	NA	NA	NA	NA	NA	NA	NA	NA	NA	NA	NA	NA	NA	NA	NA	NA	NA	0	NA	0	0	0	0	1	0	1	NA	NA	NA	NA	NA
NCU02523T0	NCU02523T0	0	1	NA	NA	NA	NA	NA	NA	NA	NA	NA	NA	NA	NA	NA	NA	NA	NA	NA	NA	NA	NA	NA	NA	NA	NA	NA	NA	NA	NA	NA	NA	NA	NA	NA	NA	NA	NA	NA	NA	NA	NA	NA	NA	NA	NA	NA	NA
NCU02524T0	NCU02524T0	1	0	1	0	0	0	0	0	0	1	0	0	0	0	0	1	1	0	0	0	0	0	0	0	0	0	0	0	0	0	0	0	0	0	0	0	0	0	0	0	0	0	0	0	1	1	1	NA
NCU02525T0	NCU02525T0	0	0	0	NA	0	0	0	0	NA	NA	1	0	1	NA	1	0	0	1	1	1	0	0	1	1	0	0	0	NA	1	0	1	0	0	0	1	0	0	0	1	0	0	0	1	NA	1	1	1	NA
NCU02526T0	NCU02526T0	0	0	0	1	0	0	0	0	0	0	0	0	0	0	0	0	0	0	0	NA	0	0	0	NA	0	0	0	0	0	0	1	0	0	0	0	NA	0	0	1	0	0	1	NA	1	NA	NA	NA	NA
NCU02527T0	NCU02527T0	0	0	0	1	NA	NA	NA	NA	NA	NA	NA	NA	NA	NA	NA	NA	NA	NA	NA	NA	NA	NA	NA	NA	NA	NA	NA	NA	NA	NA	NA	NA	NA	NA	NA	NA	NA	NA	NA	NA	NA	NA	NA	NA	NA	NA	NA	NA
NCU02528T0	NCU02528T0	0	0	0	0	0	0	0	0	0	0	0	0	0	0	0	1	1	0	0	0	0	0	0	0	0	0	0	0	0	0	0	0	0	1	0	0	0	1	0	0	0	0	NA	1	0	0	0	0
NCU02529T0	NCU02529T0	0	0	0	NA	NA	NA	NA	NA	NA	NA	NA	NA	NA	NA	NA	NA	NA	NA	NA	NA	NA	NA	NA	NA	NA	NA	NA	NA	NA	NA	NA	NA	NA	NA	NA	NA	NA	NA	NA	NA	NA	NA	NA	NA	NA	NA	NA	NA
NCU02530T0	NCU02530T0	1	NA	1	NA	1	1	1	1	1	1	1	NA	1	1	1	1	1	1	1	1	NA	NA	1	1	1	1	1	NA	1	1	1	1	1	1	1	NA	1	NA	NA	NA	1	1	0	NA	1	1	NA	1
NCU02531T0	NCU02531T0	1	1	1	0	0	0	0	0	0	0	0	0	0	0	0	0	0	0	0	1	1	1	0	0	0	0	NA	0	0	0	0	0	0	0	0	0	0	0	0	0	0	0	0	0	NA	NA	NA	NA
NCU02532T0	NCU02532T0	1	0	0	0	0	0	1	1	0	0	0	0	0	0	0	0	0	0	0	1	0	0	0	0	0	0	0	0	0	0	0	1	1	0	0	0	0	0	0	1	0	0	1	0	0	0	0	0
NCU02533T0	NCU02533T0	0	NA	0	0	0	0	0	0	0	0	0	1	0	0	0	0	0	0	0	0	0	0	0	0	1	1	1	0	0	0	0	1	1	0	NA	0	1	1	0	0	0	0	1	0	1	1	1	1
NCU02534T0	NCU02534T0	0	0	0	1	0	1	1	1	0	0	0	0	1	0	0	0	0	0	0	0	0	0	0	0	0	0	0	0	0	0	0	0	0	0	NA	1	0	0	0	0	1	1	1	1	NA	NA	NA	NA
NCU02535T0	NCU02535T0	0	0	0	0	0	0	NA	NA	NA	NA	NA	NA	NA	NA	NA	NA	NA	NA	NA	NA	NA	NA	NA	NA	NA	NA	NA	NA	NA	NA	NA	NA	NA	NA	NA	NA	NA	NA	NA	NA	NA	NA	NA	NA	NA	NA	NA	NA
NCU02536T0	NCU02536T0	1	1	1	1	1	0	0	0	1	1	1	1	1	1	1	1	1	1	1	1	1	1	1	1	1	1	1	NA	0	1	1	1	1	1	NA	1	1	1	0	0	1	1	0	0	0	0	0	0
NCU02538T0	NCU02538T0	0	0	0	0	0	0	0	0	0	0	0	0	0	0	0	0	NA	0	0	0	0	0	0	1	0	0	NA	0	0	NA	1	0	0	0	0	0	0	0	0	0	0	0	1	0	0	0	1	1
NCU02539T0	NCU02539T0	0	0	0	NA	0	0	0	0	0	0	1	0	0	0	0	0	1	0	0	0	0	0	0	0	0	0	0	0	1	0	0	0	0	0	0	0	0	0	0	0	NA	0	0	0	1	1	1	1
NCU02540T0	NCU02540T0	0	0	0	0	0	0	0	0	0	0	1	1	1	0	0	1	1	1	1	0	0	NA	0	0	1	1	1	0	0	1	1	1	1	0	0	NA	1	NA	0	0	0	0	0	0	NA	NA	NA	NA
NCU02541T0	NCU02541T0	0	0	0	0	1	0	NA	0	0	0	0	1	0	1	1	0	0	1	1	1	1	1	0	0	0	0	0	0	0	0	0	0	0	0	NA	0	1	1	0	1	1	1	0	1	0	0	0	0
NCU02542T0	NCU02542T0	0	NA	NA	0	NA	0	0	0	0	0	0	0	1	1	1	0	0	0	0	0	0	0	0	0	0	0	0	0	0	0	0	0	0	0	NA	0	0	0	0	0	1	0	NA	0	1	1	1	1
NCU02542T1	NCU02542T1	0	0	0	NA	0	NA	NA	NA	NA	NA	NA	NA	NA	NA	NA	NA	NA	NA	NA	NA	NA	NA	NA	NA	NA	NA	NA	NA	NA	NA	NA	NA	NA	NA	NA	NA	NA	NA	NA	NA	NA	NA	0	NA	NA	NA	NA	NA
NCU02543T0	NCU02543T0	1	0	1	0	0	0	0	0	0	0	0	0	0	1	0	0	0	0	0	0	0	0	0	0	0	0	0	0	1	0	0	0	0	0	0	0	0	0	0	0	0	0	1	NA	NA	NA	NA	NA
NCU02544T0	NCU02544T0	0	1	0	0	1	0	0	0	0	0	0	0	0	0	0	0	1	0	0	0	0	0	0	NA	0	0	0	0	0	0	0	1	1	0	NA	0	0	0	0	0	0	1	0	0	0	0	0	0
NCU02545T0	NCU02545T0	1	1	NA	1	1	1	NA	1	NA	1	1	NA	1	1	1	1	1	1	1	1	1	1	1	1	1	1	1	1	1	1	1	1	1	1	1	NA	1	1	0	0	1	1	NA	0	NA	NA	NA	NA
NCU02546T0	NCU02546T0	1	0	0	0	0	1	0	0	0	0	0	0	0	0	0	0	0	0	0	0	NA	NA	0	0	0	0	0	0	0	0	0	1	1	0	0	0	0	0	0	0	0	0	1	1	1	1	1	1
NCU02547T0	NCU02547T0	0	0	0	0	1	0	NA	0	0	0	0	0	0	0	0	0	0	0	0	0	0	0	0	0	0	0	0	0	0	0	NA	NA	NA	NA	NA	0	0	0	0	0	0	0	NA	0	NA	NA	NA	NA
NCU02547T1	NCU02547T1	0	NA	NA	NA	NA	NA	NA	NA	NA	NA	NA	NA	NA	NA	NA	NA	NA	NA	NA	NA	NA	NA	NA	NA	NA	NA	NA	NA	NA	NA	NA	NA	NA	NA	NA	NA	NA	NA	NA	NA	NA	NA	NA	NA	NA	NA	NA	NA
NCU02548T0	NCU02548T0	1	1	1	0	0	1	1	1	1	1	1	1	1	1	1	1	1	0	0	0	0	0	0	0	0	0	0	0	0	0	0	NA	0	0	0	0	1	NA	0	0	NA	0	NA	NA	NA	NA	NA	NA
NCU02549T0	NCU02549T0	1	1	1	1	1	1	1	1	1	1	1	1	1	1	1	0	0	1	1	1	1	1	NA	1	1	1	1	1	1	1	1	1	1	1	NA	1	1	1	1	0	0	1	0	1	0	0	0	0
NCU02550T0	NCU02550T0	0	0	0	0	0	0	NA	0	0	0	0	0	0	0	NA	0	0	0	NA	0	0	0	0	0	0	0	0	0	0	0	0	0	0	0	0	0	0	0	0	0	0	0	0	0	NA	NA	NA	NA
NCU02552T0	NCU02552T0	0	0	0	0	1	0	NA	1	0	0	0	0	0	0	0	0	0	1	NA	1	1	1	1	1	0	1	0	0	0	0	0	0	0	NA	1	1	NA	1	1	0	0	0	0	0	NA	NA	NA	NA
NCU02553T0	NCU02553T0	0	0	0	0	0	0	0	0	0	1	0	0	0	0	0	0	0	0	0	0	0	0	0	0	0	NA	1	0	0	0	1	NA	0	NA	0	0	0	NA	0	0	0	0	1	1	NA	NA	NA	NA
NCU02554T0	NCU02554T0	0	0	0	0	0	0	NA	0	0	0	1	0	1	0	0	0	1	0	0	0	0	0	0	0	0	0	0	0	0	0	0	1	1	0	0	0	0	0	0	0	0	1	0	1	0	0	0	0
NCU02555T0	NCU02555T0	0	0	0	0	0	0	0	0	0	0	0	0	0	0	1	0	0	0	0	0	0	0	0	0	0	0	NA	0	0	0	1	1	1	0	NA	1	1	1	0	0	0	0	1	0	1	1	1	0
NCU02556T0	NCU02556T0	0	1	1	0	0	0	0	0	0	0	0	0	0	1	1	0	0	0	0	0	0	0	0	0	0	0	1	0	0	0	0	0	1	0	0	0	0	0	0	0	0	1	1	0	1	1	1	0
NCU02558T0	NCU02558T0	0	0	0	1	1	0	0	0	1	0	1	0	1	0	0	NA	0	0	0	0	0	0	0	0	0	0	0	NA	0	0	0	0	0	0	NA	0	0	0	0	NA	1	1	0	0	0	NA	NA	0
NCU02559T0	NCU02559T0	0	0	0	0	0	0	0	0	0	0	1	0	0	0	0	0	0	0	0	0	0	0	0	0	0	0	0	0	0	0	0	0	0	0	0	NA	1	1	0	0	0	0	1	1	NA	NA	NA	NA
NCU02560T0	NCU02560T0	0	0	0	0	0	0	NA	0	0	0	0	0	0	0	0	0	0	0	0	0	0	0	0	0	0	0	0	NA	1	0	0	0	0	0	0	NA	NA	NA	0	0	0	1	1	1	NA	NA	NA	NA
NCU02561T0	NCU02561T0	0	0	0	0	0	0	0	0	0	0	0	1	0	0	0	0	1	0	0	0	NA	0	0	0	1	1	1	1	1	NA	NA	0	1	0	0	0	0	0	NA	NA	NA	NA	NA	1	NA	NA	NA	NA
NCU02562T0	NCU02562T0	0	1	0	NA	0	NA	NA	NA	NA	NA	NA	NA	NA	NA	NA	1	0	NA	NA	NA	NA	NA	NA	NA	NA	NA	NA	NA	NA	NA	NA	NA	NA	NA	NA	NA	NA	NA	NA	NA	NA	NA	NA	NA	NA	NA	NA	NA
NCU02563T0	NCU02563T0	0	0	0	1	1	0	0	NA	1	0	0	0	0	1	1	0	1	0	0	0	0	0	0	0	0	0	0	0	0	0	0	0	0	0	0	0	0	0	0	0	0	0	0	NA	1	1	1	1
NCU02564T0	NCU02564T0	0	0	0	0	0	0	NA	NA	1	0	1	0	0	1	0	0	0	0	0	1	1	1	1	0	0	0	0	0	0	0	0	0	0	0	0	0	1	1	1	0	0	NA	1	0	1	1	0	0
NCU02565T0	NCU02565T0	0	0	0	1	1	0	1	1	1	1	0	0	0	0	0	0	0	0	0	1	0	0	0	1	0	0	0	0	0	0	1	1	1	1	NA	1	0	0	0	0	0	0	1	1	0	0	0	0
NCU02566T0	NCU02566T0	1	0	0	1	1	0	0	0	1	1	1	1	1	1	0	0	0	0	0	0	0	0	0	1	0	0	0	NA	0	0	0	0	0	1	1	0	0	0	0	0	0	0	0	0	1	1	1	0
NCU02567T0	NCU02567T0	0	1	0	0	0	1	NA	NA	0	0	0	0	1	1	1	1	0	0	0	0	0	1	0	0	0	0	NA	0	0	0	NA	NA	NA	NA	NA	NA	NA	NA	0	0	1	0	0	NA	NA	NA	NA	NA
NCU02568T0	NCU02568T0	0	0	0	0	1	1	0	NA	NA	NA	1	1	0	0	0	0	1	NA	NA	NA	NA	NA	NA	NA	NA	NA	NA	NA	NA	NA	NA	NA	NA	NA	NA	NA	NA	NA	NA	0	1	1	1	1	NA	NA	NA	NA
NCU02570T0	NCU02570T0	0	0	0	NA	0	0	0	0	0	0	1	0	0	0	0	0	NA	0	0	0	0	0	0	0	0	0	0	0	0	1	1	NA	1	1	0	0	1	0	0	0	0	0	0	0	0	0	0	0
NCU02571T0	NCU02571T0	0	0	0	0	0	0	0	0	0	0	0	0	0	1	0	0	0	0	0	0	0	0	0	0	0	0	0	NA	1	0	1	0	0	0	NA	0	1	1	0	0	0	0	0	0	1	1	1	1
NCU02572T0	NCU02572T0	0	0	0	0	0	0	0	0	1	1	0	0	0	0	0	1	0	1	1	1	1	1	0	0	1	1	1	0	1	1	0	0	0	0	1	0	0	0	0	0	1	1	1	1	NA	NA	NA	0
NCU02573T0	NCU02573T0	0	0	0	0	0	0	0	0	0	0	1	NA	0	0	0	0	0	0	0	0	NA	NA	0	0	0	0	0	0	0	0	0	0	0	0	NA	0	0	0	0	0	0	0	1	1	1	1	0	0
NCU02576T0	NCU02576T0	0	0	0	1	1	0	1	1	0	0	0	1	1	1	1	0	1	0	0	0	0	0	0	1	1	1	0	0	0	1	0	0	0	0	NA	0	1	1	0	0	1	1	1	0	NA	NA	NA	NA
NCU02577T0	NCU02577T0	1	0	1	NA	NA	NA	NA	NA	0	1	1	NA	1	0	1	NA	NA	0	0	NA	NA	NA	0	NA	NA	NA	0	NA	1	NA	NA	NA	NA	NA	NA	NA	NA	NA	NA	NA	NA	0	NA	NA	NA	NA	NA	NA
NCU02578T0	NCU02578T0	0	0	0	0	0	0	0	0	0	0	0	0	0	0	0	NA	1	0	0	0	0	0	0	0	0	0	1	0	0	0	0	0	0	1	NA	1	0	0	0	0	0	0	0	0	1	1	1	NA
NCU02579T0	NCU02579T0	0	0	0	NA	0	NA	NA	0	0	0	0	0	0	0	0	0	0	0	0	0	0	0	0	0	1	1	0	0	0	0	0	0	0	0	0	0	0	0	0	0	0	0	0	0	NA	NA	NA	NA
NCU02580T0	NCU02580T0	1	1	1	0	0	0	0	0	0	0	0	1	0	0	0	0	0	1	0	1	1	1	1	1	1	1	0	0	1	1	1	1	1	1	NA	1	1	1	0	0	1	1	1	0	1	1	0	0
NCU02582T0	NCU02582T0	0	0	0	0	0	0	1	0	0	0	0	0	0	0	0	NA	NA	NA	NA	NA	NA	NA	NA	NA	NA	NA	NA	NA	NA	NA	NA	NA	NA	NA	NA	NA	NA	NA	NA	NA	NA	NA	NA	NA	NA	0	NA	0
NCU02583T0	NCU02583T0	1	0	0	0	0	NA	NA	NA	NA	NA	NA	NA	NA	NA	0	0	0	NA	NA	NA	NA	NA	NA	NA	NA	0	NA	0	0	NA	0	0	1	0	NA	0	0	0	0	0	0	0	NA	0	NA	NA	0	NA
NCU02584T0	NCU02584T0	0	0	0	NA	NA	NA	NA	NA	NA	NA	NA	NA	NA	NA	NA	NA	NA	NA	NA	NA	NA	NA	NA	NA	NA	NA	NA	NA	NA	NA	NA	NA	NA	NA	NA	NA	NA	NA	NA	NA	NA	NA	NA	NA	NA	NA	NA	NA
NCU02585T0	NCU02585T0	1	1	1	1	0	1	0	0	1	1	1	1	1	1	1	1	0	1	1	1	1	1	1	1	1	1	1	1	1	1	1	1	1	1	NA	1	1	1	0	1	1	1	1	1	0	0	0	0
NCU02586T0	NCU02586T0	0	1	0	0	0	0	0	0	0	0	0	0	0	0	0	1	1	0	0	0	0	0	0	1	0	0	0	0	0	0	0	0	0	0	NA	0	0	0	0	NA	0	0	1	0	0	0	0	0
NCU02587T0	NCU02587T0	0	0	0	0	0	0	0	0	0	0	0	0	0	1	1	0	1	0	0	0	0	0	0	1	0	0	1	0	0	0	0	1	0	0	NA	0	0	0	NA	0	0	NA	NA	1	0	0	0	0
NCU02588T0	NCU02588T0	0	0	0	0	NA	NA	0	0	NA	NA	NA	NA	NA	0	NA	NA	0	NA	0	0	0	0	0	1	NA	NA	NA	0	NA	0	0	0	NA	0	NA	0	0	0	0	NA	0	0	0	0	NA	NA	NA	NA
NCU02588T1	NCU02588T1	0	NA	NA	NA	0	0	NA	NA	0	0	0	0	0	NA	0	0	NA	NA	NA	NA	NA	NA	NA	NA	0	0	NA	NA	0	NA	NA	NA	0	NA	NA	NA	NA	NA	NA	0	NA	NA	NA	NA	NA	NA	NA	NA
NCU02589T0	NCU02589T0	0	0	0	0	0	1	0	0	0	0	0	0	0	0	0	0	0	0	0	0	0	0	0	0	0	0	0	0	1	0	0	0	0	0	0	0	1	1	0	0	0	0	1	0	NA	NA	NA	NA
NCU02590T0	NCU02590T0	0	0	0	1	1	0	NA	1	0	0	0	0	0	0	0	0	0	NA	0	NA	NA	NA	NA	NA	NA	NA	NA	NA	NA	NA	NA	NA	NA	NA	NA	NA	NA	NA	NA	NA	NA	NA	NA	NA	NA	NA	NA	NA
NCU02591T0	NCU02591T0	0	1	0	1	1	0	NA	0	1	0	1	1	1	1	1	0	NA	0	0	0	0	1	0	0	1	1	0	0	1	0	0	0	0	0	0	0	1	0	0	0	0	1	0	0	1	1	1	0
NCU02592T0	NCU02592T0	0	0	0	1	0	1	0	1	0	1	1	0	0	0	0	0	1	0	0	NA	0	0	0	0	1	1	0	0	0	0	0	1	NA	0	0	1	0	0	NA	0	0	1	1	1	NA	NA	NA	NA
NCU02593T0	NCU02593T0	0	NA	0	NA	NA	NA	NA	NA	NA	NA	NA	NA	NA	NA	NA	NA	NA	NA	NA	NA	NA	NA	NA	NA	NA	NA	NA	NA	NA	NA	NA	NA	NA	NA	NA	NA	NA	NA	NA	NA	NA	NA	NA	NA	NA	NA	NA	NA
NCU02594T0	NCU02594T0	0	0	0	NA	0	0	NA	NA	NA	NA	NA	NA	NA	NA	NA	NA	NA	NA	NA	NA	NA	NA	NA	NA	NA	NA	NA	NA	NA	NA	NA	NA	NA	NA	NA	NA	NA	NA	NA	NA	NA	NA	NA	NA	NA	NA	NA	NA
NCU02595T0	NCU02595T0	0	0	0	0	0	0	1	1	0	0	0	0	0	0	0	0	0	1	1	1	NA	NA	1	0	0	0	0	1	1	1	1	1	1	1	1	NA	1	1	0	1	0	1	1	0	NA	NA	NA	NA
NCU02596T0	NCU02596T0	0	0	0	0	1	NA	NA	0	0	0	1	0	1	1	1	1	1	1	1	0	1	1	1	1	0	0	0	0	1	NA	1	1	0	1	0	0	1	1	0	0	0	0	NA	NA	NA	NA	NA	NA
NCU02597T0	NCU02597T0	1	1	1	0	0	NA	NA	NA	NA	NA	NA	0	1	NA	NA	0	NA	NA	NA	NA	NA	NA	NA	NA	NA	NA	NA	NA	NA	NA	NA	NA	NA	NA	0	NA	NA	NA	0	NA	NA	NA	NA	NA	NA	NA	NA	NA
NCU02598T0	NCU02598T0	0	0	0	0	0	NA	NA	NA	NA	0	0	NA	0	0	0	NA	0	NA	NA	NA	NA	NA	NA	NA	NA	NA	NA	NA	NA	NA	NA	NA	NA	NA	NA	NA	NA	NA	NA	NA	NA	NA	NA	NA	NA	NA	NA	NA
NCU02599T0	NCU02599T0	0	0	0	1	0	0	0	0	1	1	0	0	1	1	1	0	0	0	0	0	0	0	0	0	0	0	0	0	0	0	0	0	1	0	NA	1	0	0	0	0	0	0	NA	0	1	1	0	NA
NCU02600T0	NCU02600T0	0	NA	0	0	1	NA	0	0	NA	1	1	0	0	0	0	NA	1	NA	NA	NA	NA	NA	NA	NA	NA	NA	NA	NA	NA	NA	NA	NA	NA	NA	1	NA	1	1	0	0	0	0	0	NA	NA	NA	NA	NA
NCU02601T0	NCU02601T0	0	0	0	NA	0	0	0	0	0	1	0	0	0	0	0	1	1	0	0	0	0	0	0	0	1	1	0	0	0	NA	0	0	1	0	NA	NA	NA	0	0	0	0	0	0	NA	NA	NA	NA	NA
NCU02602T0	NCU02602T0	0	0	NA	NA	NA	0	NA	NA	0	0	0	NA	0	NA	0	0	0	NA	NA	NA	NA	NA	NA	NA	NA	NA	NA	NA	NA	NA	0	NA	0	1	1	NA	0	NA	0	0	0	0	NA	NA	NA	NA	NA	NA
NCU02603T0	NCU02603T0	0	1	0	0	0	0	0	0	0	0	0	0	0	0	0	0	0	0	0	0	0	0	0	0	0	0	0	0	0	0	0	0	0	0	0	0	1	1	0	0	0	0	0	0	NA	NA	NA	NA
NCU02604T0	NCU02604T0	0	0	0	0	0	0	0	0	0	0	0	1	0	0	0	0	0	0	0	0	0	0	0	0	0	0	0	0	0	0	0	0	0	0	1	0	0	1	0	0	0	1	1	0	0	0	0	0
NCU02605T0	NCU02605T0	0	0	0	0	0	0	0	0	0	0	0	NA	0	0	0	0	NA	0	0	0	NA	NA	1	0	0	0	NA	NA	0	0	0	NA	0	0	0	NA	NA	NA	0	0	0	0	NA	1	1	1	1	1
NCU02606T0	NCU02606T0	0	0	0	0	0	0	0	0	0	0	0	0	0	NA	NA	0	0	0	0	0	0	0	0	0	0	0	0	0	0	NA	0	0	0	0	0	0	0	NA	0	0	1	1	NA	NA	NA	NA	NA	NA
NCU02607T0	NCU02607T0	0	NA	0	NA	NA	NA	NA	NA	NA	NA	NA	NA	NA	NA	NA	NA	NA	NA	NA	NA	NA	NA	NA	NA	NA	NA	NA	NA	NA	NA	NA	NA	NA	NA	NA	NA	NA	NA	NA	NA	NA	NA	NA	NA	NA	NA	NA	NA
NCU02608T0	NCU02608T0	0	0	0	0	0	0	0	0	0	0	0	0	0	0	0	0	NA	0	0	0	0	0	0	0	0	0	0	0	0	0	0	0	0	0	NA	0	0	0	0	0	0	0	0	0	0	0	0	0
NCU02609T0	NCU02609T0	0	0	0	0	0	0	0	0	0	0	0	0	0	NA	0	0	0	0	0	0	0	0	0	0	0	0	0	0	0	0	0	0	0	0	0	0	0	0	NA	0	0	NA	0	0	NA	NA	NA	NA
NCU02610T0	NCU02610T0	0	0	0	NA	0	0	0	0	0	0	0	0	1	0	0	NA	1	0	0	0	NA	NA	0	0	0	0	NA	0	0	0	NA	0	0	0	NA	0	1	NA	0	0	NA	0	0	0	0	0	0	0
NCU02611T0	NCU02611T0	0	1	0	NA	0	0	NA	0	0	0	0	0	0	0	0	0	0	0	0	0	0	0	0	0	0	0	0	NA	0	1	0	0	0	0	0	0	0	0	0	0	0	0	0	0	1	1	0	1
NCU02612T0	NCU02612T0	0	0	0	NA	0	0	0	0	0	0	0	0	NA	NA	NA	0	0	NA	NA	NA	NA	NA	NA	NA	NA	NA	NA	NA	NA	NA	NA	NA	NA	NA	NA	NA	NA	NA	NA	NA	NA	NA	NA	NA	NA	NA	NA	NA
NCU02613T0	NCU02613T0	0	0	0	0	0	0	NA	0	0	0	0	0	0	1	0	0	0	0	NA	0	NA	NA	NA	0	0	0	1	0	0	0	1	NA	0	0	0	0	0	0	0	NA	0	0	0	1	NA	NA	NA	NA
NCU02614T0	NCU02614T0	0	0	0	0	0	0	0	0	0	0	0	0	1	0	1	0	1	0	0	0	NA	NA	0	0	0	0	NA	0	1	1	0	0	0	0	0	0	NA	0	0	0	0	0	0	0	NA	NA	NA	NA
NCU02615T0	NCU02615T0	0	0	0	1	1	0	0	0	0	0	0	0	0	0	0	0	0	0	0	0	0	0	0	0	0	0	1	0	0	0	0	0	0	0	0	0	0	0	1	NA	1	1	0	0	1	1	1	NA
NCU02616T0	NCU02616T0	0	0	0	1	0	0	0	0	0	0	0	0	0	0	0	1	0	0	0	0	0	0	0	1	0	0	0	0	0	0	0	0	0	0	0	0	0	0	0	0	0	0	1	0	0	0	0	0
NCU02617T0	NCU02617T0	0	0	0	0	0	0	0	0	0	0	0	0	0	1	0	0	0	0	0	0	0	0	0	0	0	0	0	0	0	1	0	1	1	0	0	0	0	0	0	0	1	0	0	1	NA	NA	NA	NA
NCU02618T0	NCU02618T0	0	0	0	0	0	0	0	1	0	0	0	0	0	NA	0	0	1	1	1	1	1	1	0	1	0	0	0	0	0	0	0	0	0	0	0	0	0	0	0	0	0	0	0	1	0	0	1	NA
NCU02619T0	NCU02619T0	1	0	1	0	0	0	1	1	1	0	0	0	1	0	0	0	0	0	0	0	0	1	0	0	0	0	0	1	0	0	0	0	0	0	0	0	1	1	0	0	0	0	NA	1	1	NA	1	1
NCU02620T0	NCU02620T0	0	0	0	0	1	0	0	NA	1	0	1	0	0	0	0	1	1	NA	NA	NA	NA	NA	NA	NA	NA	NA	NA	NA	NA	NA	NA	NA	NA	NA	NA	NA	NA	NA	NA	NA	NA	NA	0	0	NA	NA	NA	NA
NCU02621T0	NCU02621T0	0	0	0	0	0	1	0	0	0	0	0	0	NA	0	0	0	0	0	0	0	0	0	0	0	0	0	0	0	0	0	0	0	0	0	0	0	0	0	0	0	0	0	0	0	0	0	0	0
NCU02622T0	NCU02622T0	0	NA	NA	NA	NA	NA	NA	NA	NA	NA	NA	NA	NA	NA	NA	NA	NA	NA	NA	NA	NA	NA	NA	NA	NA	NA	NA	NA	NA	NA	NA	NA	NA	NA	NA	NA	NA	NA	NA	NA	NA	NA	NA	NA	NA	NA	NA	NA
NCU02623T0	NCU02623T0	0	0	0	0	1	1	NA	0	1	0	0	1	1	1	1	1	0	1	1	1	1	1	1	1	1	1	1	NA	0	0	1	0	0	1	NA	0	0	0	0	1	1	1	1	1	1	1	0	0
NCU02624T0	NCU02624T0	0	1	0	0	0	0	0	0	0	0	0	0	1	0	0	0	0	0	0	0	0	0	0	1	0	0	0	1	0	1	1	0	0	1	NA	1	1	1	0	0	0	0	0	0	0	0	0	0
NCU02625T0	NCU02625T0	0	0	0	0	0	0	0	0	0	0	1	0	0	1	0	0	0	0	0	0	0	0	0	0	0	0	0	0	0	0	NA	NA	NA	NA	NA	NA	NA	NA	0	NA	0	0	0	1	NA	NA	NA	NA
NCU02626T0	NCU02626T0	1	1	1	0	1	1	0	0	1	0	0	1	1	1	NA	1	1	0	0	0	0	0	0	0	0	0	0	1	1	1	0	0	0	0	0	1	NA	0	1	0	1	1	0	0	0	0	NA	0
NCU02627T0	NCU02627T0	1	NA	NA	NA	NA	NA	NA	NA	NA	NA	NA	NA	NA	NA	NA	NA	NA	NA	NA	NA	NA	NA	NA	NA	NA	NA	NA	NA	NA	NA	NA	NA	NA	NA	NA	NA	NA	NA	NA	NA	NA	NA	NA	NA	NA	NA	NA	NA
NCU02627T1	NCU02627T1	1	0	1	NA	NA	NA	NA	NA	NA	NA	NA	NA	NA	NA	NA	1	NA	NA	NA	NA	NA	NA	NA	NA	NA	NA	NA	NA	NA	NA	0	NA	NA	NA	NA	1	0	0	0	0	1	0	NA	NA	NA	NA	NA	NA
NCU02628T0	NCU02628T0	0	NA	0	NA	NA	NA	NA	NA	NA	NA	NA	NA	NA	NA	NA	NA	NA	NA	NA	NA	NA	NA	NA	NA	NA	NA	NA	NA	NA	NA	NA	NA	NA	NA	NA	NA	NA	NA	NA	NA	NA	NA	NA	NA	NA	NA	NA	NA
NCU02629T0	NCU02629T0	0	0	0	1	0	0	0	0	0	0	0	0	1	0	0	0	0	0	0	0	0	0	0	0	0	0	0	0	0	0	0	0	0	0	0	0	0	0	0	0	0	0	0	0	0	0	0	0
NCU02630T0	NCU02630T0	1	1	1	1	0	0	0	0	1	1	1	1	1	1	0	1	1	1	1	1	1	1	1	1	1	1	1	NA	1	1	1	1	1	1	NA	1	1	1	1	0	NA	1	1	1	0	0	0	0
NCU02631T0	NCU02631T0	0	0	0	0	0	0	0	0	1	0	0	0	0	0	0	0	0	0	0	0	0	0	0	0	1	1	0	NA	0	0	0	0	0	0	0	0	0	0	0	0	0	0	1	0	0	0	0	0
NCU02632T0	NCU02632T0	1	0	1	NA	0	0	0	0	0	0	0	0	0	0	1	0	0	0	0	0	0	0	0	0	0	0	1	NA	0	0	0	0	0	0	NA	0	0	0	1	0	0	0	0	1	0	0	0	NA
NCU02633T0	NCU02633T0	1	1	1	1	NA	0	1	0	1	0	1	1	1	1	1	0	0	1	0	1	1	1	1	1	1	1	0	1	1	0	1	1	1	1	0	0	1	1	1	NA	0	0	1	1	1	1	0	0
NCU02634T0	NCU02634T0	0	0	1	0	0	1	NA	0	0	0	1	0	0	0	0	1	1	NA	NA	NA	0	NA	NA	NA	NA	NA	NA	NA	NA	NA	NA	NA	0	1	NA	NA	NA	NA	NA	0	NA	NA	NA	NA	0	0	0	1
NCU02634T1	NCU02634T1	0	NA	NA	NA	NA	NA	0	NA	NA	NA	NA	NA	NA	NA	NA	NA	NA	0	0	0	NA	0	0	0	0	0	0	0	0	0	0	0	NA	NA	NA	0	0	0	1	NA	0	0	1	1	NA	NA	NA	NA
NCU02635T0	NCU02635T0	0	0	0	1	0	1	1	0	0	0	0	0	0	0	0	0	0	0	0	0	0	0	0	0	1	1	0	1	0	1	1	0	0	0	NA	0	0	0	0	1	1	0	1	0	1	1	1	1
NCU02636T0	NCU02636T0	0	0	0	0	0	0	0	0	0	0	0	1	0	0	0	0	0	0	0	0	NA	NA	0	1	0	0	NA	0	0	0	0	0	0	0	0	NA	0	0	0	0	0	0	1	0	0	0	NA	NA
NCU02637T0	NCU02637T0	0	0	0	0	0	0	0	0	0	0	NA	1	1	1	1	1	0	NA	NA	0	0	0	0	0	0	0	0	NA	0	0	0	0	0	0	0	0	0	0	0	NA	0	0	NA	0	NA	NA	NA	NA
NCU02639T0	NCU02639T0	0	0	0	NA	0	0	NA	NA	NA	NA	NA	NA	NA	NA	NA	NA	NA	NA	NA	NA	NA	NA	NA	NA	NA	NA	NA	NA	NA	NA	NA	NA	NA	NA	NA	NA	NA	NA	NA	NA	NA	NA	NA	NA	NA	NA	NA	NA
NCU02639T1	NCU02639T1	0	NA	NA	0	NA	NA	0	0	0	0	0	0	0	1	0	1	1	1	1	0	0	0	0	0	0	0	NA	0	0	1	0	0	0	0	0	0	1	1	1	0	0	0	0	0	1	1	1	0
NCU02640T0	NCU02640T0	0	0	0	0	0	0	0	0	0	0	0	0	0	0	0	1	1	0	0	0	0	NA	0	0	0	0	0	0	0	0	0	0	0	0	0	0	0	0	0	0	0	0	1	0	NA	NA	NA	NA
NCU02641T0	NCU02641T0	0	0	0	0	0	1	0	0	NA	0	NA	0	0	0	0	0	NA	NA	NA	NA	NA	NA	NA	0	0	0	NA	0	1	0	NA	NA	NA	0	NA	0	1	NA	0	0	0	0	NA	NA	NA	NA	NA	NA
NCU02643T0	NCU02643T0	0	NA	0	NA	NA	NA	NA	NA	NA	NA	NA	NA	NA	NA	NA	NA	NA	NA	NA	NA	NA	NA	NA	NA	NA	NA	NA	NA	NA	NA	NA	NA	NA	NA	NA	NA	NA	NA	NA	NA	NA	NA	NA	NA	NA	NA	NA	NA
NCU02644T0	NCU02644T0	0	0	0	0	1	NA	NA	NA	NA	NA	NA	1	1	0	NA	NA	NA	0	NA	NA	0	NA	NA	NA	NA	NA	NA	NA	NA	NA	NA	NA	NA	NA	NA	NA	NA	NA	NA	NA	NA	NA	NA	NA	NA	NA	NA	NA
NCU02644T1	NCU02644T1	1	NA	NA	NA	NA	0	NA	0	0	NA	0	NA	NA	NA	1	0	1	NA	0	0	NA	NA	0	1	NA	0	NA	0	0	0	1	0	0	0	NA	1	0	0	0	0	0	0	0	0	NA	NA	NA	NA
NCU02648T0	NCU02648T0	0	0	0	0	0	NA	0	NA	1	0	0	0	0	0	0	NA	NA	0	NA	NA	NA	NA	0	0	NA	NA	NA	0	0	NA	0	NA	NA	0	NA	NA	NA	NA	0	NA	NA	NA	NA	NA	NA	NA	NA	NA
NCU02650T0	NCU02650T0	1	1	1	1	1	1	0	0	0	0	0	1	1	1	1	1	1	1	1	1	1	1	1	0	1	1	1	1	1	1	1	1	1	0	NA	0	1	1	0	1	1	1	1	1	0	0	0	0
NCU02651T0	NCU02651T0	0	0	0	NA	NA	0	NA	0	0	1	1	0	0	0	0	0	0	NA	NA	NA	NA	NA	NA	NA	NA	NA	NA	NA	NA	NA	NA	NA	NA	NA	NA	NA	NA	NA	0	0	0	0	0	NA	NA	NA	NA	NA
NCU02652T0	NCU02652T0	0	NA	NA	0	0	0	NA	0	NA	NA	NA	NA	NA	NA	NA	NA	NA	NA	NA	NA	NA	NA	NA	NA	NA	NA	NA	NA	NA	NA	0	NA	0	1	NA	1	0	NA	NA	0	NA	NA	NA	NA	NA	NA	NA	NA
NCU02653T0	NCU02653T0	0	0	1	0	NA	0	0	0	0	0	0	0	0	0	0	0	0	0	0	0	0	0	1	0	0	0	0	1	0	NA	0	0	0	1	0	0	1	1	0	0	1	0	0	0	0	0	0	1
NCU02654T0	NCU02654T0	0	0	0	0	NA	0	0	NA	0	1	1	0	0	1	0	0	0	NA	NA	NA	NA	NA	NA	NA	NA	NA	NA	NA	NA	NA	0	0	1	0	0	0	0	0	0	0	0	0	0	NA	NA	NA	NA	NA
NCU02655T0	NCU02655T0	1	0	1	0	0	NA	0	NA	1	1	1	NA	1	0	NA	NA	NA	NA	NA	NA	NA	NA	NA	NA	NA	NA	NA	NA	NA	NA	NA	NA	NA	NA	NA	NA	NA	NA	NA	NA	NA	NA	NA	NA	NA	NA	NA	NA
NCU02656T0	NCU02656T0	0	0	0	0	0	1	0	0	0	0	0	0	0	0	0	0	0	0	0	0	0	0	0	0	NA	NA	1	1	0	0	0	0	0	0	NA	0	1	1	NA	NA	0	0	0	NA	NA	NA	NA	NA
NCU02657T0	NCU02657T0	0	0	0	0	0	0	0	0	0	0	0	0	0	0	0	0	NA	0	0	0	0	0	0	0	0	0	0	0	0	0	0	0	0	0	NA	0	0	0	0	0	0	0	0	0	1	1	1	0
NCU02658T0	NCU02658T0	0	0	0	0	0	0	0	0	0	0	0	0	0	0	0	0	0	0	NA	0	0	0	0	0	0	0	NA	0	0	0	0	0	0	0	0	0	0	0	0	0	0	0	0	0	0	0	0	NA
NCU02659T0	NCU02659T0	0	0	0	NA	0	0	0	0	0	0	0	0	0	0	0	NA	NA	NA	0	1	NA	NA	NA	1	NA	NA	NA	0	0	0	NA	NA	0	NA	NA	NA	NA	NA	0	NA	NA	0	NA	NA	NA	NA	NA	NA
NCU02660T0	NCU02660T0	1	1	1	0	0	0	0	0	0	1	0	0	0	0	0	0	0	0	0	0	0	0	0	0	0	0	0	0	0	1	0	0	0	0	NA	1	0	0	0	0	0	1	0	1	0	0	NA	NA
NCU02661T0	NCU02661T0	0	0	0	0	0	0	0	0	0	0	0	0	0	0	0	0	0	1	1	1	0	NA	1	1	0	0	0	0	1	0	0	0	0	0	NA	0	1	1	1	0	0	0	0	0	1	1	1	1
NCU02663T0	NCU02663T0	0	0	0	0	0	NA	NA	NA	NA	NA	NA	NA	NA	NA	NA	NA	0	NA	NA	NA	NA	NA	NA	NA	NA	NA	NA	NA	NA	NA	NA	NA	NA	NA	NA	NA	0	0	0	0	0	0	0	NA	NA	NA	NA	NA
NCU02665T0	NCU02665T0	0	0	0	NA	0	0	0	0	0	0	0	0	0	0	1	NA	NA	0	0	0	NA	NA	NA	0	NA	NA	NA	1	0	0	0	NA	NA	0	NA	NA	NA	0	1	0	1	0	0	1	1	1	NA	NA
NCU02668T0	NCU02668T0	0	0	0	NA	0	0	0	0	0	0	0	0	0	0	0	0	NA	0	NA	0	0	0	0	0	0	0	0	0	0	0	0	0	0	0	1	0	0	0	0	0	0	0	NA	0	1	1	1	1
NCU02669T0	NCU02669T0	0	0	0	0	1	0	0	0	0	0	0	0	1	0	0	0	0	0	0	0	0	0	0	0	1	1	1	0	0	0	0	0	0	1	0	1	0	0	0	0	0	1	0	0	1	1	1	1
NCU02670T0	NCU02670T0	0	0	0	0	0	1	0	1	0	0	0	0	0	1	1	0	NA	0	0	0	0	0	0	0	0	0	0	0	0	1	0	0	0	0	NA	0	0	0	0	0	0	0	0	1	0	0	0	NA
NCU02671T0	NCU02671T0	0	0	0	0	0	0	1	1	0	0	0	0	0	0	0	1	1	0	0	0	0	0	0	0	1	1	0	NA	NA	NA	0	0	0	0	NA	0	0	0	1	1	0	0	0	NA	NA	NA	NA	NA
NCU02672T0	NCU02672T0	0	NA	NA	NA	NA	NA	NA	NA	NA	NA	NA	NA	NA	NA	NA	NA	NA	NA	NA	NA	NA	NA	NA	NA	NA	NA	NA	NA	NA	NA	NA	NA	NA	NA	NA	NA	NA	NA	NA	NA	NA	NA	NA	NA	NA	NA	NA	NA
NCU02673T0	NCU02673T0	0	NA	0	NA	NA	NA	NA	NA	NA	NA	NA	NA	NA	NA	NA	NA	NA	NA	NA	NA	NA	NA	NA	NA	NA	NA	NA	NA	NA	NA	NA	NA	NA	NA	NA	NA	NA	NA	NA	NA	NA	NA	NA	NA	NA	NA	NA	NA
NCU02674T0	NCU02674T0	1	1	1	1	1	1	NA	0	1	1	1	0	1	0	1	0	1	1	1	1	1	1	1	1	1	1	1	1	1	1	0	1	1	1	1	1	1	1	NA	NA	1	0	NA	NA	NA	NA	NA	NA
NCU02675T0	NCU02675T0	0	0	0	0	0	0	0	0	0	0	0	0	1	0	0	0	0	1	1	1	0	0	1	0	0	0	NA	0	0	0	0	0	0	0	0	0	0	0	0	0	0	0	1	1	0	0	1	1
NCU02676T0	NCU02676T0	0	0	0	0	0	0	0	0	0	0	0	0	0	0	0	NA	0	0	0	0	0	0	0	1	1	1	0	1	1	NA	0	0	0	1	NA	0	0	NA	NA	NA	0	0	NA	NA	NA	NA	NA	NA
NCU02677T0	NCU02677T0	0	0	0	0	0	0	NA	0	1	0	0	0	1	0	0	NA	0	0	0	0	0	0	1	1	0	0	0	0	0	0	0	0	0	1	0	0	1	1	1	0	NA	0	0	1	1	1	1	1
NCU02678T0	NCU02678T0	1	0	1	0	0	1	NA	0	0	0	0	1	1	0	0	0	0	0	NA	0	0	0	0	0	0	0	0	0	0	0	0	0	0	1	0	1	1	1	0	0	0	1	1	1	0	0	0	0
NCU02679T0	NCU02679T0	0	1	0	0	NA	0	0	0	0	0	0	0	1	0	0	0	0	NA	NA	NA	NA	NA	NA	NA	NA	NA	NA	NA	NA	NA	NA	0	0	NA	0	1	0	0	NA	NA	NA	NA	NA	NA	NA	NA	NA	NA
NCU02680T0	NCU02680T0	0	0	1	0	0	0	NA	0	0	0	0	0	0	0	0	0	0	0	0	0	0	0	0	0	0	0	0	0	0	0	0	0	0	0	0	0	0	0	0	0	0	0	0	0	0	0	0	0
NCU02681T0	NCU02681T0	1	1	1	1	1	0	0	0	1	1	1	1	0	0	0	1	1	0	0	0	0	0	0	0	0	0	1	0	0	0	0	1	1	1	0	0	1	1	0	0	0	0	0	1	0	0	1	0
NCU02682T0	NCU02682T0	1	1	NA	NA	NA	0	NA	0	0	0	0	NA	NA	NA	NA	NA	NA	NA	NA	NA	NA	NA	NA	NA	NA	NA	NA	NA	NA	NA	NA	0	0	NA	NA	NA	0	NA	NA	NA	NA	0	NA	NA	NA	NA	NA	NA
NCU02683T0	NCU02683T0	0	0	0	0	NA	0	0	0	0	0	0	0	1	0	NA	0	0	1	1	0	NA	NA	1	0	0	0	0	0	0	0	1	0	1	1	1	0	0	1	0	0	0	0	0	0	NA	NA	NA	NA
NCU02684T0	NCU02684T0	1	1	1	1	NA	0	0	0	1	1	1	1	1	1	1	1	1	0	0	0	0	0	0	0	0	0	0	0	0	0	0	0	0	0	0	0	0	1	0	0	1	1	0	0	1	1	NA	NA
NCU02685T0	NCU02685T0	0	0	0	0	0	0	1	1	1	1	1	1	1	1	1	1	1	1	1	1	1	1	1	1	0	0	0	0	1	1	1	1	1	1	1	0	1	1	0	0	0	1	1	0	0	0	0	0
NCU02686T0	NCU02686T0	0	0	0	0	0	0	0	0	0	0	1	0	0	0	0	0	0	NA	NA	NA	NA	NA	NA	NA	0	0	NA	0	0	0	0	0	0	0	0	0	0	0	0	NA	NA	NA	NA	1	NA	NA	NA	NA
NCU02687T0	NCU02687T0	0	0	0	0	0	0	NA	0	0	0	0	0	0	0	0	0	0	0	0	0	1	1	0	0	0	0	0	0	0	0	0	1	1	1	1	0	NA	1	0	0	0	0	1	1	0	0	0	0
NCU02688T0	NCU02688T0	0	0	0	0	0	NA	0	1	0	0	0	0	0	0	0	0	NA	0	0	0	0	0	1	0	0	0	0	0	0	1	0	0	0	0	NA	0	0	0	0	0	0	0	0	0	NA	NA	NA	NA
NCU02688T1	NCU02688T1	0	NA	NA	NA	NA	NA	NA	NA	NA	NA	NA	NA	NA	NA	NA	NA	NA	NA	NA	NA	NA	NA	NA	NA	NA	NA	NA	NA	NA	NA	NA	NA	NA	NA	NA	NA	NA	NA	NA	NA	NA	NA	NA	NA	NA	NA	NA	NA
NCU02689T0	NCU02689T0	0	0	0	0	0	0	0	0	0	0	0	0	0	0	0	1	0	0	0	0	0	0	0	0	0	0	0	0	0	0	0	0	0	0	0	0	0	0	0	0	0	0	1	0	1	NA	1	1
NCU02690T0	NCU02690T0	1	0	1	0	1	0	NA	0	1	0	0	1	0	0	0	0	0	0	0	0	0	0	0	0	0	0	0	0	0	0	0	1	0	1	NA	1	0	0	0	0	0	0	0	0	0	0	0	0
NCU02691T0	NCU02691T0	0	0	0	NA	NA	0	0	0	0	NA	NA	NA	0	0	0	NA	NA	NA	NA	NA	NA	NA	NA	NA	NA	NA	NA	NA	NA	NA	NA	NA	NA	NA	NA	NA	NA	NA	NA	NA	NA	NA	NA	NA	NA	NA	NA	NA
NCU02692T0	NCU02692T0	0	0	0	0	NA	1	0	0	NA	0	0	NA	0	0	NA	0	0	NA	NA	NA	NA	NA	0	0	NA	NA	0	1	0	NA	NA	0	0	0	0	NA	1	1	NA	0	0	0	NA	NA	NA	NA	NA	NA
NCU02693T0	NCU02693T0	1	1	0	0	0	0	0	0	0	0	0	0	0	0	0	1	0	0	0	0	0	0	0	1	0	0	0	1	1	NA	1	1	1	1	NA	1	1	0	0	1	0	1	1	0	0	0	0	1
NCU02694T0	NCU02694T0	0	0	1	NA	0	0	0	0	0	0	0	NA	0	0	NA	0	NA	0	0	0	NA	NA	0	1	NA	NA	NA	0	0	NA	0	0	NA	0	1	NA	1	1	NA	NA	0	1	NA	0	NA	NA	NA	NA
NCU02695T0	NCU02695T0	1	0	1	1	0	1	0	0	1	1	0	0	0	NA	NA	0	1	0	0	0	0	0	1	0	0	0	0	1	1	1	0	0	0	0	0	0	0	0	0	NA	1	0	1	0	NA	NA	NA	NA
NCU02696T0	NCU02696T0	0	0	0	0	0	1	0	0	0	0	0	1	0	0	0	0	0	0	0	1	0	0	1	0	0	0	0	NA	0	NA	1	1	1	1	1	1	1	1	0	0	0	1	0	0	0	0	0	0
NCU02697T0	NCU02697T0	0	NA	0	NA	NA	NA	NA	NA	NA	NA	NA	NA	NA	NA	NA	NA	NA	NA	NA	NA	NA	NA	NA	NA	NA	NA	NA	NA	NA	NA	NA	NA	NA	NA	NA	NA	NA	NA	NA	NA	0	NA	NA	NA	NA	NA	NA	NA
NCU02698T0	NCU02698T0	0	NA	NA	NA	NA	NA	NA	NA	NA	NA	NA	NA	NA	NA	NA	NA	NA	NA	NA	NA	NA	NA	NA	NA	NA	NA	NA	NA	NA	NA	NA	NA	NA	NA	NA	NA	NA	NA	NA	NA	NA	NA	NA	NA	NA	NA	NA	NA
NCU02699T0	NCU02699T0	0	0	0	0	0	0	0	0	0	NA	0	0	NA	NA	0	NA	NA	0	0	0	0	0	0	NA	0	NA	NA	0	NA	NA	NA	1	NA	NA	0	NA	1	NA	NA	NA	0	0	NA	NA	NA	NA	0	NA
NCU02700T0	NCU02700T0	0	NA	0	NA	NA	0	NA	NA	0	0	0	NA	1	0	0	0	0	NA	NA	NA	NA	NA	NA	NA	0	0	0	0	0	1	NA	0	0	0	0	NA	NA	NA	0	0	NA	NA	NA	NA	NA	NA	NA	NA
NCU02701T0	NCU02701T0	0	0	0	0	0	0	0	0	0	0	0	0	1	0	0	0	0	0	0	0	0	0	0	0	0	0	1	0	0	0	0	0	0	0	0	0	NA	0	0	0	0	0	0	0	0	0	0	0
NCU02702T0	NCU02702T0	0	0	0	0	0	0	0	0	0	0	0	0	0	0	0	0	0	0	NA	0	0	0	0	0	0	NA	0	0	0	0	0	0	0	0	0	0	0	0	0	0	0	0	1	0	NA	NA	NA	NA
NCU02703T0	NCU02703T0	1	0	1	NA	NA	NA	NA	NA	NA	NA	NA	NA	NA	NA	NA	NA	NA	NA	NA	NA	NA	NA	NA	NA	NA	NA	NA	NA	NA	NA	NA	NA	NA	NA	NA	NA	NA	NA	NA	NA	NA	NA	NA	NA	NA	NA	NA	NA
NCU02704T0	NCU02704T0	0	0	0	0	0	0	0	0	1	1	0	0	1	0	0	0	0	0	0	0	0	0	0	0	0	0	0	0	0	0	0	0	0	0	0	0	0	0	0	0	0	0	1	0	NA	NA	NA	NA
NCU02705T0	NCU02705T0	1	1	1	1	1	1	1	1	1	1	1	1	1	1	1	1	0	1	1	1	1	1	1	1	1	1	0	1	1	1	1	0	1	1	1	1	1	1	0	0	1	NA	1	1	0	0	0	NA
NCU02706T0	NCU02706T0	0	0	0	0	1	0	1	1	1	1	1	NA	1	0	0	1	NA	0	0	0	0	0	0	0	0	0	NA	0	0	1	0	0	0	0	0	0	0	0	1	0	1	1	0	1	0	0	0	0
NCU02707T0	NCU02707T0	0	0	0	0	0	0	0	0	0	0	0	0	0	0	0	0	0	0	0	0	0	0	0	0	0	0	0	0	0	0	0	0	0	0	NA	0	0	0	0	0	0	0	0	0	1	1	1	1
NCU02711T0	NCU02711T0	0	0	0	0	0	NA	NA	NA	NA	NA	NA	NA	NA	NA	NA	NA	NA	NA	NA	NA	NA	NA	NA	NA	NA	NA	NA	NA	NA	NA	NA	NA	NA	NA	NA	NA	NA	NA	NA	NA	NA	NA	NA	NA	NA	NA	NA	NA
NCU02712T0	NCU02712T0	0	0	0	NA	0	0	NA	0	1	0	0	0	0	NA	NA	0	0	0	0	0	0	1	0	0	0	0	0	0	NA	NA	0	0	0	0	0	0	0	1	0	0	0	0	0	NA	NA	NA	NA	NA
NCU02713T0	NCU02713T0	0	0	0	0	1	0	NA	NA	0	0	0	0	0	0	0	0	0	0	0	1	0	0	0	0	NA	NA	NA	0	NA	NA	0	0	0	0	0	1	0	0	NA	NA	0	NA	0	1	0	0	NA	NA
NCU02716T0	NCU02716T0	0	0	0	0	1	0	0	0	0	0	1	1	0	0	0	0	0	1	1	1	1	0	1	1	0	0	0	NA	1	0	0	0	0	0	NA	0	1	1	0	0	0	0	1	1	1	1	0	NA
NCU02717T0	NCU02717T0	0	0	0	0	0	1	0	0	0	0	0	0	0	0	0	1	0	0	0	0	0	0	0	0	1	1	NA	NA	1	1	0	0	0	0	0	0	0	0	0	0	1	0	1	1	1	1	0	1
NCU02718T0	NCU02718T0	0	0	NA	NA	0	NA	NA	NA	NA	0	0	NA	NA	NA	NA	0	NA	0	0	0	NA	0	1	0	0	0	0	NA	NA	NA	NA	NA	NA	NA	NA	0	NA	0	NA	NA	NA	NA	NA	NA	NA	NA	NA	NA
NCU02718T1	NCU02718T1	0	NA	0	0	NA	0	0	0	0	NA	NA	0	0	NA	0	NA	0	NA	NA	NA	NA	NA	NA	NA	NA	NA	NA	NA	0	0	0	0	0	1	0	NA	1	NA	0	NA	0	0	0	NA	NA	NA	NA	NA
NCU02719T0	NCU02719T0	0	0	0	0	1	0	0	0	0	0	0	NA	0	1	1	0	0	0	0	0	0	NA	0	0	0	0	NA	0	NA	0	0	NA	1	0	0	1	0	NA	NA	NA	0	0	NA	NA	NA	NA	NA	NA
NCU02720T0	NCU02720T0	0	0	0	0	0	0	0	0	NA	0	0	0	0	0	0	0	0	0	NA	0	0	0	0	0	0	0	0	0	0	0	0	1	1	0	0	0	0	0	0	0	0	0	0	0	NA	NA	NA	NA
NCU02721T0	NCU02721T0	0	NA	0	NA	NA	NA	NA	NA	NA	NA	NA	NA	NA	NA	NA	NA	NA	NA	NA	NA	NA	NA	NA	NA	NA	NA	NA	NA	NA	NA	NA	NA	NA	NA	NA	NA	NA	NA	NA	NA	NA	NA	NA	NA	NA	NA	NA	NA
NCU02722T0	NCU02722T0	0	0	0	NA	NA	NA	NA	NA	NA	NA	NA	NA	NA	NA	NA	NA	NA	NA	NA	NA	NA	NA	NA	NA	NA	NA	NA	NA	NA	NA	NA	NA	NA	NA	NA	NA	NA	NA	NA	NA	NA	NA	NA	NA	NA	NA	NA	NA
NCU02723T0	NCU02723T0	0	0	0	NA	1	1	0	0	0	0	0	1	1	1	1	0	1	NA	NA	0	NA	NA	NA	NA	0	0	0	0	1	NA	1	0	1	1	1	NA	0	NA	0	0	NA	0	1	0	0	0	NA	0
NCU02724T0	NCU02724T0	0	0	0	NA	0	0	NA	0	0	0	0	0	0	0	0	0	0	0	NA	0	0	0	0	0	0	0	0	0	1	0	0	0	0	0	NA	0	0	0	0	0	0	0	0	1	NA	NA	NA	NA
NCU02725T0	NCU02725T0	0	0	0	0	0	0	NA	0	1	0	0	0	0	NA	0	0	0	0	0	1	1	1	0	0	0	0	0	0	0	0	0	0	0	0	0	1	0	0	0	NA	0	0	0	1	0	0	1	0
NCU02726T0	NCU02726T0	0	0	0	0	0	0	0	0	0	0	0	0	0	NA	0	0	0	0	0	0	0	0	0	0	0	0	0	1	0	0	0	0	0	0	0	0	0	0	0	NA	0	0	0	0	NA	NA	NA	NA
NCU02727T0	NCU02727T0	0	0	0	0	0	0	0	0	0	0	1	0	0	0	0	0	1	1	1	1	1	1	0	0	1	1	0	0	0	0	0	0	0	0	NA	0	0	0	0	0	0	0	1	0	0	0	0	0
NCU02728T0	NCU02728T0	0	NA	0	0	0	0	0	0	0	0	1	NA	0	0	0	0	0	0	0	0	0	0	0	0	0	0	0	0	1	0	1	0	0	0	NA	1	0	1	0	0	0	0	1	1	0	0	0	0
NCU02729T0	NCU02729T0	0	0	0	0	0	1	NA	0	0	0	0	0	0	0	0	0	1	1	0	0	1	1	0	0	0	0	0	0	0	0	1	0	0	0	0	0	0	0	1	0	0	0	1	1	1	1	1	NA
NCU02730T0	NCU02730T0	0	0	0	0	0	0	0	0	0	0	0	0	0	0	0	0	0	0	0	0	0	0	0	0	0	0	0	0	0	0	0	0	0	0	NA	0	0	0	0	0	0	0	0	NA	NA	NA	NA	NA
NCU02731T0	NCU02731T0	1	0	1	0	0	0	NA	NA	NA	0	0	0	1	1	1	0	0	0	0	0	0	0	1	0	0	0	0	0	1	0	0	NA	0	0	1	1	0	0	NA	NA	0	0	1	1	NA	NA	NA	NA
NCU02732T0	NCU02732T0	0	0	0	0	0	0	NA	0	NA	NA	NA	NA	NA	NA	NA	NA	NA	NA	NA	NA	NA	NA	NA	NA	NA	NA	NA	NA	NA	NA	NA	NA	NA	NA	NA	NA	NA	NA	NA	NA	NA	NA	NA	NA	NA	NA	NA	NA
NCU02733T0	NCU02733T0	0	0	0	NA	1	0	NA	1	0	1	0	1	1	1	1	NA	NA	NA	NA	NA	NA	NA	NA	NA	NA	NA	NA	NA	NA	NA	NA	NA	NA	NA	NA	NA	NA	NA	NA	NA	NA	NA	NA	NA	NA	NA	NA	NA
NCU02733T1	NCU02733T1	0	NA	NA	0	NA	NA	NA	NA	NA	NA	NA	NA	NA	NA	NA	0	NA	1	1	1	1	1	1	1	1	1	0	1	0	0	0	1	1	0	0	0	1	1	0	0	0	1	1	1	1	1	1	0
NCU02734T0	NCU02734T0	0	0	0	0	0	0	0	0	1	0	0	0	0	0	0	0	0	0	NA	0	0	1	0	0	1	1	1	0	0	0	1	0	0	0	NA	0	0	0	0	0	0	0	1	0	NA	NA	NA	NA
NCU02735T0	NCU02735T0	0	NA	NA	NA	NA	NA	NA	NA	NA	NA	NA	NA	NA	NA	NA	NA	NA	NA	NA	NA	NA	NA	NA	NA	NA	NA	NA	NA	NA	NA	NA	NA	NA	NA	NA	NA	NA	NA	NA	NA	NA	NA	NA	NA	NA	NA	NA	NA
NCU02736T0	NCU02736T0	0	0	0	NA	NA	NA	NA	0	0	0	NA	0	0	NA	NA	0	0	0	NA	0	0	0	0	0	0	0	0	NA	0	NA	0	0	0	0	NA	0	0	0	0	0	0	0	0	NA	NA	NA	NA	NA
NCU02736T1	NCU02736T1	0	NA	NA	0	0	0	NA	NA	NA	NA	0	NA	NA	0	0	NA	NA	NA	NA	NA	NA	NA	NA	NA	NA	NA	NA	NA	NA	NA	NA	NA	NA	NA	NA	NA	NA	NA	NA	NA	NA	NA	NA	NA	NA	NA	NA	NA
NCU02737T0	NCU02737T0	0	0	0	0	0	0	0	0	0	0	0	0	0	0	0	0	0	0	0	0	NA	NA	0	0	0	0	0	0	0	0	0	0	0	0	0	0	0	0	0	0	1	0	0	0	0	0	0	0
NCU02738T0	NCU02738T0	0	0	0	0	0	NA	NA	NA	NA	NA	NA	NA	NA	NA	NA	NA	0	0	NA	NA	NA	NA	NA	NA	NA	NA	NA	NA	NA	NA	NA	NA	NA	NA	NA	NA	NA	NA	NA	NA	NA	NA	NA	NA	NA	NA	NA	NA
NCU02738T1	NCU02738T1	0	NA	NA	NA	NA	0	NA	0	1	0	0	0	0	0	0	0	NA	NA	0	0	0	NA	0	0	0	0	0	0	0	0	0	0	1	0	NA	0	NA	1	0	0	0	0	0	0	1	1	1	0
NCU02740T0	NCU02740T0	0	0	0	0	0	0	NA	NA	NA	NA	NA	NA	NA	NA	NA	NA	1	NA	0	NA	NA	NA	NA	0	NA	NA	NA	1	0	NA	NA	NA	NA	NA	NA	NA	NA	NA	NA	NA	NA	NA	NA	0	NA	NA	NA	NA
NCU02741T0	NCU02741T0	0	NA	NA	0	0	NA	0	0	NA	0	0	NA	0	0	0	1	0	0	0	0	0	0	0	0	0	0	0	0	0	0	1	0	0	1	NA	0	0	0	NA	NA	1	0	0	0	0	0	0	0
NCU02742T0	NCU02742T0	0	0	0	0	0	0	1	1	0	1	1	1	0	0	0	0	0	0	0	0	1	1	0	0	0	1	0	1	1	0	0	0	0	1	1	0	0	0	0	0	0	0	1	0	NA	NA	NA	NA
NCU02743T0	NCU02743T0	0	0	0	0	0	0	0	0	0	0	1	0	0	0	0	0	1	0	0	0	0	0	0	0	0	0	1	0	0	0	0	1	0	1	0	0	0	0	0	0	0	0	0	0	0	0	0	0
NCU02744T0	NCU02744T0	0	0	0	0	0	0	0	0	0	0	0	0	0	NA	0	0	0	0	0	0	0	NA	0	0	0	0	0	NA	0	0	0	0	0	0	NA	0	NA	0	0	0	0	0	0	0	1	1	1	1
NCU02745T0	NCU02745T0	0	0	0	0	0	0	0	0	0	0	0	0	1	0	0	0	0	0	0	0	0	0	0	0	0	NA	0	0	0	NA	0	0	0	0	0	0	0	0	0	NA	0	0	NA	0	NA	NA	NA	NA
NCU02746T0	NCU02746T0	0	0	0	NA	0	0	0	0	0	0	0	0	0	0	0	0	1	0	0	0	0	0	0	0	0	0	0	0	0	0	0	0	0	0	NA	0	1	0	0	0	1	1	0	0	0	0	0	0
NCU02747T0	NCU02747T0	0	0	0	NA	0	1	1	1	0	0	0	0	0	0	0	NA	0	NA	NA	0	0	0	0	NA	0	0	0	1	0	NA	0	1	1	0	0	0	0	0	0	0	0	0	0	0	1	1	1	1
NCU02748T0	NCU02748T0	0	0	0	0	0	0	NA	NA	0	0	0	0	0	0	0	1	NA	0	0	0	0	0	0	1	0	0	0	NA	1	0	0	0	0	0	NA	0	0	0	0	0	0	0	1	0	0	0	1	0
NCU02749T0	NCU02749T0	0	1	0	0	0	0	NA	NA	0	0	0	0	0	0	0	0	0	0	0	0	0	0	0	0	0	0	0	1	0	0	0	0	1	0	NA	NA	NA	0	0	0	0	1	0	0	NA	NA	NA	NA
NCU02750T0	NCU02750T0	0	0	0	0	0	0	NA	0	0	NA	NA	1	0	0	0	0	1	0	0	0	0	0	0	0	0	0	0	0	0	0	0	0	0	0	0	0	0	0	NA	NA	0	1	NA	0	NA	NA	NA	NA
NCU02751T0	NCU02751T0	0	0	0	0	0	0	NA	0	0	0	0	0	0	0	0	0	1	0	0	0	0	0	0	0	0	0	0	0	0	0	1	0	0	0	0	0	0	0	0	1	0	0	0	0	NA	NA	NA	NA
NCU02752T0	NCU02752T0	0	1	0	0	0	0	1	0	0	0	0	1	1	1	1	1	1	1	1	1	1	0	1	0	0	0	1	1	1	0	NA	0	0	0	0	0	0	0	0	0	1	0	0	0	NA	NA	NA	NA
NCU02753T0	NCU02753T0	0	0	0	NA	0	0	0	0	0	0	0	0	0	0	0	0	1	0	0	0	1	1	0	1	1	1	1	0	0	0	0	0	0	0	NA	0	1	NA	0	0	0	0	0	0	NA	NA	NA	NA
NCU02754T0	NCU02754T0	0	NA	0	0	0	0	NA	NA	0	NA	0	0	0	0	0	0	0	0	0	0	0	0	0	0	0	0	0	NA	0	0	0	0	0	1	NA	0	0	0	0	0	0	0	0	0	0	0	0	0
NCU02755T0	NCU02755T0	0	0	0	1	0	1	NA	0	NA	0	0	0	0	0	1	1	1	0	0	0	0	0	0	0	0	0	NA	0	0	0	0	1	1	0	0	NA	0	0	0	1	0	0	0	0	NA	NA	NA	NA
NCU02757T0	NCU02757T0	1	1	1	0	1	1	1	1	1	1	1	1	1	NA	1	1	1	1	1	1	1	1	1	1	1	1	1	1	0	1	1	1	1	1	NA	1	1	0	1	0	1	1	1	1	1	1	1	1
NCU02759T0	NCU02759T0	0	0	0	0	NA	NA	NA	NA	NA	NA	NA	NA	NA	NA	NA	NA	NA	NA	NA	NA	NA	NA	NA	NA	NA	NA	NA	NA	NA	NA	NA	NA	NA	NA	NA	NA	NA	NA	NA	NA	NA	NA	NA	NA	NA	NA	NA	NA
NCU02761T0	NCU02761T0	0	0	0	NA	NA	NA	NA	NA	NA	NA	NA	NA	NA	NA	NA	NA	NA	NA	NA	NA	NA	NA	NA	NA	NA	NA	NA	NA	NA	NA	NA	NA	NA	NA	NA	NA	NA	NA	NA	NA	NA	NA	NA	NA	NA	NA	NA	NA
NCU02762T0	NCU02762T0	1	0	1	1	0	0	0	0	0	0	0	1	0	0	0	NA	0	0	0	0	0	0	0	1	1	1	1	0	0	0	0	0	0	0	1	1	1	1	0	0	0	0	1	1	0	NA	0	1
NCU02764T0	NCU02764T0	0	0	0	0	0	1	0	0	0	0	0	NA	1	NA	NA	0	NA	0	0	0	0	0	0	0	0	0	0	0	0	NA	0	0	0	0	0	0	NA	NA	NA	0	0	0	0	0	NA	NA	NA	NA
NCU02765T0	NCU02765T0	0	0	0	0	0	0	0	0	0	0	0	0	0	0	0	0	0	1	1	0	1	0	0	1	0	0	0	0	1	1	1	0	0	0	NA	0	0	0	0	0	0	0	0	1	0	0	0	0
NCU02767T0	NCU02767T0	0	0	0	0	0	1	1	1	1	1	1	0	1	1	1	0	0	1	1	1	1	1	1	1	1	1	1	NA	0	0	0	NA	1	1	NA	1	NA	0	1	0	1	0	0	0	NA	NA	NA	NA
NCU02769T0	NCU02769T0	0	NA	0	NA	NA	NA	NA	NA	NA	NA	NA	NA	NA	NA	NA	NA	NA	NA	NA	NA	NA	NA	NA	NA	NA	NA	NA	NA	NA	NA	NA	NA	NA	NA	NA	NA	NA	NA	NA	NA	NA	NA	NA	NA	NA	NA	NA	NA
NCU02770T0	NCU02770T0	0	0	0	0	0	NA	0	0	0	0	0	NA	NA	NA	NA	NA	NA	NA	NA	NA	NA	NA	NA	NA	NA	NA	NA	NA	NA	NA	NA	NA	NA	NA	NA	NA	NA	NA	NA	NA	NA	NA	NA	NA	NA	NA	NA	NA
NCU02771T0	NCU02771T0	1	0	1	0	0	0	0	0	0	0	0	1	1	NA	1	1	0	0	0	0	0	0	0	0	0	0	0	0	0	1	0	1	0	1	0	0	0	0	0	0	0	0	0	0	1	1	0	NA
NCU02772T0	NCU02772T0	0	0	NA	NA	NA	0	0	0	0	0	0	0	0	0	0	NA	NA	0	0	0	0	0	0	0	0	0	0	0	NA	NA	0	0	0	0	0	NA	NA	NA	NA	NA	NA	0	NA	NA	NA	NA	NA	NA
NCU02773T0	NCU02773T0	0	0	0	1	NA	1	0	0	NA	NA	NA	0	NA	0	0	NA	NA	NA	NA	NA	NA	NA	NA	NA	0	0	0	NA	NA	NA	NA	NA	NA	NA	NA	NA	NA	NA	NA	0	NA	NA	0	NA	NA	NA	NA	NA
NCU02774T0	NCU02774T0	0	NA	NA	NA	NA	NA	NA	NA	NA	NA	NA	NA	NA	NA	NA	NA	NA	NA	NA	NA	NA	NA	NA	NA	NA	NA	NA	NA	NA	NA	NA	NA	NA	NA	NA	NA	NA	NA	NA	NA	NA	NA	NA	NA	NA	NA	NA	NA
NCU02775T0	NCU02775T0	0	1	0	NA	NA	0	0	0	0	0	0	NA	NA	NA	NA	0	0	1	1	1	NA	NA	1	1	1	1	0	0	0	0	0	0	0	0	0	0	0	0	NA	0	0	0	0	0	NA	NA	NA	NA
NCU02776T0	NCU02776T0	0	0	0	0	0	0	0	0	1	0	0	1	0	1	1	0	1	1	1	1	1	1	1	1	0	0	0	1	1	1	0	0	0	0	0	0	0	0	0	0	0	1	0	1	1	1	0	0
NCU02778T0	NCU02778T0	0	1	1	0	0	1	0	0	0	0	0	0	1	0	0	1	1	0	0	0	1	1	0	1	0	0	0	0	0	0	0	1	1	0	1	1	0	0	1	0	0	0	1	1	0	0	0	0
NCU02779T0	NCU02779T0	0	0	0	0	0	0	0	0	0	0	0	NA	0	0	NA	0	NA	0	0	0	NA	NA	NA	NA	0	0	NA	1	NA	NA	NA	NA	NA	NA	NA	NA	NA	NA	0	NA	0	NA	0	NA	NA	NA	NA	NA
NCU02780T0	NCU02780T0	1	0	1	0	0	0	NA	0	0	0	0	0	0	0	0	0	0	0	0	0	0	0	0	0	0	0	0	0	0	0	0	0	0	0	NA	0	0	0	0	0	0	0	0	1	NA	NA	NA	NA
NCU02781T0	NCU02781T0	0	0	0	0	0	0	0	0	0	1	0	0	0	0	0	0	0	0	0	0	0	0	0	1	0	0	0	0	0	0	0	0	0	0	NA	0	NA	0	0	0	0	0	0	0	0	0	0	1
NCU02784T0	NCU02784T0	1	0	1	0	0	0	0	0	0	0	0	0	0	0	0	0	0	0	0	0	1	1	0	0	1	1	0	0	0	0	1	0	0	0	0	NA	NA	NA	0	0	0	0	0	NA	NA	NA	NA	NA
NCU02785T0	NCU02785T0	0	0	1	0	0	0	NA	0	1	0	0	0	0	0	0	0	1	0	0	0	0	0	0	0	0	0	0	0	1	0	0	0	0	0	0	0	0	0	0	0	0	0	0	1	NA	NA	NA	NA
NCU02786T0	NCU02786T0	0	0	0	0	0	0	1	1	0	0	1	0	0	0	0	0	0	0	0	0	0	0	0	0	1	1	0	0	0	0	0	0	0	NA	NA	0	0	0	1	0	0	0	0	0	1	1	0	0
NCU02787T0	NCU02787T0	1	0	0	0	0	0	0	0	0	0	0	0	0	1	1	NA	NA	NA	NA	NA	NA	NA	NA	NA	NA	NA	NA	NA	NA	NA	0	NA	NA	NA	NA	0	NA	NA	0	NA	0	0	0	NA	NA	NA	NA	NA
NCU02788T0	NCU02788T0	0	0	0	0	0	1	0	0	0	1	0	0	0	0	0	1	0	0	0	0	0	0	0	0	0	0	0	0	0	0	0	0	0	0	1	0	1	1	0	0	1	0	0	0	NA	NA	NA	NA
NCU02789T0	NCU02789T0	0	0	0	0	0	0	0	0	1	0	0	0	1	1	1	0	1	1	1	1	1	1	1	1	0	0	NA	0	0	0	0	0	0	0	0	1	0	0	NA	NA	0	0	0	1	NA	NA	NA	NA
NCU02790T0	NCU02790T0	0	0	0	NA	0	0	0	0	0	1	1	0	1	0	NA	1	0	0	0	0	0	0	0	0	0	0	1	0	NA	NA	0	0	0	0	NA	NA	NA	NA	0	0	0	0	NA	NA	NA	NA	NA	NA
NCU02791T0	NCU02791T0	0	0	0	1	0	0	NA	NA	NA	NA	NA	NA	0	NA	NA	0	0	0	NA	1	0	0	0	1	NA	NA	0	NA	NA	NA	0	0	0	0	NA	0	0	0	NA	NA	0	NA	1	1	0	NA	0	NA
NCU02793T0	NCU02793T0	0	0	0	0	0	0	NA	0	0	NA	NA	NA	0	NA	0	0	0	0	0	0	0	0	0	0	0	0	NA	NA	1	1	0	0	0	1	NA	NA	1	NA	NA	NA	1	1	1	NA	NA	NA	NA	NA
NCU02794T0	NCU02794T0	0	0	0	0	0	0	0	0	0	1	1	1	0	0	0	0	1	0	0	0	0	0	0	0	0	0	0	0	NA	0	1	0	0	0	NA	0	0	0	0	0	0	1	0	0	NA	NA	NA	NA
NCU02795T0	NCU02795T0	0	0	0	0	0	0	NA	0	0	0	0	0	0	0	0	0	0	0	0	0	0	0	0	0	0	0	0	0	1	1	0	0	0	1	0	1	0	NA	0	0	0	0	1	0	NA	NA	NA	NA
NCU02796T0	NCU02796T0	1	1	1	0	0	0	NA	0	0	0	0	0	0	0	0	0	0	1	NA	NA	1	1	1	0	1	1	0	0	NA	0	NA	1	1	1	1	NA	0	0	NA	NA	NA	NA	NA	1	0	0	1	0
NCU02797T0	NCU02797T0	0	0	0	0	0	0	0	0	0	0	0	0	0	0	1	0	0	0	0	0	0	0	0	0	0	0	0	0	0	0	0	0	0	0	NA	0	0	0	1	0	0	0	0	0	0	0	0	0
NCU02798T0	NCU02798T0	1	1	1	0	0	0	0	0	0	0	1	0	1	0	0	NA	0	0	0	0	0	0	0	0	0	0	NA	0	NA	0	0	0	0	0	0	0	NA	0	0	0	0	1	NA	NA	NA	NA	NA	NA
NCU02799T0	NCU02799T0	0	NA	NA	NA	NA	NA	NA	NA	NA	NA	NA	NA	NA	NA	NA	NA	NA	NA	NA	NA	NA	NA	NA	NA	NA	NA	NA	NA	NA	NA	NA	NA	NA	NA	NA	NA	NA	NA	NA	NA	NA	NA	NA	NA	NA	NA	NA	NA
NCU02800T0	NCU02800T0	0	0	0	1	1	0	0	0	1	1	1	0	1	1	1	1	1	NA	0	0	0	0	1	0	1	1	1	0	1	0	1	1	1	1	1	1	1	NA	0	0	1	0	1	1	NA	NA	NA	NA
NCU02801T0	NCU02801T0	0	NA	0	NA	0	0	0	1	0	0	0	0	0	0	0	0	0	NA	NA	NA	NA	NA	NA	NA	NA	NA	NA	NA	NA	NA	0	0	1	1	NA	0	0	0	0	0	0	0	0	NA	NA	NA	NA	NA
NCU02802T0	NCU02802T0	0	0	0	0	1	0	0	NA	0	0	0	0	0	0	0	0	0	0	0	0	0	0	1	0	0	0	0	0	0	0	0	0	0	0	0	0	0	0	0	0	0	0	0	0	0	1	0	0
NCU02803T0	NCU02803T0	0	0	0	0	0	0	1	0	0	0	0	0	0	0	0	0	1	0	1	1	1	1	1	1	1	1	1	0	1	0	1	1	1	1	1	0	0	0	0	0	0	0	0	1	0	0	0	0
NCU02804T0	NCU02804T0	1	1	1	NA	1	NA	0	0	1	1	NA	NA	1	1	1	NA	0	1	1	1	1	1	1	1	1	1	1	1	1	1	1	1	1	1	NA	NA	1	1	0	0	1	0	1	0	1	1	1	1
NCU02805T0	NCU02805T0	0	0	1	NA	0	0	NA	NA	0	0	0	NA	0	0	NA	0	1	0	0	0	0	0	0	0	0	0	0	0	0	0	0	0	0	0	NA	0	NA	0	0	NA	NA	0	0	NA	0	0	1	0
NCU02806T0	NCU02806T0	0	0	0	0	0	0	0	0	0	0	0	0	0	0	0	0	NA	0	0	0	0	0	0	0	0	NA	0	0	0	0	0	0	0	0	NA	0	0	0	0	0	0	0	0	NA	1	1	1	1
NCU02807T0	NCU02807T0	0	NA	NA	NA	NA	NA	NA	NA	NA	NA	NA	NA	NA	NA	NA	NA	NA	NA	NA	NA	NA	NA	NA	NA	NA	NA	NA	NA	NA	NA	NA	NA	NA	NA	NA	NA	NA	NA	NA	NA	NA	NA	NA	NA	NA	NA	NA	NA
NCU02807T1	NCU02807T1	0	0	0	1	1	0	1	1	1	0	0	0	1	1	1	1	NA	1	1	1	NA	NA	1	1	0	0	0	0	1	NA	0	NA	0	1	NA	0	NA	0	NA	0	0	0	0	0	0	0	1	0
NCU02808T0	NCU02808T0	1	1	1	1	0	1	1	1	0	NA	NA	1	1	1	1	1	NA	0	0	0	0	0	0	0	0	0	0	0	0	0	0	0	0	0	1	0	1	1	NA	1	1	0	1	0	0	0	NA	NA
NCU02809T0	NCU02809T0	0	0	0	NA	0	0	0	0	NA	0	0	0	1	1	0	0	NA	0	0	1	1	1	0	0	0	0	NA	NA	NA	0	NA	0	1	1	NA	1	1	1	0	1	0	0	NA	0	NA	NA	NA	NA
NCU02810T0	NCU02810T0	0	0	0	0	0	0	0	0	0	0	0	0	0	0	0	0	0	0	0	0	0	0	0	0	0	0	NA	0	0	0	0	0	0	0	NA	0	0	0	0	0	0	1	0	0	1	1	1	1
NCU02811T0	NCU02811T0	1	1	1	1	1	1	NA	0	0	1	0	0	0	0	0	0	0	0	0	0	0	0	0	0	0	0	1	1	1	1	0	1	0	0	NA	0	0	0	0	0	0	0	NA	1	NA	NA	NA	NA
NCU02812T0	NCU02812T0	0	0	0	0	0	0	NA	1	1	1	1	0	0	0	0	0	1	0	0	0	0	0	0	0	1	0	1	0	0	1	0	0	0	0	0	0	0	0	0	NA	0	0	0	0	1	1	1	0
NCU02813T0	NCU02813T0	0	0	0	0	0	0	0	0	0	0	0	0	0	0	0	0	0	0	0	0	0	NA	0	0	0	0	0	0	0	0	0	0	0	0	1	0	0	0	0	0	0	0	0	0	NA	NA	NA	NA
NCU02814T0	NCU02814T0	0	0	0	0	0	0	0	0	1	1	1	0	0	0	0	0	1	0	0	0	0	0	0	0	0	0	0	0	0	0	0	0	0	0	NA	0	1	1	1	0	0	0	0	0	0	1	0	0
NCU02815T0	NCU02815T0	0	0	0	0	0	0	0	0	0	0	0	0	0	0	0	0	0	0	0	0	0	0	0	0	0	0	0	0	0	0	0	0	0	0	0	0	0	0	0	0	0	0	0	0	NA	NA	NA	NA
NCU02817T0	NCU02817T0	0	0	0	NA	NA	NA	NA	NA	NA	NA	NA	NA	NA	NA	NA	NA	NA	NA	NA	NA	NA	NA	NA	NA	NA	NA	NA	NA	NA	NA	NA	NA	NA	NA	NA	NA	NA	NA	NA	NA	NA	NA	NA	NA	NA	NA	NA	NA
NCU02818T0	NCU02818T0	0	0	0	NA	NA	NA	NA	NA	NA	NA	NA	NA	NA	NA	NA	NA	NA	NA	NA	NA	NA	NA	NA	NA	NA	NA	NA	NA	NA	NA	NA	NA	NA	NA	NA	NA	NA	NA	NA	NA	NA	NA	NA	NA	NA	NA	NA	NA
NCU02819T0	NCU02819T0	0	0	1	NA	0	0	NA	0	NA	0	0	0	0	0	0	0	0	NA	NA	NA	NA	NA	NA	NA	NA	NA	NA	NA	NA	NA	NA	NA	NA	NA	NA	NA	NA	NA	NA	NA	0	0	0	0	NA	NA	NA	NA
NCU02826T0	NCU02826T0	0	0	0	NA	0	1	0	0	1	1	1	0	0	0	0	1	1	0	0	0	0	0	0	0	0	0	0	0	0	0	1	1	1	0	0	0	0	0	0	0	0	0	0	1	1	1	0	0
NCU02828T0	NCU02828T0	0	0	0	0	0	0	0	1	0	0	0	0	0	0	0	0	0	0	0	0	0	0	1	0	0	0	0	0	0	0	0	0	0	0	0	0	1	1	0	0	0	0	0	0	0	0	0	0
NCU02829T0	NCU02829T0	0	0	0	0	0	0	0	0	0	0	0	0	0	0	0	0	0	0	0	0	0	0	0	0	0	0	0	0	0	0	0	0	0	0	NA	0	0	0	0	0	0	0	0	0	1	1	1	1
NCU02830T0	NCU02830T0	0	0	0	0	0	0	0	0	0	0	1	0	0	0	0	0	0	0	0	0	0	0	0	0	0	0	0	1	0	0	1	0	0	0	0	0	0	NA	0	0	1	0	0	0	NA	NA	NA	NA
NCU02833T0	NCU02833T0	0	1	0	0	0	1	0	0	0	0	0	0	1	0	0	0	0	0	0	0	0	0	1	1	1	1	0	0	0	0	0	0	0	1	NA	0	1	1	0	0	0	0	0	0	0	NA	0	NA
NCU02834T0	NCU02834T0	0	0	0	0	0	0	NA	0	0	0	0	0	0	0	0	0	NA	1	1	1	1	1	0	0	0	0	0	NA	0	0	0	0	0	0	NA	0	NA	NA	0	0	0	0	0	0	NA	NA	NA	NA
NCU02838T0	NCU02838T0	0	0	0	0	0	0	0	0	0	NA	0	0	NA	NA	NA	0	NA	NA	NA	NA	NA	NA	NA	NA	NA	NA	NA	NA	NA	NA	NA	NA	NA	NA	NA	NA	NA	NA	NA	NA	NA	NA	NA	NA	NA	NA	NA	NA
NCU02839T0	NCU02839T0	0	1	0	1	0	0	0	0	0	1	1	0	0	0	1	1	1	0	0	1	0	0	0	1	0	0	0	0	0	0	0	0	0	0	NA	0	0	0	0	0	0	0	0	0	0	0	0	1
NCU02840T0	NCU02840T0	0	0	0	1	1	1	1	1	1	1	1	1	1	1	1	1	1	0	0	0	0	0	0	0	0	0	1	0	0	1	0	0	0	0	NA	0	0	0	1	0	0	1	0	1	0	0	0	0
NCU02842T0	NCU02842T0	0	0	0	0	NA	0	NA	0	0	1	1	0	0	NA	0	NA	NA	NA	NA	0	NA	NA	0	0	NA	NA	NA	NA	NA	0	0	NA	NA	NA	NA	NA	0	0	0	NA	0	NA	1	NA	NA	NA	NA	NA
NCU02846T0	NCU02846T0	0	0	1	0	0	0	0	0	0	0	1	0	0	0	0	0	0	0	0	0	1	0	1	1	1	1	1	0	0	1	1	0	0	1	0	0	1	1	0	0	0	0	0	0	NA	NA	NA	NA
NCU02847T0	NCU02847T0	0	0	NA	0	0	0	NA	NA	0	0	0	0	0	NA	NA	NA	NA	NA	NA	NA	NA	NA	NA	NA	0	0	NA	NA	NA	NA	NA	NA	NA	NA	NA	NA	NA	NA	NA	NA	NA	NA	1	NA	NA	NA	NA	NA
NCU02849T0	NCU02849T0	1	1	1	NA	NA	NA	NA	NA	NA	NA	NA	NA	NA	NA	NA	NA	NA	NA	NA	NA	NA	NA	NA	NA	NA	NA	NA	NA	NA	NA	NA	NA	NA	NA	NA	NA	NA	NA	NA	NA	NA	NA	NA	NA	NA	NA	NA	NA
NCU02853T0	NCU02853T0	0	0	0	0	0	0	0	0	NA	NA	1	0	0	NA	0	0	0	NA	NA	NA	NA	NA	NA	NA	0	0	0	NA	NA	0	0	0	0	0	1	NA	0	0	0	NA	NA	NA	0	0	NA	NA	NA	NA
NCU02854T0	NCU02854T0	0	NA	NA	NA	NA	NA	NA	NA	NA	NA	NA	NA	NA	NA	NA	NA	NA	NA	NA	NA	NA	NA	NA	NA	NA	NA	NA	NA	NA	NA	NA	NA	NA	NA	NA	NA	NA	NA	NA	NA	NA	NA	NA	NA	NA	NA	NA	NA
NCU02855T0	NCU02855T0	0	0	0	1	1	0	0	NA	NA	NA	NA	NA	0	0	0	NA	NA	NA	NA	NA	NA	NA	NA	NA	NA	NA	NA	NA	NA	NA	0	0	0	0	NA	1	1	1	NA	0	0	0	0	NA	NA	NA	NA	NA
NCU02856T0	NCU02856T0	0	0	0	NA	NA	NA	NA	NA	NA	NA	NA	NA	NA	NA	NA	NA	NA	NA	NA	NA	NA	NA	NA	NA	NA	NA	NA	NA	NA	NA	NA	NA	NA	NA	NA	NA	NA	NA	NA	NA	NA	NA	NA	NA	NA	NA	NA	NA
NCU02857T0	NCU02857T0	0	0	0	NA	NA	NA	NA	NA	NA	NA	NA	NA	NA	NA	NA	NA	NA	NA	NA	NA	NA	NA	NA	NA	NA	NA	NA	NA	NA	NA	NA	NA	NA	NA	NA	NA	NA	NA	NA	NA	NA	NA	NA	NA	NA	NA	NA	NA
NCU02858T0	NCU02858T0	0	0	0	NA	NA	NA	NA	NA	NA	NA	NA	NA	NA	NA	NA	NA	NA	NA	NA	NA	NA	NA	NA	NA	NA	NA	NA	NA	NA	NA	NA	NA	NA	NA	NA	NA	NA	NA	NA	NA	NA	NA	NA	NA	NA	NA	NA	NA
NCU02860T0	NCU02860T0	0	0	0	NA	NA	NA	NA	NA	NA	NA	NA	NA	NA	NA	NA	NA	NA	NA	NA	NA	NA	NA	NA	NA	NA	NA	NA	NA	NA	NA	NA	NA	NA	NA	NA	NA	NA	NA	NA	NA	NA	NA	NA	NA	NA	NA	NA	NA
NCU02861T0	NCU02861T0	0	NA	0	NA	NA	NA	NA	NA	NA	NA	NA	NA	NA	NA	NA	NA	NA	NA	NA	NA	NA	NA	NA	NA	NA	NA	NA	NA	NA	NA	NA	NA	NA	NA	NA	NA	NA	NA	NA	NA	NA	NA	NA	NA	NA	NA	NA	NA
NCU02864T0	NCU02864T0	1	0	1	NA	NA	NA	NA	NA	NA	NA	NA	NA	NA	NA	NA	NA	NA	NA	NA	NA	NA	NA	NA	NA	NA	NA	NA	NA	NA	NA	NA	NA	NA	NA	NA	NA	NA	NA	NA	NA	NA	NA	NA	NA	NA	NA	NA	NA
NCU02865T0	NCU02865T0	0	0	0	NA	NA	NA	NA	NA	NA	NA	NA	NA	NA	NA	NA	NA	NA	NA	NA	NA	NA	NA	NA	NA	NA	NA	NA	NA	NA	NA	NA	NA	NA	NA	NA	NA	NA	NA	NA	NA	NA	NA	NA	NA	NA	NA	NA	NA
NCU02866T0	NCU02866T0	0	NA	0	NA	NA	NA	NA	NA	NA	NA	NA	NA	NA	NA	NA	NA	NA	NA	NA	NA	NA	NA	NA	NA	NA	NA	NA	NA	NA	NA	NA	NA	NA	NA	NA	NA	NA	NA	NA	NA	NA	NA	NA	NA	NA	NA	NA	NA
NCU02867T0	NCU02867T0	0	NA	1	NA	NA	NA	NA	NA	NA	NA	NA	NA	NA	NA	NA	NA	NA	NA	NA	NA	NA	NA	NA	NA	NA	NA	NA	NA	NA	NA	NA	NA	NA	NA	NA	NA	NA	NA	NA	NA	NA	NA	NA	NA	NA	NA	NA	NA
NCU02868T0	NCU02868T0	0	0	0	NA	NA	NA	NA	NA	NA	NA	NA	NA	NA	NA	NA	NA	NA	NA	NA	NA	NA	NA	NA	NA	NA	NA	NA	NA	NA	NA	NA	NA	NA	NA	NA	NA	NA	NA	NA	NA	NA	NA	NA	NA	NA	NA	NA	NA
NCU02869T0	NCU02869T0	0	0	1	NA	NA	NA	NA	NA	NA	NA	NA	NA	NA	NA	NA	NA	NA	NA	NA	NA	NA	NA	NA	NA	NA	NA	NA	NA	NA	NA	NA	NA	NA	NA	NA	NA	NA	NA	NA	NA	NA	NA	NA	NA	NA	NA	NA	NA
NCU02870T0	NCU02870T0	0	0	0	NA	NA	NA	NA	NA	NA	NA	NA	NA	NA	NA	NA	NA	NA	NA	NA	NA	NA	NA	NA	NA	NA	NA	NA	NA	NA	NA	NA	NA	NA	NA	NA	NA	NA	NA	NA	NA	NA	NA	NA	NA	NA	NA	NA	NA
NCU02872T0	NCU02872T0	0	0	1	NA	NA	NA	NA	NA	NA	NA	NA	NA	NA	NA	NA	NA	NA	NA	NA	NA	NA	NA	NA	NA	NA	NA	NA	NA	NA	NA	NA	NA	NA	NA	NA	NA	NA	NA	NA	NA	NA	NA	NA	NA	NA	NA	NA	NA
NCU02873T0	NCU02873T0	0	0	0	NA	NA	NA	NA	NA	NA	NA	NA	NA	NA	NA	NA	NA	NA	NA	NA	NA	NA	NA	NA	NA	NA	NA	NA	NA	NA	NA	NA	NA	NA	NA	NA	NA	NA	NA	NA	NA	NA	NA	NA	NA	NA	NA	NA	NA
NCU02875T0	NCU02875T0	0	0	0	NA	NA	NA	NA	NA	NA	NA	NA	NA	NA	NA	NA	NA	NA	NA	NA	NA	NA	NA	NA	NA	NA	NA	NA	NA	NA	NA	NA	NA	NA	NA	NA	NA	NA	NA	NA	NA	NA	NA	NA	NA	NA	NA	NA	NA
NCU02876T0	NCU02876T0	0	NA	NA	NA	NA	NA	NA	NA	NA	NA	NA	NA	NA	NA	NA	NA	NA	NA	NA	NA	NA	NA	NA	NA	NA	NA	NA	NA	NA	NA	NA	NA	NA	NA	NA	NA	NA	NA	NA	NA	NA	NA	NA	NA	NA	NA	NA	NA
NCU02877T0	NCU02877T0	0	0	0	0	0	NA	0	0	0	1	0	0	0	0	0	NA	0	NA	NA	NA	NA	NA	NA	0	0	0	0	NA	0	1	0	0	1	0	0	1	0	0	0	0	0	NA	0	0	NA	NA	NA	NA
NCU02878T0	NCU02878T0	0	0	0	NA	NA	NA	NA	NA	NA	NA	NA	NA	NA	NA	NA	NA	NA	NA	NA	NA	NA	NA	NA	NA	NA	NA	NA	NA	NA	NA	NA	NA	NA	NA	NA	NA	NA	NA	NA	NA	NA	NA	NA	NA	NA	NA	NA	NA
NCU02879T0	NCU02879T0	0	0	0	0	0	0	0	0	NA	0	NA	0	0	0	0	NA	0	0	0	0	NA	0	0	0	0	0	NA	1	0	0	0	0	0	0	NA	0	0	0	0	0	0	1	0	0	NA	NA	NA	NA
NCU02880T0	NCU02880T0	0	0	0	0	0	0	1	1	NA	NA	NA	1	0	0	NA	NA	NA	0	NA	0	NA	0	NA	1	NA	NA	1	NA	0	1	0	1	NA	0	NA	0	NA	0	NA	NA	NA	1	NA	NA	NA	NA	NA	NA
NCU02882T0	NCU02882T0	0	0	0	NA	0	NA	NA	NA	NA	NA	NA	NA	NA	NA	NA	NA	NA	NA	NA	NA	NA	NA	NA	NA	NA	NA	NA	NA	NA	NA	NA	NA	NA	NA	NA	NA	NA	NA	NA	NA	NA	NA	NA	NA	NA	NA	NA	NA
NCU02883T0	NCU02883T0	1	0	0	NA	NA	NA	NA	NA	NA	NA	NA	NA	NA	NA	NA	NA	NA	NA	NA	NA	NA	NA	NA	NA	NA	NA	NA	NA	NA	NA	NA	NA	NA	NA	NA	NA	NA	NA	NA	NA	NA	NA	NA	NA	NA	NA	NA	NA
NCU02884T0	NCU02884T0	0	0	NA	0	0	1	0	0	0	1	0	0	0	0	0	0	0	NA	NA	NA	NA	NA	NA	0	0	0	0	0	1	1	NA	NA	NA	NA	0	NA	NA	NA	NA	NA	0	0	1	NA	NA	NA	NA	NA
NCU02885T0	NCU02885T0	0	0	0	0	0	0	0	0	1	1	1	1	0	0	0	NA	NA	NA	NA	NA	NA	NA	0	NA	NA	NA	NA	NA	NA	NA	NA	NA	NA	NA	NA	NA	NA	NA	NA	NA	NA	NA	NA	NA	NA	NA	NA	NA
NCU02886T0	NCU02886T0	0	0	0	0	0	0	0	0	1	0	1	1	0	0	0	NA	NA	NA	NA	NA	NA	NA	NA	NA	NA	NA	NA	NA	NA	NA	NA	NA	NA	NA	NA	NA	NA	NA	NA	NA	NA	NA	NA	NA	NA	NA	NA	NA
NCU02887T0	NCU02887T0	0	0	0	0	0	0	0	0	0	0	1	0	0	0	0	0	0	NA	NA	NA	NA	NA	NA	NA	NA	NA	0	0	0	NA	0	0	0	0	NA	0	0	0	0	0	0	0	0	0	NA	NA	NA	NA
NCU02888T0	NCU02888T0	0	0	0	NA	0	0	0	0	0	0	0	0	0	0	0	0	0	1	1	1	1	1	0	0	0	0	0	1	NA	0	0	0	0	0	1	0	0	0	0	0	0	0	1	NA	NA	NA	NA	NA
NCU02889T0	NCU02889T0	0	0	0	NA	NA	NA	NA	NA	NA	NA	NA	NA	NA	NA	NA	NA	NA	NA	NA	NA	NA	NA	NA	NA	NA	NA	NA	NA	NA	NA	NA	NA	NA	NA	NA	NA	NA	NA	NA	NA	NA	NA	NA	NA	NA	NA	NA	NA
NCU02890T0	NCU02890T0	0	0	0	NA	0	NA	NA	NA	NA	NA	NA	NA	NA	NA	NA	NA	NA	NA	NA	NA	NA	NA	NA	NA	NA	NA	NA	NA	NA	NA	NA	NA	NA	NA	NA	NA	NA	NA	NA	NA	NA	NA	NA	NA	NA	NA	NA	NA
NCU02894T0	NCU02894T0	0	0	0	NA	0	0	1	0	0	0	0	0	0	0	0	0	0	NA	NA	NA	NA	NA	NA	NA	0	0	0	NA	0	0	0	0	0	0	0	1	1	1	0	0	0	0	0	NA	NA	NA	NA	NA
NCU02895T0	NCU02895T0	0	0	0	0	0	0	0	0	1	1	0	0	1	1	0	0	0	NA	NA	NA	NA	NA	NA	NA	NA	NA	NA	NA	NA	NA	0	0	0	0	0	0	0	0	NA	0	0	0	NA	NA	NA	NA	NA	NA
NCU02896T0	NCU02896T0	0	0	0	0	0	1	0	0	0	1	1	1	1	1	1	0	0	0	0	0	1	1	0	0	0	0	0	NA	NA	NA	0	1	1	1	0	1	1	1	0	0	1	0	NA	0	NA	NA	NA	NA
NCU02897T0	NCU02897T0	0	0	0	NA	NA	NA	NA	NA	NA	NA	NA	0	NA	NA	NA	NA	NA	NA	NA	NA	NA	NA	NA	NA	NA	NA	NA	NA	NA	NA	NA	NA	NA	NA	NA	NA	NA	NA	NA	NA	NA	NA	NA	NA	NA	NA	NA	NA
NCU02898T0	NCU02898T0	0	0	0	0	0	0	0	0	1	1	1	1	1	1	1	NA	NA	NA	NA	NA	NA	NA	NA	NA	NA	NA	NA	NA	NA	NA	NA	NA	NA	NA	NA	NA	NA	NA	NA	NA	NA	NA	NA	NA	NA	NA	NA	NA
NCU02899T0	NCU02899T0	0	0	0	0	0	0	0	0	0	0	0	0	0	0	0	0	0	0	0	0	0	0	0	1	0	0	0	0	0	0	0	0	0	0	NA	0	0	0	0	0	0	0	0	1	0	0	0	0
NCU02900T0	NCU02900T0	0	0	0	NA	NA	NA	NA	NA	NA	NA	NA	NA	NA	NA	NA	NA	NA	NA	NA	NA	NA	NA	NA	NA	NA	NA	NA	NA	NA	NA	NA	NA	NA	NA	NA	NA	NA	NA	NA	NA	NA	NA	NA	NA	NA	NA	NA	NA
NCU02901T0	NCU02901T0	0	NA	0	NA	NA	NA	NA	NA	NA	NA	NA	NA	NA	NA	NA	NA	NA	NA	NA	NA	NA	NA	NA	NA	NA	NA	NA	NA	NA	NA	NA	NA	NA	NA	NA	NA	NA	NA	NA	NA	NA	NA	NA	NA	NA	NA	NA	NA
NCU02902T0	NCU02902T0	0	0	0	NA	NA	NA	NA	NA	NA	NA	NA	NA	NA	NA	NA	NA	NA	NA	NA	NA	NA	NA	NA	NA	NA	NA	NA	NA	NA	NA	NA	NA	NA	0	NA	NA	NA	NA	NA	NA	NA	NA	NA	NA	NA	NA	NA	NA
NCU02903T0	NCU02903T0	1	0	1	NA	0	1	0	0	0	0	0	0	0	0	0	0	NA	1	1	0	0	0	0	1	0	0	0	0	0	0	0	0	1	1	NA	0	NA	1	NA	NA	0	1	NA	0	NA	NA	NA	NA
NCU02904T0	NCU02904T0	0	0	0	NA	1	NA	1	1	0	1	1	0	NA	0	0	0	NA	NA	NA	NA	NA	NA	NA	NA	NA	NA	NA	NA	0	NA	NA	NA	0	NA	NA	0	0	0	0	NA	0	0	NA	NA	NA	NA	NA	NA
NCU02905T0	NCU02905T0	0	NA	0	0	0	0	0	0	0	0	0	0	0	0	0	0	0	0	0	0	0	0	0	0	0	0	0	0	0	0	1	1	0	0	1	0	0	0	0	0	0	0	1	0	0	0	0	0
NCU02906T0	NCU02906T0	0	1	1	0	0	0	0	0	0	1	0	0	0	0	0	0	1	NA	NA	NA	NA	NA	NA	NA	NA	NA	NA	NA	NA	NA	0	0	0	0	NA	0	0	0	NA	0	0	0	0	0	0	0	0	0
NCU02908T0	NCU02908T0	0	NA	NA	NA	NA	NA	NA	NA	NA	NA	NA	NA	NA	NA	NA	NA	NA	NA	NA	NA	NA	NA	NA	NA	NA	NA	NA	NA	NA	NA	NA	NA	NA	NA	NA	NA	NA	NA	NA	NA	NA	NA	NA	NA	NA	NA	NA	NA
NCU02909T0	NCU02909T0	0	0	0	0	0	NA	0	0	1	0	0	0	0	0	0	NA	NA	0	0	0	0	0	1	0	0	0	0	NA	NA	NA	NA	0	0	0	0	1	1	1	NA	0	0	NA	1	0	NA	NA	NA	NA
NCU02910T0	NCU02910T0	0	NA	NA	NA	0	NA	NA	NA	NA	1	0	NA	NA	NA	NA	NA	NA	NA	NA	NA	NA	NA	NA	NA	NA	NA	NA	NA	NA	NA	NA	NA	NA	NA	NA	NA	NA	NA	NA	NA	NA	NA	NA	NA	NA	NA	NA	NA
NCU02913T0	NCU02913T0	0	0	0	0	NA	NA	NA	NA	1	1	0	0	0	NA	NA	0	NA	NA	NA	NA	NA	NA	NA	NA	NA	NA	NA	NA	NA	NA	NA	NA	NA	NA	NA	NA	NA	NA	NA	NA	NA	0	NA	NA	NA	NA	NA	NA
NCU02914T0	NCU02914T0	0	0	0	NA	NA	NA	NA	NA	NA	NA	NA	NA	0	NA	NA	NA	NA	NA	NA	NA	NA	NA	NA	NA	NA	NA	NA	NA	NA	NA	NA	NA	NA	NA	NA	NA	NA	NA	NA	NA	NA	NA	NA	NA	NA	NA	NA	NA
NCU02915T0	NCU02915T0	0	0	0	0	NA	NA	NA	NA	NA	NA	NA	NA	NA	NA	NA	NA	NA	NA	NA	NA	NA	NA	NA	NA	NA	NA	NA	NA	NA	NA	NA	NA	NA	NA	NA	NA	NA	NA	NA	NA	1	NA	NA	NA	NA	NA	NA	NA
NCU02916T0	NCU02916T0	0	0	0	0	0	1	0	0	NA	NA	NA	NA	NA	NA	NA	NA	NA	NA	NA	NA	NA	NA	NA	NA	NA	NA	NA	NA	NA	NA	NA	NA	NA	NA	NA	NA	1	1	NA	NA	0	1	0	1	NA	NA	NA	NA
NCU02917T0	NCU02917T0	1	0	0	0	0	0	0	0	1	1	0	1	0	0	0	NA	NA	NA	NA	NA	NA	NA	NA	NA	NA	NA	NA	NA	NA	NA	1	0	0	0	0	0	0	0	0	0	0	0	0	1	NA	NA	NA	NA
NCU02918T0	NCU02918T0	0	0	0	NA	NA	0	NA	NA	0	0	0	NA	NA	NA	0	NA	1	NA	NA	NA	NA	NA	0	NA	1	1	NA	NA	NA	NA	0	NA	0	NA	NA	NA	0	0	NA	NA	0	NA	NA	NA	NA	NA	NA	NA
NCU02919T0	NCU02919T0	0	0	0	NA	NA	0	NA	NA	NA	NA	NA	NA	NA	NA	0	NA	NA	NA	NA	NA	NA	NA	NA	NA	NA	NA	NA	NA	NA	NA	NA	NA	NA	NA	NA	NA	NA	NA	NA	NA	NA	NA	NA	NA	NA	NA	NA	NA
NCU02920T0	NCU02920T0	0	0	0	NA	NA	0	0	0	0	0	0	0	0	0	0	1	1	0	0	0	NA	0	0	0	NA	NA	NA	NA	NA	1	0	0	0	0	0	0	0	0	0	0	0	0	NA	NA	NA	NA	NA	NA
NCU02921T0	NCU02921T0	1	0	0	NA	NA	0	NA	NA	NA	0	0	NA	NA	NA	0	NA	NA	NA	NA	NA	NA	NA	NA	NA	0	0	0	NA	0	NA	NA	NA	NA	NA	NA	NA	NA	NA	NA	NA	NA	NA	NA	NA	NA	NA	NA	NA
NCU02922T0	NCU02922T0	0	0	0	0	NA	0	NA	NA	0	1	0	NA	NA	NA	NA	0	0	NA	NA	NA	NA	NA	NA	NA	NA	NA	NA	NA	NA	NA	NA	NA	NA	NA	NA	1	0	0	NA	0	0	0	NA	0	0	0	0	0
NCU02923T0	NCU02923T0	0	1	0	0	0	0	0	0	0	0	0	0	0	0	0	0	0	1	1	1	0	0	0	0	NA	NA	0	NA	0	NA	0	0	0	0	1	0	1	1	0	NA	0	0	NA	NA	NA	NA	NA	0
NCU02924T0	NCU02924T0	0	0	0	NA	NA	NA	NA	NA	NA	NA	NA	NA	NA	NA	NA	NA	NA	0	NA	NA	NA	0	NA	NA	NA	NA	0	NA	NA	NA	0	0	NA	NA	0	0	0	NA	NA	NA	0	NA	0	1	NA	NA	NA	NA
NCU02925T0	NCU02925T0	0	0	0	0	0	0	NA	0	NA	NA	0	NA	0	0	NA	0	0	0	0	0	0	0	0	0	0	0	0	NA	NA	NA	0	0	NA	0	NA	1	1	1	0	NA	0	NA	NA	NA	NA	NA	NA	NA
NCU02926T0	NCU02926T0	0	0	0	0	0	0	NA	NA	0	0	0	NA	NA	NA	NA	1	NA	0	0	NA	0	0	NA	NA	1	1	NA	NA	NA	NA	0	0	NA	0	1	1	NA	NA	0	NA	0	0	NA	0	NA	NA	NA	NA
NCU02927T0	NCU02927T0	0	0	0	NA	1	NA	NA	NA	NA	NA	NA	NA	NA	NA	0	NA	NA	NA	NA	NA	NA	NA	NA	NA	NA	NA	NA	NA	NA	NA	NA	NA	NA	NA	NA	NA	NA	NA	NA	NA	NA	NA	NA	NA	NA	NA	NA	NA
NCU02928T0	NCU02928T0	0	NA	0	NA	NA	NA	NA	NA	NA	NA	NA	NA	NA	NA	NA	NA	NA	NA	NA	NA	NA	NA	NA	NA	NA	NA	NA	NA	NA	NA	NA	NA	NA	NA	NA	NA	NA	NA	NA	NA	NA	NA	NA	NA	NA	NA	NA	NA
NCU02929T0	NCU02929T0	0	NA	0	NA	NA	NA	NA	NA	NA	NA	NA	0	NA	NA	NA	NA	NA	NA	NA	NA	NA	NA	NA	NA	NA	NA	NA	NA	NA	NA	NA	NA	NA	NA	NA	NA	NA	NA	NA	NA	NA	NA	NA	NA	NA	NA	NA	NA
NCU02930T0	NCU02930T0	0	0	0	NA	NA	0	NA	NA	0	1	0	0	0	0	0	NA	NA	0	NA	NA	NA	NA	NA	NA	NA	NA	NA	NA	NA	NA	NA	NA	NA	0	NA	NA	NA	0	NA	NA	0	NA	NA	NA	NA	NA	NA	NA
NCU02931T0	NCU02931T0	0	0	0	NA	0	NA	NA	NA	NA	1	0	0	0	0	0	0	NA	NA	NA	NA	NA	NA	NA	NA	NA	NA	NA	NA	0	NA	0	NA	0	NA	0	NA	0	NA	NA	NA	1	NA	1	NA	NA	NA	NA	NA
NCU02932T0	NCU02932T0	0	0	0	NA	NA	NA	NA	NA	NA	NA	NA	NA	NA	NA	NA	NA	NA	NA	NA	NA	NA	NA	NA	NA	NA	NA	NA	0	NA	NA	NA	NA	NA	NA	NA	NA	NA	NA	NA	NA	NA	NA	NA	NA	NA	NA	NA	NA
NCU02934T0	NCU02934T0	0	0	0	1	0	0	0	1	NA	NA	NA	1	1	1	0	1	1	NA	NA	NA	NA	NA	NA	NA	NA	NA	NA	NA	NA	NA	NA	NA	NA	NA	NA	NA	NA	NA	0	0	0	1	1	0	NA	NA	NA	NA
NCU02935T0	NCU02935T0	0	0	0	NA	0	NA	0	0	0	0	0	0	1	0	0	0	0	1	1	1	NA	NA	0	0	0	0	NA	0	0	0	0	0	NA	0	0	0	0	NA	0	0	0	0	0	NA	0	0	0	0
NCU02936T0	NCU02936T0	0	0	0	0	0	0	0	0	0	0	0	0	0	0	0	0	1	0	0	0	0	0	1	0	0	0	0	0	0	0	0	0	0	0	0	1	0	0	0	0	1	1	0	0	0	0	0	0
NCU02937T0	NCU02937T0	0	0	0	0	0	0	0	0	1	0	0	1	1	1	1	0	0	0	0	0	0	0	0	0	0	0	0	0	0	0	0	0	0	0	0	0	0	0	NA	0	0	0	1	1	NA	NA	NA	NA
NCU02938T0	NCU02938T0	0	0	0	0	0	0	0	0	0	0	0	0	0	0	0	0	0	NA	NA	NA	NA	NA	NA	NA	NA	NA	NA	NA	1	NA	NA	NA	NA	NA	NA	NA	NA	NA	NA	NA	NA	NA	NA	NA	NA	NA	NA	NA
NCU02939T0	NCU02939T0	0	0	NA	NA	NA	NA	NA	NA	NA	NA	NA	NA	NA	NA	NA	NA	NA	NA	NA	NA	NA	NA	NA	NA	NA	NA	NA	NA	NA	NA	NA	NA	NA	NA	NA	NA	NA	NA	NA	NA	NA	NA	NA	NA	NA	NA	NA	NA
NCU02940T0	NCU02940T0	0	0	0	0	1	0	NA	0	1	1	1	0	0	0	1	NA	0	0	0	0	0	NA	0	0	0	0	0	0	1	0	1	1	1	1	0	1	1	1	0	0	0	1	1	0	1	1	1	1
NCU02941T0	NCU02941T0	0	0	0	0	1	0	0	0	0	0	1	0	0	0	0	0	0	0	0	0	0	NA	0	0	0	1	0	0	0	0	0	0	0	0	1	0	1	1	0	0	0	0	0	NA	0	0	1	0
NCU02942T0	NCU02942T0	1	1	1	NA	0	0	0	0	0	0	0	0	0	0	0	0	0	0	0	0	NA	NA	0	0	NA	NA	NA	NA	NA	NA	0	0	1	0	0	1	0	0	NA	0	0	1	NA	NA	NA	NA	NA	NA
NCU02943T0	NCU02943T0	1	1	1	1	1	1	1	1	1	1	1	1	1	1	1	1	1	1	1	0	1	1	0	0	1	1	1	0	0	0	1	1	0	1	1	1	1	1	0	0	1	1	1	1	1	1	1	1
NCU02944T0	NCU02944T0	0	0	0	NA	NA	NA	NA	NA	NA	NA	NA	NA	NA	NA	NA	NA	NA	NA	NA	NA	NA	NA	NA	NA	NA	NA	NA	NA	NA	NA	NA	NA	NA	NA	NA	NA	NA	NA	NA	NA	NA	NA	NA	NA	NA	NA	NA	NA
NCU02945T0	NCU02945T0	1	0	1	1	0	1	1	1	0	0	0	0	0	0	NA	0	0	NA	0	0	0	0	0	0	0	0	0	0	0	0	0	0	0	0	NA	1	1	1	NA	0	0	NA	NA	0	NA	NA	NA	NA
NCU02946T0	NCU02946T0	0	0	0	NA	NA	NA	NA	NA	0	0	1	0	0	0	0	NA	NA	NA	NA	NA	NA	NA	NA	NA	NA	NA	NA	NA	NA	NA	NA	NA	NA	NA	NA	NA	NA	NA	NA	NA	0	NA	NA	NA	NA	NA	NA	NA
NCU02947T0	NCU02947T0	0	NA	0	NA	NA	NA	NA	NA	NA	NA	NA	NA	NA	NA	NA	0	NA	NA	NA	NA	NA	NA	NA	NA	NA	NA	NA	NA	NA	NA	NA	NA	NA	NA	NA	NA	NA	NA	NA	NA	NA	NA	NA	NA	NA	NA	NA	NA
NCU02948T0	NCU02948T0	0	0	0	0	0	0	1	0	0	0	0	0	0	0	0	1	0	0	0	0	0	0	0	0	0	0	0	0	0	NA	0	0	0	0	NA	0	0	0	0	0	0	0	1	0	1	1	1	1
NCU02949T0	NCU02949T0	0	0	0	0	0	0	NA	0	0	0	0	0	0	0	0	0	0	NA	NA	0	0	NA	NA	NA	NA	NA	NA	NA	0	NA	NA	0	0	0	NA	NA	NA	NA	0	0	0	NA	0	NA	NA	NA	NA	NA
NCU02950T0	NCU02950T0	0	0	0	0	0	0	0	0	0	0	0	0	0	0	0	0	1	0	0	0	0	0	NA	0	0	1	0	0	0	0	0	0	0	0	NA	0	0	0	NA	NA	0	1	NA	NA	NA	NA	NA	NA
NCU02951T0	NCU02951T0	1	1	1	1	0	0	0	1	1	1	1	1	1	1	1	1	1	1	1	1	1	0	1	1	1	1	0	1	1	1	1	1	1	0	1	NA	1	0	1	1	0	1	NA	0	0	0	0	0
NCU02952T0	NCU02952T0	0	NA	NA	0	0	0	1	0	0	NA	NA	0	NA	1	1	0	0	0	0	0	NA	NA	NA	0	0	0	0	0	0	0	0	0	0	0	NA	0	0	0	0	NA	1	0	1	NA	NA	NA	NA	NA
NCU02953T0	NCU02953T0	0	NA	NA	NA	NA	NA	NA	NA	NA	NA	NA	NA	NA	NA	NA	NA	NA	NA	NA	NA	NA	NA	NA	NA	NA	NA	NA	NA	NA	NA	NA	NA	NA	NA	NA	NA	NA	NA	NA	NA	NA	NA	NA	NA	NA	NA	NA	NA
NCU02954T0	NCU02954T0	1	1	0	1	0	0	0	1	0	0	0	NA	0	0	0	0	0	1	1	0	0	0	0	0	1	1	1	0	0	0	1	1	1	0	NA	1	1	1	0	0	0	0	NA	0	1	1	0	0
NCU02955T0	NCU02955T0	1	1	1	1	1	1	1	1	1	1	1	1	1	1	1	1	1	1	1	1	1	1	1	0	1	1	1	NA	1	1	0	0	0	0	0	1	1	1	0	1	1	0	NA	0	0	0	0	NA
NCU02956T0	NCU02956T0	0	0	0	0	0	0	0	0	1	0	0	0	0	0	0	1	1	NA	NA	NA	NA	NA	NA	NA	NA	NA	NA	NA	NA	NA	NA	NA	NA	NA	NA	NA	NA	NA	NA	NA	NA	NA	1	NA	NA	NA	NA	NA
NCU02957T0	NCU02957T0	0	0	0	0	1	0	0	0	0	0	0	0	0	1	0	0	0	NA	NA	0	0	0	0	0	0	0	1	0	0	0	0	0	0	0	0	0	0	0	0	0	1	0	0	0	NA	NA	NA	NA
NCU02960T0	NCU02960T0	0	0	0	1	0	0	NA	0	0	0	0	0	0	0	0	1	0	0	0	0	0	0	0	0	0	0	NA	1	0	0	0	0	0	0	NA	0	0	0	0	0	0	0	1	0	1	1	1	0
NCU02961T0	NCU02961T0	0	0	0	0	0	1	1	0	0	0	0	0	1	0	0	1	0	0	0	1	1	1	0	0	0	0	1	1	1	0	0	1	0	0	0	0	0	0	0	0	0	0	1	0	1	1	0	0
NCU02962T0	NCU02962T0	0	0	0	NA	0	0	0	0	0	0	0	0	0	NA	0	NA	0	0	0	0	NA	NA	NA	0	0	0	0	NA	NA	0	0	0	NA	0	0	0	0	NA	NA	NA	NA	NA	NA	0	NA	NA	NA	NA
NCU02963T0	NCU02963T0	0	0	0	0	0	0	NA	NA	0	0	0	0	0	0	NA	0	0	0	0	0	NA	0	0	0	0	0	0	0	0	0	1	0	0	0	NA	NA	0	0	1	0	0	0	0	1	0	0	0	0
NCU02964T0	NCU02964T0	0	0	0	1	1	NA	NA	NA	NA	NA	NA	0	NA	NA	NA	NA	NA	NA	NA	NA	NA	NA	NA	NA	NA	NA	NA	NA	NA	NA	NA	NA	NA	NA	NA	NA	NA	NA	NA	NA	NA	NA	NA	NA	NA	NA	NA	NA
NCU02965T0	NCU02965T0	0	0	0	0	0	0	0	0	1	0	1	1	1	0	0	0	1	1	1	0	1	0	1	1	0	0	0	0	1	0	0	0	0	1	0	0	0	0	0	0	1	0	0	0	0	0	0	0
NCU02966T0	NCU02966T0	0	0	0	0	0	1	0	0	0	1	0	0	0	0	0	1	1	1	1	1	1	1	1	0	0	0	1	0	1	0	0	1	1	1	1	1	0	0	0	0	1	1	1	1	0	0	0	0
NCU02967T0	NCU02967T0	0	NA	0	0	0	0	0	0	0	0	0	1	0	0	0	0	0	0	0	0	0	0	0	0	0	0	1	1	1	1	0	0	0	1	0	0	0	0	0	0	0	0	0	0	1	1	1	0
NCU02968T0	NCU02968T0	0	0	0	0	0	0	0	0	0	0	0	NA	0	0	0	0	1	0	0	0	0	0	0	0	0	1	1	0	0	1	0	0	0	0	0	0	0	0	0	NA	0	1	0	0	1	1	1	1
NCU02969T0	NCU02969T0	0	0	0	0	0	0	0	0	0	1	1	1	0	0	0	0	0	0	0	0	0	NA	0	1	0	0	0	1	1	0	0	0	0	0	0	0	0	0	0	0	0	0	0	1	1	1	0	0
NCU02970T0	NCU02970T0	1	0	1	NA	0	1	0	0	0	0	0	0	0	NA	0	0	0	0	0	0	NA	NA	0	0	1	1	NA	0	0	0	0	1	1	0	NA	0	0	0	0	0	0	0	0	0	NA	0	NA	0
NCU02972T0	NCU02972T0	0	0	0	0	0	NA	NA	NA	1	0	0	1	0	NA	0	NA	NA	NA	NA	NA	NA	NA	NA	NA	0	0	NA	NA	0	NA	NA	NA	NA	NA	NA	NA	NA	NA	NA	NA	NA	0	NA	NA	NA	NA	NA	NA
NCU02973T0	NCU02973T0	1	1	1	1	1	1	1	1	1	0	0	1	1	NA	NA	1	1	1	1	NA	0	1	1	1	1	1	1	1	1	1	1	1	1	1	1	1	1	1	0	0	1	1	0	0	0	0	0	1
NCU02974T0	NCU02974T0	0	0	0	0	0	0	0	0	0	0	0	0	0	NA	1	NA	0	0	0	0	0	0	0	0	0	0	NA	0	0	NA	0	0	0	0	0	0	0	0	0	0	0	0	1	1	NA	NA	NA	NA
NCU02975T0	NCU02975T0	0	NA	0	0	1	0	NA	NA	NA	NA	NA	NA	NA	NA	NA	0	NA	NA	NA	NA	NA	NA	NA	NA	NA	NA	NA	NA	NA	NA	NA	NA	NA	NA	1	NA	NA	NA	NA	NA	NA	NA	NA	NA	NA	NA	NA	NA
NCU02976T0	NCU02976T0	0	NA	NA	NA	0	NA	NA	NA	NA	NA	NA	NA	NA	NA	NA	NA	NA	NA	NA	NA	NA	NA	NA	NA	NA	NA	NA	NA	NA	NA	NA	NA	NA	NA	NA	NA	NA	NA	NA	NA	NA	NA	NA	NA	NA	NA	NA	NA
NCU02977T0	NCU02977T0	0	0	0	0	0	0	NA	0	0	0	1	0	0	NA	0	0	0	NA	0	0	0	0	0	0	0	0	0	0	0	0	0	0	0	0	NA	0	0	0	0	0	0	0	0	0	0	0	0	0
NCU02978T0	NCU02978T0	0	0	0	0	0	0	0	0	1	0	1	0	0	NA	0	1	1	0	0	0	0	1	0	0	0	0	0	0	0	0	0	0	0	0	NA	0	0	0	1	0	0	1	0	NA	0	0	0	1
NCU02979T0	NCU02979T0	0	0	0	0	0	0	0	0	0	0	0	0	0	0	0	0	1	0	0	0	0	0	0	0	0	0	0	0	0	NA	0	0	0	0	0	0	0	0	0	0	0	0	0	0	0	0	0	0
NCU02980T0	NCU02980T0	0	1	0	0	0	0	0	0	0	0	0	NA	0	0	0	0	0	0	0	0	0	0	0	0	0	0	0	1	1	0	0	0	NA	NA	0	0	NA	0	0	0	NA	1	0	1	0	0	NA	NA
NCU02982T0	NCU02982T0	1	1	1	0	1	0	0	0	0	1	1	1	1	1	1	1	1	0	0	0	0	0	0	0	0	0	0	0	0	0	0	1	1	1	NA	1	0	0	1	1	1	1	0	1	0	0	0	0
NCU02983T0	NCU02983T0	0	0	0	1	0	0	0	0	1	0	0	NA	0	0	0	0	1	0	0	0	NA	NA	0	0	1	1	NA	0	0	NA	0	0	0	0	NA	NA	0	NA	0	0	NA	0	0	1	NA	NA	NA	NA
NCU02984T0	NCU02984T0	0	0	0	0	0	0	NA	0	0	1	0	0	0	0	0	0	0	1	1	0	1	1	1	1	0	0	NA	0	0	1	0	0	0	0	0	0	0	0	0	0	0	0	0	0	0	0	0	0
NCU02988T0	NCU02988T0	0	1	0	1	0	0	0	NA	0	1	0	0	1	0	0	1	0	0	0	0	0	0	0	0	0	0	0	1	0	0	0	0	0	0	NA	0	0	0	0	NA	0	0	NA	0	NA	NA	NA	NA
NCU02989T0	NCU02989T0	0	NA	0	0	NA	NA	NA	NA	NA	0	0	0	0	NA	1	NA	0	NA	NA	NA	NA	NA	NA	NA	NA	NA	NA	0	0	NA	0	NA	NA	NA	NA	0	NA	NA	0	0	NA	NA	0	NA	NA	NA	NA	NA
NCU02990T0	NCU02990T0	0	0	0	NA	NA	NA	NA	NA	NA	0	NA	0	0	NA	0	NA	NA	NA	NA	NA	NA	NA	NA	NA	0	NA	NA	NA	NA	NA	NA	NA	NA	NA	NA	NA	NA	NA	NA	NA	0	0	0	NA	NA	NA	NA	NA
NCU02994T0	NCU02994T0	0	0	0	0	1	0	0	0	0	1	1	1	0	NA	NA	NA	NA	NA	NA	NA	NA	NA	NA	NA	NA	NA	NA	NA	NA	NA	NA	NA	NA	NA	NA	NA	NA	NA	NA	NA	NA	NA	NA	NA	NA	NA	NA	NA
NCU02996T0	NCU02996T0	0	0	0	0	0	1	0	0	0	1	1	0	0	0	0	0	1	0	0	0	0	0	0	0	0	0	0	NA	0	1	0	0	1	0	0	0	0	0	0	0	1	0	0	1	1	1	1	0
NCU02997T0	NCU02997T0	0	0	0	NA	0	1	0	0	0	1	0	0	0	0	0	0	NA	0	0	0	1	1	0	0	0	0	0	NA	1	0	1	0	0	0	0	0	NA	0	0	0	0	0	NA	NA	NA	NA	NA	NA
NCU03000T0	NCU03000T0	0	0	0	0	0	0	NA	NA	NA	NA	NA	NA	NA	NA	NA	NA	NA	NA	NA	NA	NA	NA	NA	NA	NA	NA	NA	NA	NA	NA	NA	NA	NA	NA	NA	NA	NA	NA	NA	NA	0	0	0	NA	NA	NA	NA	NA
NCU03001T0	NCU03001T0	0	1	0	NA	NA	NA	NA	NA	NA	NA	NA	NA	NA	NA	NA	NA	NA	NA	NA	NA	NA	NA	NA	NA	NA	NA	NA	NA	NA	NA	NA	NA	NA	NA	NA	NA	NA	NA	NA	NA	NA	NA	NA	NA	NA	NA	NA	NA
NCU03003T0	NCU03003T0	0	0	0	0	0	NA	NA	NA	NA	NA	NA	NA	NA	NA	NA	NA	NA	NA	NA	NA	NA	NA	NA	NA	NA	NA	NA	NA	NA	NA	NA	NA	NA	NA	NA	NA	NA	NA	NA	NA	NA	NA	NA	NA	NA	NA	NA	NA
NCU03004T0	NCU03004T0	0	0	0	1	0	1	1	1	0	1	1	1	1	1	1	0	0	1	1	1	NA	1	1	1	1	1	1	1	1	0	1	0	1	1	NA	1	1	1	1	1	0	1	0	0	0	0	0	0
NCU03006T0	NCU03006T0	0	0	0	0	1	0	1	1	0	0	0	0	0	1	1	0	0	0	0	0	0	0	0	0	1	1	0	0	0	0	1	1	0	0	0	0	1	1	0	0	0	0	1	0	0	0	0	0
NCU03007T0	NCU03007T0	0	0	0	0	0	1	0	0	0	0	0	0	0	0	0	1	0	0	0	0	0	0	1	0	0	0	1	1	1	1	1	0	0	0	NA	0	0	0	0	0	0	0	1	1	0	0	NA	0
NCU03008T0	NCU03008T0	1	NA	NA	NA	1	NA	1	1	1	0	1	1	1	1	1	1	1	NA	1	1	NA	NA	1	1	0	0	NA	1	1	0	1	NA	1	1	1	1	1	1	1	0	0	0	0	1	1	1	0	0
NCU03009T0	NCU03009T0	0	1	0	0	0	0	1	1	0	0	0	1	0	0	0	1	1	0	0	0	0	0	0	0	0	0	0	0	0	0	0	0	0	0	NA	0	0	0	0	0	0	0	0	0	0	0	0	0
NCU03010T0	NCU03010T0	0	0	0	0	0	1	0	0	0	0	0	0	1	0	0	0	0	0	0	0	0	0	0	0	0	0	0	0	0	0	0	1	1	1	0	1	1	1	0	0	0	0	0	0	1	NA	1	0
NCU03011T0	NCU03011T0	0	0	0	NA	0	0	NA	NA	NA	NA	NA	NA	0	0	0	NA	NA	NA	NA	NA	NA	NA	NA	NA	NA	NA	NA	NA	NA	NA	NA	NA	NA	NA	NA	NA	NA	NA	0	0	0	NA	1	NA	NA	NA	NA	NA
NCU03013T0	NCU03013T0	1	0	0	0	0	0	0	0	0	0	1	0	1	0	0	0	1	0	0	0	0	0	0	0	0	0	0	0	NA	0	0	0	0	0	0	0	0	0	0	0	0	0	0	1	NA	NA	NA	NA
NCU03014T0	NCU03014T0	0	NA	NA	NA	NA	NA	NA	NA	NA	NA	NA	NA	NA	NA	NA	NA	NA	NA	NA	NA	NA	NA	NA	NA	NA	NA	NA	NA	NA	NA	NA	NA	NA	NA	NA	NA	NA	NA	NA	NA	NA	NA	NA	NA	NA	NA	NA	NA
NCU03015T0	NCU03015T0	1	0	0	NA	NA	NA	NA	NA	NA	NA	NA	NA	1	0	NA	NA	NA	NA	NA	NA	NA	NA	NA	NA	NA	NA	NA	NA	NA	NA	NA	NA	NA	NA	NA	NA	NA	NA	NA	NA	NA	NA	NA	NA	NA	NA	NA	NA
NCU03016T0	NCU03016T0	0	0	0	NA	NA	1	NA	NA	0	NA	NA	NA	0	0	0	NA	NA	NA	NA	NA	NA	NA	NA	NA	NA	NA	NA	NA	NA	NA	NA	0	0	NA	NA	0	NA	NA	NA	NA	NA	NA	NA	NA	NA	NA	NA	NA
NCU03017T0	NCU03017T0	0	0	0	NA	NA	NA	NA	NA	NA	NA	NA	NA	NA	NA	NA	NA	NA	NA	NA	NA	NA	NA	NA	NA	NA	NA	NA	NA	NA	NA	NA	NA	NA	NA	NA	NA	NA	NA	NA	NA	NA	NA	NA	NA	NA	NA	NA	NA
NCU03018T0	NCU03018T0	0	0	0	0	1	0	0	0	NA	NA	0	NA	0	0	0	0	0	0	0	0	0	0	0	0	0	0	0	NA	1	0	1	1	1	0	0	0	0	0	0	0	0	0	1	1	1	1	1	1
NCU03019T0	NCU03019T0	0	NA	0	0	1	0	0	0	NA	NA	NA	NA	0	0	0	0	NA	NA	NA	NA	NA	NA	NA	NA	NA	NA	NA	NA	NA	NA	0	NA	NA	1	NA	0	1	1	NA	NA	NA	NA	0	NA	NA	NA	NA	NA
NCU03020T0	NCU03020T0	0	0	0	0	0	0	0	0	0	0	1	0	0	0	0	0	0	1	1	0	0	1	1	1	0	NA	0	0	0	0	0	0	0	0	0	0	0	0	0	0	0	0	1	0	NA	NA	NA	NA
NCU03021T0	NCU03021T0	1	0	1	0	0	0	1	0	0	0	1	0	0	0	0	1	0	0	NA	0	0	0	0	0	0	0	1	0	0	0	0	0	0	0	NA	0	0	NA	0	0	0	1	1	0	NA	0	0	NA
NCU03022T0	NCU03022T0	0	0	0	NA	0	NA	0	0	0	0	1	NA	NA	NA	NA	NA	NA	NA	NA	NA	NA	NA	NA	NA	NA	NA	NA	0	NA	NA	NA	NA	NA	NA	NA	NA	NA	NA	NA	NA	NA	NA	NA	NA	NA	NA	NA	NA
NCU03023T0	NCU03023T0	0	0	0	1	1	0	0	0	0	0	0	0	0	0	0	0	0	NA	NA	NA	NA	NA	NA	NA	NA	NA	NA	0	0	0	0	NA	0	NA	0	0	0	0	0	NA	0	0	NA	0	NA	NA	NA	NA
NCU03024T0	NCU03024T0	0	0	0	NA	0	1	0	0	0	0	0	0	0	0	0	0	0	0	0	0	0	0	0	0	0	0	0	0	1	0	0	0	0	1	1	0	1	1	0	0	0	0	1	0	0	0	0	0
NCU03026T0	NCU03026T0	0	0	0	0	0	0	0	0	0	0	0	0	1	0	0	1	1	0	0	0	0	1	0	0	1	1	0	0	0	0	1	0	0	0	0	0	0	0	NA	NA	0	0	NA	0	NA	NA	NA	NA
NCU03028T0	NCU03028T0	0	0	0	0	0	0	0	0	0	0	0	1	0	0	0	0	0	0	0	0	0	0	0	0	0	0	0	0	0	0	0	0	0	0	NA	0	0	0	0	NA	NA	1	0	0	0	0	0	0
NCU03029T0	NCU03029T0	0	0	0	NA	0	0	0	0	0	0	0	0	0	0	0	0	0	0	0	0	0	0	0	1	0	0	0	0	0	0	0	0	0	0	1	0	0	0	1	0	0	0	0	0	0	0	0	0
NCU03030T0	NCU03030T0	1	1	1	1	1	0	1	1	1	1	1	1	1	1	1	1	1	1	1	1	1	1	1	1	1	1	1	1	1	1	1	1	1	1	NA	1	1	1	0	0	1	1	0	0	0	0	0	NA
NCU03031T0	NCU03031T0	0	0	0	0	0	0	0	0	0	1	1	0	1	0	0	0	0	1	0	0	0	0	0	0	0	0	NA	0	0	0	0	0	0	0	NA	0	0	NA	0	0	1	1	0	0	0	0	0	1
NCU03032T0	NCU03032T0	0	0	0	0	0	0	0	0	0	0	0	0	0	0	0	0	0	0	0	0	0	NA	0	0	0	NA	0	0	0	0	0	1	1	1	0	0	0	0	0	0	0	0	0	0	NA	NA	NA	NA
NCU03033T0	NCU03033T0	0	0	0	0	0	0	0	0	0	0	NA	0	0	0	0	0	0	NA	NA	NA	0	0	0	1	0	0	0	0	0	NA	0	0	0	0	0	0	0	0	NA	0	0	0	0	0	1	1	1	NA
NCU03034T0	NCU03034T0	0	NA	0	NA	NA	NA	NA	NA	NA	NA	NA	NA	NA	NA	NA	NA	NA	NA	NA	NA	NA	NA	NA	NA	NA	NA	NA	NA	NA	NA	NA	NA	NA	NA	NA	NA	NA	NA	NA	NA	NA	NA	NA	NA	NA	NA	NA	NA
NCU03035T0	NCU03035T0	0	0	0	0	0	0	NA	0	0	0	0	0	0	0	0	0	0	0	0	0	0	0	0	0	NA	NA	NA	0	0	0	0	NA	NA	NA	NA	NA	NA	NA	NA	NA	0	0	NA	NA	NA	NA	NA	NA
NCU03036T0	NCU03036T0	0	0	0	0	0	0	0	0	0	0	0	0	0	0	0	0	0	0	0	0	0	0	0	0	0	0	0	1	0	0	0	0	0	1	0	0	0	0	0	0	0	0	1	NA	NA	NA	NA	NA
NCU03037T0	NCU03037T0	0	0	0	0	0	0	0	0	NA	0	NA	NA	0	0	NA	1	0	0	0	0	NA	0	NA	0	0	NA	NA	1	0	NA	0	NA	NA	NA	NA	NA	NA	NA	NA	NA	0	NA	NA	NA	NA	NA	NA	NA
NCU03038T0	NCU03038T0	0	0	0	0	0	0	0	0	0	0	0	0	0	0	0	0	0	0	0	0	0	0	0	0	0	0	NA	1	1	0	0	0	0	0	NA	0	0	0	0	0	0	0	1	0	1	1	NA	1
NCU03039T0	NCU03039T0	0	0	0	1	1	1	1	1	1	0	0	0	0	1	0	1	1	1	1	1	1	0	1	1	0	0	0	1	1	1	NA	1	1	1	NA	1	1	1	1	1	1	1	0	0	1	1	1	NA
NCU03040T0	NCU03040T0	0	0	0	0	1	0	0	0	0	1	0	0	0	1	1	NA	1	1	1	1	1	1	1	1	0	0	0	0	0	0	0	0	0	1	1	1	0	0	0	0	0	0	1	1	0	0	0	0
NCU03041T0	NCU03041T0	0	0	0	NA	NA	NA	NA	NA	0	0	0	NA	0	0	NA	NA	NA	0	0	0	NA	NA	0	0	NA	0	NA	0	1	NA	1	0	0	0	0	NA	0	0	0	NA	NA	0	0	1	1	NA	NA	NA
NCU03042T0	NCU03042T0	0	0	0	0	0	0	0	0	0	0	0	0	0	0	0	1	0	1	1	1	1	1	1	1	1	1	1	1	1	1	0	0	0	0	0	0	0	0	0	0	1	0	1	0	1	1	0	1
NCU03043T0	NCU03043T0	1	1	1	0	0	0	0	0	1	1	1	0	NA	0	0	1	1	1	1	1	1	1	NA	1	1	1	1	NA	1	NA	1	1	1	0	1	1	1	1	NA	0	1	1	0	0	NA	NA	NA	NA
NCU03044T0	NCU03044T0	1	NA	1	NA	NA	NA	NA	NA	NA	NA	NA	NA	NA	NA	NA	NA	NA	NA	NA	NA	NA	NA	NA	NA	NA	NA	NA	NA	NA	NA	NA	NA	NA	NA	NA	NA	NA	NA	NA	NA	NA	NA	NA	NA	NA	NA	NA	NA
NCU03045T0	NCU03045T0	0	0	0	NA	1	0	0	1	0	1	1	0	1	1	0	0	0	0	0	0	0	0	0	0	0	0	0	0	0	0	1	0	0	1	1	0	1	1	0	0	1	0	1	0	1	1	1	NA
NCU03048T0	NCU03048T0	0	0	0	0	0	0	0	0	0	0	0	0	0	0	0	0	0	0	0	0	0	0	0	0	0	0	0	0	0	0	0	0	0	0	0	0	0	NA	NA	0	NA	NA	NA	0	NA	NA	NA	NA
NCU03049T0	NCU03049T0	0	0	0	0	0	0	0	0	NA	0	NA	0	0	0	0	NA	NA	NA	NA	NA	NA	NA	NA	NA	NA	NA	NA	NA	NA	NA	0	0	0	NA	0	NA	NA	NA	1	NA	0	0	0	NA	NA	NA	NA	NA
NCU03050T0	NCU03050T0	0	0	0	0	0	0	0	0	0	0	0	0	0	0	0	0	0	0	0	0	0	0	0	0	0	0	0	0	0	0	0	1	1	0	NA	0	0	0	0	0	0	0	0	0	0	0	0	0
NCU03051T0	NCU03051T0	0	0	0	0	0	1	0	0	0	0	0	0	0	0	0	0	0	1	1	0	0	1	0	1	0	0	0	0	0	0	0	0	0	0	0	0	1	1	0	0	0	0	1	1	1	1	1	NA
NCU03052T0	NCU03052T0	0	0	0	NA	NA	NA	NA	NA	0	NA	0	NA	NA	NA	NA	NA	NA	0	NA	0	NA	NA	NA	0	NA	NA	NA	NA	1	NA	NA	NA	NA	NA	NA	NA	NA	NA	NA	NA	NA	NA	NA	NA	NA	NA	NA	NA
NCU03053T0	NCU03053T0	0	0	0	NA	0	NA	NA	NA	NA	NA	NA	NA	NA	NA	NA	NA	NA	NA	NA	NA	NA	NA	NA	NA	NA	NA	NA	NA	NA	NA	NA	NA	NA	NA	NA	NA	NA	NA	NA	NA	NA	NA	NA	NA	NA	NA	NA	NA
NCU03054T0	NCU03054T0	0	0	0	0	0	0	0	0	0	0	0	0	1	0	0	0	0	0	0	0	NA	0	0	0	0	0	0	0	0	0	0	0	0	0	NA	NA	0	NA	0	0	1	0	0	0	NA	NA	NA	NA
NCU03055T0	NCU03055T0	0	0	0	0	0	0	0	0	0	0	0	0	0	0	0	1	0	0	0	0	0	0	0	0	1	1	1	1	0	0	0	0	1	0	0	0	0	0	0	0	1	1	0	0	1	1	1	NA
NCU03056T0	NCU03056T0	0	0	0	NA	NA	NA	NA	NA	NA	NA	NA	NA	NA	NA	NA	NA	NA	NA	NA	NA	NA	NA	NA	NA	NA	NA	NA	NA	NA	NA	NA	NA	NA	NA	NA	NA	NA	NA	NA	NA	NA	NA	NA	NA	NA	NA	NA	NA
NCU03057T0	NCU03057T0	0	0	0	0	0	0	0	0	NA	NA	NA	0	0	0	1	0	NA	NA	NA	NA	NA	NA	NA	NA	NA	NA	NA	NA	NA	NA	0	0	0	NA	0	NA	0	0	0	0	0	0	NA	NA	NA	NA	NA	NA
NCU03058T0	NCU03058T0	1	0	0	0	0	0	0	0	0	1	0	0	0	1	1	1	0	0	0	0	0	0	0	0	0	0	NA	0	0	1	1	NA	0	0	0	0	NA	1	0	0	0	0	0	NA	NA	NA	NA	NA
NCU03059T0	NCU03059T0	1	1	1	0	0	0	NA	0	0	0	0	1	1	1	0	0	0	1	1	1	1	1	1	1	0	0	0	0	1	0	0	1	1	1	1	0	0	0	0	0	1	0	1	1	0	0	0	NA
NCU03060T0	NCU03060T0	0	0	0	0	0	0	0	0	0	0	0	0	0	0	0	0	0	1	1	1	1	1	1	1	0	0	0	0	0	0	0	0	0	0	0	0	0	0	0	0	0	0	0	0	1	1	1	1
NCU03061T0	NCU03061T0	0	0	0	0	0	0	NA	0	NA	0	0	NA	0	0	0	0	0	0	0	0	1	0	1	0	0	0	0	0	0	0	0	0	1	0	NA	0	0	0	0	0	0	0	0	1	0	0	0	0
NCU03062T0	NCU03062T0	0	0	0	0	1	0	NA	0	0	0	0	0	0	0	0	NA	0	0	0	0	0	0	0	0	0	0	0	0	0	0	0	1	NA	1	1	0	0	0	0	0	0	1	NA	0	0	0	0	0
NCU03063T0	NCU03063T0	0	0	0	0	0	0	0	0	0	0	0	0	0	0	0	0	0	0	0	0	0	0	1	0	1	1	0	1	1	0	0	0	0	0	0	0	0	0	0	NA	0	1	NA	0	NA	NA	NA	NA
NCU03064T0	NCU03064T0	0	0	0	0	0	0	0	0	0	0	0	0	0	0	0	0	0	0	0	0	0	0	0	0	0	0	0	0	0	0	0	0	0	0	1	NA	0	0	0	0	0	0	0	0	NA	NA	NA	NA
NCU03065T0	NCU03065T0	0	0	0	0	0	1	1	0	0	1	1	0	0	0	0	0	0	0	0	1	1	1	0	0	0	0	0	0	0	0	0	0	0	0	1	0	0	0	0	0	0	0	1	0	1	1	1	1
NCU03066T0	NCU03066T0	0	0	0	0	0	0	0	0	0	0	0	NA	0	0	0	0	1	0	0	0	0	0	0	1	0	0	0	1	0	0	0	0	0	0	NA	0	0	0	0	NA	0	0	1	0	1	1	1	1
NCU03067T0	NCU03067T0	0	0	0	NA	NA	NA	NA	NA	NA	NA	0	NA	NA	NA	NA	NA	NA	NA	NA	NA	NA	NA	NA	NA	NA	NA	NA	NA	NA	NA	NA	NA	NA	NA	NA	NA	0	0	0	NA	NA	NA	NA	NA	NA	NA	NA	NA
NCU03068T0	NCU03068T0	0	0	0	0	0	0	0	0	0	0	0	0	0	0	0	NA	0	0	0	0	0	0	0	0	0	0	NA	0	0	0	1	0	0	1	0	0	1	1	0	0	0	0	0	0	0	0	0	0
NCU03070T0	NCU03070T0	0	0	0	0	1	1	NA	0	1	1	1	1	1	NA	1	NA	1	0	0	0	0	0	0	0	NA	NA	NA	NA	NA	0	NA	1	1	0	1	NA	NA	NA	NA	NA	0	NA	NA	NA	NA	NA	NA	NA
NCU03071T0	NCU03071T0	0	0	0	0	0	0	0	0	0	0	0	0	0	0	0	0	0	0	0	0	1	1	0	0	0	0	0	0	0	0	0	0	0	0	0	0	0	NA	0	0	0	0	0	0	1	1	1	1
NCU03072T0	NCU03072T0	0	0	0	1	0	0	0	0	0	0	0	1	0	0	0	0	0	0	0	0	0	0	0	0	0	0	0	0	0	0	0	0	0	0	NA	0	0	0	NA	0	0	0	0	NA	NA	NA	NA	NA
NCU03073T0	NCU03073T0	0	0	0	0	0	0	0	NA	1	0	0	NA	NA	0	0	1	0	0	0	0	0	0	0	0	0	0	0	0	1	0	0	0	0	0	1	0	0	0	0	NA	0	0	NA	NA	0	0	NA	NA
NCU03074T0	NCU03074T0	0	0	0	0	0	0	0	0	0	0	NA	0	0	0	0	NA	1	NA	NA	NA	NA	NA	NA	NA	NA	NA	NA	NA	NA	NA	NA	NA	NA	NA	NA	NA	NA	NA	NA	NA	NA	NA	NA	NA	NA	NA	NA	NA
NCU03076T0	NCU03076T0	0	0	0	0	0	0	0	0	0	0	1	0	1	0	0	0	0	0	1	1	1	1	0	1	0	0	0	0	0	0	0	0	0	0	1	0	0	0	0	0	0	0	0	1	0	0	0	0
NCU03077T0	NCU03077T0	0	0	0	0	0	0	0	0	0	0	0	0	0	0	1	0	0	0	0	0	0	0	1	0	0	0	0	NA	0	0	NA	0	0	0	NA	0	0	NA	0	0	0	NA	0	0	NA	NA	NA	NA
NCU03078T0	NCU03078T0	0	0	0	NA	NA	1	NA	NA	NA	NA	NA	NA	NA	NA	NA	NA	NA	NA	NA	NA	NA	NA	NA	NA	NA	NA	NA	NA	NA	NA	NA	NA	NA	NA	NA	NA	NA	NA	NA	NA	NA	NA	NA	NA	NA	NA	NA	NA
NCU03079T0	NCU03079T0	0	0	1	0	0	0	0	0	0	0	1	0	0	0	1	1	0	0	0	0	0	0	0	1	1	1	0	NA	0	0	1	0	0	1	0	0	0	0	0	0	0	1	NA	1	0	0	0	0
NCU03080T0	NCU03080T0	0	0	0	0	0	1	0	NA	0	0	0	1	1	1	1	0	1	1	1	1	1	1	1	0	1	1	1	0	1	1	1	0	0	1	1	0	1	1	NA	1	0	1	NA	NA	NA	NA	NA	NA
NCU03081T0	NCU03081T0	0	1	1	NA	1	0	NA	0	0	1	0	0	0	0	0	0	0	0	0	0	0	0	0	0	0	0	0	NA	0	1	0	0	0	0	0	0	0	0	0	NA	NA	NA	NA	NA	NA	NA	NA	NA
NCU03082T0	NCU03082T0	0	0	0	0	0	0	NA	0	0	1	1	0	0	0	0	0	0	0	NA	0	0	0	0	0	0	0	0	0	0	NA	0	1	NA	0	0	1	NA	1	NA	NA	0	0	NA	NA	NA	NA	NA	NA
NCU03083T0	NCU03083T0	1	0	0	1	1	1	0	0	0	1	1	0	0	0	0	0	0	0	NA	0	0	0	0	0	0	0	0	1	0	0	0	0	0	0	0	NA	0	0	0	0	1	0	NA	NA	NA	NA	NA	NA
NCU03084T0	NCU03084T0	0	0	0	0	0	0	0	0	0	1	0	0	0	0	0	0	0	0	0	0	0	0	0	1	1	1	0	0	0	0	0	0	0	0	0	0	0	1	0	0	1	1	1	1	NA	NA	NA	NA
NCU03085T0	NCU03085T0	0	NA	0	NA	NA	0	NA	0	0	0	0	NA	0	0	0	0	0	0	0	0	NA	NA	0	0	0	1	0	0	0	NA	0	0	0	0	0	0	0	NA	0	0	0	0	0	0	NA	NA	NA	NA
NCU03086T0	NCU03086T0	0	0	0	0	0	0	0	0	0	0	0	0	0	1	0	1	0	0	0	0	0	0	0	0	0	0	NA	0	0	0	0	0	0	0	0	0	0	0	0	0	0	0	NA	NA	NA	NA	NA	NA
NCU03087T0	NCU03087T0	0	0	0	0	0	0	NA	0	0	0	0	1	0	0	0	NA	0	0	0	0	0	0	0	0	0	0	0	0	0	0	0	0	0	0	0	0	0	0	0	0	0	0	1	1	NA	NA	NA	NA
NCU03088T0	NCU03088T0	0	0	0	0	0	0	0	0	0	1	1	0	0	0	0	0	0	NA	1	1	1	1	1	1	1	1	1	1	1	1	1	NA	1	1	1	0	NA	NA	0	NA	1	0	1	1	NA	NA	NA	NA
NCU03089T0	NCU03089T0	0	0	0	0	0	0	NA	0	NA	0	1	1	1	1	1	0	0	0	0	NA	0	0	0	0	0	0	0	0	0	NA	0	0	0	0	NA	NA	NA	1	1	0	1	0	1	0	NA	0	NA	0
NCU03091T0	NCU03091T0	1	1	1	1	0	0	NA	NA	0	0	0	0	0	0	0	0	0	0	0	0	0	0	0	0	0	0	0	0	0	0	0	0	0	0	0	NA	0	0	0	0	0	1	0	0	NA	NA	NA	NA
NCU03092T0	NCU03092T0	0	0	0	0	0	0	0	0	0	0	0	0	0	0	0	1	0	1	1	0	1	1	1	1	1	1	1	NA	1	0	0	0	0	1	1	NA	1	1	NA	1	NA	0	1	0	1	1	1	1
NCU03093T0	NCU03093T0	0	0	0	0	0	0	1	1	0	0	0	0	0	0	0	0	0	0	0	0	0	0	0	0	1	1	0	0	0	0	0	1	1	1	1	0	0	0	0	1	1	0	1	1	NA	NA	NA	NA
NCU03094T0	NCU03094T0	1	1	1	0	1	0	1	1	0	1	1	1	1	1	1	NA	1	1	1	1	1	1	1	1	1	1	1	1	1	1	0	1	1	1	0	NA	0	NA	0	0	1	0	1	1	NA	NA	NA	NA
NCU03095T0	NCU03095T0	1	1	1	0	1	0	0	0	0	0	0	0	0	0	0	1	1	0	0	0	0	1	1	NA	1	1	0	0	0	0	1	1	1	0	0	1	0	0	0	0	1	0	0	1	0	0	0	0
NCU03096T0	NCU03096T0	0	0	0	0	0	0	0	0	0	0	0	0	0	0	0	0	0	0	0	0	0	0	0	0	0	0	NA	0	0	0	0	0	0	0	0	NA	0	NA	0	0	0	0	NA	1	NA	NA	NA	NA
NCU03097T0	NCU03097T0	0	0	0	0	1	0	0	0	0	0	0	1	1	1	1	NA	0	0	0	0	0	0	0	0	0	0	0	0	0	0	0	0	0	0	NA	0	0	0	0	0	0	NA	1	0	NA	NA	NA	NA
NCU03098T0	NCU03098T0	0	0	0	0	0	0	0	0	0	0	1	0	0	0	0	1	1	NA	NA	NA	NA	NA	NA	NA	NA	NA	NA	NA	NA	NA	NA	0	0	0	1	NA	1	1	NA	NA	0	0	1	NA	NA	NA	NA	NA
NCU03099T0	NCU03099T0	0	1	0	0	0	0	NA	0	NA	0	0	0	0	0	0	0	0	0	0	0	0	0	NA	0	1	1	0	0	0	0	1	1	0	NA	0	0	0	0	0	NA	0	0	0	1	NA	NA	NA	NA
NCU03100T0	NCU03100T0	0	0	0	0	0	0	0	0	0	0	0	0	0	0	0	0	0	0	0	0	0	0	0	1	0	0	0	0	0	0	0	0	0	0	NA	0	0	0	0	0	0	0	0	0	0	0	0	0
NCU03101T0	NCU03101T0	0	0	0	0	0	1	1	1	1	0	0	0	0	0	0	0	0	1	1	0	1	1	1	1	1	1	0	1	1	1	0	0	0	0	0	1	1	1	0	0	1	1	1	1	NA	NA	NA	NA
NCU03102T0	NCU03102T0	0	0	0	0	0	0	0	0	0	0	0	0	0	0	0	0	0	0	0	0	NA	0	0	0	0	0	0	0	0	0	0	0	0	0	NA	0	0	NA	1	0	0	0	0	0	0	0	0	1
NCU03103T0	NCU03103T0	0	0	0	0	0	0	0	0	0	0	0	0	0	0	0	0	0	0	0	0	0	0	1	0	0	0	0	0	0	0	0	0	0	0	0	0	0	0	0	0	0	1	NA	0	0	0	0	NA
NCU03104T0	NCU03104T0	0	0	0	NA	NA	NA	NA	NA	NA	NA	NA	NA	NA	NA	NA	NA	NA	NA	NA	NA	NA	NA	NA	NA	NA	NA	NA	NA	NA	NA	NA	NA	NA	NA	NA	NA	NA	NA	NA	NA	NA	NA	NA	NA	NA	NA	NA	NA
NCU03105T0	NCU03105T0	0	0	0	0	0	0	0	0	0	0	0	0	0	0	1	1	0	1	1	1	1	1	0	0	1	0	0	0	0	0	0	0	0	NA	NA	0	0	0	0	0	0	0	1	0	NA	NA	NA	NA
NCU03106T0	NCU03106T0	0	0	0	NA	NA	NA	NA	NA	NA	NA	NA	NA	NA	NA	NA	NA	NA	NA	NA	NA	NA	NA	0	NA	NA	NA	NA	NA	NA	NA	NA	NA	NA	NA	NA	NA	NA	NA	NA	0	0	NA	NA	NA	NA	NA	NA	NA
NCU03107T0	NCU03107T0	0	0	0	1	0	0	0	0	0	0	0	0	0	0	0	1	0	0	0	0	1	NA	1	0	0	0	NA	0	0	0	0	0	0	0	0	0	1	1	0	0	0	0	1	1	NA	NA	NA	NA
NCU03108T0	NCU03108T0	0	0	0	1	0	0	0	0	0	1	1	1	0	0	0	0	0	0	0	0	0	0	0	1	0	0	0	0	0	0	0	0	0	0	0	0	0	0	0	0	0	0	1	0	0	1	0	0
NCU03109T0	NCU03109T0	0	0	1	1	0	NA	0	1	0	0	NA	NA	NA	NA	NA	0	1	NA	NA	NA	NA	NA	NA	NA	NA	NA	NA	NA	NA	NA	NA	NA	NA	NA	NA	NA	NA	NA	NA	NA	NA	NA	NA	0	NA	NA	NA	NA
NCU03110T0	NCU03110T0	1	0	1	NA	NA	NA	NA	NA	1	1	0	0	1	0	1	0	0	NA	NA	NA	NA	NA	NA	NA	NA	NA	NA	NA	NA	NA	0	0	0	0	0	0	NA	NA	NA	NA	NA	NA	0	NA	NA	NA	NA	NA
NCU03111T0	NCU03111T0	0	0	0	0	0	NA	0	0	NA	0	1	NA	1	0	0	NA	0	0	0	NA	NA	NA	NA	0	NA	NA	NA	0	0	0	0	0	0	0	0	0	NA	NA	NA	NA	0	0	NA	NA	NA	NA	NA	NA
NCU03112T0	NCU03112T0	0	0	0	0	0	0	1	1	0	0	1	0	1	0	0	1	1	1	1	1	1	1	1	1	1	1	1	1	1	0	1	0	0	0	NA	0	0	0	0	1	1	1	1	1	1	1	0	0
NCU03113T0	NCU03113T0	0	0	0	NA	1	0	1	1	0	0	0	0	0	1	1	0	1	0	0	0	0	0	0	0	0	0	0	0	0	0	0	0	0	0	0	0	0	0	0	NA	0	0	0	0	NA	NA	NA	NA
NCU03114T0	NCU03114T0	0	0	0	0	0	1	0	0	0	0	0	0	0	NA	0	0	0	0	0	0	0	0	0	0	0	0	0	0	0	1	0	0	0	0	1	0	0	0	0	0	0	0	1	0	1	1	1	1
NCU03115T0	NCU03115T0	0	0	0	0	0	0	0	0	0	0	0	0	0	0	0	0	0	0	1	1	1	1	NA	1	0	0	0	NA	0	0	1	1	1	1	1	0	0	0	0	0	0	0	0	0	0	0	0	NA
NCU03116T0	NCU03116T0	0	0	1	0	0	0	0	0	0	1	0	0	0	0	0	0	0	0	0	0	NA	NA	0	0	0	0	0	0	0	0	0	0	0	0	0	0	0	0	0	0	0	0	0	0	0	0	1	0
NCU03117T0	NCU03117T0	0	0	0	0	0	0	0	0	0	0	0	0	1	1	1	0	0	0	0	0	0	0	0	0	0	0	0	0	0	0	0	0	0	0	NA	0	0	0	0	1	0	1	1	0	0	0	0	0
NCU03118T0	NCU03118T0	0	0	0	0	0	0	0	0	0	0	0	0	0	NA	0	0	0	0	0	0	0	0	0	0	0	0	0	0	0	0	0	0	0	0	NA	NA	0	0	0	0	0	0	0	0	0	0	0	0
NCU03120T0	NCU03120T0	0	0	1	1	0	NA	0	0	0	0	0	0	0	1	0	NA	NA	NA	NA	NA	NA	NA	NA	NA	NA	NA	NA	NA	NA	NA	NA	NA	NA	1	NA	NA	NA	NA	NA	NA	0	0	NA	NA	NA	NA	NA	NA
NCU03121T0	NCU03121T0	0	0	0	NA	NA	0	NA	NA	0	0	0	0	0	1	0	NA	0	NA	NA	NA	NA	NA	NA	NA	NA	NA	NA	NA	NA	NA	NA	NA	NA	NA	1	NA	NA	NA	NA	NA	1	0	NA	NA	NA	NA	NA	NA
NCU03122T0	NCU03122T0	0	NA	NA	NA	NA	NA	NA	NA	NA	NA	NA	NA	NA	NA	NA	NA	NA	NA	NA	NA	NA	NA	NA	NA	NA	NA	NA	NA	NA	NA	NA	NA	NA	NA	NA	NA	NA	NA	NA	NA	NA	NA	NA	NA	NA	NA	NA	NA
NCU03122T1	NCU03122T1	0	0	0	0	0	0	NA	1	0	0	0	0	0	0	0	0	0	1	1	1	1	1	1	1	1	1	0	1	0	0	0	0	0	0	0	0	1	1	0	0	0	0	0	1	0	0	0	0
NCU03123T0	NCU03123T0	0	0	0	NA	1	NA	0	0	0	0	0	0	NA	NA	NA	0	NA	NA	NA	NA	NA	NA	0	0	NA	NA	NA	NA	NA	NA	NA	NA	NA	NA	NA	NA	NA	NA	NA	NA	NA	NA	NA	NA	NA	NA	NA	NA
NCU03124T0	NCU03124T0	0	0	0	0	0	0	0	0	0	0	0	0	0	0	0	0	0	0	0	0	0	0	0	0	0	0	0	0	0	0	0	0	0	0	NA	0	0	0	0	0	0	0	0	0	0	0	0	0
NCU03125T0	NCU03125T0	0	0	0	0	0	0	0	0	0	0	0	0	0	0	0	NA	0	0	0	0	0	0	0	0	1	1	0	0	0	0	0	0	0	0	NA	0	0	0	0	0	0	0	0	0	NA	NA	NA	NA
NCU03126T0	NCU03126T0	1	1	1	0	0	0	NA	0	0	0	0	0	0	0	1	0	0	0	0	0	0	NA	0	0	1	NA	0	0	0	NA	0	0	0	0	NA	NA	0	NA	0	NA	0	0	0	0	1	1	1	1
NCU03127T0	NCU03127T0	0	0	0	0	0	0	0	0	0	0	1	0	0	0	0	1	0	0	0	0	0	0	0	1	0	0	0	1	1	0	0	0	0	0	0	0	0	0	0	0	0	0	0	0	NA	NA	NA	NA
NCU03128T0	NCU03128T0	0	1	0	0	0	0	0	0	0	1	0	0	0	0	0	NA	0	NA	NA	NA	NA	NA	NA	NA	NA	NA	NA	NA	NA	NA	NA	NA	NA	NA	NA	NA	NA	NA	0	0	0	0	NA	1	NA	NA	NA	NA
NCU03129T0	NCU03129T0	0	0	0	0	0	0	NA	0	0	0	0	0	0	0	1	0	1	1	NA	1	1	1	1	1	1	1	1	1	1	0	1	1	1	1	1	0	NA	1	NA	NA	0	1	1	0	0	0	0	1
NCU03130T0	NCU03130T0	0	0	0	NA	0	0	0	0	0	1	0	0	0	0	0	NA	0	0	0	0	0	0	0	0	0	1	0	0	0	0	0	0	0	0	0	0	0	0	1	0	0	0	1	0	0	0	0	1
NCU03131T0	NCU03131T0	0	0	0	0	0	0	NA	NA	1	0	0	0	1	0	NA	NA	NA	0	0	0	0	0	0	0	0	0	0	0	0	0	0	0	0	0	0	0	0	0	NA	NA	NA	NA	NA	0	NA	NA	NA	NA
NCU03132T0	NCU03132T0	0	1	0	0	0	0	0	0	0	0	0	0	1	1	1	0	0	NA	NA	0	NA	NA	0	0	1	0	0	0	0	0	0	0	0	0	NA	0	0	NA	NA	0	0	NA	NA	NA	NA	NA	NA	NA
NCU03133T0	NCU03133T0	0	0	0	0	0	0	0	0	0	1	0	0	1	0	0	0	NA	0	0	0	0	0	0	0	0	0	0	NA	NA	0	1	0	0	0	NA	NA	1	1	0	0	0	0	1	0	0	NA	0	1
NCU03134T0	NCU03134T0	0	1	0	0	0	0	NA	NA	NA	NA	NA	0	1	0	0	NA	NA	NA	NA	NA	NA	NA	NA	NA	NA	NA	NA	NA	NA	NA	NA	NA	NA	NA	NA	NA	NA	NA	NA	NA	NA	NA	NA	NA	NA	NA	NA	NA
NCU03135T0	NCU03135T0	0	1	1	NA	NA	0	1	1	1	1	1	1	1	1	1	1	1	1	1	1	1	NA	1	1	1	1	1	1	1	1	1	1	1	1	NA	NA	NA	NA	0	0	1	1	0	NA	NA	NA	NA	NA
NCU03136T0	NCU03136T0	0	1	0	0	0	0	0	0	1	1	0	1	0	1	1	0	0	0	0	0	0	0	0	0	1	1	0	1	1	0	0	1	0	0	0	0	0	NA	0	0	0	0	0	1	NA	NA	NA	NA
NCU03137T0	NCU03137T0	0	0	0	NA	NA	0	0	0	0	0	0	0	0	1	1	1	0	0	0	0	0	0	0	0	0	0	1	0	0	0	1	0	0	0	1	0	1	1	0	0	0	1	0	0	1	1	0	0
NCU03138T0	NCU03138T0	0	NA	0	NA	1	0	0	0	NA	0	0	0	0	0	0	0	0	1	1	1	1	1	1	1	1	1	1	0	1	1	0	1	1	0	NA	0	0	0	0	0	1	0	1	1	0	0	0	0
NCU03139T0	NCU03139T0	0	0	0	0	0	0	0	0	1	1	1	0	1	0	0	0	0	0	0	0	0	0	0	0	1	1	0	0	0	0	0	0	0	0	NA	0	0	0	0	0	0	0	0	NA	1	1	0	0
NCU03141T0	NCU03141T0	0	0	0	1	0	0	0	0	0	0	0	0	0	0	0	0	1	0	0	0	1	1	0	0	0	0	0	0	0	0	1	0	0	0	1	0	0	0	0	1	0	0	0	0	1	1	1	1
NCU03142T0	NCU03142T0	0	0	0	0	0	0	0	0	0	0	0	0	0	0	0	NA	NA	NA	NA	NA	NA	NA	NA	NA	NA	NA	NA	NA	NA	NA	NA	NA	NA	NA	NA	NA	NA	NA	NA	NA	NA	NA	NA	NA	NA	NA	NA	NA
NCU03145T0	NCU03145T0	0	0	0	0	0	0	0	0	1	1	0	1	1	1	1	1	1	0	0	0	NA	0	0	0	1	1	0	0	0	0	0	0	0	0	NA	0	0	0	0	1	1	0	0	1	1	1	0	1
NCU03146T0	NCU03146T0	1	0	0	0	0	0	0	0	0	0	1	0	0	0	1	0	0	0	0	0	0	0	0	0	0	0	0	0	1	0	0	0	0	0	0	0	0	0	0	0	0	0	0	0	1	1	NA	NA
NCU03147T0	NCU03147T0	1	1	0	1	1	1	1	1	1	1	1	1	1	1	1	1	1	1	1	1	NA	NA	1	1	1	1	1	1	1	0	0	1	1	1	NA	1	1	1	0	0	1	1	0	0	NA	NA	0	1
NCU03148T0	NCU03148T0	0	0	0	0	0	0	0	0	0	0	0	0	0	0	0	0	0	0	0	0	0	0	1	0	0	0	0	0	0	0	0	1	1	0	NA	0	0	0	1	0	0	0	0	1	1	1	1	0
NCU03149T0	NCU03149T0	0	0	0	0	0	0	0	0	0	0	1	0	0	NA	NA	0	0	0	0	0	0	0	0	1	0	0	0	NA	0	0	0	1	1	0	0	1	0	NA	0	0	0	0	1	0	NA	NA	NA	NA
NCU03150T0	NCU03150T0	0	0	0	0	0	0	0	0	0	0	0	0	0	0	0	0	0	0	0	0	0	0	0	0	0	0	0	0	0	0	0	0	0	0	NA	0	0	0	0	0	0	0	NA	0	1	1	0	0
NCU03151T0	NCU03151T0	0	0	0	0	0	0	0	0	0	0	0	0	0	0	0	0	0	0	0	0	0	0	0	0	1	1	NA	0	0	1	0	1	1	0	NA	1	0	0	0	0	0	0	0	NA	1	1	0	0
NCU03152T0	NCU03152T0	0	0	0	0	NA	0	0	0	0	1	1	0	0	0	0	0	0	NA	NA	NA	NA	NA	NA	NA	0	NA	NA	1	1	NA	0	NA	1	0	0	0	0	0	0	NA	0	0	NA	NA	NA	NA	NA	NA
NCU03153T0	NCU03153T0	0	0	0	1	1	0	0	1	0	0	0	0	0	0	0	0	1	1	1	0	1	1	1	1	NA	NA	NA	0	0	1	NA	NA	NA	NA	NA	NA	NA	NA	0	0	0	0	1	NA	NA	NA	NA	NA
NCU03154T0	NCU03154T0	0	0	1	0	0	0	NA	0	1	0	1	0	0	0	1	0	0	1	1	1	1	1	1	1	0	0	0	0	0	0	0	0	0	1	0	0	1	1	0	0	0	0	1	1	1	1	1	1
NCU03155T0	NCU03155T0	0	0	0	1	1	0	1	1	0	0	1	0	0	0	0	1	1	0	0	0	NA	0	0	0	0	0	0	0	0	0	0	0	0	0	NA	0	0	0	0	0	0	1	1	0	1	1	1	1
NCU03156T0	NCU03156T0	0	0	0	0	1	0	1	1	1	1	0	1	0	1	0	0	0	1	1	1	NA	NA	1	1	1	1	NA	1	1	0	1	1	1	1	NA	NA	1	NA	1	NA	0	0	NA	0	NA	NA	NA	NA
NCU03157T0	NCU03157T0	0	0	0	NA	NA	NA	NA	NA	NA	NA	NA	NA	NA	NA	NA	NA	NA	NA	NA	NA	NA	NA	NA	NA	NA	NA	NA	NA	NA	NA	NA	NA	NA	NA	NA	NA	NA	NA	NA	NA	NA	NA	NA	NA	NA	NA	NA	NA
NCU03158T0	NCU03158T0	0	0	0	0	0	0	0	0	0	0	0	0	0	0	0	0	0	NA	NA	NA	NA	NA	NA	NA	NA	NA	NA	NA	NA	NA	0	0	0	0	0	0	0	0	1	0	0	0	1	1	NA	NA	NA	NA
NCU03159T0	NCU03159T0	0	0	0	NA	0	0	0	0	0	0	0	0	0	0	0	1	0	1	1	0	1	1	0	0	1	1	NA	1	0	1	0	0	0	0	NA	0	0	0	0	0	0	0	0	0	1	1	1	1
NCU03160T0	NCU03160T0	0	0	0	NA	NA	NA	NA	NA	NA	0	NA	0	NA	NA	NA	NA	NA	NA	NA	NA	NA	NA	NA	NA	NA	NA	NA	NA	NA	NA	NA	NA	NA	NA	NA	NA	NA	NA	NA	NA	NA	NA	NA	NA	NA	NA	NA	NA
NCU03161T0	NCU03161T0	0	NA	NA	NA	NA	NA	NA	NA	NA	NA	NA	NA	NA	NA	NA	NA	NA	NA	NA	NA	NA	NA	NA	NA	NA	NA	NA	NA	NA	NA	NA	NA	NA	NA	NA	NA	NA	NA	NA	NA	NA	NA	NA	NA	NA	NA	NA	NA
NCU03162T0	NCU03162T0	1	0	0	NA	NA	NA	NA	NA	NA	NA	NA	NA	NA	NA	NA	NA	NA	NA	NA	NA	NA	NA	NA	NA	NA	NA	NA	NA	NA	NA	NA	NA	NA	NA	NA	NA	NA	NA	NA	NA	NA	NA	NA	NA	NA	NA	NA	NA
NCU03163T0	NCU03163T0	0	0	0	NA	NA	0	0	0	0	0	0	0	0	0	0	0	0	0	0	0	0	0	0	1	0	0	0	NA	NA	1	1	0	0	0	NA	0	0	NA	NA	NA	0	NA	0	NA	NA	NA	NA	NA
NCU03164T0	NCU03164T0	0	0	0	0	0	0	0	0	NA	NA	NA	0	0	0	0	NA	0	NA	NA	NA	NA	NA	NA	NA	NA	NA	NA	NA	NA	NA	NA	NA	NA	NA	NA	NA	NA	NA	NA	NA	0	0	NA	NA	NA	NA	NA	NA
NCU03165T0	NCU03165T0	0	NA	0	NA	NA	NA	NA	NA	NA	NA	NA	NA	NA	NA	NA	NA	NA	NA	NA	NA	NA	NA	NA	NA	NA	NA	NA	NA	NA	NA	NA	NA	NA	NA	NA	NA	NA	NA	NA	NA	NA	NA	NA	NA	NA	NA	NA	NA
NCU03166T0	NCU03166T0	0	0	0	0	0	0	0	0	0	0	0	0	1	0	0	0	NA	0	0	0	0	0	0	0	0	0	0	1	1	0	0	1	1	0	0	0	0	NA	0	0	0	1	0	1	0	0	0	0
NCU03167T0	NCU03167T0	0	NA	0	NA	NA	NA	NA	NA	NA	NA	NA	NA	NA	NA	NA	NA	NA	NA	NA	NA	NA	NA	NA	NA	NA	NA	NA	NA	NA	NA	NA	NA	NA	NA	NA	NA	NA	NA	NA	NA	NA	NA	NA	NA	NA	NA	NA	NA
NCU03168T0	NCU03168T0	0	0	0	0	1	0	NA	NA	0	0	0	0	0	0	0	0	NA	NA	NA	NA	NA	NA	NA	NA	NA	NA	NA	NA	NA	NA	NA	NA	NA	NA	NA	NA	NA	NA	NA	NA	NA	NA	NA	NA	1	1	1	1
NCU03169T0	NCU03169T0	1	1	1	1	1	1	0	0	0	1	0	0	0	NA	1	1	1	0	0	1	0	0	0	1	1	1	NA	1	1	0	1	0	1	1	NA	1	1	NA	0	NA	NA	NA	NA	1	NA	NA	NA	NA
NCU03170T0	NCU03170T0	0	0	0	NA	0	0	NA	0	0	0	0	0	0	NA	NA	0	1	0	0	0	0	0	0	0	0	0	0	NA	1	1	0	1	0	0	0	NA	0	0	0	0	1	0	NA	0	NA	NA	NA	NA
NCU03171T0	NCU03171T0	0	0	0	0	0	NA	NA	NA	1	1	1	0	0	0	0	NA	0	0	0	0	0	0	0	0	0	0	0	NA	NA	NA	0	0	0	0	NA	0	1	1	NA	0	0	NA	0	NA	NA	NA	NA	NA
NCU03172T0	NCU03172T0	0	0	0	NA	0	NA	NA	NA	NA	NA	NA	NA	NA	NA	NA	NA	NA	NA	NA	NA	NA	NA	NA	NA	NA	NA	NA	NA	NA	NA	NA	NA	NA	NA	NA	NA	NA	NA	NA	NA	NA	NA	NA	NA	NA	NA	NA	NA
NCU03173T0	NCU03173T0	1	0	0	0	0	0	NA	0	0	1	0	0	0	0	0	0	0	0	0	0	0	0	0	0	0	0	0	0	0	0	0	0	0	1	0	NA	0	NA	0	0	0	0	0	0	NA	NA	NA	NA
NCU03174T0	NCU03174T0	0	0	0	NA	NA	NA	NA	NA	NA	NA	NA	NA	NA	NA	0	NA	NA	NA	NA	NA	NA	NA	NA	NA	NA	NA	NA	NA	NA	NA	NA	NA	NA	NA	NA	NA	NA	NA	NA	0	NA	NA	0	NA	NA	NA	NA	NA
NCU03174T1	NCU03174T1	0	NA	NA	0	0	0	0	0	0	0	0	0	0	0	NA	1	1	0	0	0	0	0	0	0	0	0	0	NA	0	0	1	1	1	1	1	1	1	1	0	NA	1	0	NA	0	NA	NA	NA	NA
NCU03175T0	NCU03175T0	0	1	0	0	0	0	0	0	0	0	0	0	0	0	0	NA	0	0	0	0	0	0	0	0	0	0	0	0	0	0	0	0	0	0	NA	0	0	0	0	0	0	1	NA	NA	NA	NA	NA	NA
NCU03176T0	NCU03176T0	0	1	1	0	0	0	0	0	1	1	1	0	0	0	0	NA	0	0	0	0	0	0	0	0	0	0	0	0	0	0	0	1	1	0	0	0	0	0	1	0	1	0	0	0	0	0	0	NA
NCU03177T0	NCU03177T0	1	1	0	1	1	0	NA	1	1	1	1	1	NA	1	1	0	1	1	1	1	1	1	1	1	1	1	NA	1	1	1	1	1	1	1	1	1	NA	0	1	1	1	1	1	0	1	1	0	1
NCU03178T0	NCU03178T0	0	0	0	0	0	0	NA	0	0	0	0	0	1	0	0	0	1	NA	NA	NA	NA	NA	NA	NA	0	0	1	0	NA	0	1	NA	NA	1	0	0	0	NA	0	0	0	0	NA	NA	NA	NA	NA	NA
NCU03179T0	NCU03179T0	0	0	0	0	0	0	0	0	0	0	0	0	0	0	0	0	0	0	0	0	NA	NA	0	0	0	0	0	0	0	0	0	0	0	0	0	0	0	NA	0	0	1	0	0	0	NA	NA	NA	NA
NCU03180T0	NCU03180T0	0	NA	0	NA	NA	NA	NA	NA	NA	NA	NA	NA	NA	NA	NA	NA	NA	NA	NA	NA	NA	NA	NA	NA	NA	NA	NA	NA	NA	NA	NA	NA	NA	NA	NA	NA	NA	NA	NA	NA	NA	NA	NA	NA	NA	NA	NA	NA
NCU03181T0	NCU03181T0	0	0	0	0	0	0	0	0	NA	NA	NA	NA	0	0	NA	0	0	NA	NA	NA	NA	NA	NA	NA	NA	NA	NA	NA	NA	NA	0	0	0	0	0	1	0	0	0	NA	NA	NA	1	NA	NA	NA	NA	NA
NCU03182T0	NCU03182T0	0	NA	NA	NA	NA	NA	NA	NA	NA	NA	NA	NA	NA	NA	NA	NA	NA	NA	NA	NA	NA	NA	NA	NA	NA	NA	NA	NA	NA	NA	NA	NA	NA	NA	NA	NA	NA	NA	NA	NA	NA	NA	NA	NA	NA	NA	NA	NA
NCU03183T0	NCU03183T0	0	NA	NA	NA	NA	NA	NA	NA	NA	NA	NA	NA	NA	NA	NA	NA	NA	NA	NA	NA	NA	NA	NA	NA	NA	NA	NA	NA	NA	NA	NA	NA	NA	NA	NA	NA	NA	NA	NA	NA	NA	NA	NA	NA	NA	NA	NA	NA
NCU03184T0	NCU03184T0	0	0	0	0	NA	0	1	0	0	0	0	0	0	0	0	1	0	0	1	1	1	1	1	0	0	0	0	0	0	NA	1	0	0	0	NA	0	0	0	NA	NA	1	1	NA	1	NA	NA	NA	0
NCU03186T0	NCU03186T0	1	0	1	0	0	0	0	0	0	0	1	0	0	0	0	1	0	1	1	1	1	1	0	0	0	0	0	0	1	0	0	0	0	0	0	1	0	0	0	0	0	0	1	0	1	1	0	0
NCU03187T0	NCU03187T0	0	0	0	0	0	0	0	0	0	0	0	0	0	0	0	1	0	0	0	0	0	0	0	0	1	1	0	0	0	1	0	0	0	0	0	0	0	0	NA	NA	0	1	0	1	NA	NA	NA	NA
NCU03188T0	NCU03188T0	0	0	0	1	0	0	0	1	0	0	0	0	0	0	0	1	1	0	0	0	0	0	0	0	0	0	0	0	0	1	0	0	0	0	0	0	0	0	0	0	0	0	0	0	0	0	0	0
NCU03189T0	NCU03189T0	0	0	0	NA	NA	NA	NA	NA	NA	NA	NA	NA	NA	NA	NA	NA	NA	NA	NA	NA	NA	NA	NA	NA	NA	NA	NA	NA	NA	NA	NA	NA	NA	NA	NA	NA	NA	NA	NA	NA	NA	NA	NA	NA	NA	NA	NA	NA
NCU03190T0	NCU03190T0	0	0	0	0	0	0	0	0	0	0	0	0	0	0	0	0	NA	0	0	0	0	NA	0	0	NA	NA	NA	0	0	0	1	0	0	1	NA	0	1	NA	0	NA	0	0	0	0	NA	NA	NA	NA
NCU03191T0	NCU03191T0	0	0	0	0	0	0	0	0	0	0	0	1	1	0	0	0	0	0	0	0	0	0	0	0	0	0	0	0	0	1	0	0	0	0	0	0	1	1	0	0	0	0	0	1	0	0	0	0
NCU03192T0	NCU03192T0	0	0	0	NA	0	0	0	0	NA	0	0	NA	0	NA	NA	NA	NA	NA	NA	NA	NA	NA	NA	NA	NA	NA	NA	NA	NA	NA	NA	NA	NA	NA	NA	NA	NA	NA	NA	NA	NA	NA	NA	NA	NA	NA	NA	NA
NCU03193T0	NCU03193T0	0	0	0	NA	1	1	NA	NA	1	0	0	1	NA	0	0	1	1	0	0	NA	NA	NA	NA	NA	1	1	NA	NA	0	1	0	NA	NA	0	NA	NA	NA	NA	1	1	1	1	1	1	0	0	0	0
NCU03194T0	NCU03194T0	0	1	0	0	0	0	0	0	0	0	0	0	0	0	0	0	0	0	0	0	0	0	0	0	0	0	1	1	0	0	0	0	0	0	0	0	1	0	0	0	0	0	1	0	0	0	0	0
NCU03195T0	NCU03195T0	0	0	0	NA	NA	0	0	0	0	0	0	NA	0	0	0	0	0	NA	NA	NA	NA	NA	NA	NA	NA	NA	NA	NA	NA	NA	NA	NA	NA	NA	NA	NA	NA	NA	0	0	NA	NA	NA	0	1	1	1	1
NCU03197T0	NCU03197T0	0	0	0	0	0	0	0	1	0	0	0	0	0	0	0	0	NA	0	0	0	0	0	0	0	0	0	0	0	0	0	0	0	0	0	NA	0	1	1	0	0	0	0	0	0	1	1	1	1
NCU03198T0	NCU03198T0	1	1	1	NA	0	0	0	1	0	0	0	0	0	0	1	0	1	1	1	0	1	1	1	0	0	0	0	0	0	0	0	1	1	0	0	1	1	1	0	0	1	0	0	0	NA	NA	NA	NA
NCU03199T0	NCU03199T0	0	0	0	0	0	1	0	0	1	0	0	0	0	0	0	0	0	0	0	0	0	0	0	0	1	1	1	1	1	1	1	1	1	1	NA	1	1	1	1	1	NA	0	0	0	0	0	0	0
NCU03200T0	NCU03200T0	0	0	0	0	0	0	NA	0	0	0	0	0	0	0	0	0	0	NA	0	0	0	0	0	0	0	0	0	0	0	0	0	0	0	0	NA	0	0	0	0	0	0	0	0	0	1	1	1	1
NCU03202T0	NCU03202T0	0	0	1	0	1	0	NA	NA	NA	NA	NA	NA	NA	NA	NA	NA	NA	NA	NA	NA	NA	NA	NA	NA	NA	NA	NA	NA	NA	NA	NA	NA	NA	NA	NA	NA	NA	NA	NA	NA	NA	NA	NA	NA	NA	NA	NA	NA
NCU03203T0	NCU03203T0	0	NA	0	0	0	0	0	0	0	0	0	0	0	0	0	0	NA	0	0	0	0	0	0	0	0	0	0	0	0	0	0	0	0	0	0	0	0	0	0	0	0	0	1	NA	NA	NA	NA	NA
NCU03204T0	NCU03204T0	0	0	0	0	0	0	0	0	0	0	0	0	0	0	0	0	0	1	1	0	0	0	0	1	0	0	0	1	1	1	0	0	0	0	0	1	0	0	0	0	1	0	0	0	0	0	0	NA
NCU03205T0	NCU03205T0	0	0	0	0	0	0	1	1	NA	NA	NA	0	0	0	NA	0	0	1	NA	0	1	NA	1	0	1	0	NA	0	0	0	NA	0	1	0	0	0	0	0	0	0	1	1	0	0	NA	NA	NA	NA
NCU03207T0	NCU03207T0	0	0	0	0	0	0	NA	0	1	1	1	0	0	0	0	0	0	0	0	0	0	0	0	0	0	0	0	0	0	0	0	0	0	0	0	0	0	0	0	0	0	1	0	0	1	1	1	1
NCU03208T0	NCU03208T0	0	0	0	NA	NA	NA	NA	NA	NA	NA	NA	NA	NA	NA	NA	0	0	NA	NA	NA	NA	NA	NA	NA	NA	NA	NA	NA	NA	NA	NA	NA	NA	NA	NA	NA	NA	NA	NA	NA	NA	NA	NA	NA	NA	NA	NA	NA
NCU03209T0	NCU03209T0	0	0	0	0	0	NA	NA	0	NA	1	NA	0	0	NA	0	0	0	NA	NA	NA	NA	NA	NA	NA	NA	NA	NA	NA	NA	NA	NA	NA	NA	NA	NA	NA	NA	NA	NA	NA	NA	NA	NA	NA	NA	NA	NA	NA
NCU03210T0	NCU03210T0	0	0	0	NA	NA	NA	NA	NA	NA	NA	NA	NA	NA	NA	NA	NA	NA	NA	NA	NA	NA	NA	NA	NA	NA	NA	NA	NA	NA	NA	NA	NA	NA	NA	NA	NA	NA	NA	NA	NA	NA	NA	NA	NA	NA	NA	NA	NA
NCU03211T0	NCU03211T0	0	0	0	1	1	0	1	1	1	1	1	1	1	1	1	0	0	0	0	0	0	0	0	1	1	1	NA	0	1	1	1	1	1	1	NA	1	NA	0	1	0	1	0	1	0	NA	NA	NA	NA
NCU03212T0	NCU03212T0	1	0	0	1	0	0	NA	0	0	1	0	NA	NA	NA	NA	NA	0	0	0	0	0	0	0	0	0	NA	NA	0	0	1	0	0	0	0	0	0	0	0	NA	NA	0	0	NA	NA	NA	NA	NA	NA
NCU03213T0	NCU03213T0	0	1	0	NA	NA	NA	0	0	0	0	1	1	NA	0	NA	0	0	NA	NA	NA	NA	NA	NA	NA	0	0	NA	NA	NA	NA	0	1	1	0	NA	1	0	NA	0	NA	0	NA	NA	NA	NA	NA	NA	NA
NCU03214T0	NCU03214T0	0	0	NA	1	0	0	0	1	0	0	0	0	1	0	0	1	0	NA	NA	NA	NA	NA	NA	NA	NA	NA	NA	NA	NA	NA	1	0	0	0	0	0	NA	0	0	0	0	0	0	1	NA	NA	NA	NA
NCU03215T0	NCU03215T0	0	0	0	0	0	0	0	0	0	0	0	0	0	NA	0	0	0	0	0	1	0	0	0	0	0	0	0	0	0	0	0	0	0	0	NA	0	1	1	0	NA	0	0	NA	0	NA	NA	NA	NA
NCU03216T0	NCU03216T0	0	0	0	0	1	0	0	0	0	0	0	0	0	0	0	0	0	0	0	1	1	1	0	0	1	1	0	1	1	0	1	0	0	1	1	1	0	0	0	0	1	0	1	0	0	NA	0	NA
NCU03217T0	NCU03217T0	0	0	0	1	1	0	0	0	0	0	0	0	1	1	1	0	0	0	0	0	0	0	0	1	0	0	0	1	1	0	1	1	1	0	NA	1	0	0	0	0	0	1	1	0	0	0	0	0
NCU03218T0	NCU03218T0	0	0	0	0	0	0	1	1	0	0	0	0	0	0	0	0	0	0	0	0	0	0	0	0	0	0	0	0	0	0	0	0	0	0	NA	0	0	0	0	0	0	0	0	1	1	1	0	0
NCU03219T0	NCU03219T0	0	0	0	1	0	1	0	0	1	0	0	0	0	0	0	0	0	0	0	0	0	0	0	0	0	0	0	1	1	0	0	0	0	0	NA	0	1	1	0	0	0	0	0	1	0	0	0	0
NCU03220T0	NCU03220T0	0	0	0	0	1	0	0	0	0	1	0	1	0	0	0	0	1	0	0	1	1	1	0	0	1	1	1	NA	0	0	0	0	0	0	0	0	0	NA	0	NA	0	1	0	NA	NA	NA	NA	NA
NCU03221T0	NCU03221T0	0	0	0	0	1	0	0	0	1	1	0	0	NA	0	0	1	0	0	0	0	NA	NA	1	0	NA	NA	NA	0	0	NA	0	0	0	0	0	1	NA	0	0	NA	NA	0	0	1	NA	NA	NA	NA
NCU03222T0	NCU03222T0	0	NA	NA	NA	NA	NA	NA	NA	NA	NA	NA	NA	NA	NA	NA	NA	NA	NA	NA	NA	NA	NA	NA	NA	NA	NA	NA	NA	NA	NA	NA	NA	NA	NA	NA	NA	NA	NA	NA	NA	NA	NA	NA	NA	NA	NA	NA	NA
NCU03222T1	NCU03222T1	0	0	0	0	0	0	0	0	0	0	0	0	0	0	0	0	0	1	1	1	1	1	1	1	NA	NA	NA	0	0	0	0	0	0	0	0	NA	0	0	0	0	0	0	0	0	NA	NA	NA	NA
NCU03223T0	NCU03223T0	0	0	NA	0	0	0	0	0	0	0	0	0	0	0	0	0	NA	0	0	0	0	0	0	NA	0	0	1	0	0	0	0	0	1	0	0	0	1	1	0	0	0	NA	0	0	NA	NA	NA	NA
NCU03223T1	NCU03223T1	0	NA	0	NA	NA	NA	NA	NA	NA	NA	NA	NA	NA	NA	NA	NA	NA	NA	NA	NA	NA	NA	NA	0	NA	NA	NA	NA	NA	NA	NA	NA	NA	NA	NA	NA	NA	NA	NA	NA	NA	0	NA	NA	NA	NA	NA	NA
NCU03225T0	NCU03225T0	0	0	0	0	0	NA	0	0	1	1	0	1	0	0	0	NA	NA	NA	NA	NA	NA	NA	NA	NA	0	0	0	0	0	0	0	NA	NA	0	NA	NA	NA	NA	NA	0	NA	0	0	0	NA	NA	NA	NA
NCU03226T0	NCU03226T0	0	0	0	0	0	0	0	1	0	0	0	0	0	0	0	0	0	0	0	0	0	NA	0	0	0	0	0	0	0	0	0	0	0	1	NA	0	0	0	0	0	0	0	0	1	NA	NA	NA	NA
NCU03228T0	NCU03228T0	0	0	0	0	0	0	NA	NA	0	0	0	0	1	0	0	1	0	1	NA	1	1	1	1	1	0	0	0	1	1	1	NA	NA	NA	NA	NA	NA	NA	NA	0	0	NA	NA	0	0	NA	NA	NA	NA
NCU03229T0	NCU03229T0	1	1	1	1	1	1	1	1	1	1	1	1	1	1	NA	0	1	1	1	1	1	1	1	1	1	1	1	0	1	1	1	1	1	1	1	1	1	1	0	0	1	1	0	0	1	1	1	0
NCU03230T0	NCU03230T0	0	1	1	NA	1	NA	NA	1	NA	1	NA	1	1	1	1	NA	NA	NA	NA	NA	NA	NA	NA	NA	1	1	1	NA	NA	NA	NA	NA	NA	NA	NA	NA	NA	NA	NA	NA	NA	NA	NA	NA	NA	NA	NA	NA
NCU03231T0	NCU03231T0	1	1	1	1	1	1	NA	0	1	1	0	1	1	NA	NA	0	1	1	1	1	1	1	1	1	1	1	1	0	1	1	1	1	1	1	1	1	1	1	0	0	1	0	1	0	0	0	0	0
NCU03232T0	NCU03232T0	1	0	1	0	0	0	NA	0	1	1	1	0	0	0	0	0	1	1	1	1	1	1	1	0	0	0	0	0	0	0	0	0	0	0	NA	0	0	0	0	0	0	0	0	1	NA	NA	NA	NA
NCU03233T0	NCU03233T0	0	0	0	0	0	0	NA	NA	0	0	1	NA	0	0	0	0	0	0	0	0	NA	NA	1	0	0	0	NA	0	NA	NA	0	NA	0	0	NA	NA	NA	NA	1	0	0	0	NA	0	0	NA	NA	NA
NCU03234T0	NCU03234T0	1	0	1	0	1	0	1	1	0	0	0	0	0	0	0	0	0	0	0	0	0	0	0	0	0	0	NA	0	0	0	0	0	0	0	0	0	0	0	0	0	1	1	1	0	1	1	0	0
NCU03235T0	NCU03235T0	0	0	0	0	0	0	0	0	0	0	0	0	0	0	0	0	1	0	0	0	0	0	0	0	0	0	0	0	0	0	1	0	0	0	0	0	1	1	0	0	0	0	0	1	0	0	1	0
NCU03237T0	NCU03237T0	0	0	0	0	0	0	1	1	1	0	1	1	0	0	0	1	1	0	0	0	0	0	0	0	0	0	1	NA	1	1	0	1	1	1	1	0	0	0	0	1	0	0	1	1	1	1	NA	0
NCU03238T0	NCU03238T0	0	0	0	0	0	0	0	0	1	0	0	0	0	0	0	0	0	0	0	0	0	0	0	0	0	0	0	0	0	0	0	0	0	0	0	0	1	1	0	1	0	1	0	0	1	1	1	0
NCU03239T0	NCU03239T0	0	0	0	0	0	0	0	0	1	0	0	0	1	0	0	1	0	0	0	0	0	0	0	0	0	0	0	NA	0	NA	0	0	1	0	NA	0	0	0	0	0	0	0	1	0	NA	NA	NA	NA
NCU03240T0	NCU03240T0	0	0	0	0	0	0	0	0	0	0	0	0	NA	1	1	NA	NA	NA	NA	NA	NA	NA	NA	NA	NA	NA	NA	NA	NA	NA	0	0	0	NA	0	0	NA	NA	0	0	NA	NA	0	NA	NA	NA	NA	NA
NCU03241T0	NCU03241T0	0	0	0	0	0	0	0	0	0	0	0	1	0	NA	NA	NA	0	0	0	0	0	0	0	0	0	0	0	0	0	0	0	0	0	0	NA	0	0	0	1	0	0	1	1	1	1	1	0	0
NCU03242T0	NCU03242T0	0	1	0	0	0	0	NA	0	NA	0	0	0	0	NA	0	0	0	0	0	1	1	1	0	0	0	0	0	0	1	0	0	1	0	0	0	0	1	1	0	0	0	0	NA	0	NA	NA	NA	NA
NCU03243T0	NCU03243T0	1	1	1	0	0	0	NA	NA	1	0	0	1	0	0	0	1	1	0	0	0	0	0	0	0	1	1	0	1	0	0	1	1	1	1	0	1	1	1	0	0	1	0	1	0	0	1	1	1
NCU03244T0	NCU03244T0	0	0	0	NA	0	0	NA	0	0	0	1	0	0	NA	NA	1	1	0	0	1	0	NA	0	1	0	0	0	0	0	1	0	1	1	1	1	0	1	1	0	0	0	1	0	1	0	0	0	NA
NCU03246T0	NCU03246T0	0	0	0	0	0	0	0	0	0	0	0	0	0	0	0	1	0	0	0	0	0	0	0	1	0	0	0	0	0	0	0	0	0	0	1	1	1	1	0	0	0	0	0	0	0	0	0	0
NCU03247T0	NCU03247T0	0	0	0	0	0	1	0	0	0	0	0	0	0	0	0	NA	NA	NA	NA	NA	NA	NA	NA	NA	NA	NA	NA	NA	NA	NA	0	NA	NA	NA	NA	NA	NA	NA	NA	NA	NA	0	NA	NA	NA	NA	NA	NA
NCU03248T0	NCU03248T0	0	0	0	NA	1	0	0	0	0	0	0	0	0	0	0	NA	NA	NA	NA	NA	NA	NA	NA	NA	NA	NA	NA	NA	NA	NA	0	NA	NA	NA	NA	NA	NA	NA	NA	NA	NA	NA	1	0	NA	NA	NA	NA
NCU03250T0	NCU03250T0	0	0	0	0	0	0	0	0	0	1	0	0	0	0	0	NA	NA	NA	NA	NA	NA	NA	NA	NA	NA	NA	NA	NA	NA	NA	0	NA	NA	NA	NA	NA	NA	NA	NA	NA	NA	NA	NA	NA	NA	NA	NA	NA
NCU03253T0	NCU03253T0	1	0	1	0	1	1	0	0	0	0	0	0	1	0	0	0	0	1	1	NA	1	1	1	1	0	0	0	NA	1	1	0	1	0	0	1	1	0	0	0	0	0	0	1	1	NA	NA	NA	NA
NCU03254T0	NCU03254T0	0	1	1	0	0	1	0	0	1	0	0	0	0	0	0	NA	NA	NA	NA	NA	NA	NA	NA	NA	NA	NA	NA	NA	NA	NA	NA	NA	NA	NA	NA	NA	NA	NA	1	NA	NA	NA	0	NA	NA	NA	NA	NA
NCU03255T0	NCU03255T0	0	0	0	NA	0	0	NA	0	0	0	0	1	0	1	0	0	0	NA	NA	NA	NA	NA	NA	NA	NA	NA	NA	NA	NA	NA	1	0	0	0	1	0	1	1	0	0	1	0	NA	NA	1	1	1	0
NCU03257T0	NCU03257T0	1	1	1	0	1	1	0	1	0	0	1	1	0	0	0	0	0	0	0	0	0	0	0	0	0	0	0	0	0	0	0	0	0	0	0	0	0	0	0	0	0	1	0	0	0	0	1	0
NCU03258T0	NCU03258T0	1	0	1	0	0	0	0	0	1	0	0	0	0	0	0	0	0	0	0	0	0	0	0	0	0	0	0	0	0	0	1	0	0	0	NA	0	0	0	0	0	0	0	0	1	1	1	1	0
NCU03260T0	NCU03260T0	0	0	0	0	1	0	NA	0	NA	0	0	0	NA	0	0	0	1	0	0	1	0	0	0	0	0	0	0	0	0	0	0	1	1	1	NA	0	0	0	0	0	0	0	NA	NA	NA	NA	NA	NA
NCU03261T0	NCU03261T0	1	0	1	0	1	0	1	1	1	0	0	1	0	1	1	1	0	0	0	0	0	0	0	1	0	0	0	1	0	0	0	0	0	0	NA	0	0	0	0	0	0	1	1	1	NA	NA	NA	NA
NCU03263T0	NCU03263T0	0	0	0	0	0	0	0	0	0	1	0	0	0	0	1	0	0	0	0	0	0	0	0	0	0	0	0	0	0	0	1	0	0	0	0	0	0	0	0	0	0	0	0	1	0	0	0	0
NCU03264T0	NCU03264T0	1	1	1	1	1	0	0	0	1	1	1	0	0	1	0	1	1	0	0	0	0	0	0	0	0	0	0	0	0	0	0	0	0	0	NA	1	0	0	0	0	0	0	1	0	NA	NA	NA	NA
NCU03265T0	NCU03265T0	0	NA	1	NA	NA	0	0	0	0	NA	0	0	0	0	0	0	1	0	0	0	NA	0	NA	0	0	NA	0	NA	NA	0	NA	NA	0	NA	NA	NA	NA	NA	0	0	NA	NA	NA	NA	NA	NA	NA	NA
NCU03266T0	NCU03266T0	1	1	1	NA	0	0	0	0	0	0	0	0	0	0	1	0	1	0	0	0	0	0	0	0	0	0	0	1	0	NA	0	0	0	0	0	0	0	0	NA	NA	0	0	0	0	NA	NA	NA	NA
NCU03267T0	NCU03267T0	0	0	0	0	0	0	0	0	0	0	0	0	0	1	NA	0	1	0	0	0	0	0	1	0	0	0	0	0	0	0	0	0	0	0	0	0	0	0	0	0	1	0	1	1	1	1	0	1
NCU03268T0	NCU03268T0	0	0	0	0	0	0	0	0	0	0	0	0	0	1	0	0	NA	1	1	1	1	1	0	0	NA	0	0	0	1	0	0	0	0	0	NA	0	0	NA	0	0	0	0	1	0	0	0	1	1
NCU03269T0	NCU03269T0	0	0	0	0	0	0	0	0	0	0	0	0	1	0	0	0	0	NA	0	0	0	0	0	0	0	0	0	1	1	1	0	0	0	0	0	0	0	0	0	0	0	0	1	0	0	0	0	0
NCU03270T0	NCU03270T0	0	0	0	0	0	1	0	0	0	0	0	NA	0	NA	0	NA	1	1	1	1	1	1	1	1	1	1	1	1	1	1	0	1	1	0	0	1	1	1	NA	0	1	0	1	NA	NA	NA	NA	NA
NCU03271T0	NCU03271T0	0	NA	NA	NA	NA	NA	NA	NA	NA	NA	NA	NA	NA	NA	NA	NA	NA	NA	NA	NA	NA	NA	NA	NA	NA	NA	NA	NA	NA	NA	NA	NA	NA	NA	NA	NA	NA	NA	NA	NA	NA	NA	NA	NA	NA	NA	NA	NA
NCU03273T0	NCU03273T0	0	0	NA	0	1	0	0	0	0	0	0	0	0	0	NA	1	0	0	0	1	1	1	1	1	0	0	0	1	1	0	0	0	0	0	0	NA	0	0	0	0	NA	0	1	1	0	0	0	0
NCU03274T0	NCU03274T0	1	0	0	0	0	0	0	0	1	1	1	1	1	NA	1	NA	1	0	0	0	0	0	0	0	0	0	0	1	0	0	0	0	0	0	0	0	0	0	0	NA	1	1	NA	1	NA	NA	NA	NA
NCU03275T0	NCU03275T0	0	0	NA	NA	NA	NA	NA	NA	NA	NA	NA	NA	NA	NA	NA	NA	NA	NA	NA	NA	NA	NA	NA	NA	NA	NA	NA	NA	NA	NA	NA	NA	NA	NA	NA	NA	NA	NA	NA	NA	NA	NA	NA	NA	NA	NA	NA	NA
NCU03276T0	NCU03276T0	0	0	0	0	0	0	0	0	0	0	0	1	0	0	0	0	0	NA	0	0	0	0	0	0	1	1	0	0	1	1	0	0	0	0	0	0	0	0	0	0	0	0	0	1	0	0	0	0
NCU03277T0	NCU03277T0	0	0	0	1	1	0	NA	0	0	0	0	0	1	0	0	NA	0	1	1	1	1	1	1	1	1	1	0	1	1	0	0	0	1	0	0	0	1	1	0	0	0	0	1	0	1	1	0	1
NCU03278T0	NCU03278T0	0	0	0	1	0	1	NA	0	0	0	0	0	0	0	1	0	0	1	1	1	1	1	1	1	0	0	1	0	1	0	1	1	1	1	NA	1	1	1	0	0	0	NA	1	0	0	0	NA	1
NCU03279T0	NCU03279T0	0	0	0	NA	NA	0	NA	NA	NA	NA	NA	NA	NA	NA	NA	NA	NA	NA	NA	NA	NA	NA	NA	NA	NA	NA	NA	NA	NA	NA	NA	NA	NA	NA	NA	NA	NA	NA	NA	NA	NA	NA	NA	NA	NA	NA	NA	NA
NCU03280T0	NCU03280T0	0	0	0	NA	0	0	0	0	0	0	1	1	0	0	0	0	0	0	0	0	0	0	0	0	0	0	0	NA	0	0	0	0	0	0	0	0	0	0	0	0	0	0	0	0	0	0	1	NA
NCU03281T0	NCU03281T0	1	0	1	NA	0	0	0	0	0	0	0	0	0	0	0	NA	0	0	0	0	NA	NA	1	0	1	1	NA	NA	NA	NA	0	0	0	0	0	NA	0	NA	0	0	0	0	0	1	1	1	NA	NA
NCU03282T0	NCU03282T0	1	0	NA	0	1	1	0	0	0	0	0	0	0	1	1	NA	0	1	1	1	1	NA	1	1	1	1	NA	0	0	1	0	1	1	0	1	0	0	0	0	0	1	1	1	0	1	1	1	1
NCU03283T0	NCU03283T0	0	NA	NA	NA	NA	NA	NA	NA	NA	NA	NA	NA	NA	NA	NA	NA	NA	NA	NA	NA	NA	NA	NA	NA	NA	NA	NA	NA	NA	NA	NA	NA	NA	NA	NA	NA	NA	NA	NA	NA	NA	NA	NA	NA	NA	NA	NA	NA
NCU03283T1	NCU03283T1	0	0	0	0	0	0	0	0	0	0	0	0	1	0	1	1	0	0	0	0	1	0	0	1	0	0	0	0	0	0	0	0	0	0	0	0	0	0	0	0	0	0	0	1	0	0	0	0
NCU03284T0	NCU03284T0	0	0	0	1	1	0	0	0	0	0	0	0	1	1	0	NA	NA	NA	NA	NA	NA	NA	NA	NA	NA	NA	NA	NA	NA	NA	NA	NA	NA	NA	NA	NA	NA	NA	NA	NA	NA	NA	NA	NA	NA	NA	NA	NA
NCU03285T0	NCU03285T0	0	NA	NA	1	0	0	NA	NA	0	NA	0	NA	0	0	0	0	0	NA	0	1	NA	NA	NA	0	0	0	NA	0	NA	NA	0	0	0	0	0	0	0	0	NA	NA	0	NA	0	0	NA	NA	NA	NA
NCU03286T0	NCU03286T0	0	NA	0	NA	NA	NA	NA	NA	NA	NA	NA	NA	NA	NA	NA	NA	NA	NA	NA	NA	NA	NA	NA	NA	NA	NA	NA	NA	NA	NA	NA	NA	NA	NA	NA	NA	NA	NA	NA	NA	NA	NA	NA	NA	NA	NA	NA	NA
NCU03287T0	NCU03287T0	0	0	0	NA	NA	0	NA	NA	NA	0	NA	0	0	0	0	0	NA	NA	NA	NA	NA	NA	NA	NA	NA	NA	NA	NA	NA	NA	NA	NA	NA	NA	NA	NA	NA	NA	NA	NA	0	1	NA	NA	NA	NA	NA	NA
NCU03288T0	NCU03288T0	0	NA	0	NA	0	0	NA	NA	NA	1	NA	0	1	0	0	0	NA	NA	NA	NA	NA	NA	0	NA	NA	NA	NA	0	0	0	0	NA	0	NA	0	NA	NA	NA	0	NA	0	0	NA	NA	NA	NA	NA	NA
NCU03289T0	NCU03289T0	0	0	0	0	1	0	0	0	0	0	0	0	0	0	0	0	0	1	1	1	1	NA	1	0	1	1	NA	0	0	0	0	0	0	0	1	NA	1	1	0	0	0	0	0	1	NA	NA	NA	NA
NCU03290T0	NCU03290T0	0	0	0	0	0	0	0	0	1	0	0	0	0	0	0	0	0	0	0	0	0	0	0	0	0	0	0	1	0	0	0	0	0	0	0	0	0	0	0	1	0	0	1	1	NA	NA	NA	NA
NCU03291T0	NCU03291T0	0	0	0	0	0	0	1	1	0	0	1	1	0	0	0	1	1	0	0	0	0	0	0	0	0	0	0	0	0	0	0	0	0	0	0	0	0	0	0	0	0	0	0	1	0	0	0	0
NCU03292T0	NCU03292T0	0	0	0	0	1	0	0	0	0	0	0	1	1	NA	0	0	0	0	0	0	0	0	0	1	0	0	1	1	0	0	0	1	0	0	NA	0	1	1	0	1	0	0	1	1	1	1	1	1
NCU03293T0	NCU03293T0	0	0	0	0	0	NA	NA	NA	NA	NA	NA	0	NA	NA	NA	NA	NA	NA	NA	NA	NA	NA	NA	NA	NA	NA	NA	NA	NA	NA	NA	NA	NA	NA	NA	NA	NA	NA	NA	NA	NA	NA	NA	NA	NA	NA	NA	NA
NCU03294T0	NCU03294T0	0	0	0	NA	0	0	NA	NA	0	0	0	0	1	0	0	0	0	NA	NA	NA	NA	NA	NA	NA	NA	NA	NA	NA	NA	NA	NA	NA	NA	NA	NA	NA	NA	NA	NA	NA	0	0	1	NA	NA	NA	NA	NA
NCU03295T0	NCU03295T0	1	0	0	0	NA	0	NA	NA	0	1	1	1	NA	0	NA	0	0	0	0	0	0	NA	0	0	0	0	NA	0	1	0	0	0	0	0	0	0	0	0	0	1	0	0	1	0	NA	NA	NA	NA
NCU03296T0	NCU03296T0	1	1	1	1	0	0	1	0	1	1	1	1	1	0	0	1	0	NA	NA	1	1	1	1	1	1	1	1	1	1	0	1	1	1	1	1	NA	1	1	1	0	0	0	1	1	0	0	0	0
NCU03297T0	NCU03297T0	0	NA	NA	NA	NA	NA	NA	NA	NA	NA	NA	NA	NA	NA	NA	NA	NA	NA	NA	NA	NA	NA	NA	NA	NA	NA	NA	NA	NA	NA	NA	NA	NA	NA	NA	NA	NA	NA	NA	NA	NA	NA	NA	NA	NA	NA	NA	NA
NCU03297T1	NCU03297T1	0	1	0	1	1	1	0	0	0	0	0	0	0	0	0	1	0	0	0	0	0	0	0	0	0	0	0	0	1	1	1	0	0	0	0	0	0	0	NA	NA	0	0	0	0	0	0	0	0
NCU03298T0	NCU03298T0	0	0	1	0	NA	0	0	0	0	0	0	0	0	1	1	0	0	0	0	0	0	0	0	1	1	1	1	0	0	0	0	0	0	0	0	0	0	0	1	0	0	NA	0	0	1	1	1	0
NCU03299T0	NCU03299T0	0	0	0	0	NA	NA	NA	NA	NA	NA	NA	NA	NA	NA	NA	NA	NA	NA	NA	NA	NA	NA	NA	NA	NA	NA	NA	NA	NA	NA	NA	NA	NA	NA	NA	NA	NA	NA	NA	NA	NA	NA	NA	NA	NA	NA	NA	NA
NCU03300T0	NCU03300T0	0	0	0	0	0	0	NA	0	0	0	0	0	0	NA	0	0	0	0	0	0	0	NA	0	0	0	0	0	0	0	0	0	0	0	0	NA	0	0	0	0	0	0	0	0	0	NA	NA	NA	NA
NCU03302T0	NCU03302T0	1	0	0	0	0	0	0	0	0	0	0	1	0	0	0	0	0	0	0	0	NA	0	0	0	0	0	NA	0	0	0	NA	0	0	NA	NA	0	0	0	0	0	0	0	0	0	1	1	1	1
NCU03303T0	NCU03303T0	0	0	0	0	0	0	0	0	0	1	1	0	0	0	0	0	0	0	0	1	0	0	1	0	0	0	0	0	0	0	0	1	0	0	0	0	0	NA	0	0	0	0	1	1	0	0	0	NA
NCU03304T0	NCU03304T0	0	0	NA	1	1	1	0	0	1	1	1	1	1	1	1	1	0	1	1	1	1	1	0	0	0	0	0	0	1	0	0	0	1	0	NA	0	0	0	1	1	0	0	1	NA	0	0	NA	0
NCU03305T0	NCU03305T0	0	0	0	1	0	1	1	1	0	0	1	1	1	1	1	1	1	0	NA	0	0	0	0	1	0	0	0	0	0	0	0	1	0	0	NA	0	1	0	0	0	1	1	0	1	NA	NA	NA	NA
NCU03306T0	NCU03306T0	0	0	NA	0	0	0	0	0	0	0	0	0	0	0	0	0	0	1	1	1	1	1	0	1	0	0	0	0	1	0	0	1	1	0	NA	0	0	0	0	0	1	0	1	1	0	0	0	1
NCU03307T0	NCU03307T0	0	0	0	0	0	0	0	0	1	1	1	0	0	0	0	1	1	0	0	1	1	1	0	0	0	0	0	0	0	0	0	0	0	0	0	0	0	NA	0	0	0	0	0	1	NA	NA	NA	NA
NCU03308T0	NCU03308T0	0	0	0	0	0	0	0	1	0	0	1	0	0	1	0	1	0	0	0	NA	NA	NA	NA	NA	NA	NA	0	NA	1	0	0	0	0	0	0	NA	NA	NA	1	0	0	0	NA	NA	NA	NA	NA	NA
NCU03309T0	NCU03309T0	0	0	0	0	NA	0	0	0	0	0	0	0	0	0	0	1	0	0	0	0	NA	NA	0	0	NA	0	NA	NA	0	NA	0	1	1	0	NA	NA	0	NA	0	0	0	0	0	0	NA	NA	NA	NA
NCU03310T0	NCU03310T0	1	1	1	1	1	1	1	1	1	NA	1	1	1	1	1	0	1	1	1	1	1	1	1	1	1	1	1	1	1	1	1	1	1	1	NA	1	1	1	0	0	1	1	0	1	0	0	0	0
NCU03311T0	NCU03311T0	0	0	1	0	0	0	0	1	1	0	0	0	0	1	1	1	0	1	1	1	1	1	1	1	0	0	0	1	0	0	0	0	0	0	0	NA	0	0	0	0	0	NA	0	1	0	0	1	0
NCU03312T0	NCU03312T0	1	0	1	NA	0	1	0	0	0	1	0	0	0	0	1	1	1	0	0	0	0	1	0	0	1	1	0	0	1	1	0	0	0	0	1	0	0	0	0	0	1	0	1	NA	1	1	1	NA
NCU03313T0	NCU03313T0	1	0	NA	0	NA	0	NA	NA	NA	NA	NA	0	0	0	0	NA	NA	0	0	0	NA	NA	0	0	0	0	NA	NA	1	0	0	0	0	0	NA	0	NA	NA	NA	NA	NA	0	0	1	NA	NA	NA	NA
NCU03314T0	NCU03314T0	0	0	0	0	0	NA	NA	NA	NA	NA	NA	NA	NA	NA	NA	NA	NA	0	0	0	0	0	0	0	0	0	0	0	0	0	0	0	0	0	0	0	0	0	0	0	0	0	1	0	1	1	1	0
NCU03315T0	NCU03315T0	0	0	0	0	0	1	NA	0	0	1	0	0	1	1	1	1	0	0	0	0	0	1	0	0	0	0	1	0	1	1	0	0	0	1	1	0	1	1	1	1	0	0	1	0	NA	NA	1	NA
NCU03316T0	NCU03316T0	0	0	0	0	0	0	0	0	0	0	0	0	0	0	0	0	1	0	0	0	0	0	0	0	0	0	0	1	0	0	1	0	0	0	0	0	0	0	0	0	0	0	0	1	NA	NA	NA	NA
NCU03317T0	NCU03317T0	0	0	0	0	0	0	NA	0	0	0	0	0	0	0	0	NA	NA	0	0	0	0	0	0	0	0	1	0	0	1	0	1	0	0	0	0	1	0	0	1	1	1	1	0	0	0	0	NA	1
NCU03318T0	NCU03318T0	0	0	0	0	NA	0	0	0	NA	NA	NA	0	0	0	0	0	0	NA	NA	NA	NA	NA	0	NA	0	0	0	1	NA	0	NA	0	NA	NA	NA	NA	NA	NA	1	NA	0	0	0	0	NA	NA	NA	NA
NCU03319T0	NCU03319T0	0	0	0	0	0	0	0	0	0	0	1	0	0	0	0	NA	0	0	NA	0	0	0	0	0	0	0	1	0	0	0	0	1	0	0	NA	0	0	0	0	0	0	0	NA	0	0	0	0	0
NCU03320T0	NCU03320T0	1	0	0	1	1	0	0	0	NA	0	0	0	0	0	0	0	0	NA	NA	NA	NA	NA	NA	NA	NA	NA	NA	NA	NA	NA	NA	NA	NA	NA	NA	NA	NA	NA	NA	NA	NA	NA	NA	NA	NA	NA	NA	NA
NCU03321T0	NCU03321T0	0	0	0	0	0	0	0	0	0	0	0	0	0	0	0	1	1	0	0	0	0	0	0	0	0	0	0	0	0	0	0	0	0	0	0	0	1	1	1	0	0	0	1	1	1	1	1	1
NCU03322T0	NCU03322T0	0	0	0	1	0	0	0	0	NA	1	0	0	0	0	0	NA	NA	NA	NA	NA	NA	NA	NA	NA	NA	NA	NA	NA	NA	NA	0	0	0	0	0	NA	0	0	0	0	1	1	1	NA	NA	NA	NA	NA
NCU03323T0	NCU03323T0	0	0	0	NA	0	NA	NA	NA	NA	NA	NA	NA	NA	NA	NA	NA	NA	NA	NA	NA	NA	NA	NA	NA	NA	NA	NA	NA	NA	NA	NA	NA	NA	NA	NA	NA	NA	NA	NA	NA	NA	NA	NA	NA	NA	NA	NA	NA
NCU03325T0	NCU03325T0	0	0	0	1	0	1	0	0	0	0	0	0	0	0	0	0	1	NA	NA	NA	NA	NA	NA	NA	0	0	0	0	0	0	0	1	1	1	0	1	0	0	0	0	1	0	0	1	0	0	0	0
NCU07344T0	NCU07344T0	0	NA	0	NA	NA	NA	NA	NA	NA	NA	NA	NA	NA	NA	NA	NA	NA	NA	NA	NA	NA	NA	NA	NA	NA	NA	NA	NA	NA	NA	NA	NA	NA	NA	NA	NA	NA	NA	NA	NA	NA	NA	NA	NA	NA	NA	NA	NA
NCU07345T0	NCU07345T0	1	1	1	1	0	NA	0	0	1	0	0	1	0	0	0	NA	NA	0	0	NA	0	0	0	0	0	0	NA	1	0	NA	1	0	0	1	1	1	NA	NA	NA	0	NA	0	NA	NA	NA	NA	NA	NA
NCU07347T0	NCU07347T0	0	0	0	0	0	1	0	0	1	0	0	0	0	0	0	0	0	NA	0	0	0	0	0	1	0	0	0	0	0	1	0	1	0	0	0	0	0	0	NA	NA	0	0	0	0	NA	NA	NA	NA
NCU07348T0	NCU07348T0	0	0	0	0	0	0	NA	NA	NA	0	NA	NA	NA	0	NA	1	1	NA	NA	NA	NA	NA	NA	NA	NA	NA	NA	NA	NA	NA	NA	NA	NA	NA	NA	NA	NA	NA	NA	NA	NA	NA	NA	NA	NA	NA	NA	NA
NCU07349T0	NCU07349T0	0	0	0	0	0	NA	1	0	0	0	0	0	1	0	0	NA	0	0	0	0	0	0	0	1	1	0	0	0	0	0	0	1	1	0	0	NA	1	1	0	0	1	1	NA	NA	NA	NA	NA	NA
NCU07350T0	NCU07350T0	0	0	0	0	0	0	0	0	0	0	0	0	0	0	0	0	0	0	0	0	0	0	1	0	NA	NA	0	NA	NA	NA	0	NA	NA	1	0	0	1	1	1	0	0	0	NA	0	NA	NA	NA	NA
NCU07351T0	NCU07351T0	0	0	0	1	1	0	0	0	0	0	0	NA	0	0	0	NA	NA	NA	NA	NA	NA	NA	NA	NA	NA	NA	NA	NA	NA	NA	0	0	0	0	0	0	0	0	0	NA	0	0	NA	NA	NA	NA	NA	NA
NCU07352T0	NCU07352T0	1	0	1	1	0	0	1	1	0	1	1	0	0	0	0	1	0	0	0	0	0	0	1	0	1	1	0	NA	1	NA	0	0	0	0	0	0	0	0	NA	NA	0	0	1	0	NA	NA	NA	NA
NCU07353T0	NCU07353T0	0	0	0	0	NA	NA	NA	NA	NA	NA	NA	NA	NA	NA	NA	NA	NA	NA	NA	NA	NA	NA	NA	NA	NA	NA	NA	NA	NA	NA	NA	NA	NA	NA	NA	NA	NA	NA	NA	NA	NA	NA	NA	NA	NA	NA	NA	NA
NCU07354T0	NCU07354T0	0	0	0	NA	NA	0	NA	NA	NA	NA	NA	NA	NA	NA	NA	NA	NA	NA	NA	NA	NA	NA	NA	NA	NA	NA	NA	NA	NA	NA	NA	NA	NA	NA	NA	NA	NA	NA	NA	NA	NA	NA	NA	NA	NA	NA	NA	NA
NCU07355T0	NCU07355T0	0	0	0	NA	0	0	NA	NA	NA	NA	NA	NA	NA	NA	NA	NA	1	NA	NA	NA	NA	NA	NA	NA	NA	NA	0	0	1	NA	0	NA	NA	NA	NA	NA	NA	NA	NA	NA	NA	NA	NA	NA	NA	NA	NA	NA
NCU07358T0	NCU07358T0	0	0	0	0	0	0	0	0	1	0	0	0	1	0	0	0	0	0	0	0	0	0	0	0	0	0	1	0	0	0	0	0	0	1	0	0	0	0	0	0	0	1	NA	0	NA	NA	NA	NA
NCU07359T0	NCU07359T0	0	0	0	NA	0	1	0	0	0	0	0	0	1	0	0	1	1	NA	NA	1	1	1	1	1	0	0	NA	1	0	1	NA	0	0	NA	NA	NA	NA	NA	NA	0	NA	1	1	0	NA	NA	NA	NA
NCU07360T0	NCU07360T0	0	0	0	0	0	0	NA	1	1	1	1	1	1	1	NA	0	1	0	0	0	0	0	0	1	0	0	NA	1	0	0	0	0	0	1	1	0	1	1	NA	0	0	0	1	1	0	0	0	0
NCU07361T0	NCU07361T0	0	0	0	0	0	0	0	0	0	0	0	0	1	0	0	0	0	0	0	0	0	0	0	0	0	0	0	0	0	0	0	0	0	0	NA	0	0	0	1	0	0	0	0	0	NA	NA	NA	NA
NCU07362T0	NCU07362T0	0	0	0	0	0	0	NA	NA	0	0	0	0	0	0	1	1	0	0	0	0	0	0	0	0	0	0	1	NA	1	0	0	0	1	0	0	0	0	0	0	0	0	0	0	0	NA	NA	NA	NA
NCU07363T0	NCU07363T0	0	0	0	0	1	0	0	0	0	0	0	0	0	0	0	NA	0	0	0	0	0	0	0	0	0	0	0	0	0	0	0	0	0	0	0	0	0	0	NA	0	0	1	1	0	NA	NA	NA	NA
NCU07365T0	NCU07365T0	0	NA	NA	0	0	1	1	1	0	0	0	0	0	0	0	1	1	1	1	0	0	0	0	0	0	0	NA	0	0	0	0	1	0	0	0	0	0	0	1	0	0	1	0	0	0	0	0	0
NCU07367T0	NCU07367T0	0	0	0	1	0	1	0	0	1	1	1	1	0	1	1	1	1	0	0	0	0	0	1	0	0	0	0	1	1	1	0	1	1	0	NA	0	0	0	1	0	1	1	1	0	1	1	0	1
NCU07368T0	NCU07368T0	0	0	0	0	0	NA	0	0	0	0	0	0	NA	0	0	NA	0	NA	NA	NA	NA	NA	NA	NA	NA	NA	NA	NA	NA	NA	NA	0	1	0	0	1	1	1	NA	NA	NA	NA	NA	NA	NA	NA	NA	NA
NCU07369T0	NCU07369T0	0	1	0	NA	NA	NA	NA	NA	NA	NA	0	NA	NA	NA	NA	NA	NA	NA	NA	NA	NA	NA	NA	0	NA	0	NA	NA	NA	0	NA	NA	NA	NA	NA	NA	NA	NA	NA	NA	NA	NA	NA	NA	NA	NA	NA	NA
NCU07370T0	NCU07370T0	0	0	0	NA	NA	NA	NA	NA	NA	NA	NA	NA	NA	NA	NA	NA	NA	NA	NA	NA	NA	NA	NA	NA	NA	NA	NA	NA	NA	NA	NA	NA	NA	NA	NA	NA	NA	NA	NA	NA	NA	NA	NA	NA	NA	NA	NA	NA
NCU07371T0	NCU07371T0	0	0	0	NA	NA	NA	NA	NA	NA	NA	NA	NA	NA	NA	NA	NA	NA	NA	NA	NA	NA	NA	NA	NA	NA	NA	NA	NA	NA	NA	NA	NA	NA	NA	NA	NA	NA	NA	NA	NA	NA	NA	NA	NA	NA	NA	NA	NA
NCU07372T0	NCU07372T0	0	0	0	NA	NA	NA	NA	NA	NA	NA	NA	NA	NA	NA	NA	NA	NA	NA	NA	NA	NA	NA	NA	NA	NA	NA	NA	NA	NA	NA	NA	NA	NA	NA	NA	NA	NA	NA	NA	NA	NA	NA	NA	NA	NA	NA	NA	NA
NCU07374T0	NCU07374T0	0	0	0	0	1	0	0	0	NA	NA	NA	0	0	NA	NA	NA	NA	NA	NA	NA	NA	NA	NA	NA	NA	NA	NA	NA	NA	NA	0	0	NA	0	1	1	NA	NA	0	0	0	1	0	NA	NA	NA	NA	NA
NCU07375T0	NCU07375T0	0	0	0	1	0	0	0	0	1	0	0	1	0	1	0	0	1	0	0	0	0	0	0	0	0	0	0	NA	1	0	0	0	0	0	NA	0	0	0	0	0	0	0	1	NA	NA	NA	NA	NA
NCU07378T0	NCU07378T0	0	0	0	0	0	0	0	0	0	1	0	0	0	0	0	0	0	0	0	0	0	0	0	0	1	1	1	0	0	0	0	0	0	0	1	0	0	0	0	0	0	1	1	0	1	1	0	0
NCU07379T0	NCU07379T0	0	0	0	NA	0	0	0	0	0	0	0	0	0	0	0	0	1	0	0	0	0	0	0	0	0	0	NA	1	1	0	1	0	0	0	0	0	0	0	0	0	0	0	0	0	NA	NA	NA	NA
NCU07380T0	NCU07380T0	0	0	0	0	0	0	0	0	0	0	0	0	0	0	0	1	0	0	0	0	0	0	0	0	0	0	0	0	0	1	0	0	0	0	NA	0	0	0	0	0	0	0	0	0	NA	NA	NA	NA
NCU07381T0	NCU07381T0	0	0	0	0	0	0	0	0	0	0	0	0	0	1	0	NA	0	0	0	0	0	0	0	0	0	0	0	1	1	0	0	0	0	0	NA	0	0	0	0	0	0	1	0	1	NA	NA	NA	NA
NCU07382T0	NCU07382T0	0	NA	0	NA	NA	NA	NA	NA	NA	NA	NA	NA	NA	NA	NA	NA	NA	NA	NA	NA	NA	NA	NA	NA	NA	NA	NA	NA	NA	NA	NA	NA	NA	NA	NA	NA	NA	NA	NA	NA	NA	NA	NA	NA	NA	NA	NA	NA
NCU07382T1	NCU07382T1	0	NA	NA	0	0	0	NA	NA	0	0	0	NA	0	0	0	1	0	0	0	0	NA	NA	0	0	0	0	NA	1	0	1	0	0	0	1	NA	NA	NA	NA	NA	0	1	0	1	0	1	1	1	0
NCU07383T0	NCU07383T0	0	0	0	0	0	0	0	0	0	0	1	0	0	0	0	1	1	0	0	0	0	0	0	1	0	0	0	0	0	0	0	0	0	0	0	0	1	1	0	0	0	0	0	1	0	0	0	0
NCU07384T0	NCU07384T0	0	0	0	0	0	1	NA	0	1	1	1	0	1	0	0	0	1	1	1	1	NA	NA	1	1	1	1	NA	1	1	0	0	1	1	1	1	1	1	1	1	0	0	1	1	0	0	0	0	0
NCU07385T0	NCU07385T0	0	0	0	1	1	0	0	0	0	0	0	0	0	0	0	0	0	0	0	0	0	0	0	0	0	0	0	0	1	0	0	1	1	1	0	1	0	0	0	1	0	0	1	1	NA	NA	NA	NA
NCU07386T0	NCU07386T0	1	1	1	1	1	1	1	1	1	1	1	1	1	1	1	1	1	1	1	1	1	1	1	1	1	1	1	1	1	1	1	1	1	1	1	1	1	1	1	1	1	1	0	0	1	1	1	0
NCU07387T0	NCU07387T0	0	0	0	1	0	0	0	0	0	0	0	0	0	0	0	0	0	0	0	0	0	1	0	0	0	0	0	0	0	0	0	0	0	0	0	NA	0	NA	0	0	1	0	0	NA	NA	NA	NA	NA
NCU07388T0	NCU07388T0	0	0	0	0	0	0	NA	0	0	NA	0	0	0	NA	0	0	0	0	0	0	NA	NA	0	NA	1	1	NA	1	0	0	0	0	NA	NA	0	0	NA	0	NA	NA	NA	0	NA	NA	NA	NA	NA	NA
NCU07389T0	NCU07389T0	0	0	0	1	0	0	0	0	0	0	0	0	0	0	0	0	0	0	0	0	0	0	0	0	0	0	0	0	0	0	0	1	0	0	NA	1	0	1	0	0	0	0	0	0	NA	NA	NA	NA
NCU07390T0	NCU07390T0	0	NA	NA	NA	NA	NA	NA	NA	NA	NA	NA	NA	NA	NA	NA	NA	NA	NA	NA	NA	NA	NA	NA	NA	NA	NA	NA	NA	NA	NA	NA	NA	NA	NA	NA	NA	NA	NA	NA	NA	NA	NA	NA	NA	NA	NA	NA	NA
NCU07392T0	NCU07392T0	0	0	0	0	0	0	0	NA	0	0	0	0	0	0	0	0	0	0	0	0	0	0	0	0	0	0	0	0	0	0	0	0	0	1	0	0	0	0	0	0	1	1	0	0	NA	NA	NA	NA
NCU07393T0	NCU07393T0	0	0	0	0	0	0	0	0	0	0	1	0	0	0	1	0	1	0	0	0	0	0	0	0	0	0	0	0	0	1	0	0	0	0	0	0	0	0	0	0	0	0	1	1	0	0	0	1
NCU07394T0	NCU07394T0	0	0	0	0	0	1	0	0	0	1	1	0	0	0	0	0	1	NA	NA	NA	NA	NA	NA	0	0	0	NA	1	1	0	1	0	0	0	0	0	NA	NA	NA	NA	NA	NA	NA	1	NA	NA	NA	NA
NCU07395T0	NCU07395T0	0	NA	NA	0	0	0	0	0	0	0	0	NA	0	0	0	0	0	0	0	0	0	0	0	0	0	0	0	0	1	0	0	0	0	0	0	0	0	0	0	0	0	0	0	0	0	0	0	0
NCU07396T0	NCU07396T0	0	NA	NA	NA	NA	NA	NA	NA	NA	NA	NA	NA	NA	NA	NA	NA	NA	NA	NA	NA	NA	NA	NA	NA	NA	NA	NA	NA	NA	NA	NA	NA	NA	NA	NA	NA	NA	NA	NA	NA	NA	NA	NA	NA	NA	NA	NA	NA
NCU07398T0	NCU07398T0	0	0	0	1	1	1	NA	1	1	1	1	0	1	1	0	0	0	NA	NA	NA	0	NA	0	0	NA	NA	NA	NA	1	NA	NA	NA	NA	NA	NA	NA	NA	NA	NA	NA	NA	1	NA	NA	NA	NA	NA	NA
NCU07399T0	NCU07399T0	1	1	1	0	0	1	0	0	0	0	0	0	0	0	0	1	0	1	1	0	0	0	0	0	0	0	0	1	1	0	1	1	1	0	NA	1	1	1	NA	0	0	0	0	1	0	0	0	0
NCU07400T0	NCU07400T0	0	0	0	0	0	0	0	0	0	1	1	1	0	0	1	0	0	0	0	0	0	0	0	0	0	0	0	0	0	0	0	0	0	0	0	0	0	0	0	NA	0	1	0	0	1	1	NA	NA
NCU07402T0	NCU07402T0	0	0	0	0	0	NA	0	NA	NA	NA	NA	0	0	NA	0	NA	NA	NA	0	0	NA	NA	0	0	1	1	0	0	NA	NA	NA	NA	NA	NA	NA	NA	NA	NA	NA	0	NA	1	1	NA	1	1	1	0
NCU07403T0	NCU07403T0	0	0	0	NA	0	0	0	0	1	1	0	1	0	1	1	0	0	1	1	1	0	1	1	0	0	0	0	0	0	0	0	1	0	0	NA	1	1	1	0	0	0	0	NA	0	1	1	1	1
NCU07404T0	NCU07404T0	0	0	0	0	0	0	0	1	0	0	0	0	0	0	0	0	0	0	0	0	0	0	0	0	1	1	1	0	0	0	0	0	0	0	NA	0	0	0	1	0	1	0	0	0	0	0	0	0
NCU07406T0	NCU07406T0	0	NA	NA	NA	NA	NA	NA	NA	NA	NA	NA	NA	NA	NA	NA	NA	NA	NA	NA	NA	NA	NA	NA	NA	NA	NA	NA	NA	NA	NA	NA	NA	NA	NA	NA	NA	NA	NA	NA	NA	NA	NA	NA	NA	NA	NA	NA	NA
NCU07407T0	NCU07407T0	1	0	1	0	1	1	0	0	0	1	0	0	NA	0	0	0	0	0	0	0	0	0	0	1	0	0	0	NA	1	1	0	1	0	0	1	0	1	1	0	0	1	0	1	0	1	1	1	0
NCU07408T0	NCU07408T0	0	NA	NA	NA	NA	NA	NA	NA	NA	NA	NA	NA	NA	NA	NA	NA	NA	NA	NA	NA	NA	NA	NA	NA	NA	NA	NA	NA	NA	NA	NA	NA	NA	NA	NA	NA	NA	NA	NA	NA	NA	NA	NA	NA	NA	NA	NA	NA
NCU07408T1	NCU07408T1	0	0	0	0	0	0	0	0	0	0	0	0	0	0	0	0	0	0	0	0	0	0	0	0	0	0	0	0	0	0	0	0	0	0	NA	0	0	0	0	0	0	0	1	NA	0	0	0	1
NCU07409T0	NCU07409T0	0	0	0	0	0	0	0	0	0	0	0	0	0	0	0	0	1	0	0	0	0	0	0	0	0	0	0	0	0	0	0	1	1	0	NA	1	1	1	0	0	0	0	1	NA	0	0	0	0
NCU07410T0	NCU07410T0	0	0	0	NA	NA	NA	0	0	NA	NA	NA	NA	NA	NA	NA	NA	0	NA	NA	NA	NA	NA	NA	NA	NA	NA	NA	NA	NA	NA	NA	NA	NA	NA	NA	NA	NA	NA	NA	NA	NA	NA	NA	NA	NA	NA	NA	NA
NCU07411T0	NCU07411T0	0	0	0	0	NA	0	0	0	0	0	1	0	0	NA	NA	0	0	0	0	0	NA	NA	0	0	0	0	0	0	0	NA	0	0	0	0	0	1	0	0	NA	NA	NA	NA	NA	1	NA	NA	NA	NA
NCU07412T0	NCU07412T0	1	0	1	0	1	1	0	0	0	NA	0	0	0	0	0	1	1	0	0	0	0	0	0	NA	0	0	0	0	0	0	1	1	1	1	0	1	1	1	0	1	0	0	0	NA	0	0	0	0
NCU07413T0	NCU07413T0	0	0	0	NA	NA	NA	NA	NA	NA	NA	NA	NA	NA	NA	NA	NA	NA	NA	NA	NA	NA	NA	NA	NA	NA	NA	NA	NA	NA	NA	NA	NA	NA	NA	NA	NA	NA	NA	NA	NA	NA	NA	NA	NA	NA	NA	NA	NA
NCU07413T1	NCU07413T1	0	NA	NA	NA	NA	NA	NA	0	NA	NA	NA	0	NA	NA	NA	NA	0	0	0	0	NA	NA	0	1	NA	NA	NA	NA	0	1	0	0	0	0	NA	0	0	0	0	0	0	NA	0	NA	0	0	0	0
NCU07414T0	NCU07414T0	0	0	0	0	0	0	NA	0	0	0	0	0	1	0	0	0	0	0	0	0	0	0	0	0	0	0	0	NA	0	0	0	0	0	0	NA	0	0	0	0	0	0	0	0	0	1	1	1	1
NCU07415T0	NCU07415T0	0	0	0	0	0	0	0	0	0	0	1	0	0	0	0	0	1	0	0	0	0	0	1	0	0	0	0	0	1	0	0	0	0	0	NA	0	0	0	0	0	0	1	0	0	NA	NA	NA	NA
NCU07416T0	NCU07416T0	0	0	0	0	1	0	0	0	0	0	0	0	0	0	0	0	0	0	0	0	0	0	0	0	0	0	0	0	0	0	0	1	1	0	0	0	0	NA	0	0	0	NA	NA	NA	NA	NA	NA	NA
NCU07417T0	NCU07417T0	0	0	0	0	0	0	NA	0	0	0	0	0	NA	0	0	0	0	0	0	0	0	0	0	0	1	1	0	1	0	0	0	0	0	0	NA	0	1	NA	1	0	0	1	0	1	0	0	0	0
NCU07418T0	NCU07418T0	0	0	0	0	0	1	0	0	0	0	1	0	0	0	0	0	1	NA	NA	0	0	0	0	0	0	0	0	0	0	0	0	0	0	0	NA	0	0	0	0	0	NA	0	0	0	NA	NA	NA	NA
NCU07419T0	NCU07419T0	0	0	1	0	0	0	0	0	0	1	1	0	0	0	0	0	0	0	0	1	1	1	1	0	0	0	0	1	1	1	0	0	0	0	0	0	0	0	0	NA	1	0	NA	NA	NA	NA	NA	NA
NCU07420T0	NCU07420T0	0	0	0	0	0	0	0	0	0	0	0	0	0	0	0	0	0	0	0	0	0	0	0	0	0	0	0	0	0	0	0	0	0	0	NA	0	0	0	0	NA	0	1	0	0	0	0	1	0
NCU07421T0	NCU07421T0	0	0	0	0	0	1	0	0	0	0	1	0	0	0	1	0	1	0	0	0	0	NA	1	0	0	0	NA	1	0	1	0	0	1	0	1	0	0	0	0	0	NA	NA	1	0	NA	NA	NA	NA
NCU07422T0	NCU07422T0	0	0	0	NA	0	0	NA	0	0	0	0	0	0	0	0	0	0	NA	NA	NA	NA	NA	NA	NA	NA	NA	NA	NA	NA	NA	NA	NA	NA	NA	0	NA	NA	NA	0	0	0	0	0	0	NA	NA	NA	NA
NCU07423T0	NCU07423T0	1	0	0	NA	0	0	NA	1	0	0	1	NA	1	NA	1	NA	NA	NA	NA	NA	NA	NA	NA	NA	0	0	0	NA	1	0	1	1	NA	NA	NA	NA	NA	NA	NA	NA	NA	0	NA	NA	NA	NA	NA	NA
NCU07424T0	NCU07424T0	0	0	0	NA	NA	NA	NA	NA	NA	NA	NA	NA	NA	NA	NA	NA	NA	NA	NA	NA	NA	NA	NA	NA	NA	NA	NA	NA	NA	NA	NA	NA	NA	NA	NA	NA	NA	NA	NA	NA	NA	NA	NA	NA	NA	NA	NA	NA
NCU07425T0	NCU07425T0	0	0	0	1	0	0	0	0	1	0	0	0	0	0	NA	0	0	0	0	0	0	0	0	0	0	0	0	NA	0	NA	0	0	0	0	0	0	NA	0	0	0	NA	0	0	0	NA	NA	NA	NA
NCU07427T0	NCU07427T0	0	NA	0	NA	NA	NA	NA	NA	NA	NA	NA	NA	NA	NA	NA	NA	NA	NA	NA	NA	NA	NA	NA	NA	NA	NA	NA	NA	NA	NA	NA	NA	NA	NA	NA	NA	NA	NA	NA	NA	NA	NA	NA	NA	NA	NA	NA	NA
NCU07428T0	NCU07428T0	0	0	0	0	0	0	0	0	0	0	0	0	0	0	0	0	1	0	0	0	0	0	0	0	0	0	0	0	0	0	NA	0	0	0	1	0	0	0	0	0	0	0	0	1	NA	NA	NA	NA
NCU07429T0	NCU07429T0	0	0	0	NA	NA	NA	NA	NA	NA	NA	NA	NA	NA	NA	NA	NA	NA	NA	NA	NA	NA	NA	NA	NA	NA	NA	NA	NA	NA	NA	NA	NA	NA	NA	NA	NA	NA	NA	NA	NA	NA	NA	NA	NA	NA	NA	NA	NA
NCU07430T0	NCU07430T0	0	0	0	0	0	0	0	0	0	0	0	0	0	0	0	0	0	0	NA	0	0	0	0	0	0	0	0	0	0	NA	0	0	0	0	NA	0	0	0	0	0	0	0	0	0	0	0	1	1
NCU07432T0	NCU07432T0	0	0	0	0	0	0	0	0	0	0	0	0	0	0	0	0	0	0	0	0	1	1	0	1	1	1	1	1	0	1	NA	NA	NA	NA	NA	NA	NA	NA	NA	NA	0	0	0	1	NA	NA	NA	NA
NCU07433T0	NCU07433T0	0	0	0	NA	NA	NA	NA	NA	NA	NA	NA	NA	NA	NA	NA	NA	NA	NA	NA	NA	NA	NA	NA	NA	NA	NA	NA	NA	NA	NA	NA	NA	NA	NA	NA	NA	NA	NA	NA	NA	NA	NA	NA	NA	NA	NA	NA	NA
NCU07434T0	NCU07434T0	0	0	0	NA	0	0	0	0	0	0	0	1	0	0	0	1	NA	NA	NA	NA	NA	NA	NA	NA	NA	NA	NA	NA	NA	NA	0	NA	NA	0	0	NA	NA	0	0	0	0	0	NA	NA	NA	NA	NA	NA
NCU07435T0	NCU07435T0	1	1	1	0	0	NA	NA	0	0	0	0	0	0	0	0	0	0	0	0	0	0	0	0	0	0	0	1	0	0	0	1	1	1	1	1	1	1	1	0	0	0	0	0	1	1	1	1	0
NCU07436T0	NCU07436T0	0	0	0	NA	1	NA	NA	NA	NA	NA	NA	NA	NA	NA	NA	NA	NA	NA	NA	NA	NA	NA	NA	NA	NA	NA	NA	NA	NA	NA	NA	NA	NA	NA	NA	NA	NA	NA	NA	NA	NA	NA	NA	NA	NA	NA	NA	NA
NCU07437T0	NCU07437T0	0	0	0	0	0	1	0	0	0	0	0	0	0	0	0	0	0	0	0	0	0	0	0	0	0	0	0	0	0	0	0	0	0	0	0	0	0	0	0	0	0	0	0	0	0	0	0	0
NCU07438T0	NCU07438T0	0	0	0	0	NA	0	NA	0	0	NA	NA	0	0	0	0	0	0	0	0	0	0	0	0	0	0	0	0	0	0	0	0	0	0	0	0	0	1	0	0	0	0	0	1	1	1	1	1	0
NCU07439T0	NCU07439T0	0	0	0	0	1	0	NA	1	NA	NA	NA	NA	NA	1	1	NA	NA	NA	NA	NA	NA	NA	NA	NA	NA	NA	NA	NA	NA	NA	NA	NA	NA	NA	NA	NA	NA	NA	NA	NA	NA	NA	NA	NA	NA	NA	NA	NA
NCU07440T0	NCU07440T0	0	0	0	0	0	0	NA	1	0	1	1	0	1	0	0	0	1	0	0	0	0	0	0	0	0	0	0	0	0	1	1	0	0	0	0	0	1	1	0	0	0	1	1	1	0	0	0	0
NCU07441T0	NCU07441T0	0	1	0	0	0	NA	0	0	0	NA	1	0	0	NA	0	0	1	NA	NA	1	NA	NA	0	1	0	0	0	NA	1	NA	1	1	1	0	NA	NA	NA	NA	NA	NA	0	0	NA	0	NA	NA	NA	NA
NCU07442T0	NCU07442T0	0	0	0	0	1	0	NA	0	0	1	1	0	0	0	0	0	1	0	0	0	0	0	0	0	0	0	0	0	0	0	0	0	0	1	NA	1	1	1	0	0	1	0	0	0	0	0	0	0
NCU07443T0	NCU07443T0	0	0	0	0	1	1	1	1	1	1	0	1	0	1	0	1	NA	1	1	1	1	1	1	1	0	0	0	0	0	0	0	0	0	0	1	0	0	0	0	0	0	0	1	0	1	0	0	0
NCU07445T0	NCU07445T0	1	1	1	0	1	1	0	0	0	0	0	1	0	0	0	NA	1	0	0	0	NA	0	0	0	0	1	NA	0	0	0	0	NA	0	0	0	0	0	0	1	NA	0	0	NA	0	NA	NA	NA	NA
NCU07446T0	NCU07446T0	1	NA	1	1	1	NA	NA	NA	NA	NA	NA	NA	NA	NA	NA	NA	NA	NA	NA	NA	NA	NA	NA	NA	NA	NA	NA	NA	NA	NA	NA	NA	NA	NA	NA	NA	NA	NA	NA	NA	NA	NA	NA	NA	NA	NA	NA	NA
NCU07446T1	NCU07446T1	0	NA	NA	NA	NA	1	0	0	1	1	1	0	0	0	NA	NA	1	0	0	0	0	0	0	0	0	0	0	0	0	0	1	0	0	0	NA	0	0	0	0	1	0	1	0	0	0	0	1	0
NCU07447T0	NCU07447T0	0	0	0	0	0	0	NA	0	1	0	1	0	0	0	0	NA	NA	0	0	0	NA	NA	0	0	0	0	0	0	1	0	0	1	1	1	1	1	1	1	0	NA	0	0	NA	0	NA	NA	NA	NA
NCU07448T0	NCU07448T0	0	0	0	NA	1	NA	NA	NA	NA	0	0	NA	1	NA	NA	NA	NA	NA	NA	NA	NA	NA	NA	NA	NA	NA	NA	NA	NA	NA	NA	NA	NA	NA	0	NA	1	NA	NA	NA	NA	0	NA	NA	NA	NA	NA	NA
NCU07449T0	NCU07449T0	0	0	0	NA	0	NA	NA	NA	NA	NA	NA	0	0	0	0	NA	NA	NA	NA	NA	NA	NA	NA	NA	NA	NA	NA	NA	NA	NA	NA	NA	NA	NA	NA	NA	NA	NA	NA	NA	NA	NA	NA	NA	NA	NA	NA	NA
NCU07450T0	NCU07450T0	0	0	0	0	0	1	0	0	0	0	0	0	1	0	NA	0	0	NA	NA	NA	NA	NA	NA	NA	NA	NA	NA	NA	NA	NA	NA	NA	NA	NA	NA	NA	NA	NA	NA	0	NA	NA	NA	NA	NA	NA	NA	NA
NCU07451T0	NCU07451T0	0	0	0	0	0	0	0	0	0	0	0	0	0	1	1	0	0	0	0	0	0	0	0	0	0	0	0	0	0	0	1	0	0	1	0	0	1	1	0	0	0	0	0	0	0	0	1	1
NCU07452T0	NCU07452T0	0	0	0	0	0	0	1	0	0	0	1	0	0	0	0	0	0	NA	0	0	0	0	0	0	0	0	0	0	NA	0	0	0	0	0	1	1	1	1	0	0	0	0	0	NA	NA	NA	NA	NA
NCU07453T0	NCU07453T0	0	0	0	NA	0	0	0	0	0	0	0	0	0	0	0	0	0	0	0	0	0	0	0	0	0	0	NA	0	1	1	0	NA	0	0	NA	0	0	NA	0	1	0	0	1	0	NA	NA	NA	NA
NCU07454T0	NCU07454T0	0	0	0	NA	0	0	NA	NA	NA	NA	NA	NA	NA	1	0	NA	NA	NA	NA	NA	NA	NA	NA	NA	NA	NA	NA	NA	NA	NA	0	NA	NA	NA	NA	NA	NA	NA	NA	NA	NA	NA	NA	NA	NA	NA	NA	NA
NCU07455T0	NCU07455T0	0	0	0	0	NA	0	NA	NA	1	0	1	0	0	0	0	0	0	NA	NA	NA	NA	NA	NA	NA	NA	NA	NA	0	1	NA	NA	NA	NA	NA	NA	NA	NA	NA	0	0	NA	NA	1	NA	NA	NA	NA	NA
NCU07456T0	NCU07456T0	0	0	0	0	0	0	NA	0	0	0	0	0	0	0	0	0	1	0	0	0	0	0	0	0	0	0	NA	0	0	0	0	0	0	0	1	0	0	0	0	0	0	0	1	NA	0	0	0	0
NCU07457T0	NCU07457T0	0	0	0	0	0	0	0	0	0	0	0	0	0	0	0	1	0	0	0	0	NA	0	0	0	0	0	0	0	0	0	1	0	0	1	0	0	0	0	NA	NA	NA	NA	0	0	0	0	0	0
NCU07458T0	NCU07458T0	0	0	0	0	0	0	NA	0	0	0	0	0	0	0	0	0	1	0	0	0	0	0	0	0	0	0	0	0	0	0	0	0	0	0	NA	0	0	0	0	0	0	0	1	0	1	1	1	0
NCU07459T0	NCU07459T0	0	0	0	0	0	0	0	0	0	0	0	0	0	0	0	0	1	0	0	0	0	0	0	0	0	1	0	0	0	0	0	0	0	0	0	0	0	0	0	0	0	0	0	1	1	1	1	1
NCU07460T0	NCU07460T0	0	0	0	0	0	0	0	0	0	0	0	0	0	0	0	0	0	NA	NA	NA	NA	NA	NA	NA	NA	NA	NA	NA	NA	NA	NA	NA	NA	NA	NA	NA	NA	NA	NA	NA	NA	NA	NA	NA	NA	NA	NA	NA
NCU07461T0	NCU07461T0	0	0	0	0	0	0	0	1	0	1	0	0	0	0	0	NA	0	0	0	0	0	0	0	0	NA	NA	NA	1	1	0	0	0	0	0	0	0	0	0	0	0	1	1	0	0	NA	NA	NA	NA
NCU07462T0	NCU07462T0	1	0	0	NA	NA	NA	NA	NA	NA	NA	NA	NA	NA	NA	NA	NA	NA	NA	NA	NA	NA	NA	NA	NA	NA	NA	NA	NA	NA	NA	NA	NA	NA	NA	NA	NA	NA	NA	NA	NA	NA	NA	NA	NA	NA	NA	NA	NA
NCU07463T0	NCU07463T0	0	NA	0	1	NA	NA	NA	0	NA	1	0	NA	1	1	NA	NA	NA	0	1	0	0	0	NA	0	NA	NA	NA	NA	0	NA	NA	0	NA	0	NA	0	1	NA	0	NA	NA	NA	NA	NA	NA	NA	NA	NA
NCU07464T0	NCU07464T0	0	0	0	NA	NA	0	NA	NA	0	0	0	NA	NA	1	NA	NA	NA	NA	NA	NA	NA	NA	0	NA	NA	NA	NA	NA	NA	NA	0	NA	NA	NA	NA	NA	1	NA	0	NA	NA	NA	1	NA	NA	NA	NA	NA
NCU07465T0	NCU07465T0	0	0	0	0	0	0	0	0	0	1	0	1	0	0	0	0	0	0	0	0	0	0	0	0	0	0	1	0	0	0	0	0	0	0	0	0	0	0	0	0	0	0	0	0	0	0	0	0
NCU07466T0	NCU07466T0	0	0	0	1	0	0	NA	0	0	0	0	0	0	0	0	0	1	0	0	0	0	0	1	1	1	1	1	0	0	0	0	1	0	0	NA	0	0	0	0	0	0	0	0	0	NA	NA	NA	NA
NCU07467T0	NCU07467T0	0	0	0	0	1	0	0	0	0	0	0	1	0	0	0	1	0	0	0	0	0	0	0	0	0	0	NA	0	0	0	1	1	1	0	0	1	0	0	NA	0	0	0	1	1	NA	NA	NA	NA
NCU07468T0	NCU07468T0	1	1	1	1	1	0	1	1	1	1	1	0	0	0	1	0	0	1	1	1	1	1	1	1	1	1	0	0	0	1	0	0	0	0	0	1	0	0	0	0	1	0	1	1	NA	NA	NA	NA
NCU07471T0	NCU07471T0	0	0	0	0	0	0	0	0	1	0	0	0	0	1	0	1	0	0	0	0	0	0	0	0	0	0	0	0	0	0	1	0	0	0	NA	0	NA	1	1	0	0	0	0	1	0	0	0	0
NCU07472T0	NCU07472T0	1	0	1	1	0	0	NA	0	0	0	1	1	0	0	0	1	0	1	1	1	1	NA	1	0	0	0	0	NA	1	0	1	1	0	1	1	1	1	1	0	0	0	0	0	1	0	0	0	0
NCU07473T0	NCU07473T0	0	0	1	0	0	0	1	1	0	0	0	0	0	NA	NA	0	0	NA	NA	NA	NA	NA	NA	NA	0	0	0	NA	0	0	0	1	1	0	1	1	1	1	0	0	0	0	NA	1	NA	NA	NA	NA
NCU07474T0	NCU07474T0	0	0	0	0	0	NA	0	0	NA	NA	NA	NA	NA	NA	NA	1	0	NA	NA	0	0	0	NA	NA	NA	NA	NA	NA	1	0	NA	0	0	0	NA	0	NA	NA	0	NA	NA	NA	NA	NA	NA	NA	NA	NA
NCU07475T0	NCU07475T0	0	0	0	0	0	0	0	0	NA	NA	NA	NA	NA	NA	NA	NA	NA	NA	NA	NA	NA	NA	NA	NA	NA	NA	NA	NA	NA	NA	NA	NA	NA	NA	NA	NA	NA	NA	NA	NA	0	NA	NA	NA	NA	NA	NA	NA
NCU07476T0	NCU07476T0	0	0	0	0	0	NA	NA	0	0	1	1	0	0	0	0	1	1	NA	NA	NA	NA	NA	NA	NA	NA	NA	NA	NA	NA	NA	0	NA	NA	NA	NA	NA	NA	NA	0	NA	0	0	0	NA	NA	NA	NA	NA
NCU07477T0	NCU07477T0	0	0	0	1	0	0	1	1	NA	0	0	NA	NA	NA	NA	0	0	NA	NA	NA	0	NA	0	NA	NA	0	NA	0	0	0	NA	NA	NA	0	NA	1	NA	NA	NA	NA	NA	NA	NA	NA	NA	NA	NA	NA
NCU07478T0	NCU07478T0	0	1	0	1	1	1	0	0	1	1	1	1	1	1	1	1	1	0	0	0	0	0	1	0	0	NA	1	0	1	0	1	0	1	1	0	1	1	1	1	1	1	NA	1	1	1	1	1	0
NCU07479T0	NCU07479T0	0	NA	0	NA	NA	NA	NA	NA	NA	NA	NA	NA	NA	NA	NA	NA	NA	NA	NA	NA	NA	NA	NA	NA	NA	NA	NA	NA	NA	NA	NA	NA	NA	NA	NA	NA	NA	NA	NA	NA	NA	NA	NA	NA	NA	NA	NA	NA
NCU07480T0	NCU07480T0	1	0	NA	NA	NA	NA	NA	NA	NA	NA	NA	NA	NA	NA	NA	NA	NA	NA	NA	NA	NA	NA	NA	NA	NA	NA	NA	NA	NA	NA	NA	NA	NA	NA	NA	NA	NA	NA	NA	NA	NA	NA	NA	NA	NA	NA	NA	NA
NCU07481T0	NCU07481T0	0	0	0	0	0	0	0	0	1	0	1	0	0	0	0	0	0	0	0	0	0	0	0	NA	1	0	0	0	0	0	1	0	0	0	0	0	1	1	1	0	0	0	0	0	NA	NA	NA	NA
NCU07482T0	NCU07482T0	1	0	0	0	0	0	NA	0	0	0	0	0	0	0	0	1	1	0	0	0	0	0	0	0	0	0	0	0	0	NA	0	0	0	0	0	0	0	NA	1	0	0	0	0	1	0	0	0	0
NCU07483T0	NCU07483T0	0	0	1	0	0	1	1	1	1	0	0	1	0	0	0	0	NA	0	0	0	0	0	0	0	0	0	0	0	1	0	0	0	0	0	0	1	0	1	0	0	0	0	0	0	0	0	0	0
NCU07484T0	NCU07484T0	0	NA	0	0	NA	NA	0	0	NA	0	NA	NA	NA	0	NA	NA	NA	1	1	NA	0	0	NA	NA	NA	NA	0	NA	NA	NA	NA	NA	NA	NA	NA	NA	NA	NA	NA	NA	NA	NA	NA	NA	NA	NA	NA	NA
NCU07485T0	NCU07485T0	0	NA	0	0	NA	NA	NA	NA	1	0	NA	NA	NA	0	0	NA	NA	NA	NA	0	1	0	1	NA	NA	NA	NA	NA	NA	NA	NA	0	NA	NA	NA	0	0	0	NA	NA	NA	NA	NA	NA	NA	NA	NA	NA
NCU07486T0	NCU07486T0	0	NA	0	0	NA	0	NA	NA	NA	NA	NA	NA	NA	NA	NA	NA	0	0	0	NA	0	0	NA	NA	0	0	NA	NA	NA	NA	NA	NA	NA	NA	0	NA	0	NA	NA	0	0	0	NA	NA	NA	NA	NA	NA
NCU07487T0	NCU07487T0	0	0	0	0	0	0	0	0	1	1	0	0	0	0	0	0	1	NA	NA	NA	NA	NA	NA	NA	NA	NA	NA	NA	NA	NA	0	0	0	0	0	0	0	0	NA	0	0	0	0	1	NA	NA	NA	0
NCU07489T0	NCU07489T0	0	0	0	0	0	1	0	0	0	0	0	0	0	0	0	0	0	0	0	0	0	0	0	0	0	0	0	0	0	0	0	0	0	0	0	1	0	0	0	0	NA	0	NA	1	0	0	1	1
NCU07491T0	NCU07491T0	0	0	0	0	0	0	0	0	0	0	0	0	0	0	0	0	0	0	0	0	0	0	0	0	1	0	NA	1	0	1	0	0	0	1	NA	0	0	0	0	0	0	0	0	0	NA	NA	NA	NA
NCU07492T0	NCU07492T0	0	1	0	0	0	0	0	0	0	0	0	0	1	0	0	0	0	0	0	0	0	0	0	0	0	0	0	0	0	0	0	1	1	0	NA	0	0	0	0	0	0	0	0	0	0	0	0	0
NCU07493T0	NCU07493T0	1	1	1	1	1	1	NA	NA	1	1	1	NA	1	1	1	0	1	NA	NA	NA	NA	NA	NA	NA	NA	NA	NA	NA	NA	NA	NA	NA	NA	NA	NA	NA	NA	NA	NA	NA	NA	NA	NA	NA	NA	NA	NA	NA
NCU07494T0	NCU07494T0	1	1	1	1	0	1	0	0	NA	NA	NA	NA	0	1	1	NA	1	1	1	1	1	1	1	1	0	0	1	NA	NA	0	0	0	0	0	0	NA	NA	NA	0	0	0	1	NA	0	NA	NA	NA	NA
NCU07495T0	NCU07495T0	0	1	1	0	0	0	0	0	0	0	0	1	1	1	1	1	1	0	0	0	0	0	0	0	0	0	0	1	0	0	1	0	0	1	NA	0	0	0	0	0	0	0	NA	0	1	1	1	0
NCU07496T0	NCU07496T0	0	0	0	0	0	0	0	1	0	0	1	1	0	0	0	0	NA	NA	NA	NA	NA	NA	NA	NA	NA	NA	NA	NA	NA	NA	NA	NA	NA	NA	NA	NA	NA	NA	NA	NA	NA	NA	NA	NA	NA	NA	NA	NA
NCU07497T0	NCU07497T0	0	0	0	0	NA	0	0	0	0	0	1	NA	0	0	0	NA	0	NA	0	0	NA	NA	0	0	0	0	0	0	0	0	NA	NA	NA	1	NA	0	0	0	0	0	0	0	NA	1	NA	NA	NA	NA
NCU07498T0	NCU07498T0	0	0	0	0	1	0	0	0	0	0	0	1	0	0	0	0	1	0	0	0	0	0	0	1	0	0	0	0	1	0	1	0	0	1	0	0	0	0	0	0	1	0	NA	0	0	NA	0	0
NCU07499T0	NCU07499T0	0	NA	NA	NA	NA	NA	NA	NA	NA	NA	NA	NA	NA	NA	NA	NA	NA	NA	NA	NA	NA	NA	NA	NA	NA	NA	NA	NA	NA	NA	NA	NA	NA	NA	NA	NA	NA	NA	NA	NA	NA	NA	NA	NA	NA	NA	NA	NA
NCU07500T0	NCU07500T0	0	0	NA	NA	NA	NA	NA	NA	NA	NA	NA	NA	0	1	1	NA	0	NA	NA	NA	NA	0	0	NA	0	0	0	0	0	0	NA	NA	NA	NA	NA	NA	NA	NA	NA	NA	NA	NA	NA	NA	0	0	NA	NA
NCU07501T0	NCU07501T0	0	0	0	NA	NA	NA	0	0	NA	NA	NA	0	NA	NA	NA	NA	NA	0	0	0	0	NA	NA	1	NA	NA	NA	NA	NA	NA	NA	NA	NA	NA	NA	NA	NA	NA	0	0	0	0	1	1	NA	NA	0	1
NCU07502T0	NCU07502T0	0	0	0	NA	NA	NA	NA	NA	NA	NA	NA	NA	0	NA	NA	NA	NA	1	1	NA	NA	NA	NA	NA	NA	NA	NA	NA	NA	NA	NA	NA	NA	0	NA	NA	NA	NA	NA	0	NA	NA	NA	NA	NA	NA	NA	NA
NCU07503T0	NCU07503T0	0	0	0	NA	0	0	0	0	1	0	0	0	0	1	1	0	0	0	0	0	NA	NA	1	0	0	0	NA	NA	1	NA	0	0	0	0	0	NA	1	NA	0	0	0	0	0	0	NA	NA	NA	NA
NCU07504T0	NCU07504T0	0	1	0	0	0	1	NA	0	1	0	0	0	1	1	0	0	0	0	0	0	0	0	0	0	0	0	0	0	1	0	0	0	0	1	0	1	1	1	0	0	0	0	1	0	0	0	1	1
NCU07505T0	NCU07505T0	0	0	0	0	0	0	0	1	0	0	0	0	0	0	0	NA	0	NA	NA	NA	NA	NA	NA	NA	NA	NA	NA	NA	NA	NA	NA	NA	NA	NA	NA	NA	NA	NA	NA	NA	0	0	NA	0	NA	NA	NA	NA
NCU07506T0	NCU07506T0	0	0	0	0	NA	NA	0	0	0	0	0	0	NA	NA	NA	NA	0	NA	0	0	0	NA	0	1	0	0	1	NA	NA	NA	0	NA	0	0	0	0	NA	0	NA	NA	NA	NA	NA	NA	NA	NA	NA	NA
NCU07506T1	NCU07506T1	0	NA	NA	NA	0	0	NA	NA	NA	NA	NA	NA	0	0	NA	NA	NA	0	NA	NA	NA	0	NA	NA	NA	NA	NA	0	0	0	NA	0	NA	NA	NA	NA	0	NA	NA	0	0	0	NA	0	NA	NA	NA	NA
NCU07507T0	NCU07507T0	0	NA	0	NA	NA	0	NA	0	0	0	0	NA	NA	NA	NA	NA	1	0	0	0	NA	NA	0	1	0	NA	NA	NA	0	NA	NA	NA	NA	NA	0	NA	NA	NA	0	0	0	1	NA	NA	0	0	NA	NA
NCU07508T0	NCU07508T0	0	0	0	1	0	0	NA	0	0	0	0	NA	NA	NA	NA	0	0	NA	NA	0	0	0	0	0	1	1	1	0	0	0	0	1	1	0	0	0	NA	1	0	NA	0	1	NA	NA	NA	NA	NA	NA
NCU07509T0	NCU07509T0	0	0	0	0	0	0	0	0	0	1	0	0	0	0	0	0	1	0	0	0	NA	0	0	0	0	1	0	0	0	0	0	0	0	0	0	0	NA	0	0	0	0	0	0	0	0	0	0	0
NCU08049T0	NCU08049T0	0	0	0	NA	NA	0	NA	NA	NA	NA	NA	NA	NA	0	NA	NA	NA	NA	NA	NA	NA	NA	NA	NA	NA	NA	NA	NA	NA	NA	NA	NA	NA	NA	NA	NA	NA	NA	NA	NA	NA	0	NA	1	NA	NA	NA	NA
NCU08050T0	NCU08050T0	0	0	0	NA	NA	NA	NA	NA	NA	NA	NA	NA	0	NA	0	NA	NA	NA	NA	NA	NA	NA	0	NA	NA	NA	NA	NA	NA	NA	NA	NA	NA	NA	NA	NA	NA	NA	0	NA	NA	NA	NA	NA	NA	NA	NA	NA
NCU08051T0	NCU08051T0	0	0	0	NA	NA	0	NA	NA	NA	NA	NA	0	NA	0	NA	NA	NA	NA	NA	NA	NA	NA	NA	0	NA	NA	NA	NA	NA	NA	NA	NA	NA	NA	0	NA	NA	NA	NA	NA	0	NA	NA	NA	NA	NA	NA	NA
NCU08052T0	NCU08052T0	0	0	0	0	NA	0	0	0	0	1	1	0	0	1	0	1	0	0	0	0	0	0	0	0	0	0	0	NA	0	0	0	0	0	1	0	0	0	0	1	0	0	0	0	0	1	NA	0	0
NCU08053T0	NCU08053T0	0	0	0	0	NA	0	NA	0	0	0	0	0	0	0	0	0	0	NA	NA	NA	NA	NA	NA	NA	NA	NA	NA	NA	NA	NA	NA	NA	NA	NA	NA	NA	NA	NA	NA	NA	0	1	NA	NA	NA	NA	NA	NA
NCU08054T0	NCU08054T0	0	1	0	0	NA	0	0	0	0	0	0	0	0	0	0	0	0	0	0	0	0	0	0	1	0	0	0	0	0	0	0	0	0	0	1	0	0	0	0	0	0	0	0	1	NA	NA	NA	NA
NCU08055T0	NCU08055T0	0	NA	NA	NA	NA	0	NA	NA	0	NA	NA	0	1	0	0	NA	NA	NA	NA	NA	NA	NA	NA	NA	1	1	NA	NA	0	NA	0	0	0	NA	NA	NA	NA	0	0	0	NA	0	0	NA	NA	NA	NA	NA
NCU08056T0	NCU08056T0	0	0	0	0	NA	NA	NA	0	NA	NA	NA	0	0	0	0	0	0	NA	NA	NA	NA	NA	NA	NA	NA	NA	NA	0	0	0	0	0	0	0	0	0	1	1	0	0	0	0	0	0	NA	NA	NA	NA
NCU08057T0	NCU08057T0	0	0	0	NA	NA	NA	NA	NA	NA	NA	NA	NA	NA	NA	NA	NA	0	0	0	NA	NA	NA	0	NA	NA	NA	NA	NA	NA	NA	NA	NA	NA	NA	NA	NA	NA	NA	0	1	0	0	NA	NA	NA	NA	NA	NA
NCU08058T0	NCU08058T0	0	0	0	NA	NA	NA	NA	NA	NA	NA	NA	0	NA	NA	0	0	NA	NA	NA	NA	NA	NA	NA	NA	NA	NA	NA	NA	NA	NA	0	NA	NA	NA	0	1	1	1	NA	NA	NA	NA	NA	NA	NA	NA	NA	NA
NCU08059T0	NCU08059T0	0	NA	NA	NA	NA	NA	NA	NA	NA	NA	NA	NA	NA	NA	NA	NA	NA	NA	NA	NA	NA	NA	NA	NA	NA	NA	NA	NA	NA	NA	NA	NA	NA	NA	NA	NA	NA	NA	NA	NA	NA	NA	NA	NA	NA	NA	NA	NA
NCU08060T0	NCU08060T0	0	0	0	0	NA	0	1	1	NA	0	0	1	1	0	1	0	0	NA	NA	NA	NA	NA	NA	NA	NA	NA	NA	NA	NA	NA	1	1	1	0	0	1	0	0	NA	0	0	0	NA	NA	NA	NA	NA	NA
NCU08062T0	NCU08062T0	0	0	1	0	0	1	1	0	NA	1	0	0	1	1	1	0	0	NA	NA	0	NA	NA	NA	0	NA	NA	NA	NA	NA	NA	0	1	1	0	1	0	1	1	NA	0	0	0	NA	NA	NA	NA	NA	NA
NCU08063T0	NCU08063T0	0	0	0	NA	NA	NA	NA	NA	NA	NA	0	NA	NA	NA	NA	NA	NA	0	0	0	0	0	0	0	1	1	1	0	1	1	0	NA	0	0	0	0	0	0	0	0	1	NA	0	NA	NA	NA	1	NA
NCU08064T0	NCU08064T0	0	0	0	NA	0	0	NA	NA	0	0	0	0	0	0	0	NA	NA	NA	NA	NA	NA	NA	NA	NA	NA	NA	NA	NA	NA	NA	NA	NA	NA	NA	NA	NA	NA	NA	0	0	0	1	0	NA	NA	NA	NA	NA
NCU08065T0	NCU08065T0	0	0	0	0	0	NA	NA	0	0	NA	0	NA	NA	NA	NA	NA	NA	1	1	0	1	0	1	1	NA	0	0	1	0	NA	NA	NA	NA	NA	0	NA	NA	NA	0	NA	NA	NA	NA	NA	NA	NA	NA	NA
NCU08066T0	NCU08066T0	0	0	0	0	NA	0	NA	1	0	0	0	0	0	0	0	1	1	0	0	0	0	0	0	0	0	0	0	0	0	0	0	0	0	0	0	1	0	0	0	0	0	0	1	0	1	1	0	0
NCU08067T0	NCU08067T0	0	0	0	0	NA	0	0	0	0	0	0	0	0	0	0	NA	0	0	0	0	0	0	0	0	0	0	0	1	0	1	0	0	0	0	0	0	0	0	0	0	0	1	0	0	1	1	1	1
NCU08068T0	NCU08068T0	0	0	0	0	NA	0	0	0	0	0	0	0	0	0	0	0	0	0	0	0	0	0	1	0	0	0	0	0	0	NA	0	0	0	0	0	0	0	0	0	0	0	1	0	0	NA	NA	NA	NA
NCU08069T0	NCU08069T0	0	1	0	NA	NA	NA	NA	NA	NA	NA	NA	NA	NA	NA	NA	NA	NA	NA	NA	NA	NA	NA	NA	NA	NA	NA	NA	NA	NA	NA	NA	NA	NA	NA	NA	NA	NA	NA	NA	NA	NA	NA	NA	NA	NA	NA	NA	NA
NCU08070T0	NCU08070T0	0	0	0	0	NA	0	NA	0	0	0	0	0	0	0	0	NA	0	0	0	1	NA	NA	1	0	0	0	0	0	0	0	0	0	0	0	0	0	0	0	0	0	1	0	0	0	0	0	1	0
NCU08071T0	NCU08071T0	1	1	1	1	NA	1	1	1	1	1	1	1	1	1	1	NA	1	1	1	1	NA	NA	1	1	1	1	1	1	1	1	1	0	1	1	1	1	1	1	0	0	1	1	0	1	1	1	1	0
NCU08072T0	NCU08072T0	0	0	0	NA	NA	0	0	0	NA	0	0	0	0	0	0	0	0	NA	NA	NA	NA	NA	NA	NA	NA	NA	NA	0	0	0	1	0	0	0	1	0	1	1	NA	0	NA	0	NA	NA	NA	NA	NA	NA
NCU08073T0	NCU08073T0	0	NA	0	NA	NA	NA	NA	NA	NA	NA	NA	NA	NA	NA	NA	NA	NA	NA	NA	NA	NA	NA	NA	NA	NA	NA	NA	NA	NA	NA	NA	NA	NA	NA	NA	NA	NA	NA	NA	NA	NA	NA	NA	NA	NA	NA	NA	NA
NCU08074T0	NCU08074T0	0	NA	NA	NA	NA	NA	NA	NA	NA	NA	NA	NA	NA	NA	NA	NA	NA	NA	NA	NA	NA	NA	NA	NA	NA	NA	NA	NA	NA	NA	NA	NA	NA	NA	NA	NA	NA	NA	NA	NA	NA	NA	NA	NA	NA	NA	NA	NA
NCU08075T0	NCU08075T0	0	0	0	NA	NA	NA	NA	NA	NA	NA	NA	NA	NA	NA	NA	NA	NA	NA	NA	NA	NA	NA	NA	NA	NA	NA	NA	NA	NA	NA	NA	NA	NA	NA	NA	NA	NA	NA	NA	NA	NA	NA	NA	NA	NA	NA	NA	NA
NCU08076T0	NCU08076T0	0	0	0	0	NA	NA	0	0	0	1	0	0	0	0	0	0	NA	0	0	0	0	0	0	0	0	0	1	NA	NA	NA	1	0	0	0	0	0	1	0	0	0	0	0	1	NA	NA	NA	NA	NA
NCU08077T0	NCU08077T0	0	0	0	NA	NA	NA	NA	NA	NA	NA	NA	NA	NA	NA	NA	NA	NA	NA	NA	NA	NA	NA	NA	NA	NA	NA	NA	NA	NA	NA	NA	NA	NA	NA	NA	NA	NA	NA	NA	NA	NA	NA	NA	NA	NA	NA	NA	NA
NCU08078T0	NCU08078T0	0	0	0	NA	NA	NA	NA	NA	NA	NA	NA	NA	NA	NA	NA	NA	NA	NA	NA	NA	NA	NA	NA	NA	NA	NA	NA	NA	NA	NA	NA	NA	NA	NA	NA	NA	NA	NA	NA	NA	NA	NA	NA	NA	NA	NA	NA	NA
NCU08079T0	NCU08079T0	0	0	0	NA	NA	NA	NA	NA	NA	NA	NA	NA	NA	NA	NA	NA	NA	NA	NA	NA	NA	NA	NA	NA	NA	NA	NA	NA	NA	NA	NA	NA	NA	NA	NA	NA	NA	NA	NA	NA	NA	NA	NA	NA	NA	NA	NA	NA
NCU08080T0	NCU08080T0	0	NA	NA	NA	NA	NA	NA	NA	NA	NA	NA	NA	NA	NA	NA	NA	NA	NA	NA	NA	NA	NA	NA	NA	NA	NA	NA	NA	NA	NA	NA	NA	NA	NA	NA	NA	NA	NA	NA	NA	NA	NA	NA	NA	NA	NA	NA	NA
NCU08081T0	NCU08081T0	0	NA	NA	NA	NA	NA	NA	NA	NA	NA	NA	NA	NA	NA	NA	NA	NA	NA	NA	NA	NA	NA	NA	NA	NA	NA	NA	NA	NA	NA	NA	NA	NA	NA	NA	NA	NA	NA	NA	NA	NA	NA	NA	NA	NA	NA	NA	NA
NCU08083T0	NCU08083T0	0	0	0	NA	NA	NA	NA	NA	NA	NA	NA	NA	NA	NA	NA	NA	NA	NA	NA	NA	NA	NA	NA	NA	NA	NA	NA	NA	NA	NA	NA	NA	NA	NA	NA	NA	NA	NA	NA	NA	NA	NA	NA	NA	NA	NA	NA	NA
NCU08084T0	NCU08084T0	0	NA	0	NA	NA	NA	NA	NA	NA	NA	NA	NA	NA	NA	NA	NA	NA	NA	NA	NA	NA	NA	NA	NA	NA	NA	NA	NA	NA	NA	NA	NA	NA	NA	NA	NA	NA	NA	NA	NA	NA	NA	NA	NA	NA	NA	NA	NA
NCU08085T0	NCU08085T0	0	0	0	0	NA	NA	NA	NA	NA	NA	NA	NA	NA	NA	NA	NA	NA	NA	NA	NA	NA	NA	NA	NA	0	0	NA	NA	0	0	NA	NA	NA	NA	NA	NA	NA	NA	NA	NA	NA	NA	NA	NA	NA	NA	NA	NA
NCU08086T0	NCU08086T0	0	NA	0	NA	NA	NA	NA	NA	NA	NA	NA	NA	NA	NA	NA	NA	NA	NA	NA	NA	NA	NA	NA	NA	NA	NA	NA	NA	NA	NA	NA	NA	NA	NA	NA	NA	NA	NA	NA	NA	NA	NA	NA	NA	NA	NA	NA	NA
NCU08087T0	NCU08087T0	0	0	0	NA	NA	NA	NA	NA	NA	0	NA	NA	NA	NA	NA	0	0	NA	NA	NA	NA	NA	NA	NA	NA	NA	NA	NA	NA	NA	NA	NA	NA	NA	NA	NA	NA	NA	NA	NA	NA	NA	NA	NA	NA	NA	NA	NA
NCU08089T0	NCU08089T0	0	0	0	NA	NA	NA	NA	NA	NA	NA	NA	NA	NA	NA	NA	NA	NA	NA	NA	NA	NA	NA	NA	NA	NA	NA	NA	NA	NA	NA	NA	NA	NA	NA	NA	NA	NA	NA	NA	NA	NA	NA	NA	NA	NA	NA	NA	NA
NCU08091T0	NCU08091T0	0	0	0	0	NA	1	NA	1	0	0	0	0	1	0	0	NA	0	0	0	0	0	0	1	0	0	0	NA	NA	0	0	0	NA	0	0	0	NA	0	0	0	0	0	0	0	NA	NA	NA	NA	NA
NCU08092T0	NCU08092T0	0	0	0	0	NA	0	1	1	1	0	0	0	0	0	0	0	0	0	0	0	0	0	0	0	0	0	0	NA	0	0	0	0	0	1	NA	0	0	0	0	0	0	1	0	0	NA	NA	NA	NA
NCU08093T0	NCU08093T0	1	1	1	1	NA	1	NA	NA	NA	1	1	NA	1	1	1	1	1	NA	0	0	NA	NA	1	0	0	0	NA	0	1	NA	NA	NA	1	1	NA	NA	1	NA	1	1	1	1	1	0	0	0	0	NA
NCU08094T0	NCU08094T0	0	0	0	NA	NA	0	0	NA	0	1	0	1	1	1	1	NA	1	0	0	NA	0	0	0	0	0	0	0	0	0	0	0	0	0	0	1	0	NA	0	0	0	0	0	0	0	0	0	0	0
NCU08095T0	NCU08095T0	1	1	1	1	NA	NA	0	0	1	NA	0	NA	0	1	1	NA	NA	NA	NA	NA	NA	NA	NA	NA	NA	NA	NA	NA	NA	NA	NA	NA	NA	NA	NA	NA	NA	NA	NA	NA	NA	NA	NA	NA	NA	NA	NA	NA
NCU08096T0	NCU08096T0	0	0	0	NA	NA	NA	NA	NA	NA	NA	NA	NA	NA	NA	NA	NA	NA	NA	NA	NA	NA	NA	NA	NA	NA	NA	NA	NA	NA	NA	NA	NA	NA	NA	NA	NA	NA	NA	NA	NA	NA	NA	NA	NA	NA	NA	NA	NA
NCU08097T0	NCU08097T0	0	1	0	0	NA	NA	NA	0	NA	NA	NA	0	0	NA	NA	NA	NA	NA	NA	NA	NA	NA	NA	NA	NA	NA	0	NA	NA	NA	NA	NA	NA	NA	NA	0	NA	NA	NA	NA	NA	NA	NA	NA	NA	NA	NA	NA
NCU08098T0	NCU08098T0	0	NA	NA	NA	NA	NA	NA	NA	NA	NA	NA	NA	NA	NA	NA	NA	NA	NA	NA	NA	NA	NA	NA	NA	NA	NA	NA	NA	NA	NA	NA	NA	NA	NA	NA	NA	NA	NA	NA	NA	NA	NA	NA	NA	NA	NA	NA	NA
NCU08099T0	NCU08099T0	0	NA	0	NA	NA	NA	NA	NA	NA	NA	NA	NA	NA	NA	NA	NA	NA	NA	NA	NA	NA	NA	NA	NA	NA	NA	NA	NA	NA	NA	NA	NA	NA	NA	NA	NA	NA	NA	NA	NA	NA	NA	NA	NA	NA	NA	NA	NA
NCU08100T0	NCU08100T0	0	NA	0	NA	NA	NA	NA	NA	NA	NA	NA	NA	NA	NA	NA	NA	NA	NA	NA	NA	NA	NA	NA	NA	NA	NA	NA	NA	NA	NA	NA	NA	NA	NA	NA	NA	NA	NA	NA	NA	NA	NA	NA	NA	NA	NA	NA	NA
NCU08101T0	NCU08101T0	0	NA	0	NA	NA	NA	NA	NA	NA	NA	NA	NA	NA	NA	NA	NA	NA	NA	NA	NA	NA	NA	NA	NA	NA	NA	NA	NA	NA	NA	NA	NA	NA	NA	NA	NA	NA	NA	NA	NA	NA	NA	NA	NA	NA	NA	NA	NA
NCU08102T0	NCU08102T0	0	0	0	NA	NA	NA	NA	NA	NA	NA	NA	NA	NA	NA	NA	NA	NA	NA	NA	NA	NA	NA	NA	NA	NA	NA	NA	NA	NA	NA	NA	NA	NA	NA	NA	NA	NA	NA	NA	NA	NA	NA	NA	NA	NA	NA	NA	NA
NCU08103T0	NCU08103T0	0	0	0	NA	NA	NA	NA	NA	NA	NA	NA	NA	NA	NA	NA	NA	NA	NA	NA	NA	NA	NA	NA	NA	NA	NA	NA	NA	NA	NA	NA	NA	NA	NA	NA	NA	NA	NA	NA	NA	NA	NA	NA	NA	NA	NA	NA	NA
NCU08105T0	NCU08105T0	0	NA	NA	NA	NA	NA	NA	NA	NA	NA	NA	NA	NA	NA	NA	NA	NA	NA	NA	NA	NA	NA	NA	NA	NA	NA	NA	NA	NA	NA	NA	NA	NA	NA	NA	NA	NA	NA	NA	NA	NA	NA	NA	NA	NA	NA	NA	NA
NCU08106T0	NCU08106T0	0	1	0	NA	NA	NA	NA	NA	NA	NA	NA	NA	NA	NA	NA	NA	NA	NA	NA	NA	NA	NA	NA	NA	NA	NA	NA	NA	NA	NA	NA	NA	NA	NA	NA	NA	NA	NA	NA	NA	NA	NA	NA	NA	NA	NA	NA	NA
NCU08107T0	NCU08107T0	1	0	1	NA	NA	NA	NA	NA	NA	NA	NA	NA	NA	NA	NA	NA	NA	NA	NA	NA	NA	NA	NA	NA	NA	NA	NA	NA	NA	NA	NA	NA	NA	NA	NA	NA	NA	NA	NA	NA	NA	NA	NA	NA	NA	NA	NA	NA
NCU08109T0	NCU08109T0	0	NA	0	NA	NA	NA	NA	NA	NA	NA	NA	NA	NA	NA	NA	NA	NA	NA	NA	NA	NA	NA	NA	NA	NA	NA	NA	NA	NA	NA	NA	NA	NA	NA	NA	NA	NA	NA	NA	NA	NA	NA	NA	NA	NA	NA	NA	NA
NCU08110T0	NCU08110T0	0	1	0	0	1	0	0	0	0	1	1	0	0	0	0	0	0	1	1	1	1	1	1	1	1	1	NA	0	0	1	1	1	0	0	0	0	0	0	1	1	1	0	1	0	1	1	1	1
NCU08111T0	NCU08111T0	0	0	0	0	0	0	0	0	1	0	0	0	0	0	0	1	0	0	0	0	0	0	0	0	0	0	0	0	0	0	0	0	1	0	0	0	0	0	0	0	0	0	1	0	0	0	1	0
NCU08112T0	NCU08112T0	0	0	0	0	0	NA	0	0	NA	NA	NA	0	0	1	0	NA	NA	NA	NA	0	NA	0	0	NA	0	0	NA	NA	NA	0	NA	NA	0	0	NA	NA	NA	NA	1	1	NA	NA	NA	NA	NA	NA	NA	NA
NCU08113T0	NCU08113T0	0	1	1	0	0	NA	NA	NA	NA	NA	NA	NA	NA	NA	NA	NA	NA	NA	NA	NA	NA	NA	NA	NA	NA	NA	NA	NA	NA	NA	NA	NA	NA	NA	NA	NA	NA	NA	NA	NA	NA	NA	NA	NA	NA	NA	NA	NA
NCU08114T0	NCU08114T0	0	0	0	0	0	0	0	0	NA	NA	NA	0	0	0	0	NA	0	NA	NA	NA	NA	NA	NA	NA	NA	NA	NA	0	NA	NA	NA	NA	NA	NA	NA	NA	0	1	0	0	0	0	0	NA	NA	NA	NA	NA
NCU08115T0	NCU08115T0	0	0	0	0	1	1	0	0	0	0	0	1	1	0	0	1	0	1	1	0	1	1	1	1	0	0	0	0	0	0	0	0	0	1	0	0	1	1	0	0	0	0	0	0	0	0	1	1
NCU08116T0	NCU08116T0	0	NA	0	NA	NA	NA	NA	NA	NA	NA	NA	NA	NA	NA	NA	NA	NA	NA	NA	NA	NA	NA	NA	NA	NA	NA	NA	NA	NA	NA	NA	NA	NA	NA	NA	NA	NA	NA	NA	NA	NA	NA	NA	NA	NA	NA	NA	NA
NCU08117T0	NCU08117T0	0	0	0	0	0	0	0	0	0	1	1	0	1	0	0	NA	NA	NA	NA	NA	NA	NA	NA	NA	NA	NA	NA	NA	NA	NA	NA	NA	NA	NA	NA	NA	NA	NA	NA	NA	NA	NA	NA	NA	NA	NA	NA	NA
NCU08118T0	NCU08118T0	0	1	1	0	0	0	0	0	1	0	0	0	0	0	0	0	1	0	0	0	0	0	0	1	0	0	0	1	0	0	1	0	0	0	1	1	1	1	0	0	0	0	0	1	0	0	0	1
NCU08119T0	NCU08119T0	0	0	0	0	0	0	0	0	0	0	0	0	1	0	0	0	0	0	0	0	0	0	0	0	0	0	0	0	0	0	0	0	0	1	NA	1	0	0	0	0	0	0	0	0	1	1	1	1
NCU08120T0	NCU08120T0	1	1	1	1	0	1	1	1	1	1	1	1	1	1	1	1	1	NA	0	1	1	1	1	1	1	1	NA	0	0	0	0	0	1	0	NA	0	0	0	1	0	1	1	NA	0	1	NA	1	1
NCU08121T0	NCU08121T0	0	0	0	0	0	0	1	1	0	0	0	0	0	0	0	0	0	0	NA	0	0	0	0	0	0	0	1	0	0	0	0	0	0	0	1	0	0	0	0	NA	0	0	1	0	1	1	1	1
NCU08333T0	NCU08333T0	0	0	0	NA	NA	1	0	0	0	1	0	0	0	0	0	0	0	0	0	NA	NA	NA	0	0	NA	NA	NA	0	0	0	0	NA	NA	NA	NA	0	1	1	0	0	0	0	0	0	1	1	NA	1
NCU08334T0	NCU08334T0	0	0	0	NA	0	0	1	0	NA	0	NA	0	NA	0	NA	NA	0	NA	NA	NA	NA	NA	NA	NA	NA	NA	0	0	NA	NA	0	NA	NA	0	1	0	1	NA	NA	0	0	1	NA	NA	NA	NA	NA	NA
NCU08336T0	NCU08336T0	0	0	0	0	0	0	0	0	1	1	1	NA	0	0	0	0	0	0	0	0	0	0	0	0	0	0	0	1	1	1	0	0	0	0	0	0	0	0	0	1	1	0	0	0	1	1	1	1
NCU08337T0	NCU08337T0	0	0	0	0	0	0	0	0	0	0	0	0	0	0	0	0	0	1	1	1	1	1	0	0	0	0	0	NA	0	1	0	0	0	0	0	0	0	0	1	0	0	0	NA	0	NA	NA	NA	NA
NCU08338T0	NCU08338T0	0	1	0	0	0	0	0	0	0	0	1	0	0	1	1	0	0	0	0	0	0	0	0	0	0	0	0	0	1	1	0	0	0	0	1	0	0	0	0	0	0	1	0	0	NA	NA	NA	NA
NCU08339T0	NCU08339T0	0	NA	0	0	0	0	0	0	0	0	0	0	0	1	1	0	0	0	0	0	0	0	0	0	0	0	0	NA	0	0	0	0	0	1	NA	0	0	NA	0	0	0	0	0	0	0	0	0	0
NCU08340T0	NCU08340T0	0	NA	NA	NA	NA	NA	NA	NA	NA	NA	NA	NA	NA	NA	NA	NA	NA	NA	NA	NA	NA	NA	NA	NA	NA	NA	NA	NA	NA	NA	NA	NA	NA	NA	NA	NA	NA	NA	NA	NA	NA	NA	NA	NA	NA	NA	NA	NA
NCU08340T1	NCU08340T1	0	0	0	0	0	0	0	0	0	0	0	0	0	0	0	0	0	0	0	0	0	0	0	0	0	0	0	0	0	0	0	0	1	0	NA	0	0	0	0	0	0	0	0	0	0	0	1	1
NCU08341T0	NCU08341T0	0	0	0	0	0	0	0	0	0	0	0	0	0	0	0	0	0	0	0	0	0	0	0	0	1	1	0	0	0	1	0	0	0	0	0	0	0	0	0	0	0	1	0	0	0	0	1	0
NCU08342T0	NCU08342T0	0	0	0	1	NA	0	0	0	0	0	1	1	0	0	0	0	0	1	1	1	1	0	0	0	0	0	0	0	1	0	0	0	0	0	0	0	0	0	0	0	0	0	0	0	NA	NA	NA	NA
NCU08343T0	NCU08343T0	0	0	0	0	0	0	0	0	1	1	1	1	0	0	0	0	1	0	0	0	0	0	0	0	0	0	0	NA	0	0	0	0	0	0	0	0	0	0	0	0	0	0	0	0	0	0	0	0
NCU08344T0	NCU08344T0	0	0	0	0	0	0	0	0	0	0	0	0	0	0	0	0	0	NA	1	NA	0	0	0	1	0	0	0	0	0	0	0	0	0	0	NA	0	1	NA	1	0	0	0	0	0	0	0	0	0
NCU08346T0	NCU08346T0	0	0	0	0	0	1	0	0	0	0	0	0	1	0	0	0	0	0	0	0	0	0	0	0	0	0	0	0	0	0	0	0	0	0	1	1	1	1	0	0	0	1	0	0	0	0	1	1
NCU08347T0	NCU08347T0	0	0	0	NA	0	0	NA	NA	0	1	NA	NA	NA	NA	NA	NA	NA	NA	NA	NA	NA	NA	NA	NA	NA	NA	NA	NA	NA	NA	NA	NA	NA	NA	NA	NA	NA	NA	NA	NA	NA	NA	NA	NA	NA	NA	NA	NA
NCU08348T0	NCU08348T0	0	0	0	0	0	0	0	0	0	0	0	0	0	0	0	0	0	0	0	0	0	0	0	0	0	0	NA	0	1	1	1	0	0	0	0	0	0	0	NA	0	0	0	0	0	NA	NA	NA	NA
NCU08349T0	NCU08349T0	0	0	0	0	0	0	NA	NA	NA	NA	NA	NA	NA	NA	NA	NA	NA	NA	NA	NA	NA	NA	NA	NA	NA	NA	NA	NA	NA	NA	NA	NA	NA	NA	NA	NA	NA	NA	NA	NA	NA	NA	NA	NA	NA	NA	NA	NA
NCU08350T0	NCU08350T0	0	0	0	1	NA	0	NA	NA	NA	NA	NA	NA	NA	NA	NA	0	0	NA	NA	NA	NA	NA	NA	NA	NA	NA	NA	NA	NA	NA	NA	NA	NA	NA	NA	NA	NA	NA	NA	NA	NA	NA	NA	NA	NA	NA	NA	NA
NCU08351T0	NCU08351T0	0	0	0	NA	NA	1	NA	NA	0	0	0	NA	NA	0	NA	NA	NA	NA	0	0	NA	NA	0	0	NA	NA	NA	NA	NA	NA	NA	NA	0	NA	NA	NA	NA	NA	0	NA	NA	0	0	0	NA	NA	NA	NA
NCU08352T0	NCU08352T0	0	0	0	NA	NA	0	0	0	0	0	0	0	0	0	0	0	0	1	1	1	0	0	0	0	0	0	1	0	0	0	0	0	0	0	NA	0	0	0	0	0	0	0	0	0	0	0	1	0
NCU08353T0	NCU08353T0	0	NA	0	NA	0	0	NA	0	0	0	0	0	1	1	1	1	0	0	0	0	0	0	1	0	0	0	0	0	1	0	0	0	0	0	0	0	0	0	NA	0	0	0	1	0	1	1	NA	NA
NCU08354T0	NCU08354T0	0	0	0	0	0	0	0	0	1	0	0	1	0	0	0	0	0	1	1	1	1	1	1	1	0	0	0	NA	0	0	0	0	0	0	NA	0	0	0	0	0	1	0	0	0	NA	NA	NA	NA
NCU08355T0	NCU08355T0	0	0	0	0	0	0	1	0	NA	1	NA	0	1	0	0	1	NA	1	1	0	NA	NA	0	0	0	0	0	0	0	0	1	NA	NA	NA	0	0	0	0	1	0	NA	0	0	0	NA	NA	NA	NA
NCU08356T0	NCU08356T0	0	0	0	0	0	NA	0	0	NA	1	NA	0	NA	0	NA	0	1	0	0	0	0	0	0	0	0	0	1	0	0	1	0	0	0	1	NA	0	0	0	0	0	0	0	1	0	NA	NA	NA	NA
NCU08357T0	NCU08357T0	0	0	0	1	0	1	1	1	1	0	0	1	0	0	0	0	1	0	0	0	1	1	0	0	0	0	0	0	0	0	0	0	0	0	0	0	0	0	1	0	0	0	1	0	NA	NA	0	1
NCU08358T0	NCU08358T0	0	0	0	0	0	0	0	0	0	0	0	0	0	0	0	0	0	0	0	0	0	0	0	0	0	0	0	0	0	0	1	0	0	1	1	1	0	0	0	0	NA	NA	0	NA	NA	NA	NA	NA
NCU08359T0	NCU08359T0	0	0	0	0	0	0	0	0	0	0	0	0	0	1	0	0	0	0	0	0	NA	NA	0	1	0	0	0	0	1	0	0	0	0	0	0	NA	0	NA	0	0	0	0	0	1	0	0	1	0
NCU08360T0	NCU08360T0	0	0	0	0	0	1	NA	0	0	0	0	0	0	0	0	0	NA	1	1	1	0	0	0	0	0	0	0	NA	NA	0	0	NA	0	0	NA	0	NA	NA	NA	NA	0	0	0	0	0	0	NA	NA
NCU08361T0	NCU08361T0	0	0	0	NA	NA	0	0	0	0	0	0	0	0	0	0	0	0	0	0	0	0	0	0	0	0	0	0	NA	0	0	0	0	0	0	NA	0	0	0	0	0	1	0	1	0	NA	NA	NA	NA
NCU08364T0	NCU08364T0	0	0	0	0	0	0	0	0	1	0	0	1	0	0	0	0	0	1	1	0	0	0	0	0	0	0	0	0	0	0	0	0	0	0	1	1	1	1	0	0	0	1	NA	0	NA	NA	NA	NA
NCU08365T0	NCU08365T0	0	0	0	0	0	0	0	0	0	0	1	0	0	0	0	0	0	0	0	0	0	0	0	0	0	0	NA	1	0	0	0	0	0	0	NA	1	NA	1	0	NA	NA	NA	NA	NA	NA	0	0	NA
NCU08366T0	NCU08366T0	0	0	0	0	0	0	0	0	NA	NA	NA	NA	NA	NA	NA	0	0	NA	NA	NA	NA	NA	NA	NA	NA	NA	NA	NA	NA	NA	NA	0	NA	NA	NA	NA	NA	NA	NA	NA	NA	NA	NA	NA	NA	NA	NA	NA
NCU08367T0	NCU08367T0	0	0	0	NA	NA	NA	NA	NA	NA	NA	NA	NA	NA	NA	NA	NA	NA	NA	NA	NA	NA	NA	NA	NA	NA	NA	NA	NA	NA	NA	NA	NA	NA	NA	NA	NA	NA	NA	NA	NA	NA	NA	NA	NA	NA	NA	NA	NA
NCU08368T0	NCU08368T0	0	0	0	1	0	0	1	0	0	0	0	0	1	0	0	0	NA	0	0	0	NA	NA	0	1	0	0	NA	1	1	1	0	0	0	0	0	1	1	0	0	0	0	0	1	0	1	1	0	0
NCU08369T0	NCU08369T0	0	0	0	1	NA	0	0	0	0	0	0	0	0	0	0	0	0	0	0	0	NA	NA	0	0	0	0	NA	NA	0	0	NA	NA	0	NA	NA	0	NA	NA	0	0	0	0	0	0	NA	NA	NA	NA
NCU08370T0	NCU08370T0	1	1	1	0	0	0	NA	0	0	1	0	1	0	0	0	0	0	0	0	0	0	0	0	0	0	0	0	0	1	1	1	0	0	0	0	1	0	0	0	0	0	0	0	0	0	0	0	0
NCU08371T0	NCU08371T0	0	0	NA	0	0	0	NA	NA	NA	NA	NA	NA	NA	NA	NA	NA	0	NA	NA	NA	NA	NA	NA	NA	NA	NA	NA	NA	NA	NA	NA	NA	NA	NA	NA	NA	NA	NA	NA	NA	NA	NA	NA	NA	NA	NA	NA	NA
NCU08372T0	NCU08372T0	0	0	0	0	0	0	0	0	0	1	0	0	0	1	1	0	1	NA	NA	NA	NA	NA	NA	NA	NA	NA	NA	0	NA	0	1	0	0	0	0	0	0	0	0	0	0	NA	1	1	1	1	1	1
NCU08373T0	NCU08373T0	0	1	0	0	0	0	NA	0	0	1	0	0	1	1	1	NA	0	1	1	1	1	1	1	0	1	1	0	1	0	1	0	1	1	0	0	1	0	0	0	0	0	0	1	1	1	1	0	0
NCU08374T0	NCU08374T0	0	0	0	0	1	0	NA	NA	NA	NA	0	0	0	0	0	0	NA	0	NA	0	0	0	0	0	0	0	0	0	1	0	1	1	1	1	NA	0	0	NA	0	0	1	0	NA	0	NA	NA	NA	NA
NCU08375T0	NCU08375T0	0	NA	NA	NA	0	0	0	NA	0	0	0	NA	0	0	0	0	NA	0	0	0	0	0	NA	0	NA	0	NA	NA	0	1	0	0	NA	0	0	NA	0	0	1	0	0	0	0	0	NA	NA	NA	NA
NCU08376T0	NCU08376T0	0	0	0	1	0	0	NA	1	0	NA	0	0	0	NA	NA	NA	0	0	0	0	0	0	1	0	NA	NA	NA	0	NA	0	0	1	NA	0	0	NA	0	0	NA	NA	0	NA	0	NA	NA	NA	NA	NA
NCU08377T0	NCU08377T0	0	0	0	0	0	0	NA	NA	1	1	1	0	0	0	0	0	0	0	0	0	0	0	0	0	0	0	0	NA	0	0	0	0	0	0	1	0	0	0	1	0	0	1	0	1	1	1	1	0
NCU08378T0	NCU08378T0	0	1	0	0	0	0	NA	0	1	1	0	1	1	1	1	0	NA	0	0	0	0	0	0	0	0	0	0	1	1	0	0	0	0	0	0	0	0	NA	0	1	1	0	0	0	1	1	1	0
NCU08379T0	NCU08379T0	0	0	0	1	0	0	1	1	1	1	1	1	1	1	1	1	1	NA	NA	0	1	NA	1	1	1	1	1	1	1	1	1	0	1	1	1	1	1	1	NA	1	1	NA	1	0	0	0	NA	NA
NCU08380T0	NCU08380T0	0	NA	NA	0	0	0	0	0	0	0	0	0	0	0	0	0	0	0	0	0	0	NA	0	0	0	0	0	0	0	0	0	1	1	0	NA	0	1	NA	NA	NA	0	0	0	0	0	0	1	0
NCU08380T1	NCU08380T1	0	0	0	NA	NA	NA	NA	NA	NA	NA	NA	NA	NA	NA	NA	NA	NA	NA	NA	NA	NA	NA	NA	NA	NA	NA	NA	NA	NA	NA	NA	NA	NA	NA	NA	NA	NA	NA	NA	NA	NA	NA	NA	NA	NA	NA	NA	NA
NCU08382T0	NCU08382T0	0	0	0	0	0	0	0	0	0	0	0	0	0	0	0	0	0	1	1	1	1	1	1	0	0	0	0	0	0	0	0	0	0	0	NA	0	0	0	0	0	0	1	1	1	0	0	0	0
NCU08383T0	NCU08383T0	0	0	0	NA	NA	NA	NA	NA	NA	NA	NA	NA	NA	NA	NA	NA	NA	NA	NA	NA	NA	NA	NA	NA	NA	NA	NA	NA	NA	NA	NA	NA	NA	NA	NA	NA	NA	NA	0	NA	0	1	NA	NA	NA	NA	NA	NA
NCU08384T0	NCU08384T0	1	1	1	0	0	0	0	0	0	0	0	0	0	0	0	0	0	0	0	0	0	0	0	1	0	0	0	0	0	NA	0	0	0	0	NA	0	0	0	0	0	0	0	NA	0	0	0	0	0
NCU08385T0	NCU08385T0	0	0	0	0	0	0	0	0	0	0	0	0	0	0	0	0	0	0	0	0	NA	0	NA	0	0	0	NA	0	1	0	0	0	0	0	NA	0	1	0	1	0	0	1	0	0	0	1	0	0
NCU08386T0	NCU08386T0	0	0	0	0	0	0	0	1	0	0	0	0	0	NA	NA	NA	1	1	1	0	1	1	0	0	0	0	0	NA	NA	0	1	0	0	0	0	0	NA	0	0	0	NA	NA	NA	0	NA	NA	NA	NA
NCU08387T0	NCU08387T0	1	0	0	0	1	0	1	1	1	1	1	1	1	1	1	1	0	NA	1	NA	1	1	1	1	1	1	1	1	NA	1	1	0	1	1	NA	1	1	0	NA	0	0	NA	NA	NA	NA	NA	NA	NA
NCU08388T0	NCU08388T0	0	NA	NA	NA	NA	NA	NA	NA	NA	NA	NA	NA	NA	NA	NA	NA	NA	NA	NA	NA	NA	NA	NA	NA	NA	NA	NA	NA	NA	NA	NA	NA	NA	NA	NA	NA	NA	NA	NA	NA	NA	NA	NA	NA	NA	NA	NA	NA
NCU08388T1	NCU08388T1	0	0	0	0	0	0	0	0	0	0	0	0	0	0	0	0	0	0	0	0	0	0	0	0	0	0	0	1	0	0	0	0	0	0	1	0	0	0	0	0	NA	0	1	0	0	0	1	0
NCU08389T0	NCU08389T0	0	NA	0	0	0	0	NA	NA	0	NA	0	0	0	0	1	NA	NA	NA	NA	NA	0	NA	NA	NA	NA	0	NA	1	0	0	NA	0	NA	NA	NA	NA	NA	NA	NA	NA	NA	NA	NA	0	NA	NA	NA	NA
NCU08389T1	NCU08389T1	0	NA	NA	NA	NA	NA	0	0	NA	0	NA	NA	NA	NA	NA	0	0	0	0	0	NA	0	0	0	0	NA	0	NA	NA	NA	0	NA	0	0	0	0	0	0	0	0	0	0	0	NA	0	1	0	1
NCU08390T0	NCU08390T0	0	0	0	0	0	0	0	0	0	0	0	0	0	0	0	NA	0	0	0	0	0	0	0	0	0	0	0	0	1	0	0	1	0	0	NA	0	0	0	0	NA	1	0	NA	NA	NA	NA	NA	NA
NCU08391T0	NCU08391T0	1	1	0	0	0	0	0	NA	0	0	0	0	NA	0	0	0	1	0	0	1	0	0	0	0	0	0	0	NA	NA	0	1	NA	0	0	0	0	0	1	0	NA	0	0	NA	1	NA	NA	NA	NA
NCU08578T0	NCU08578T0	0	0	0	0	0	0	0	0	0	0	0	1	1	1	1	1	0	0	0	0	0	0	0	0	0	0	0	1	0	0	0	0	0	0	NA	0	0	0	1	0	0	0	NA	1	0	0	0	0
NCU08579T0	NCU08579T0	0	1	0	0	0	0	NA	1	0	1	1	0	0	0	0	0	0	1	1	1	1	1	0	0	0	0	0	0	0	0	0	0	0	1	NA	0	0	0	0	0	0	1	1	1	NA	NA	1	1
NCU08585T0	NCU08585T0	1	1	NA	NA	NA	NA	NA	NA	NA	NA	NA	NA	NA	NA	NA	NA	NA	NA	NA	NA	NA	NA	NA	NA	NA	NA	NA	NA	NA	NA	NA	NA	NA	NA	NA	NA	NA	NA	NA	NA	NA	NA	NA	NA	NA	NA	NA	NA
NCU08594T0	NCU08594T0	0	0	0	0	0	0	0	0	1	0	0	0	0	0	0	1	1	0	0	0	NA	NA	0	0	1	NA	0	1	0	0	0	NA	0	NA	NA	0	NA	NA	0	0	0	NA	0	0	1	1	1	NA
NCU08595T0	NCU08595T0	0	0	0	0	0	0	0	0	0	0	1	0	0	0	0	0	0	0	0	0	0	0	0	0	0	0	0	0	0	0	0	0	0	0	NA	NA	1	1	0	0	0	0	1	1	1	1	1	1
NCU08597T0	NCU08597T0	0	0	0	0	0	1	0	0	0	0	0	0	0	0	0	0	0	0	0	0	0	0	0	0	0	0	0	0	1	1	0	1	1	1	NA	1	1	1	1	0	0	0	NA	0	NA	NA	NA	NA
NCU08598T0	NCU08598T0	0	0	0	0	0	NA	0	0	0	0	1	0	0	0	NA	0	NA	1	1	0	0	0	NA	NA	0	0	1	0	1	1	0	0	0	0	1	0	0	NA	0	NA	0	0	NA	NA	NA	NA	NA	NA
NCU08599T0	NCU08599T0	0	0	0	0	0	0	0	0	0	0	0	0	0	0	0	0	0	0	0	0	0	0	0	1	0	0	NA	0	0	0	0	0	0	0	0	0	0	NA	0	0	1	0	0	0	NA	NA	NA	NA
NCU08600T0	NCU08600T0	1	0	0	0	0	0	0	0	0	0	0	0	1	0	0	NA	1	0	0	0	0	0	0	0	0	0	0	1	0	0	0	1	0	0	NA	0	1	1	0	0	0	0	0	0	NA	NA	NA	NA
NCU08601T0	NCU08601T0	0	NA	NA	NA	NA	NA	NA	NA	NA	NA	NA	NA	NA	NA	NA	NA	NA	NA	NA	NA	NA	NA	NA	NA	NA	NA	NA	NA	NA	NA	NA	NA	NA	NA	NA	NA	NA	NA	NA	NA	NA	NA	NA	NA	NA	NA	NA	NA
NCU08602T0	NCU08602T0	0	0	0	NA	0	0	1	1	0	0	1	0	0	1	1	0	NA	0	NA	0	NA	NA	0	0	1	1	NA	NA	0	0	1	NA	0	0	1	NA	NA	NA	0	0	0	0	NA	0	0	NA	NA	NA
NCU08603T0	NCU08603T0	0	0	NA	0	0	0	0	0	0	0	1	0	0	0	0	NA	1	0	NA	0	0	0	0	0	0	0	1	0	0	0	0	0	0	0	1	0	0	0	0	0	0	0	0	0	NA	NA	NA	NA
NCU08604T0	NCU08604T0	0	0	0	0	0	1	0	0	1	0	0	0	0	0	0	1	1	0	0	0	0	0	0	0	0	0	0	0	0	0	0	0	0	0	0	0	0	NA	NA	0	1	1	NA	1	NA	1	NA	NA
NCU08605T0	NCU08605T0	0	0	0	1	0	0	NA	0	0	0	0	0	0	0	0	0	0	0	0	0	0	0	0	0	0	0	0	1	1	0	0	0	0	0	NA	0	1	1	1	1	1	1	0	0	0	0	0	0
NCU08606T0	NCU08606T0	0	0	0	0	0	0	0	0	0	0	0	0	0	0	0	NA	NA	0	0	0	1	1	0	0	0	0	1	0	0	0	0	1	0	0	0	0	0	0	0	NA	0	0	0	1	0	0	0	1
NCU08607T0	NCU08607T0	0	0	0	0	1	0	0	0	0	0	0	0	0	0	0	NA	0	0	0	0	0	0	0	1	0	0	0	0	0	0	0	0	0	0	NA	0	0	0	0	0	0	1	1	1	1	1	1	1
NCU08608T0	NCU08608T0	0	1	1	NA	NA	NA	NA	NA	NA	NA	NA	NA	NA	NA	NA	NA	NA	NA	NA	NA	NA	NA	NA	NA	NA	NA	NA	NA	NA	NA	NA	NA	NA	NA	NA	NA	NA	NA	NA	NA	NA	NA	NA	NA	NA	NA	NA	NA
NCU08609T0	NCU08609T0	0	0	0	0	0	0	0	0	0	0	1	0	0	0	0	0	1	0	0	0	0	0	0	1	0	0	1	1	0	0	1	0	0	1	NA	1	1	NA	0	0	0	0	0	0	1	1	0	0
NCU08610T0	NCU08610T0	0	0	0	0	0	0	0	0	0	0	0	0	0	0	0	1	1	0	0	0	0	0	0	0	0	0	0	NA	NA	0	0	0	0	0	0	0	0	NA	0	NA	0	0	0	NA	NA	NA	NA	NA
NCU08611T0	NCU08611T0	1	0	1	0	0	0	0	0	0	0	0	0	0	0	0	NA	0	0	0	0	0	0	0	0	0	0	NA	0	0	0	0	0	0	0	NA	1	0	0	0	0	0	0	0	0	1	1	1	1
NCU08612T0	NCU08612T0	0	0	0	0	NA	NA	0	0	0	0	0	0	NA	NA	NA	NA	NA	NA	NA	NA	NA	NA	NA	NA	NA	NA	NA	NA	NA	NA	NA	NA	NA	NA	NA	NA	NA	NA	NA	NA	NA	NA	NA	NA	NA	NA	NA	NA
NCU08613T0	NCU08613T0	1	NA	0	NA	NA	NA	NA	NA	NA	NA	NA	NA	NA	NA	NA	NA	NA	NA	NA	NA	NA	NA	NA	NA	NA	NA	NA	NA	NA	NA	NA	NA	NA	NA	NA	NA	NA	NA	NA	NA	NA	NA	NA	NA	NA	NA	NA	NA
NCU08614T0	NCU08614T0	0	NA	NA	NA	NA	NA	NA	NA	NA	NA	NA	NA	NA	NA	NA	NA	NA	NA	NA	NA	NA	NA	NA	NA	NA	NA	NA	NA	NA	NA	NA	NA	NA	NA	NA	NA	NA	NA	NA	NA	NA	NA	NA	NA	NA	NA	NA	NA
NCU08615T0	NCU08615T0	1	1	1	0	0	0	NA	0	0	0	0	1	0	0	0	0	0	0	0	0	NA	NA	1	0	0	NA	0	NA	NA	NA	0	0	0	NA	NA	NA	NA	NA	0	NA	0	1	0	1	NA	NA	NA	NA
NCU08616T0	NCU08616T0	0	0	0	0	0	0	1	0	0	0	0	0	0	0	0	0	0	0	0	0	0	0	0	0	0	0	0	0	0	0	0	1	0	0	0	0	1	1	0	0	0	0	1	0	1	1	1	1
NCU08617T0	NCU08617T0	0	NA	NA	NA	NA	NA	NA	NA	NA	NA	NA	NA	NA	NA	NA	NA	NA	NA	NA	NA	NA	NA	NA	NA	NA	NA	NA	NA	NA	NA	NA	NA	NA	NA	NA	NA	NA	NA	NA	NA	NA	NA	NA	NA	NA	NA	NA	NA
NCU08618T0	NCU08618T0	0	0	0	0	0	0	0	0	0	0	0	0	0	0	0	0	0	1	1	1	NA	NA	1	1	0	0	0	0	0	0	0	0	0	0	0	0	0	0	0	0	0	0	0	0	NA	NA	NA	NA
NCU08619T0	NCU08619T0	0	NA	NA	NA	NA	NA	NA	NA	NA	NA	NA	NA	NA	NA	NA	NA	NA	NA	NA	NA	NA	NA	NA	NA	NA	NA	NA	NA	NA	NA	NA	NA	NA	NA	NA	NA	NA	NA	NA	NA	NA	NA	NA	NA	NA	NA	NA	NA
NCU08620T0	NCU08620T0	0	0	0	0	0	0	0	0	0	0	0	0	0	0	0	0	0	0	0	0	0	0	0	0	0	0	0	0	0	0	0	0	0	0	NA	1	0	0	0	1	0	0	0	0	0	0	0	0
NCU08621T0	NCU08621T0	1	0	0	0	1	0	0	0	0	0	1	0	0	0	0	0	0	NA	NA	NA	NA	NA	0	NA	0	0	1	0	0	NA	0	NA	0	NA	NA	1	0	0	0	0	0	0	0	0	NA	NA	NA	NA
NCU08622T0	NCU08622T0	0	NA	1	NA	NA	NA	NA	NA	NA	NA	NA	NA	NA	NA	NA	NA	NA	NA	NA	NA	NA	NA	NA	NA	NA	NA	NA	NA	NA	NA	NA	NA	NA	NA	NA	NA	NA	NA	NA	NA	NA	NA	NA	NA	NA	NA	NA	NA
NCU08623T0	NCU08623T0	0	0	0	NA	NA	NA	NA	NA	NA	NA	NA	NA	NA	NA	NA	NA	NA	NA	NA	NA	NA	NA	NA	NA	NA	NA	NA	NA	NA	NA	NA	NA	NA	NA	NA	NA	NA	NA	NA	NA	NA	NA	NA	NA	NA	NA	NA	NA
NCU08624T0	NCU08624T0	0	1	0	0	0	NA	0	NA	NA	0	0	NA	NA	NA	NA	NA	NA	NA	NA	NA	NA	NA	NA	NA	NA	NA	NA	NA	NA	NA	NA	NA	NA	NA	NA	NA	NA	NA	NA	NA	NA	NA	NA	NA	NA	NA	NA	NA
NCU08625T0	NCU08625T0	0	0	0	0	0	0	NA	NA	NA	NA	NA	0	0	0	0	0	0	NA	NA	NA	NA	NA	NA	NA	NA	NA	NA	NA	NA	NA	0	NA	NA	NA	1	NA	NA	NA	NA	NA	0	NA	1	NA	NA	NA	NA	NA
NCU08626T0	NCU08626T0	0	1	0	NA	0	1	0	0	0	0	0	0	1	1	0	0	1	0	0	0	0	0	0	0	NA	NA	NA	NA	NA	NA	0	0	0	0	0	0	0	0	0	0	0	0	0	0	1	1	0	NA
NCU08627T0	NCU08627T0	0	NA	NA	NA	NA	NA	NA	NA	NA	NA	NA	NA	NA	NA	NA	NA	NA	NA	NA	NA	NA	NA	NA	NA	NA	NA	NA	NA	NA	NA	NA	NA	NA	NA	NA	NA	NA	NA	NA	NA	NA	NA	NA	NA	NA	NA	NA	NA
NCU08627T1	NCU08627T1	0	0	0	0	0	0	0	0	0	0	0	0	0	0	0	0	1	0	0	0	0	0	0	0	0	0	0	0	0	0	0	0	0	0	NA	0	0	NA	0	0	0	0	0	0	1	1	1	1
NCU08628T0	NCU08628T0	0	1	0	0	0	0	0	0	NA	0	0	0	0	0	0	0	1	0	0	0	1	1	NA	1	0	0	0	0	1	0	0	0	0	NA	NA	0	1	1	NA	0	1	NA	1	0	NA	NA	NA	NA
NCU08629T0	NCU08629T0	0	0	0	NA	NA	NA	NA	NA	NA	NA	NA	NA	NA	NA	NA	NA	NA	NA	NA	NA	NA	NA	NA	NA	NA	NA	NA	NA	NA	NA	NA	NA	NA	NA	NA	NA	NA	NA	NA	NA	NA	NA	NA	NA	NA	NA	NA	NA
NCU08630T0	NCU08630T0	0	0	0	NA	NA	NA	NA	NA	NA	NA	NA	NA	NA	NA	NA	NA	NA	NA	NA	NA	NA	NA	NA	NA	NA	NA	NA	NA	NA	NA	NA	NA	NA	NA	NA	NA	NA	NA	NA	0	NA	0	NA	NA	NA	NA	NA	NA
NCU08631T0	NCU08631T0	0	NA	0	NA	0	NA	NA	NA	NA	NA	NA	NA	0	NA	NA	NA	0	NA	NA	NA	NA	NA	NA	NA	NA	NA	NA	NA	NA	NA	NA	NA	NA	NA	NA	NA	NA	NA	NA	NA	NA	NA	NA	NA	NA	NA	NA	NA
NCU08632T0	NCU08632T0	0	0	0	0	1	0	0	0	0	1	0	0	0	0	0	0	0	0	NA	0	0	0	0	0	1	0	0	1	1	1	1	0	0	0	NA	1	1	1	0	NA	0	0	1	1	NA	NA	NA	NA
NCU08633T0	NCU08633T0	0	0	0	0	0	0	0	0	0	0	0	0	0	0	0	0	0	0	0	0	0	0	0	0	0	0	0	0	0	0	0	0	0	0	0	0	0	0	0	0	0	0	0	1	NA	NA	NA	NA
NCU08634T0	NCU08634T0	1	1	1	NA	1	NA	NA	0	NA	NA	NA	0	NA	0	0	0	0	NA	NA	NA	1	1	NA	1	NA	NA	NA	NA	NA	NA	0	NA	NA	0	0	0	0	NA	NA	NA	NA	NA	NA	NA	NA	NA	NA	NA
NCU08635T0	NCU08635T0	0	NA	NA	NA	NA	NA	NA	NA	NA	NA	NA	NA	NA	NA	NA	NA	NA	NA	NA	NA	NA	NA	NA	NA	NA	NA	NA	NA	NA	NA	NA	NA	NA	NA	NA	NA	NA	NA	NA	NA	NA	NA	NA	NA	NA	NA	NA	NA
NCU08636T0	NCU08636T0	1	NA	NA	NA	NA	NA	NA	NA	NA	NA	NA	NA	NA	NA	NA	NA	NA	NA	NA	NA	NA	NA	NA	NA	NA	NA	NA	NA	NA	NA	NA	NA	NA	NA	NA	NA	NA	NA	NA	NA	NA	NA	NA	NA	NA	NA	NA	NA
NCU08637T0	NCU08637T0	0	0	0	0	0	0	0	0	0	0	1	0	1	1	1	0	0	0	0	0	0	0	0	0	0	0	0	0	0	1	0	0	0	0	NA	0	1	1	0	0	1	0	1	0	NA	NA	NA	NA
NCU08638T0	NCU08638T0	0	0	0	0	NA	0	0	0	NA	NA	NA	1	NA	NA	NA	0	NA	NA	NA	NA	NA	NA	NA	NA	NA	NA	NA	NA	NA	NA	NA	NA	NA	NA	NA	NA	NA	NA	0	NA	1	NA	1	NA	NA	NA	NA	NA
NCU08639T0	NCU08639T0	0	NA	0	NA	NA	NA	NA	NA	NA	NA	NA	NA	NA	NA	NA	NA	NA	NA	NA	NA	NA	NA	NA	NA	NA	NA	NA	NA	NA	NA	NA	NA	NA	NA	NA	NA	NA	NA	NA	NA	NA	NA	NA	NA	NA	NA	NA	NA
NCU08640T0	NCU08640T0	0	NA	0	NA	NA	NA	NA	NA	NA	NA	NA	NA	NA	NA	NA	NA	NA	NA	NA	NA	NA	NA	NA	NA	NA	NA	NA	NA	NA	NA	NA	NA	NA	NA	NA	NA	NA	NA	NA	NA	NA	NA	NA	NA	NA	NA	NA	NA
NCU08641T0	NCU08641T0	0	0	0	0	0	0	0	0	1	0	NA	0	0	0	0	0	NA	0	0	0	0	0	0	0	0	0	0	1	0	0	0	0	0	0	0	0	0	0	0	0	0	0	0	0	NA	NA	NA	NA
NCU08642T0	NCU08642T0	0	NA	1	0	0	NA	0	0	0	1	1	0	0	0	0	1	1	0	0	0	0	0	0	0	0	0	0	0	0	0	0	0	0	0	0	0	0	0	1	0	0	0	0	0	NA	NA	NA	NA
NCU09064T0	NCU09064T0	0	0	0	0	0	0	0	0	1	0	0	0	0	0	0	0	0	1	1	1	1	1	1	1	0	0	0	0	0	1	0	0	0	0	0	0	NA	0	0	0	0	0	NA	NA	1	1	1	0
NCU09065T0	NCU09065T0	1	0	0	0	0	0	0	0	0	0	1	1	0	0	0	0	0	0	0	0	0	0	0	0	0	0	0	0	1	0	NA	0	0	0	NA	0	0	0	0	0	1	0	0	0	0	0	0	0
NCU09066T0	NCU09066T0	0	NA	NA	NA	NA	NA	NA	NA	NA	NA	NA	NA	NA	NA	NA	NA	NA	NA	NA	NA	NA	NA	NA	NA	NA	NA	NA	NA	NA	NA	NA	NA	NA	NA	NA	NA	NA	NA	NA	NA	NA	NA	NA	NA	NA	NA	NA	NA
NCU09068T0	NCU09068T0	0	0	0	0	0	0	0	0	0	0	0	0	0	0	0	0	0	0	0	0	0	0	0	0	0	0	0	0	0	0	0	0	0	0	0	0	0	0	0	0	0	0	0	0	NA	NA	NA	NA
NCU09070T0	NCU09070T0	0	0	0	0	0	0	0	0	0	0	0	0	0	0	0	1	1	0	0	0	0	0	0	0	0	0	0	0	1	0	1	0	0	0	NA	0	1	1	0	0	0	0	1	1	NA	NA	NA	NA
NCU09071T0	NCU09071T0	0	0	0	0	0	0	0	0	0	0	0	0	0	0	0	1	1	0	0	0	0	0	0	0	0	0	0	0	0	0	1	1	1	1	NA	1	1	1	0	0	1	1	0	0	1	1	0	0
NCU09072T0	NCU09072T0	0	0	0	0	0	0	NA	0	NA	NA	NA	NA	NA	NA	NA	NA	NA	NA	NA	NA	NA	NA	NA	NA	NA	NA	NA	NA	NA	NA	NA	NA	NA	NA	NA	NA	NA	NA	NA	NA	NA	NA	NA	NA	NA	NA	NA	NA
NCU09073T0	NCU09073T0	0	0	0	NA	NA	NA	NA	NA	NA	NA	NA	NA	NA	NA	NA	NA	NA	NA	NA	NA	NA	NA	NA	NA	NA	NA	NA	NA	NA	NA	NA	NA	NA	NA	NA	NA	NA	NA	NA	NA	NA	NA	NA	NA	NA	NA	NA	NA
NCU09074T0	NCU09074T0	0	0	0	NA	NA	NA	NA	NA	NA	NA	NA	NA	NA	NA	NA	NA	NA	NA	NA	NA	NA	NA	NA	NA	NA	NA	NA	NA	NA	NA	NA	NA	NA	NA	NA	NA	NA	NA	NA	NA	NA	NA	NA	NA	NA	NA	NA	NA
NCU09075T0	NCU09075T0	0	0	0	NA	NA	NA	NA	NA	NA	NA	NA	NA	NA	NA	NA	NA	NA	NA	NA	NA	NA	NA	NA	NA	NA	NA	NA	NA	NA	NA	NA	NA	NA	NA	NA	NA	NA	NA	NA	NA	NA	NA	NA	NA	NA	NA	NA	NA
NCU09076T0	NCU09076T0	0	0	0	1	1	0	0	0	0	0	0	0	0	0	0	NA	0	0	0	0	0	0	0	0	0	0	0	0	0	0	0	0	0	0	NA	0	0	0	1	1	0	0	0	0	0	0	0	0
NCU09077T0	NCU09077T0	0	0	0	NA	0	0	0	0	0	0	0	0	1	0	NA	NA	NA	1	NA	1	0	0	1	1	0	0	NA	NA	0	0	0	NA	0	NA	NA	NA	NA	NA	NA	0	0	0	0	NA	NA	NA	NA	NA
NCU09078T0	NCU09078T0	0	0	0	NA	NA	0	0	0	NA	NA	0	NA	NA	NA	NA	0	0	NA	NA	0	NA	NA	NA	0	0	NA	0	0	0	NA	0	0	NA	NA	NA	NA	NA	NA	0	0	NA	NA	NA	NA	NA	NA	NA	NA
NCU09079T0	NCU09079T0	0	0	0	0	0	0	0	1	0	0	0	0	0	0	0	0	0	0	0	0	0	0	0	0	0	0	0	0	0	0	0	0	0	0	NA	1	0	0	0	0	0	0	0	0	1	1	1	1
NCU09080T0	NCU09080T0	0	NA	NA	NA	NA	NA	NA	NA	NA	NA	NA	NA	NA	NA	NA	NA	NA	NA	NA	NA	NA	NA	NA	NA	NA	NA	NA	NA	NA	NA	NA	NA	NA	NA	NA	NA	NA	NA	NA	NA	NA	NA	NA	NA	NA	NA	NA	NA
NCU09081T0	NCU09081T0	0	0	0	0	NA	0	NA	NA	NA	NA	NA	NA	NA	NA	NA	NA	NA	NA	NA	NA	NA	NA	NA	NA	NA	NA	NA	NA	NA	NA	NA	NA	NA	NA	NA	NA	NA	NA	NA	NA	NA	NA	NA	NA	NA	NA	NA	NA
NCU09082T0	NCU09082T0	0	NA	NA	NA	NA	NA	NA	NA	NA	NA	NA	NA	NA	NA	NA	NA	NA	NA	NA	NA	NA	NA	NA	NA	NA	NA	NA	NA	NA	NA	NA	NA	NA	NA	NA	NA	NA	NA	NA	NA	NA	NA	NA	NA	NA	NA	NA	NA
NCU09084T0	NCU09084T0	0	NA	NA	NA	NA	NA	NA	NA	NA	NA	NA	NA	NA	NA	NA	NA	NA	NA	NA	NA	NA	NA	NA	NA	NA	NA	NA	NA	NA	NA	NA	NA	NA	NA	NA	NA	NA	NA	NA	NA	NA	NA	NA	NA	NA	NA	NA	NA
NCU09087T0	NCU09087T0	0	0	0	NA	NA	NA	NA	NA	NA	NA	NA	NA	NA	NA	NA	NA	NA	NA	NA	NA	NA	NA	NA	NA	NA	NA	NA	NA	NA	NA	NA	NA	NA	NA	NA	NA	NA	NA	NA	NA	NA	NA	NA	NA	NA	NA	NA	NA
NCU09088T0	NCU09088T0	0	0	0	0	0	0	0	0	0	0	1	0	0	0	0	1	1	0	0	NA	NA	0	NA	NA	0	0	0	0	0	0	0	0	0	0	0	NA	NA	0	1	0	0	0	1	NA	NA	NA	NA	NA
NCU09089T0	NCU09089T0	0	NA	NA	NA	NA	NA	NA	NA	NA	NA	NA	NA	NA	NA	NA	NA	NA	NA	NA	NA	NA	NA	NA	NA	NA	NA	NA	NA	NA	NA	NA	NA	NA	NA	NA	NA	NA	NA	NA	NA	NA	NA	NA	NA	NA	NA	NA	NA
NCU09089T1	NCU09089T1	0	0	0	0	0	NA	0	0	0	0	0	0	0	0	0	0	0	1	1	0	1	1	NA	0	0	0	0	0	0	0	0	0	0	0	NA	0	0	NA	0	0	0	0	0	0	1	NA	0	0
NCU09090T0	NCU09090T0	1	1	0	0	0	0	NA	NA	0	0	0	0	0	0	0	0	1	0	0	0	0	0	0	0	0	0	0	1	0	0	1	0	0	0	1	0	1	1	0	0	0	1	1	0	0	0	0	0
NCU09091T0	NCU09091T0	0	0	0	1	0	1	0	0	1	1	1	1	0	0	0	1	1	0	0	0	0	0	0	0	0	0	1	NA	0	0	0	1	0	0	1	0	NA	1	0	0	1	1	NA	1	1	1	0	1
NCU09092T0	NCU09092T0	0	0	0	0	0	0	NA	0	0	0	1	0	1	0	0	0	NA	NA	NA	NA	NA	NA	NA	NA	NA	NA	NA	NA	NA	NA	NA	NA	NA	NA	NA	NA	NA	NA	NA	NA	NA	NA	NA	NA	NA	NA	NA	NA
NCU09093T0	NCU09093T0	0	0	0	0	0	0	0	0	0	0	1	0	0	0	0	0	0	0	0	0	0	0	0	0	0	0	0	0	0	0	0	0	0	0	0	0	0	0	1	0	0	0	0	0	NA	NA	NA	NA
NCU09094T0	NCU09094T0	0	0	0	0	0	0	0	0	0	0	0	0	0	0	0	1	0	0	0	0	0	0	0	0	0	0	0	0	0	0	0	0	0	0	0	NA	0	0	0	NA	0	0	0	0	0	0	0	1
NCU09095T0	NCU09095T0	0	0	0	0	NA	0	0	NA	0	0	NA	0	0	NA	NA	0	NA	0	0	0	NA	NA	0	0	0	0	NA	NA	0	0	0	NA	0	0	0	NA	NA	0	NA	0	NA	NA	NA	NA	NA	NA	NA	NA
NCU09096T0	NCU09096T0	0	0	NA	NA	NA	NA	NA	NA	NA	NA	NA	NA	NA	NA	NA	NA	NA	NA	NA	NA	NA	NA	NA	NA	NA	NA	NA	NA	NA	NA	NA	NA	NA	NA	NA	NA	NA	NA	NA	NA	NA	NA	NA	NA	NA	NA	NA	NA
NCU09097T0	NCU09097T0	0	0	0	0	0	0	0	0	1	1	1	0	1	1	1	0	0	1	1	0	0	0	0	0	0	0	0	0	NA	1	NA	0	0	0	1	1	0	0	NA	NA	0	0	NA	0	NA	NA	NA	NA
NCU09098T0	NCU09098T0	1	1	1	1	0	0	1	0	1	1	0	0	1	1	1	1	0	1	1	1	1	1	1	1	0	0	1	0	1	1	1	1	1	1	1	1	1	1	0	0	1	0	0	0	NA	NA	NA	NA
NCU09099T0	NCU09099T0	0	0	0	NA	NA	NA	NA	NA	NA	NA	NA	NA	0	NA	NA	NA	NA	NA	NA	NA	NA	NA	NA	NA	NA	NA	NA	NA	NA	NA	NA	NA	NA	NA	NA	NA	NA	NA	NA	NA	NA	NA	NA	NA	NA	NA	NA	NA
NCU09100T0	NCU09100T0	0	0	0	0	0	0	0	0	0	0	0	0	0	0	0	0	0	0	0	0	0	0	0	0	0	0	0	0	0	0	0	0	0	0	0	0	0	NA	NA	NA	0	0	1	1	NA	NA	NA	NA
NCU09101T0	NCU09101T0	0	1	0	0	0	0	0	0	0	1	1	1	0	1	1	1	1	1	0	1	1	1	1	1	1	1	1	1	1	0	0	1	1	0	0	1	1	1	0	0	0	0	1	1	0	0	1	0
NCU09102T0	NCU09102T0	0	0	0	0	0	0	NA	0	NA	NA	NA	0	NA	1	NA	NA	1	0	0	0	0	1	0	0	0	0	NA	NA	0	0	0	0	0	0	NA	0	1	1	0	0	0	1	NA	NA	NA	NA	NA	NA
NCU09103T0	NCU09103T0	0	0	0	0	NA	NA	NA	NA	NA	NA	NA	0	0	0	0	0	0	0	0	NA	0	0	NA	NA	NA	NA	NA	NA	NA	0	NA	NA	NA	NA	NA	NA	NA	NA	0	NA	0	NA	NA	0	NA	NA	NA	NA
NCU09104T0	NCU09104T0	0	0	0	0	0	0	0	0	0	0	0	0	0	0	0	0	0	1	1	1	1	1	1	1	1	1	1	1	1	0	0	0	0	0	0	0	0	0	0	NA	0	0	0	0	NA	NA	NA	NA
NCU09105T0	NCU09105T0	0	NA	NA	NA	NA	NA	NA	NA	NA	NA	NA	NA	NA	NA	NA	NA	NA	NA	NA	NA	NA	NA	NA	NA	NA	NA	NA	NA	NA	NA	NA	NA	NA	NA	NA	NA	NA	NA	NA	NA	NA	NA	NA	NA	NA	NA	NA	NA
NCU09106T0	NCU09106T0	0	0	0	0	0	0	0	0	0	0	0	0	0	0	0	0	0	0	0	0	0	0	0	0	0	0	0	0	0	NA	0	0	0	0	0	0	NA	0	0	0	0	0	0	1	1	1	1	1
NCU09107T0	NCU09107T0	1	0	1	0	1	0	0	0	0	0	0	0	0	0	0	NA	0	0	0	0	NA	NA	1	0	0	0	0	0	1	1	0	0	0	0	NA	0	1	NA	0	0	0	0	0	0	0	0	NA	0
NCU09108T0	NCU09108T0	0	0	0	0	0	0	0	0	0	0	0	0	0	0	0	0	0	1	1	1	1	NA	1	1	0	0	0	NA	NA	0	0	0	0	0	0	0	0	0	0	0	0	0	0	1	NA	NA	NA	NA
NCU09109T0	NCU09109T0	0	0	0	0	0	0	0	0	0	0	0	0	0	0	0	0	0	0	0	0	NA	0	0	0	0	0	0	0	0	0	0	0	0	0	0	0	0	NA	0	0	0	0	0	0	1	0	0	1
NCU09111T0	NCU09111T0	0	0	0	0	0	0	0	0	0	0	1	0	0	0	0	1	0	0	0	0	0	0	0	0	0	0	0	0	0	0	0	0	0	0	NA	0	0	NA	0	0	0	0	1	0	1	1	1	1
NCU09112T0	NCU09112T0	0	0	0	0	0	0	0	0	0	0	0	0	0	0	0	0	0	0	0	0	0	0	0	1	0	0	0	0	1	0	0	1	0	0	NA	1	1	1	0	0	0	0	0	1	NA	NA	NA	NA
NCU09115T0	NCU09115T0	0	0	0	1	1	0	0	0	1	1	0	1	0	0	0	NA	0	0	0	0	0	0	0	0	0	0	0	NA	0	0	0	0	0	0	0	0	0	0	0	0	0	0	NA	NA	NA	NA	NA	NA
NCU09116T0	NCU09116T0	0	1	NA	0	0	0	0	0	0	0	0	0	0	0	0	0	0	0	0	0	0	0	1	0	0	0	0	0	0	0	0	0	0	0	0	0	0	0	0	0	0	0	1	0	1	1	0	0
NCU09117T0	NCU09117T0	1	0	0	0	NA	0	NA	0	0	1	0	0	0	0	0	1	0	0	0	0	0	0	0	0	1	0	0	0	0	0	1	0	0	0	NA	0	1	1	0	1	0	0	0	0	0	0	0	0
NCU09118T0	NCU09118T0	1	0	0	0	1	0	1	0	0	0	0	0	1	1	1	0	0	1	1	1	1	1	1	1	0	0	0	0	0	0	0	0	0	0	NA	0	0	0	0	0	0	0	1	1	0	0	0	0
NCU09119T0	NCU09119T0	1	0	0	0	0	1	0	0	0	0	0	0	1	0	0	0	0	0	0	0	0	0	0	0	0	0	0	0	0	0	1	0	0	0	0	0	0	0	1	1	0	0	0	0	0	0	0	0
NCU09120T0	NCU09120T0	0	0	0	0	0	0	0	0	0	0	0	0	0	0	0	1	1	1	1	0	1	1	1	1	0	0	0	0	1	0	NA	0	0	0	1	0	0	0	0	0	1	0	0	1	NA	NA	NA	NA
NCU09121T0	NCU09121T0	0	0	0	0	0	1	0	0	NA	NA	0	1	0	1	0	0	0	0	0	0	0	0	0	0	0	0	0	0	0	0	0	0	0	0	0	0	1	1	0	0	0	0	0	0	0	0	0	NA
NCU09122T0	NCU09122T0	0	0	0	NA	0	0	0	0	0	0	0	0	0	1	1	1	0	0	0	0	0	0	0	0	0	0	0	0	0	0	0	0	0	0	NA	0	0	0	0	NA	0	0	0	0	NA	NA	NA	NA
NCU09123T0	NCU09123T0	1	0	1	0	0	0	0	0	0	0	0	0	0	0	0	0	0	0	0	0	0	0	0	0	0	0	0	0	0	0	0	0	0	0	0	0	0	0	0	0	0	0	0	0	1	1	1	0
NCU09124T0	NCU09124T0	0	0	0	0	1	0	0	0	1	0	0	0	0	0	0	1	0	0	0	0	0	0	0	0	1	NA	NA	0	NA	0	NA	NA	0	0	NA	NA	NA	1	NA	NA	NA	NA	NA	NA	NA	NA	NA	NA
NCU09125T0	NCU09125T0	0	NA	0	NA	NA	NA	NA	NA	NA	NA	NA	NA	NA	NA	NA	NA	NA	NA	NA	NA	NA	NA	NA	NA	NA	NA	NA	NA	NA	NA	NA	NA	NA	NA	NA	NA	NA	NA	NA	NA	NA	NA	NA	NA	NA	NA	NA	NA
NCU09126T0	NCU09126T0	0	0	0	0	0	0	NA	NA	NA	NA	NA	NA	NA	NA	NA	NA	1	NA	NA	NA	NA	NA	NA	NA	NA	NA	NA	NA	NA	NA	NA	NA	NA	NA	NA	NA	NA	NA	NA	NA	NA	NA	NA	NA	NA	NA	NA	NA
NCU09127T0	NCU09127T0	1	0	1	0	0	0	0	0	0	0	0	0	0	0	0	1	1	1	1	1	1	1	0	0	0	1	0	0	0	NA	1	0	0	0	0	0	0	NA	0	0	1	1	0	0	NA	NA	NA	NA
NCU09129T0	NCU09129T0	1	1	1	0	1	NA	0	0	1	1	1	1	NA	NA	NA	0	0	1	1	1	NA	NA	1	1	0	0	1	1	1	0	0	NA	0	0	NA	NA	1	NA	0	0	0	1	0	0	NA	NA	NA	NA
NCU09130T0	NCU09130T0	1	0	1	1	0	0	0	0	0	0	0	0	0	0	0	0	1	0	0	0	0	0	0	0	0	0	NA	0	0	0	NA	0	0	0	0	0	0	NA	0	0	0	0	0	0	NA	NA	NA	NA
NCU09131T0	NCU09131T0	0	1	0	0	0	0	0	0	0	0	1	0	0	0	0	0	0	0	0	1	1	1	0	NA	0	0	0	0	1	1	1	0	0	0	NA	0	1	1	0	0	0	0	1	1	1	1	1	1
NCU09132T0	NCU09132T0	0	0	0	NA	0	1	0	0	0	0	0	0	0	0	0	0	0	1	1	1	1	1	1	0	1	1	0	0	0	0	0	1	1	0	NA	0	0	0	NA	NA	NA	0	0	0	NA	NA	NA	NA
NCU09133T0	NCU09133T0	0	0	0	0	0	0	0	0	0	0	0	0	0	0	0	0	0	0	0	NA	NA	NA	0	1	0	0	NA	0	NA	0	NA	0	NA	NA	NA	NA	NA	NA	0	NA	NA	NA	1	0	NA	NA	NA	NA
NCU09134T0	NCU09134T0	0	1	0	0	0	NA	NA	NA	NA	NA	NA	NA	NA	NA	NA	NA	NA	NA	NA	NA	NA	NA	NA	NA	NA	NA	NA	NA	NA	NA	NA	NA	NA	NA	NA	NA	NA	NA	0	0	NA	NA	NA	NA	NA	NA	NA	NA
NCU09135T0	NCU09135T0	0	0	0	NA	1	0	0	0	0	0	0	0	1	0	0	NA	0	0	0	0	0	0	0	0	0	0	0	0	1	0	NA	0	0	0	1	0	0	0	0	0	1	1	0	0	NA	NA	NA	NA
NCU09136T0	NCU09136T0	0	0	0	0	0	NA	0	0	0	0	1	0	0	0	0	0	0	0	0	0	0	0	0	0	0	0	0	0	0	1	0	1	1	0	NA	0	1	1	0	0	0	0	0	0	NA	NA	NA	NA
NCU09137T0	NCU09137T0	0	0	0	NA	0	NA	NA	NA	NA	NA	NA	NA	NA	NA	NA	NA	NA	NA	NA	NA	NA	NA	NA	NA	NA	NA	NA	NA	NA	NA	NA	NA	NA	NA	NA	NA	NA	NA	NA	NA	NA	NA	NA	NA	NA	NA	NA	NA
NCU09138T0	NCU09138T0	1	0	1	0	0	0	0	0	0	1	1	0	0	0	0	0	0	0	0	0	0	0	0	0	1	0	1	0	1	1	0	0	0	1	NA	0	NA	0	0	0	0	0	1	NA	NA	NA	NA	NA
NCU09139T0	NCU09139T0	0	0	0	0	0	0	0	0	0	1	0	0	0	0	0	NA	1	0	0	0	0	0	0	0	0	0	0	0	0	0	0	0	0	0	NA	0	0	0	0	0	0	0	0	1	0	0	1	0
NCU09140T0	NCU09140T0	0	0	0	0	0	0	0	NA	NA	NA	NA	NA	NA	NA	NA	NA	NA	NA	NA	NA	NA	NA	NA	NA	NA	NA	NA	NA	NA	NA	NA	NA	NA	NA	NA	NA	NA	NA	NA	NA	NA	NA	NA	NA	NA	NA	NA	NA
NCU09141T0	NCU09141T0	0	0	0	NA	NA	NA	0	0	NA	NA	NA	NA	NA	NA	NA	0	0	NA	NA	NA	0	0	0	NA	NA	NA	NA	NA	NA	1	0	1	1	NA	0	0	0	NA	0	NA	NA	NA	NA	0	NA	NA	NA	NA
NCU09142T0	NCU09142T0	0	0	0	0	0	0	0	NA	1	0	0	0	0	0	0	0	1	1	1	1	1	1	1	1	1	1	0	0	0	0	0	0	0	0	1	0	0	0	0	0	0	0	0	0	NA	NA	NA	NA
NCU09143T0	NCU09143T0	0	0	0	1	1	1	1	1	1	1	1	1	1	1	1	1	1	0	0	0	0	0	0	0	0	0	NA	0	0	1	0	NA	1	1	1	NA	1	NA	0	1	1	1	1	1	0	0	0	0
NCU09144T0	NCU09144T0	0	0	0	0	0	0	0	0	0	0	0	0	0	0	0	0	0	NA	NA	NA	NA	NA	NA	0	0	0	0	0	0	0	0	0	0	0	0	0	0	0	NA	0	0	NA	NA	NA	NA	NA	NA	NA
NCU09191T0	NCU09191T0	0	1	0	0	0	0	0	0	1	0	1	0	1	0	0	NA	1	0	0	0	0	0	0	0	0	0	0	0	0	0	0	0	0	0	0	0	1	1	0	0	0	0	0	NA	0	0	1	0
NCU09192T0	NCU09192T0	0	0	0	0	1	0	0	0	0	0	0	0	0	0	0	0	1	1	1	1	NA	1	1	1	1	1	0	0	0	0	0	0	0	0	NA	0	0	0	0	0	0	0	0	0	0	0	0	0
NCU09193T0	NCU09193T0	1	1	1	0	0	0	0	0	0	0	0	0	0	0	1	1	1	NA	NA	NA	NA	NA	NA	NA	0	0	0	0	0	0	NA	NA	NA	NA	NA	NA	NA	NA	NA	NA	1	1	0	1	NA	NA	NA	NA
NCU09194T0	NCU09194T0	1	1	1	0	0	0	0	0	0	0	0	0	0	0	0	0	0	NA	NA	NA	NA	NA	NA	NA	NA	NA	NA	NA	NA	NA	NA	NA	NA	NA	1	NA	0	0	0	0	0	0	0	0	NA	NA	NA	NA
NCU09195T0	NCU09195T0	0	0	0	0	1	0	0	0	0	0	0	0	0	0	0	0	0	0	0	0	NA	NA	0	0	1	1	1	0	0	0	1	0	0	0	0	0	1	1	1	0	1	1	NA	1	NA	NA	NA	NA
NCU09196T0	NCU09196T0	1	1	1	NA	NA	NA	NA	NA	NA	NA	NA	NA	NA	NA	NA	NA	NA	NA	NA	NA	NA	NA	NA	NA	NA	NA	NA	NA	NA	NA	NA	NA	NA	NA	NA	NA	NA	NA	NA	NA	NA	NA	NA	NA	NA	NA	NA	NA
NCU09197T0	NCU09197T0	0	0	0	1	0	NA	NA	NA	NA	NA	NA	0	NA	NA	NA	0	0	1	1	0	NA	0	NA	0	NA	NA	0	NA	NA	NA	0	NA	NA	NA	NA	0	1	1	NA	NA	NA	NA	NA	NA	NA	NA	NA	1
NCU09198T0	NCU09198T0	0	NA	NA	NA	NA	NA	NA	NA	NA	NA	NA	NA	NA	NA	NA	NA	NA	NA	NA	NA	NA	NA	NA	NA	NA	NA	NA	NA	NA	NA	NA	NA	NA	NA	NA	NA	NA	NA	NA	NA	NA	NA	NA	NA	NA	NA	NA	NA
NCU09199T0	NCU09199T0	0	0	0	0	0	0	NA	NA	NA	NA	NA	NA	NA	NA	NA	NA	NA	NA	NA	NA	NA	NA	NA	NA	NA	0	NA	0	0	0	1	0	0	NA	0	NA	0	NA	1	NA	0	0	NA	NA	NA	NA	NA	NA
NCU09200T0	NCU09200T0	0	0	0	0	NA	NA	NA	NA	NA	NA	NA	NA	NA	NA	NA	NA	NA	NA	NA	NA	NA	NA	NA	NA	NA	NA	NA	NA	NA	NA	NA	NA	NA	NA	NA	NA	NA	NA	NA	NA	NA	NA	NA	NA	NA	NA	NA	NA
NCU09201T0	NCU09201T0	0	0	0	NA	0	NA	NA	NA	NA	NA	NA	NA	0	0	NA	NA	NA	NA	NA	NA	NA	NA	NA	NA	NA	NA	NA	NA	NA	NA	0	NA	NA	NA	NA	NA	NA	1	NA	NA	0	0	NA	NA	NA	NA	NA	NA
NCU09202T0	NCU09202T0	0	0	0	0	0	0	0	0	0	0	0	0	0	0	0	0	0	0	0	0	0	0	0	0	0	0	0	0	0	0	0	0	0	0	0	0	0	0	0	0	1	0	0	0	0	0	0	0
NCU09203T0	NCU09203T0	0	0	0	0	0	0	0	0	0	1	0	0	0	0	0	0	0	1	1	1	1	1	0	1	0	0	0	0	1	1	0	0	0	0	NA	0	0	0	1	1	1	1	1	1	1	1	1	0
NCU09204T0	NCU09204T0	0	0	0	0	0	0	NA	0	0	0	1	1	1	1	1	0	0	0	1	0	1	1	0	1	0	0	1	0	0	0	0	0	0	0	NA	0	1	1	1	0	0	0	0	0	NA	NA	NA	NA
NCU09205T0	NCU09205T0	0	1	0	0	0	NA	0	1	1	0	0	1	1	0	0	1	1	NA	NA	NA	0	0	NA	NA	NA	NA	NA	0	NA	NA	NA	1	1	NA	0	0	NA	NA	NA	NA	NA	NA	0	NA	NA	NA	NA	NA
NCU09206T0	NCU09206T0	0	0	0	1	0	0	0	0	1	0	0	0	1	0	0	NA	NA	NA	NA	NA	NA	NA	NA	NA	NA	NA	NA	NA	NA	NA	NA	NA	NA	NA	NA	NA	NA	NA	NA	NA	0	0	NA	NA	NA	NA	NA	NA
NCU09207T0	NCU09207T0	0	0	0	0	0	0	NA	NA	NA	0	NA	0	0	0	0	1	1	1	1	1	1	1	1	1	NA	NA	NA	0	1	1	1	1	1	1	1	0	1	1	1	0	0	1	1	NA	NA	NA	NA	NA
NCU09208T0	NCU09208T0	0	1	0	0	0	1	0	0	0	0	0	0	1	0	0	0	1	0	0	0	0	0	0	1	1	1	1	1	1	1	1	1	1	1	0	1	1	1	0	0	0	0	0	1	1	1	1	NA
NCU09209T0	NCU09209T0	0	0	0	NA	0	0	0	0	NA	NA	NA	0	0	0	0	1	0	NA	NA	NA	0	0	0	NA	0	0	NA	0	0	0	NA	1	0	0	NA	0	1	1	0	0	0	0	0	1	NA	NA	NA	NA
NCU09210T0	NCU09210T0	0	1	0	NA	NA	NA	NA	NA	NA	NA	NA	NA	NA	NA	NA	0	0	NA	NA	NA	NA	NA	NA	NA	NA	NA	NA	NA	NA	NA	NA	1	1	0	NA	0	0	0	NA	0	NA	NA	NA	NA	NA	NA	NA	NA
NCU09211T0	NCU09211T0	0	0	0	0	1	NA	NA	NA	0	NA	NA	0	1	0	1	0	0	0	0	0	0	0	0	0	0	0	1	0	1	0	NA	0	0	1	0	0	1	0	0	0	0	0	0	0	NA	NA	NA	NA
NCU09212T0	NCU09212T0	0	0	0	0	0	0	0	0	0	0	0	0	0	0	0	0	0	0	NA	0	0	0	0	0	0	NA	0	0	0	0	0	0	0	1	NA	1	1	1	0	0	0	0	0	0	0	0	0	0
NCU09213T0	NCU09213T0	1	0	0	NA	NA	NA	NA	0	NA	NA	NA	NA	NA	NA	NA	NA	NA	NA	NA	NA	NA	NA	NA	NA	NA	NA	NA	NA	NA	NA	NA	NA	NA	NA	NA	NA	NA	NA	NA	NA	NA	NA	NA	NA	NA	NA	NA	NA
NCU09214T0	NCU09214T0	0	0	0	NA	0	0	0	0	0	0	0	0	0	0	1	0	1	0	0	0	0	NA	NA	0	0	NA	0	0	0	0	0	0	NA	0	NA	0	NA	NA	NA	1	NA	0	NA	NA	NA	NA	NA	NA
NCU09215T0	NCU09215T0	1	1	0	1	1	0	NA	0	0	0	0	0	0	0	0	0	0	0	0	0	0	0	0	0	0	0	0	NA	0	NA	0	0	0	0	NA	0	0	0	0	0	0	0	0	0	NA	NA	NA	NA
NCU09216T0	NCU09216T0	0	0	1	0	1	1	NA	1	NA	0	0	1	0	1	1	0	0	1	1	1	NA	NA	1	0	1	1	1	0	1	0	1	0	0	0	0	NA	0	NA	0	1	0	1	0	0	NA	NA	NA	NA
NCU09217T0	NCU09217T0	0	0	0	0	0	0	NA	0	0	1	0	0	0	0	0	0	0	0	0	0	0	0	0	0	0	0	NA	0	0	0	0	0	0	0	NA	1	0	0	0	0	0	0	1	1	0	0	1	0
NCU09218T0	NCU09218T0	0	0	0	0	0	0	0	0	0	0	0	0	0	0	1	0	0	0	0	0	0	0	0	0	0	0	NA	0	1	1	0	1	0	1	1	1	0	0	0	0	0	0	0	0	1	1	1	1
NCU09219T0	NCU09219T0	1	1	1	0	0	0	0	0	0	0	0	0	0	1	1	NA	0	0	0	0	0	0	0	0	1	1	1	0	1	1	1	1	1	0	1	0	1	1	0	0	0	0	1	0	0	NA	0	0
NCU09220T0	NCU09220T0	1	0	1	0	0	0	0	0	0	0	0	0	0	0	0	0	0	0	0	0	0	0	0	0	0	0	0	0	0	1	0	NA	0	0	0	1	0	0	0	0	0	0	0	0	1	1	1	1
NCU09221T0	NCU09221T0	0	0	0	0	NA	0	0	0	0	0	0	0	NA	0	0	NA	NA	NA	NA	NA	NA	NA	NA	NA	NA	NA	NA	1	NA	1	0	0	0	NA	NA	NA	0	NA	NA	NA	NA	NA	NA	NA	NA	NA	NA	NA
NCU09222T0	NCU09222T0	0	0	0	NA	0	0	0	0	0	0	0	0	1	0	1	1	NA	0	0	NA	0	NA	NA	NA	1	0	NA	0	0	0	1	NA	NA	0	NA	NA	0	0	1	0	1	1	NA	1	NA	NA	NA	NA
NCU09223T0	NCU09223T0	0	0	0	0	0	1	0	0	0	1	1	0	0	0	0	1	0	0	NA	0	0	0	0	0	0	0	0	0	1	0	0	0	0	0	NA	0	0	0	0	0	1	1	1	0	0	0	0	0
NCU09224T0	NCU09224T0	0	0	0	NA	NA	NA	NA	NA	NA	NA	NA	NA	0	NA	NA	NA	NA	NA	NA	NA	NA	NA	NA	NA	NA	NA	NA	NA	NA	NA	NA	NA	NA	NA	NA	NA	NA	NA	NA	NA	NA	NA	NA	NA	NA	NA	NA	NA
NCU09225T0	NCU09225T0	0	0	0	NA	NA	NA	NA	NA	NA	NA	NA	NA	NA	NA	NA	NA	NA	NA	NA	NA	NA	NA	NA	NA	NA	NA	NA	NA	NA	NA	NA	NA	NA	NA	NA	NA	NA	NA	NA	NA	NA	NA	NA	NA	NA	NA	NA	NA
NCU09226T0	NCU09226T0	0	0	0	0	1	0	0	0	0	0	0	0	0	0	0	1	1	NA	NA	NA	NA	NA	NA	NA	NA	NA	NA	NA	NA	NA	NA	NA	NA	NA	NA	NA	NA	NA	0	1	0	1	0	0	NA	NA	NA	NA
NCU09227T0	NCU09227T0	0	0	0	0	NA	1	0	0	0	0	0	0	0	0	0	0	1	NA	0	0	0	0	0	0	0	0	0	0	0	0	0	0	0	0	0	0	0	0	1	0	0	0	1	0	0	0	0	0
NCU09228T0	NCU09228T0	0	0	0	0	1	1	0	1	0	0	1	1	0	0	0	0	0	0	0	0	0	0	0	1	1	1	0	0	0	NA	0	0	0	0	1	0	1	1	0	0	0	0	0	0	0	0	1	0
NCU09230T0	NCU09230T0	0	0	0	0	0	0	0	0	0	1	0	0	0	0	0	0	0	0	0	0	0	0	0	0	0	0	0	0	0	0	0	0	0	0	0	0	0	0	0	0	0	0	1	0	0	0	0	1
NCU09231T0	NCU09231T0	0	0	0	0	0	NA	NA	NA	0	0	0	NA	1	NA	NA	NA	NA	NA	NA	NA	NA	NA	NA	NA	NA	NA	NA	NA	NA	NA	NA	0	0	0	1	0	NA	NA	0	0	NA	NA	NA	NA	NA	NA	NA	NA
NCU09232T0	NCU09232T0	0	0	0	NA	NA	NA	0	NA	NA	0	0	NA	1	NA	NA	0	0	1	1	NA	1	NA	NA	1	NA	NA	NA	1	NA	0	NA	NA	NA	NA	NA	NA	NA	NA	NA	NA	0	NA	NA	NA	NA	NA	NA	NA
NCU09233T0	NCU09233T0	0	0	0	NA	0	0	NA	0	0	0	1	1	1	1	1	0	1	0	0	0	0	0	1	1	0	0	1	0	0	0	0	0	0	0	0	0	0	0	0	1	0	0	0	0	0	0	0	0
NCU09236T0	NCU09236T0	0	0	0	NA	NA	NA	NA	NA	NA	NA	NA	NA	NA	NA	NA	NA	NA	NA	NA	NA	NA	NA	NA	NA	NA	NA	NA	NA	NA	NA	NA	NA	NA	NA	NA	NA	NA	NA	NA	NA	NA	NA	NA	NA	NA	NA	NA	NA
NCU09237T0	NCU09237T0	0	0	0	0	0	0	0	0	0	0	0	0	0	0	0	0	0	1	1	1	1	1	1	1	1	1	0	1	1	1	0	0	0	0	0	0	0	1	1	0	0	0	1	0	0	0	0	0
NCU09238T0	NCU09238T0	0	0	0	0	0	0	0	0	0	0	0	0	0	0	0	0	NA	0	0	0	0	0	1	0	0	0	0	0	0	0	0	0	0	0	0	0	0	0	NA	NA	0	0	0	1	NA	NA	NA	NA
NCU09239T0	NCU09239T0	0	1	1	0	0	0	0	0	0	0	0	0	0	0	0	0	NA	0	0	0	0	0	0	0	1	1	0	0	0	1	0	0	0	0	NA	0	NA	0	0	0	0	NA	0	0	1	1	1	1
NCU09240T0	NCU09240T0	1	1	1	0	0	0	0	1	0	0	1	0	0	0	NA	0	NA	1	1	1	1	1	1	1	1	0	1	0	1	0	1	0	0	1	0	1	0	NA	0	1	0	0	1	0	NA	NA	NA	NA
NCU09241T0	NCU09241T0	0	0	0	0	0	0	0	0	0	0	0	0	0	0	0	0	0	0	0	0	0	0	0	0	1	1	0	1	0	0	0	0	0	0	0	0	0	0	0	0	0	0	0	0	NA	NA	NA	NA
NCU09242T0	NCU09242T0	0	0	0	NA	NA	NA	NA	NA	NA	NA	NA	NA	NA	NA	NA	NA	NA	NA	NA	NA	NA	NA	NA	NA	NA	NA	NA	NA	NA	NA	NA	NA	NA	NA	NA	NA	NA	NA	NA	NA	NA	NA	NA	NA	NA	NA	NA	NA
NCU09243T0	NCU09243T0	0	0	0	NA	0	0	0	0	0	NA	0	NA	0	NA	0	0	0	0	0	0	0	0	0	0	0	0	0	0	0	0	0	0	0	0	NA	0	0	NA	0	0	0	0	0	0	1	1	0	0
NCU09244T0	NCU09244T0	0	0	0	0	0	NA	NA	NA	NA	NA	NA	NA	NA	NA	NA	NA	NA	0	0	NA	0	0	0	0	0	NA	NA	NA	NA	NA	NA	NA	NA	NA	NA	NA	1	NA	NA	NA	0	NA	NA	NA	NA	NA	NA	NA
NCU09245T0	NCU09245T0	0	0	0	NA	NA	NA	NA	NA	NA	NA	NA	NA	NA	NA	NA	NA	NA	NA	NA	NA	NA	NA	NA	0	NA	NA	NA	NA	NA	NA	NA	NA	0	NA	0	0	NA	NA	NA	NA	NA	NA	NA	NA	NA	NA	NA	NA
NCU09247T0	NCU09247T0	0	0	0	0	0	0	0	0	0	0	0	1	0	0	0	0	0	0	0	0	0	0	0	0	0	0	0	0	0	0	0	0	0	1	0	0	1	0	0	0	0	0	0	0	0	0	0	0
NCU09248T0	NCU09248T0	0	0	0	1	1	0	0	0	0	1	1	1	0	0	0	0	0	NA	0	0	0	0	0	0	NA	NA	0	NA	0	NA	0	0	0	0	NA	0	0	0	NA	0	0	0	0	0	0	0	0	0
NCU09249T0	NCU09249T0	0	0	0	0	0	0	0	1	0	0	0	0	0	0	0	0	NA	NA	0	NA	0	0	0	0	0	0	NA	NA	0	0	1	0	0	0	1	1	1	NA	0	NA	0	1	0	1	0	0	1	0
NCU09250T0	NCU09250T0	0	NA	0	NA	1	1	1	0	1	1	1	NA	NA	NA	1	0	0	1	1	1	NA	NA	1	1	1	1	NA	NA	1	0	1	NA	1	1	1	1	1	NA	0	NA	1	1	1	0	0	0	NA	NA
NCU09251T0	NCU09251T0	0	0	0	0	NA	NA	0	0	1	0	0	0	0	0	0	0	1	1	1	1	NA	NA	1	0	0	0	NA	0	0	1	0	0	0	1	1	0	1	NA	0	0	0	0	0	0	0	0	0	0
NCU09252T0	NCU09252T0	0	0	0	0	0	0	0	0	0	0	0	0	0	0	0	0	0	0	0	0	0	0	0	1	0	1	1	0	0	0	0	1	1	0	0	0	0	0	NA	NA	0	0	0	0	NA	NA	NA	NA
NCU09253T0	NCU09253T0	0	0	0	1	1	1	NA	0	0	1	1	1	1	0	0	1	0	0	0	0	0	0	0	0	0	0	0	0	0	0	1	0	0	0	0	0	0	0	0	0	0	1	0	0	NA	NA	NA	NA
NCU09254T0	NCU09254T0	0	0	0	0	0	0	0	0	0	0	0	1	1	0	0	0	0	0	0	0	0	0	0	0	0	0	0	0	0	0	0	0	0	0	0	0	0	0	0	0	0	0	1	1	NA	NA	NA	NA
NCU09255T0	NCU09255T0	1	NA	1	NA	1	1	0	0	1	1	1	1	1	1	NA	1	NA	0	0	0	NA	NA	0	0	0	0	0	0	0	0	1	1	1	1	1	1	1	NA	0	0	0	0	1	0	0	0	NA	0
NCU09258T0	NCU09258T0	0	0	0	0	0	0	0	0	0	0	0	1	1	0	0	0	0	0	0	0	0	0	0	0	0	0	0	0	0	0	0	0	0	0	0	0	1	1	0	0	0	NA	1	NA	0	0	1	0
NCU09259T0	NCU09259T0	0	0	0	0	1	0	0	0	0	0	0	0	0	NA	0	0	1	0	NA	0	0	0	0	0	NA	NA	0	0	0	0	0	0	0	0	0	1	0	0	0	0	0	1	0	0	NA	NA	NA	NA
NCU09260T0	NCU09260T0	0	0	0	NA	NA	NA	NA	NA	NA	NA	NA	NA	NA	NA	NA	NA	NA	NA	NA	NA	NA	NA	NA	NA	NA	NA	NA	NA	NA	NA	NA	NA	NA	NA	NA	NA	NA	NA	NA	NA	NA	NA	NA	NA	NA	NA	NA	NA
NCU09261T0	NCU09261T0	0	0	0	0	0	1	0	0	0	0	1	0	0	0	0	0	0	0	0	0	0	0	0	0	0	0	0	1	0	0	0	0	0	0	0	NA	0	NA	0	0	0	0	0	1	0	0	0	1
NCU09262T0	NCU09262T0	0	0	0	NA	1	NA	NA	NA	NA	NA	NA	0	NA	0	1	NA	NA	NA	NA	NA	NA	NA	NA	NA	NA	NA	NA	NA	NA	NA	NA	NA	NA	NA	NA	NA	NA	NA	NA	NA	NA	NA	NA	NA	NA	NA	NA	NA
NCU09263T0	NCU09263T0	0	0	0	0	0	0	0	0	1	0	0	0	0	NA	NA	NA	NA	0	0	0	0	0	NA	0	0	0	0	0	0	1	1	NA	0	0	NA	0	0	0	NA	NA	0	0	0	0	NA	NA	NA	NA
NCU09264T0	NCU09264T0	0	0	0	0	0	0	NA	0	0	0	0	0	0	0	0	1	0	0	0	0	1	1	0	0	1	1	0	0	0	1	1	1	0	0	NA	0	0	0	0	0	0	0	0	1	0	0	0	1
NCU09265T0	NCU09265T0	0	0	0	0	0	1	NA	0	0	1	0	0	0	0	0	1	0	1	1	1	1	1	1	1	1	1	1	0	1	1	0	1	1	1	NA	1	1	1	0	0	1	0	0	1	1	1	0	1
NCU09266T0	NCU09266T0	0	0	1	0	0	0	0	0	0	0	0	0	0	0	0	0	0	0	0	0	0	0	0	0	1	1	0	0	0	0	0	0	0	0	0	1	0	0	0	0	0	0	1	0	NA	NA	NA	NA
NCU09267T0	NCU09267T0	1	0	0	0	0	0	0	0	0	0	0	0	1	1	1	0	0	0	0	1	0	0	0	0	1	1	1	NA	NA	NA	NA	NA	NA	NA	NA	NA	NA	NA	1	NA	0	0	NA	NA	NA	NA	NA	NA
NCU09268T0	NCU09268T0	0	NA	NA	NA	NA	NA	NA	NA	NA	NA	NA	NA	NA	NA	NA	NA	NA	NA	NA	NA	NA	NA	NA	NA	NA	NA	NA	NA	NA	NA	NA	NA	NA	NA	NA	NA	NA	NA	NA	NA	NA	NA	NA	NA	NA	NA	NA	NA
NCU09269T0	NCU09269T0	0	NA	NA	NA	NA	NA	NA	NA	NA	NA	NA	NA	NA	NA	NA	NA	NA	NA	NA	NA	NA	NA	NA	NA	NA	NA	NA	NA	NA	NA	NA	NA	NA	NA	NA	NA	NA	NA	NA	NA	NA	NA	NA	NA	NA	NA	NA	NA
NCU09269T1	NCU09269T1	0	0	0	NA	0	0	0	0	0	0	1	0	1	0	0	0	0	0	0	0	0	0	0	0	0	0	0	0	0	0	0	0	0	0	NA	0	0	0	0	0	0	0	0	0	0	0	0	0
NCU09307T0	NCU09307T0	0	0	0	1	0	0	0	0	0	1	0	1	0	0	NA	0	1	0	0	0	0	0	0	1	1	1	NA	1	NA	1	0	0	0	0	NA	0	0	0	NA	NA	0	0	NA	NA	NA	NA	NA	NA
NCU09308T0	NCU09308T0	1	NA	1	NA	NA	1	NA	1	NA	NA	NA	NA	1	1	1	1	0	0	0	0	0	0	NA	0	1	1	0	0	0	0	1	1	1	1	1	1	1	1	0	0	0	0	0	1	0	0	0	NA
NCU09309T0	NCU09309T0	0	0	0	1	1	0	1	1	0	0	0	1	0	1	1	1	1	1	1	1	1	1	1	0	0	0	0	0	0	0	1	0	0	1	NA	0	0	0	0	1	0	0	0	0	0	0	0	0
NCU09310T0	NCU09310T0	0	0	0	1	1	0	0	0	0	0	0	0	0	0	0	0	0	0	0	0	0	0	0	0	0	0	NA	0	0	1	0	0	0	0	NA	0	0	0	0	0	0	0	1	0	NA	NA	NA	0
NCU09311T0	NCU09311T0	0	0	0	0	0	0	0	0	0	0	0	0	0	0	0	0	1	1	1	1	1	1	1	1	0	0	0	1	1	1	0	0	0	0	NA	0	0	0	0	0	0	0	1	0	1	1	1	0
NCU09312T0	NCU09312T0	0	0	0	0	0	0	0	0	1	0	0	0	0	0	0	NA	NA	0	0	0	0	0	0	0	0	0	0	0	0	0	1	0	0	0	NA	0	1	1	0	0	0	0	0	0	0	0	0	0
NCU09313T0	NCU09313T0	0	0	0	0	0	1	0	0	0	0	0	0	0	0	0	1	1	1	1	0	0	0	0	0	1	1	0	0	0	0	0	0	0	0	NA	0	1	1	0	0	0	0	1	0	0	0	0	NA
NCU09314T0	NCU09314T0	0	NA	0	NA	NA	NA	NA	NA	NA	NA	NA	NA	NA	NA	NA	0	0	NA	NA	NA	NA	NA	NA	NA	NA	NA	NA	NA	NA	NA	NA	NA	NA	NA	NA	NA	NA	NA	NA	NA	NA	NA	NA	NA	NA	NA	NA	NA
NCU09315T0	NCU09315T0	0	1	1	0	0	0	NA	0	0	0	0	0	0	0	0	0	1	1	1	1	1	1	1	1	0	0	0	0	0	0	0	1	0	0	NA	0	0	0	NA	0	0	0	1	0	NA	NA	NA	NA
NCU09316T0	NCU09316T0	0	0	0	0	0	1	0	0	0	0	NA	0	0	0	0	0	0	0	0	0	0	0	0	0	0	0	1	1	1	1	0	0	0	1	0	0	0	0	0	0	0	0	1	0	NA	NA	NA	NA
[truncated: 7,908 more rows]
[truncated: 36 more columns]
