# Supplementary material for: Evolutionary Conservation and Diversification of Puf RNA Binding Proteins and Their mRNA Targets
Source: PLoS Biol. 2015 Nov 20;13(11):e1002307. doi: 10.1371/journal.pbio.1002307 (PMC4654594; doi:10.1371/journal.pbio.1002307)
Supplement: S8 Dataset — (ZIP) [file pbio.1002307.s008.zip › MotifSearch_Puf3_ScerCentric.txt]

UNIQID	Name	S.cerevisiae.fa	S.cerevisiaeRM11-1a.fa	S.paradoxus.fa	S.mikatae.fa	S.kudriavzevii.fa	S.bayanus.fa	S.castellii.fa	C.glabrata.fa	K.waltii.fa	S.kluyveri.fa	K.lactis.fa	E.gossypii.fa	C.albicansWO1.fa	C.albicansSC5314.fa	C.dubliniensis.fa	C.tropicalis.fa	C.parapsilosis.fa	L.elongisporus.fa	C.lusitaniae.fa	C.guilliermondii.fa	D.hansenii.fa	P.stipitis.fa	Y.lipolytica.fa	A.oligospora.fa	T.melanosporum.fa	T.tonsurans.fa	T.equinum.fa	T.rubrum.fa	A.benhamiae.fa	T.verrucosum.fa	M.gypseum.fa	M.canis.fa	C.immitis.fa	C.posadasii.fa	U.reesii.fa	H.capsulatum.fa	B.dermatitidis.fa	P.brasiliensis.fa	A.nidulans.fa	A.fumigatus.fa	N.fischeri.fa	A.clavatus.fa	A.niger.fa	A.terreus.fa	A.flavus.fa	A.oryzae.fa	M.fijiensis.fa	M.graminicola.fa
YAL001C	YAL001C	0	0	0	0	0	0	1	0	0	0	0	0	0	0	0	0	0	1	0	0	0	0	0	NA	NA	NA	NA	NA	NA	NA	NA	NA	NA	NA	NA	NA	1	1	0	NA	NA	NA	NA	NA	0	0	NA	NA
YAL002W	YAL002W	0	0	0	0	NA	0	0	0	0	0	0	0	0	0	0	0	0	0	0	0	0	0	NA	0	0	0	0	0	0	0	0	0	0	0	0	0	0	0	0	0	0	0	0	0	0	0	0	0
YAL003W	YAL003W	0	0	0	1	NA	0	0	0	NA	0	0	0	1	1	1	NA	NA	0	0	NA	0	0	0	0	0	0	0	0	0	0	0	0	0	0	0	0	0	0	0	0	0	0	NA	0	NA	0	0	0
YAL005C	YAL005C	1	1	0	0	NA	0	0	NA	0	NA	0	0	NA	NA	NA	NA	NA	NA	0	0	NA	NA	NA	NA	NA	NA	NA	NA	NA	NA	NA	NA	NA	NA	NA	NA	NA	NA	NA	NA	NA	NA	NA	NA	NA	NA	NA	NA
YAL007C	YAL007C	0	0	0	0	0	0	1	1	0	NA	NA	NA	NA	NA	NA	NA	NA	NA	NA	NA	NA	NA	NA	NA	NA	NA	NA	NA	NA	NA	NA	NA	NA	NA	NA	NA	NA	NA	NA	NA	NA	NA	NA	NA	NA	NA	NA	NA
YAL008W	YAL008W	0	0	0	0	1	0	0	0	NA	0	0	0	NA	0	0	0	0	0	0	0	0	NA	NA	0	NA	NA	NA	NA	NA	NA	NA	NA	NA	NA	NA	NA	NA	NA	NA	NA	NA	NA	NA	NA	NA	NA	NA	NA
YAL009W	YAL009W	0	0	0	0	0	1	0	0	0	0	0	0	NA	NA	NA	NA	NA	NA	0	0	0	0	0	0	0	0	0	0	0	0	0	0	0	0	0	NA	0	NA	0	NA	0	0	0	0	0	0	0	0
YAL010C	YAL010C	0	0	0	0	0	0	1	0	0	0	0	0	0	0	0	0	0	0	0	0	0	0	0	0	0	0	0	0	0	0	0	0	0	0	0	1	1	1	0	1	1	1	NA	1	1	0	0	0
YAL011W	YAL011W	0	0	0	0	NA	0	0	0	0	0	0	0	NA	NA	NA	NA	0	NA	NA	1	NA	0	NA	0	0	NA	NA	0	0	NA	NA	NA	NA	0	NA	NA	0	NA	1	NA	NA	0	NA	0	NA	NA	NA	NA
YAL012W	YAL012W	0	0	0	0	NA	0	1	0	NA	0	0	0	1	1	1	0	0	0	0	0	1	0	0	0	0	0	0	0	0	0	0	1	0	0	0	0	0	0	0	0	0	0	0	0	0	0	0	0
YAL013W	YAL013W	0	NA	0	0	NA	0	0	0	0	0	0	0	0	0	0	0	0	NA	0	0	0	0	NA	NA	NA	0	0	0	0	0	0	0	NA	NA	NA	NA	0	NA	NA	NA	NA	NA	NA	NA	NA	NA	NA	NA
YAL014C	YAL014C	0	NA	0	NA	NA	0	0	0	0	1	0	0	1	1	1	0	0	1	0	0	1	1	1	NA	NA	0	0	0	0	0	0	0	0	1	0	NA	0	NA	NA	NA	NA	NA	NA	0	NA	NA	0	0
YAL015C	YAL015C	1	NA	1	1	NA	0	0	0	NA	NA	NA	NA	0	0	0	0	0	0	0	0	0	0	NA	NA	0	NA	NA	0	NA	NA	NA	NA	NA	NA	NA	NA	0	NA	NA	NA	NA	NA	NA	NA	NA	0	NA	NA
YAL016W	YAL016W	0	0	0	0	NA	0	0	0	0	0	0	0	0	0	0	0	0	0	0	0	0	0	0	0	0	0	0	0	0	0	0	0	0	0	0	0	0	0	0	0	0	0	0	0	0	0	0	0
YAL017W	YAL017W	0	NA	0	0	NA	0	0	0	0	0	0	0	NA	NA	NA	NA	0	NA	0	0	0	0	0	NA	NA	NA	0	NA	NA	NA	NA	NA	NA	NA	NA	NA	NA	0	0	0	NA	NA	NA	NA	NA	NA	NA	0
YAL018C	YAL018C	1	1	1	0	NA	0	0	0	NA	0	0	0	0	NA	NA	0	NA	NA	0	NA	NA	NA	NA	NA	0	1	1	0	0	1	0	0	NA	NA	0	0	NA	0	0	0	0	0	0	0	1	1	NA	0
YAL019W	YAL019W	1	1	1	0	NA	0	0	0	0	0	0	0	0	NA	0	0	0	NA	0	NA	0	0	0	NA	0	0	0	0	0	0	0	0	0	0	0	0	0	NA	0	0	0	0	0	0	NA	0	0	0
YAL020C	YAL020C	0	0	0	0	0	NA	0	1	0	0	1	0	0	0	0	0	0	0	0	0	0	0	0	0	0	0	0	0	0	0	0	0	0	0	0	0	0	0	0	0	0	0	0	NA	0	0	0	0
YAL021C	YAL021C	0	0	0	0	NA	0	0	0	0	1	0	0	0	0	0	0	0	0	0	0	0	NA	0	0	0	0	0	0	0	0	0	0	0	0	0	0	0	0	0	0	0	0	NA	0	0	0	0	0
YAL022C	YAL022C	1	1	0	0	NA	0	0	0	0	0	0	0	0	0	0	0	0	1	0	0	0	0	0	0	0	1	1	1	1	1	0	0	0	0	1	NA	0	0	0	0	0	0	NA	0	0	0	0	0
YAL023C	YAL023C	0	0	1	0	NA	0	0	0	0	0	0	1	NA	NA	NA	NA	NA	NA	NA	NA	NA	NA	NA	NA	NA	NA	NA	NA	NA	NA	NA	NA	NA	NA	NA	NA	NA	NA	NA	NA	NA	NA	NA	NA	NA	NA	NA	NA
YAL024C	YAL024C	0	0	0	0	NA	0	0	0	0	0	0	1	NA	0	0	0	NA	0	0	NA	NA	0	0	0	0	0	0	0	0	NA	0	0	0	0	NA	0	NA	0	NA	0	NA	NA	NA	0	NA	NA	NA	NA
YAL025C	YAL025C	0	0	0	0	NA	0	0	0	0	0	0	0	0	0	0	0	1	0	0	0	0	0	0	0	0	0	0	0	0	0	0	0	0	0	0	0	0	0	0	0	0	0	NA	0	0	0	0	0
YAL026C	YAL026C	1	1	1	0	NA	0	0	0	0	0	1	0	0	0	0	0	0	1	0	0	NA	1	0	0	0	0	0	0	0	0	0	0	0	0	0	0	0	1	0	0	0	0	0	0	0	0	0	0
YAL027W	YAL027W	1	1	1	0	NA	0	0	0	0	1	0	0	NA	NA	NA	NA	NA	NA	NA	NA	NA	NA	NA	NA	NA	NA	NA	NA	NA	NA	NA	NA	NA	NA	NA	NA	NA	NA	NA	NA	NA	NA	NA	NA	NA	NA	NA	NA
YAL028W	YAL028W	0	0	0	0	1	1	0	0	0	1	NA	NA	NA	NA	NA	NA	NA	NA	NA	NA	NA	NA	NA	NA	NA	NA	NA	NA	NA	NA	NA	NA	NA	NA	NA	NA	NA	NA	NA	NA	NA	NA	NA	NA	NA	NA	NA	NA
YAL029C	YAL029C	1	1	1	1	NA	NA	NA	NA	NA	NA	NA	NA	NA	NA	NA	NA	NA	NA	NA	NA	NA	NA	NA	NA	0	NA	0	NA	NA	NA	NA	0	NA	NA	0	0	NA	NA	NA	0	NA	NA	NA	NA	NA	NA	NA	NA
YAL030W	YAL030W	1	1	0	NA	NA	0	NA	NA	0	NA	NA	NA	0	0	0	0	0	0	0	0	NA	NA	0	0	0	0	0	0	0	0	0	0	0	0	0	0	0	0	0	0	0	0	NA	0	0	0	0	0
YAL031C	YAL031C	0	0	0	1	NA	0	0	0	0	0	0	0	0	0	0	0	0	NA	0	0	0	1	NA	NA	NA	NA	NA	NA	NA	NA	NA	NA	NA	NA	NA	NA	NA	NA	NA	NA	NA	NA	NA	NA	NA	NA	NA	NA
YAL032C	YAL032C	0	0	0	0	0	0	0	0	0	0	0	0	0	0	0	0	0	NA	0	0	0	0	NA	0	0	0	0	0	0	0	0	0	0	0	1	0	0	1	0	0	0	0	0	0	0	0	0	0
YAL033W	YAL033W	0	0	0	0	NA	0	0	0	0	0	0	1	0	0	0	0	1	0	0	0	0	1	0	0	0	0	0	0	0	0	0	0	0	0	0	0	0	0	1	NA	0	1	0	NA	0	NA	0	0
YAL034C	YAL034C	0	0	0	0	0	0	0	0	NA	NA	0	NA	0	0	NA	0	0	NA	0	NA	NA	1	NA	NA	NA	NA	NA	NA	NA	NA	NA	NA	NA	NA	NA	0	NA	NA	NA	NA	NA	NA	NA	NA	NA	NA	NA	NA
YAL034W-A	YAL034W-A	0	0	0	0	0	0	0	0	0	0	0	0	0	0	0	1	0	0	0	0	0	0	0	NA	NA	0	0	0	0	0	0	NA	NA	NA	0	NA	NA	NA	NA	NA	NA	NA	NA	NA	NA	NA	NA	0
YAL035W	YAL035W	1	1	1	1	1	1	0	0	0	0	0	0	0	0	0	0	0	0	0	0	0	0	0	0	1	0	0	0	0	0	0	0	0	0	1	0	0	NA	0	0	0	0	NA	0	0	0	0	0
YAL036C	YAL036C	0	0	1	1	0	0	0	0	0	0	0	0	0	0	0	0	0	0	0	1	0	0	0	0	0	0	0	0	0	0	0	0	0	0	0	1	0	0	0	0	0	0	0	0	0	0	0	0
YAL037C-A	YAL037C-A	0	0	NA	NA	NA	NA	NA	NA	NA	NA	NA	NA	NA	NA	NA	NA	NA	NA	NA	NA	NA	NA	NA	NA	NA	NA	NA	NA	NA	NA	NA	NA	NA	NA	NA	NA	NA	NA	NA	NA	NA	NA	NA	NA	NA	NA	NA	NA
YAL037W	YAL037W	1	1	1	NA	1	1	NA	NA	NA	NA	NA	NA	NA	NA	NA	NA	NA	NA	NA	NA	NA	NA	NA	NA	NA	NA	NA	NA	NA	NA	NA	NA	NA	NA	NA	NA	NA	NA	NA	NA	NA	NA	NA	NA	NA	NA	NA	NA
YAL038W	YAL038W	0	0	0	0	NA	0	0	0	0	0	0	0	0	0	0	0	NA	0	NA	0	0	0	NA	NA	NA	NA	NA	NA	NA	NA	NA	NA	NA	NA	NA	NA	NA	NA	NA	NA	NA	NA	NA	NA	NA	NA	NA	NA
YAL039C	YAL039C	1	1	1	1	NA	1	0	0	0	1	0	1	1	1	1	1	1	1	1	1	1	0	1	1	0	0	0	0	0	0	0	0	0	0	0	0	0	0	0	1	1	1	NA	1	0	0	1	0
YAL040C	YAL040C	0	0	0	0	NA	0	0	0	0	0	0	0	0	0	0	0	0	0	0	0	0	0	NA	NA	NA	NA	NA	NA	NA	NA	NA	NA	NA	0	NA	0	NA	NA	NA	NA	NA	NA	NA	NA	NA	NA	NA	NA
YAL041W	YAL041W	0	0	0	0	NA	0	0	0	0	0	0	0	0	0	0	0	0	0	0	0	0	0	NA	0	0	0	0	0	0	NA	0	0	0	NA	0	0	0	NA	0	0	0	0	NA	0	0	0	0	NA
YAL042W	YAL042W	0	0	0	0	0	0	0	1	0	0	0	0	0	0	0	0	0	1	0	0	1	0	0	0	0	0	0	0	0	0	0	0	0	0	0	0	0	0	0	0	0	0	NA	0	0	0	0	0
YAL043C	YAL043C	0	0	0	0	NA	1	0	0	0	0	0	1	0	0	1	0	NA	0	0	0	1	0	0	0	0	0	0	0	0	0	0	0	0	0	0	0	0	0	0	NA	1	0	NA	0	0	0	0	0
YAL044C	YAL044C	1	1	0	0	0	0	0	0	0	0	0	1	0	0	0	0	0	0	0	0	0	1	0	0	0	1	1	1	1	1	1	1	1	1	1	0	0	0	0	0	0	0	NA	0	0	0	0	0
YAL044W-A	YAL044W-A	0	0	0	0	NA	0	0	1	0	0	0	0	0	0	0	1	0	1	0	0	0	1	1	0	0	NA	0	0	NA	NA	0	0	0	0	NA	0	0	0	0	1	1	1	0	0	1	1	0	0
YAL046C	YAL046C	0	0	0	0	0	NA	1	1	1	0	1	1	1	1	0	1	1	NA	1	0	1	1	1	0	NA	NA	NA	NA	NA	NA	NA	NA	NA	NA	NA	NA	NA	NA	NA	NA	NA	NA	NA	NA	NA	NA	0	0
YAL047C	YAL047C	0	0	0	0	NA	0	1	0	0	0	0	0	NA	NA	NA	NA	NA	0	NA	0	0	0	NA	NA	NA	NA	NA	NA	NA	NA	NA	NA	NA	NA	NA	NA	NA	NA	NA	NA	NA	NA	NA	NA	NA	NA	NA	NA
YAL048C	YAL048C	0	0	0	0	NA	0	0	1	0	0	0	0	0	0	0	0	0	0	0	0	0	0	0	1	0	0	1	0	0	0	0	0	0	0	0	0	1	NA	0	1	1	0	0	0	0	0	0	0
YAL049C	YAL049C	0	0	1	1	0	0	0	0	0	0	1	0	0	0	0	0	0	NA	0	0	0	0	0	0	0	0	0	0	0	0	0	0	0	0	0	0	0	1	0	1	0	0	0	0	0	0	0	0
YAL051W	YAL051W	1	1	0	1	NA	0	0	0	NA	NA	NA	NA	1	NA	NA	NA	NA	NA	0	NA	NA	NA	NA	NA	NA	NA	NA	NA	NA	NA	NA	NA	NA	NA	NA	NA	NA	NA	NA	NA	NA	NA	NA	NA	NA	NA	NA	NA
YAL053W	YAL053W	0	0	0	0	0	0	0	1	0	0	1	0	0	0	0	1	1	1	NA	0	0	0	NA	NA	NA	NA	NA	NA	NA	NA	NA	NA	NA	NA	NA	NA	NA	NA	NA	NA	NA	NA	NA	NA	NA	NA	NA	NA
YAL054C	YAL054C	0	0	0	0	0	0	0	0	NA	0	0	0	0	0	0	0	0	0	0	0	0	0	NA	NA	NA	NA	0	NA	NA	NA	NA	NA	NA	0	NA	NA	NA	NA	NA	NA	NA	NA	0	NA	NA	NA	NA	NA
YAL055W	YAL055W	0	0	0	0	0	0	1	0	0	0	0	0	NA	NA	NA	NA	NA	NA	NA	NA	0	NA	NA	NA	NA	NA	NA	NA	NA	NA	NA	NA	NA	NA	NA	NA	NA	NA	NA	NA	NA	NA	NA	NA	NA	NA	NA	NA
YAL056W	YAL056W	0	0	0	0	NA	0	NA	NA	NA	NA	0	0	NA	NA	NA	NA	0	NA	NA	0	NA	0	NA	NA	NA	NA	NA	NA	NA	NA	NA	NA	NA	NA	NA	NA	NA	NA	NA	NA	NA	NA	NA	NA	NA	NA	NA	NA
YAL058W	YAL058W	0	0	0	0	0	0	NA	0	NA	0	0	NA	0	0	0	0	0	NA	1	0	1	0	0	0	0	0	0	0	0	0	0	0	0	0	0	0	0	0	0	0	0	0	NA	0	0	0	0	0
YAL059W	YAL059W	0	NA	0	0	0	0	0	0	0	0	0	0	0	0	0	0	NA	0	NA	0	0	0	NA	NA	NA	NA	NA	NA	NA	NA	NA	NA	NA	NA	NA	NA	NA	NA	0	NA	NA	NA	NA	NA	NA	NA	NA	NA
YAL060W	YAL060W	0	0	0	0	0	0	0	0	NA	0	0	NA	0	0	0	1	0	NA	NA	0	0	0	NA	NA	NA	NA	NA	NA	NA	NA	NA	NA	NA	NA	NA	NA	NA	NA	0	0	1	NA	0	NA	NA	0	NA	0
YAL061W	YAL061W	0	0	0	0	NA	0	0	NA	0	0	0	NA	NA	NA	NA	NA	NA	NA	NA	NA	NA	NA	NA	0	NA	NA	NA	NA	NA	NA	NA	NA	NA	NA	NA	NA	NA	NA	NA	NA	1	NA	NA	0	0	NA	0	NA
YAL062W	YAL062W	1	1	1	0	0	0	NA	0	0	1	NA	NA	NA	NA	NA	NA	1	NA	0	0	0	0	NA	1	NA	NA	NA	0	0	0	0	NA	0	0	0	NA	1	0	0	0	0	0	NA	0	0	0	0	0
YAL063C	YAL063C	0	0	NA	NA	NA	1	NA	NA	NA	NA	NA	NA	NA	NA	NA	NA	NA	NA	NA	NA	NA	NA	NA	NA	NA	NA	NA	NA	NA	NA	NA	NA	NA	NA	NA	NA	NA	NA	NA	NA	NA	NA	NA	NA	NA	NA	NA	NA
YAL063C-A	YAL063C-A	0	NA	NA	NA	NA	NA	NA	NA	NA	NA	NA	NA	NA	NA	NA	NA	NA	NA	NA	NA	NA	NA	NA	NA	NA	NA	NA	NA	NA	NA	NA	NA	NA	NA	NA	NA	NA	NA	NA	NA	NA	NA	NA	NA	NA	NA	NA	NA
YAL064C-A	YAL064C-A	0	NA	NA	NA	NA	NA	NA	NA	NA	NA	NA	NA	NA	NA	NA	NA	NA	NA	NA	NA	NA	NA	NA	NA	NA	NA	NA	NA	NA	NA	NA	NA	NA	NA	NA	NA	NA	NA	NA	NA	NA	NA	NA	NA	NA	NA	NA	NA
YAL064W	YAL064W	0	NA	NA	NA	NA	NA	NA	NA	NA	NA	NA	NA	NA	NA	NA	NA	NA	NA	NA	NA	NA	NA	NA	NA	NA	NA	NA	NA	NA	NA	NA	NA	NA	NA	NA	NA	NA	NA	NA	NA	NA	NA	NA	NA	NA	NA	NA	NA
YAL064W-B	YAL064W-B	0	NA	NA	NA	NA	NA	NA	NA	NA	NA	NA	NA	NA	NA	NA	NA	NA	NA	NA	NA	NA	NA	NA	NA	NA	NA	NA	NA	NA	NA	NA	NA	NA	NA	NA	NA	NA	NA	NA	NA	NA	NA	NA	NA	NA	NA	NA	NA
YAL065C	YAL065C	0	NA	NA	1	NA	NA	NA	NA	NA	NA	NA	NA	NA	NA	NA	NA	NA	NA	NA	NA	NA	NA	NA	NA	NA	NA	NA	NA	NA	NA	NA	NA	NA	NA	NA	NA	NA	NA	NA	NA	NA	NA	NA	NA	NA	NA	NA	NA
YAL067C	YAL067C	0	NA	NA	0	NA	0	0	NA	0	0	0	0	1	1	0	0	0	0	0	NA	1	0	0	NA	NA	NA	NA	NA	NA	NA	NA	NA	NA	NA	NA	NA	NA	NA	NA	NA	NA	NA	NA	NA	NA	NA	NA	NA
YAL067W-A	YAL067W-A	0	NA	NA	NA	NA	NA	NA	NA	NA	NA	NA	NA	NA	NA	NA	NA	NA	NA	NA	NA	NA	NA	NA	NA	NA	NA	NA	NA	NA	NA	NA	NA	NA	NA	NA	NA	NA	NA	NA	NA	NA	NA	NA	NA	NA	NA	NA	NA
YAL068C	YAL068C	0	0	NA	NA	NA	NA	NA	NA	NA	NA	NA	NA	NA	NA	NA	NA	NA	NA	NA	NA	NA	NA	NA	NA	NA	NA	NA	NA	NA	NA	NA	NA	NA	NA	NA	NA	NA	NA	NA	NA	NA	NA	NA	NA	NA	NA	NA	NA
YAR002C-A	YAR002C-A	0	0	0	0	0	0	0	NA	0	0	NA	NA	NA	NA	NA	NA	NA	NA	NA	NA	0	1	NA	NA	NA	NA	NA	NA	NA	NA	NA	NA	NA	NA	NA	0	NA	NA	NA	NA	NA	NA	NA	NA	NA	NA	NA	NA
YAR002W	YAR002W	0	0	0	0	NA	0	0	0	0	0	0	0	0	0	1	0	0	0	0	0	1	0	1	NA	NA	NA	NA	NA	NA	NA	NA	NA	NA	NA	NA	NA	NA	NA	NA	NA	NA	NA	NA	NA	NA	NA	NA	NA
YAR003W	YAR003W	0	0	0	0	0	0	0	0	0	0	0	1	0	0	0	0	0	0	0	1	0	0	1	0	0	0	0	0	0	0	0	0	0	0	0	1	0	0	0	0	0	0	0	0	0	0	0	0
YAR007C	YAR007C	0	0	0	0	1	0	0	0	0	0	0	0	0	0	0	0	0	0	0	0	0	0	0	0	0	0	0	0	0	0	0	1	1	1	0	1	0	0	0	0	0	0	0	0	NA	1	0	0
YAR008W	YAR008W	0	0	0	0	0	0	0	0	0	0	0	0	0	0	0	0	0	0	0	0	1	0	1	0	0	0	0	0	0	0	0	0	0	0	0	0	0	0	0	0	0	0	0	0	0	0	0	0
YAR009C	YAR009C	0	NA	NA	NA	NA	NA	NA	NA	NA	NA	NA	NA	NA	NA	NA	NA	NA	NA	NA	NA	NA	NA	NA	NA	NA	NA	NA	NA	NA	NA	NA	NA	NA	NA	NA	NA	NA	NA	NA	NA	NA	NA	NA	NA	NA	NA	NA	NA
YAR010C	YAR010C	0	NA	NA	NA	NA	NA	NA	NA	NA	NA	NA	NA	NA	NA	NA	NA	NA	NA	NA	NA	NA	NA	NA	NA	NA	NA	NA	NA	NA	NA	NA	NA	NA	NA	NA	NA	NA	NA	NA	NA	NA	NA	NA	NA	NA	NA	NA	NA
YAR014C	YAR014C	0	0	0	0	NA	0	1	0	0	0	0	0	1	1	0	0	NA	NA	NA	0	0	NA	NA	NA	0	0	0	0	NA	0	NA	0	0	NA	NA	NA	NA	NA	0	NA	0	0	0	0	0	NA	0	NA
YAR015W	YAR015W	0	0	0	0	0	1	0	0	0	0	0	0	0	0	0	0	0	0	0	0	0	0	1	0	0	0	0	0	0	0	0	1	0	0	1	0	0	0	0	0	0	0	0	0	0	NA	0	0
YAR018C	YAR018C	0	0	0	0	NA	1	0	0	0	1	0	0	0	0	0	0	0	0	0	0	0	0	1	0	0	NA	NA	NA	NA	NA	NA	NA	NA	NA	NA	0	NA	NA	NA	NA	NA	NA	NA	NA	NA	NA	0	0
YAR019C	YAR019C	0	0	0	0	1	NA	0	0	0	0	0	0	NA	NA	NA	NA	NA	NA	NA	NA	NA	NA	NA	NA	NA	NA	NA	NA	NA	NA	NA	NA	NA	NA	NA	NA	NA	NA	NA	NA	NA	NA	NA	0	NA	NA	0	NA
YAR020C	YAR020C	1	1	NA	NA	NA	NA	NA	NA	NA	NA	NA	NA	NA	NA	NA	NA	NA	NA	NA	NA	NA	NA	NA	NA	NA	NA	NA	NA	NA	NA	NA	NA	NA	NA	NA	NA	NA	NA	NA	NA	NA	NA	NA	NA	NA	NA	NA	NA
YAR023C	YAR023C	0	0	0	1	NA	NA	NA	NA	0	0	0	NA	NA	NA	NA	NA	NA	NA	NA	NA	NA	NA	NA	NA	NA	NA	NA	NA	NA	NA	NA	NA	NA	NA	NA	NA	NA	NA	NA	NA	NA	NA	NA	NA	NA	NA	NA	NA
YAR027W	YAR027W	0	NA	0	NA	NA	NA	NA	NA	NA	NA	NA	NA	NA	NA	NA	NA	NA	NA	NA	NA	NA	NA	NA	NA	NA	NA	NA	NA	NA	NA	NA	NA	NA	NA	NA	NA	NA	NA	NA	NA	NA	NA	NA	NA	NA	NA	NA	NA
YAR028W	YAR028W	0	NA	NA	NA	0	NA	NA	NA	NA	NA	NA	NA	NA	NA	NA	NA	NA	NA	NA	NA	NA	NA	NA	NA	NA	NA	NA	NA	NA	NA	NA	NA	NA	NA	NA	NA	NA	NA	NA	NA	NA	NA	NA	NA	NA	NA	NA	NA
YAR029W	YAR029W	0	NA	NA	NA	NA	NA	NA	NA	NA	NA	NA	NA	NA	NA	NA	NA	NA	NA	NA	NA	NA	NA	NA	NA	NA	NA	NA	NA	NA	NA	NA	NA	NA	NA	NA	NA	NA	NA	NA	NA	NA	NA	NA	NA	NA	NA	NA	NA
YAR031W	YAR031W	0	NA	0	NA	0	NA	NA	NA	NA	NA	NA	NA	NA	NA	NA	NA	NA	NA	NA	NA	NA	NA	NA	NA	NA	NA	NA	NA	NA	NA	NA	NA	NA	NA	NA	NA	NA	NA	NA	NA	NA	NA	NA	NA	NA	NA	NA	NA
YAR033W	YAR033W	0	0	NA	NA	NA	NA	NA	NA	NA	NA	NA	NA	NA	NA	NA	NA	NA	NA	NA	NA	NA	NA	NA	NA	NA	NA	NA	NA	NA	NA	NA	NA	NA	NA	NA	NA	NA	NA	NA	NA	NA	NA	NA	NA	NA	NA	NA	NA
YAR035C-A	YAR035C-A	0	0	NA	NA	NA	NA	NA	NA	NA	NA	NA	NA	NA	NA	NA	NA	NA	NA	NA	NA	NA	NA	NA	NA	NA	NA	NA	NA	NA	NA	NA	NA	NA	NA	NA	NA	NA	NA	NA	NA	NA	NA	NA	NA	NA	NA	NA	NA
YAR035W	YAR035W	0	0	0	0	NA	0	0	0	NA	0	0	0	0	0	0	1	1	0	0	0	1	0	1	0	0	0	0	0	0	0	0	0	0	0	0	1	0	0	0	1	0	1	NA	0	0	0	0	0
YAR042W	YAR042W	0	0	0	0	NA	0	0	0	0	0	1	0	0	0	NA	0	0	0	NA	NA	NA	NA	NA	NA	0	NA	NA	NA	NA	NA	NA	NA	NA	NA	NA	NA	NA	NA	NA	NA	NA	NA	NA	NA	NA	NA	NA	0
YAR050W	YAR050W	0	NA	NA	0	NA	NA	NA	NA	NA	NA	NA	NA	NA	NA	NA	NA	NA	NA	NA	NA	NA	NA	NA	NA	NA	NA	NA	NA	NA	NA	NA	NA	NA	NA	NA	NA	NA	NA	NA	NA	NA	NA	NA	NA	NA	NA	NA	NA
YAR064W	YAR064W	0	NA	NA	NA	NA	NA	NA	NA	NA	NA	NA	NA	NA	NA	NA	NA	NA	NA	NA	NA	NA	NA	NA	NA	NA	NA	NA	NA	NA	NA	NA	NA	NA	NA	NA	NA	NA	NA	NA	NA	NA	NA	NA	NA	NA	NA	NA	NA
YAR066W	YAR066W	1	1	0	NA	NA	NA	NA	NA	NA	NA	NA	NA	NA	NA	NA	NA	NA	NA	NA	NA	NA	NA	NA	NA	NA	NA	NA	NA	NA	NA	NA	NA	NA	NA	NA	NA	NA	NA	NA	NA	NA	NA	NA	NA	NA	NA	NA	NA
YAR068W	YAR068W	0	0	NA	NA	NA	NA	NA	NA	NA	NA	NA	NA	NA	NA	NA	NA	NA	NA	NA	NA	NA	NA	NA	NA	NA	NA	NA	NA	NA	NA	NA	NA	NA	NA	NA	NA	NA	NA	NA	NA	NA	NA	NA	NA	NA	NA	NA	NA
YAR071W	YAR071W	0	NA	NA	NA	NA	NA	NA	NA	NA	NA	NA	NA	NA	NA	NA	NA	NA	NA	NA	NA	NA	NA	NA	NA	NA	NA	NA	NA	NA	NA	NA	NA	NA	NA	NA	NA	NA	NA	NA	NA	NA	NA	NA	NA	NA	NA	NA	NA
YER138W-A	YER138W-A	0	0	NA	NA	NA	NA	NA	NA	NA	NA	NA	NA	NA	NA	NA	NA	NA	NA	NA	NA	NA	NA	NA	NA	NA	NA	NA	NA	NA	NA	NA	NA	NA	NA	NA	NA	NA	NA	NA	NA	NA	NA	NA	NA	NA	NA	NA	NA
YGL261C	YGL261C	0	NA	NA	NA	1	NA	NA	NA	NA	NA	NA	NA	NA	NA	NA	NA	NA	NA	NA	NA	NA	NA	NA	NA	NA	NA	NA	NA	NA	NA	NA	NA	NA	NA	NA	NA	NA	NA	NA	NA	NA	NA	NA	NA	NA	NA	NA	NA
YHR212W-A	YHR212W-A	0	0	NA	NA	NA	NA	NA	NA	NA	NA	NA	NA	NA	NA	NA	NA	NA	NA	NA	NA	NA	NA	NA	NA	NA	NA	NA	NA	NA	NA	NA	NA	NA	NA	NA	NA	NA	NA	NA	NA	NA	NA	NA	NA	NA	NA	NA	NA
YHR213W	YHR213W	0	0	0	0	NA	0	NA	NA	NA	NA	NA	NA	NA	NA	NA	NA	NA	NA	NA	NA	NA	NA	NA	NA	NA	NA	NA	NA	NA	NA	NA	NA	NA	NA	NA	NA	NA	NA	NA	NA	NA	NA	NA	NA	NA	NA	NA	NA
YHR213W-A	YHR213W-A	0	NA	NA	NA	NA	NA	NA	NA	NA	NA	NA	NA	NA	NA	NA	NA	NA	NA	NA	NA	NA	NA	NA	NA	NA	NA	NA	NA	NA	NA	NA	NA	NA	NA	NA	NA	NA	NA	NA	NA	NA	NA	NA	NA	NA	NA	NA	NA
YHR214C-D	YHR214C-D	0	0	NA	NA	NA	NA	NA	NA	NA	NA	NA	NA	NA	NA	NA	NA	NA	NA	NA	NA	NA	NA	NA	NA	NA	NA	NA	NA	NA	NA	NA	NA	NA	NA	NA	NA	NA	NA	NA	NA	NA	NA	NA	NA	NA	NA	NA	NA
YHR214W	YHR214W	1	NA	NA	NA	NA	NA	NA	NA	NA	NA	NA	NA	NA	NA	NA	NA	NA	NA	NA	NA	NA	NA	NA	NA	NA	NA	NA	NA	NA	NA	NA	NA	NA	NA	NA	NA	NA	NA	NA	NA	NA	NA	NA	NA	NA	NA	NA	NA
YPR137C-A	YPR137C-A	0	NA	NA	NA	NA	NA	NA	NA	NA	NA	NA	NA	NA	NA	NA	NA	NA	NA	NA	NA	NA	NA	NA	NA	NA	NA	NA	NA	NA	NA	NA	NA	NA	NA	NA	NA	NA	NA	NA	NA	NA	NA	NA	NA	NA	NA	NA	NA
YBL001C	YBL001C	0	0	NA	0	0	0	0	0	NA	0	0	0	0	0	0	NA	NA	NA	0	NA	0	0	0	NA	0	0	0	0	NA	NA	0	0	0	0	NA	0	0	0	0	0	0	0	1	NA	NA	0	0	0
YBL002W	YBL002W	1	1	NA	NA	0	NA	0	NA	NA	0	1	NA	1	0	0	0	0	0	0	0	1	0	0	NA	NA	0	0	0	0	NA	0	NA	0	0	0	NA	NA	NA	NA	NA	NA	NA	NA	NA	NA	NA	NA	0
YBL003C	YBL003C	0	0	0	NA	0	NA	NA	NA	NA	NA	NA	0	0	0	0	0	NA	NA	0	0	NA	NA	NA	0	0	NA	NA	NA	NA	NA	NA	NA	NA	NA	0	NA	NA	NA	0	NA	NA	NA	NA	NA	NA	NA	NA	NA
YBL004W	YBL004W	0	NA	0	0	NA	0	0	0	1	0	0	0	0	NA	0	0	0	0	NA	0	1	0	0	0	1	0	0	0	0	0	0	1	0	0	0	0	1	1	1	1	1	1	1	1	1	0	0	1
YBL005W	YBL005W	0	0	0	0	0	0	NA	NA	1	0	0	NA	NA	NA	NA	NA	NA	NA	NA	NA	NA	NA	NA	NA	NA	NA	NA	NA	NA	NA	NA	NA	NA	NA	NA	NA	NA	NA	NA	NA	NA	NA	NA	NA	NA	NA	NA	NA
YBL005W-A	YBL005W-A	0	NA	0	0	0	NA	NA	NA	NA	0	NA	NA	NA	NA	NA	NA	NA	NA	NA	NA	NA	NA	NA	NA	NA	NA	NA	NA	NA	NA	NA	NA	NA	NA	NA	NA	NA	NA	NA	NA	NA	NA	NA	NA	NA	NA	NA	NA
YBL005W-B	YBL005W-B	0	NA	NA	NA	NA	NA	NA	NA	NA	NA	NA	NA	NA	NA	NA	NA	NA	NA	NA	NA	NA	NA	NA	NA	NA	NA	NA	NA	NA	NA	NA	NA	NA	NA	NA	NA	NA	NA	NA	NA	NA	NA	NA	NA	NA	NA	NA	NA
YBL006C	YBL006C	0	0	0	1	0	NA	0	1	0	0	0	0	NA	NA	NA	NA	NA	NA	NA	NA	NA	NA	NA	NA	NA	NA	NA	NA	NA	NA	NA	NA	NA	NA	NA	NA	NA	NA	NA	NA	NA	NA	NA	NA	NA	NA	NA	NA
YBL007C	YBL007C	0	0	0	1	NA	0	0	0	0	0	0	0	0	0	0	0	0	0	0	0	0	0	0	0	NA	0	0	0	0	0	0	0	0	0	0	0	0	0	1	1	1	1	NA	1	0	0	0	1
YBL008W	YBL008W	0	0	0	NA	NA	0	0	0	0	0	0	0	0	0	0	0	0	0	0	0	0	0	NA	0	0	0	0	0	0	0	0	0	0	0	0	0	0	0	0	0	0	0	0	0	0	0	0	0
YBL008W-A	YBL008W-A	0	0	NA	NA	NA	NA	NA	NA	NA	NA	NA	NA	NA	NA	NA	NA	NA	NA	NA	NA	NA	NA	NA	NA	NA	NA	NA	NA	NA	NA	NA	NA	NA	NA	NA	NA	NA	NA	NA	NA	NA	NA	NA	NA	NA	NA	NA	NA
YBL009W	YBL009W	0	0	0	0	NA	0	NA	NA	NA	NA	NA	NA	NA	NA	NA	NA	NA	NA	NA	NA	NA	NA	0	NA	NA	NA	NA	NA	NA	NA	NA	NA	NA	NA	NA	NA	NA	NA	NA	NA	NA	NA	NA	NA	NA	NA	NA	NA
YBL010C	YBL010C	0	0	0	0	0	0	0	0	0	1	1	NA	NA	NA	NA	0	NA	NA	NA	NA	0	NA	NA	NA	NA	NA	NA	NA	NA	NA	NA	NA	NA	NA	NA	NA	NA	NA	NA	NA	NA	NA	NA	NA	NA	NA	NA	NA
YBL011W	YBL011W	1	1	1	1	1	1	0	0	NA	1	0	0	1	1	1	1	0	0	0	0	1	0	0	0	0	0	0	1	0	0	0	0	0	0	0	1	1	0	0	0	0	0	NA	0	1	1	0	0
YBL013W	YBL013W	0	0	0	NA	0	NA	0	0	0	1	0	0	1	1	1	1	1	0	1	1	0	0	1	1	0	0	0	0	NA	NA	0	0	0	0	0	NA	0	0	NA	NA	NA	NA	0	NA	NA	NA	0	0
YBL014C	YBL014C	0	0	0	0	0	0	0	0	0	0	1	0	0	0	0	0	NA	1	NA	0	1	0	NA	NA	NA	NA	NA	NA	NA	NA	NA	NA	NA	NA	NA	NA	NA	NA	NA	NA	NA	NA	NA	NA	NA	NA	NA	NA
YBL015W	YBL015W	0	0	0	0	1	0	0	0	0	0	0	0	0	0	0	0	0	1	0	0	0	0	0	NA	NA	NA	NA	NA	NA	NA	NA	NA	0	0	0	0	1	1	0	0	0	0	NA	0	0	0	1	0
YBL016W	YBL016W	1	1	0	1	1	0	1	0	0	0	0	0	0	0	NA	0	NA	1	0	0	0	0	0	NA	0	0	NA	0	0	0	0	0	0	0	0	0	0	0	0	0	0	0	NA	0	0	0	0	0
YBL017C	YBL017C	0	0	0	NA	NA	1	NA	NA	NA	NA	NA	NA	NA	NA	NA	0	NA	NA	NA	NA	NA	NA	0	NA	NA	NA	NA	NA	NA	NA	NA	NA	NA	NA	NA	NA	NA	NA	NA	NA	NA	NA	NA	NA	NA	NA	NA	NA
YBL018C	YBL018C	0	0	0	0	NA	0	0	1	0	0	0	0	NA	NA	NA	NA	NA	NA	NA	NA	NA	0	NA	0	NA	NA	NA	NA	NA	NA	NA	NA	NA	NA	NA	NA	NA	NA	NA	NA	NA	NA	NA	NA	NA	NA	NA	NA
YBL019W	YBL019W	0	NA	1	1	0	0	0	1	0	1	0	0	0	0	0	0	0	0	0	0	0	0	0	0	NA	0	0	0	0	0	0	0	0	0	0	0	0	0	0	0	0	0	0	0	0	0	0	0
YBL020W	YBL020W	0	0	0	0	0	0	0	0	0	0	0	0	1	1	0	0	0	0	0	0	NA	0	0	0	0	0	0	0	0	0	0	0	1	1	NA	0	0	0	0	NA	0	1	0	NA	NA	0	0	0
YBL021C	YBL021C	0	0	0	0	0	0	0	1	0	0	0	0	0	0	0	0	0	NA	0	NA	0	0	0	0	NA	NA	NA	NA	NA	NA	NA	NA	NA	NA	0	NA	0	NA	0	0	0	0	NA	0	0	0	0	0
YBL022C	YBL022C	1	1	1	1	NA	1	1	1	1	1	1	0	1	1	1	1	1	1	0	1	1	1	1	1	0	0	0	0	0	0	0	0	0	0	0	0	0	0	1	1	1	1	1	1	1	1	1	1
YBL023C	YBL023C	0	0	0	0	NA	0	1	0	0	0	0	0	0	0	0	0	0	0	0	0	1	1	0	0	0	0	0	0	0	0	0	0	0	0	0	0	0	0	0	0	0	0	NA	0	0	0	0	0
YBL024W	YBL024W	0	0	0	0	1	0	0	1	NA	0	0	1	0	0	0	0	0	0	0	0	NA	0	0	0	0	0	0	0	0	0	0	0	0	0	0	NA	0	0	0	0	0	0	0	0	0	0	0	0
YBL025W	YBL025W	0	0	0	0	0	0	0	0	0	0	0	0	NA	NA	NA	NA	NA	0	NA	NA	0	NA	NA	NA	NA	NA	NA	NA	NA	NA	NA	NA	NA	NA	NA	NA	NA	NA	NA	NA	NA	NA	NA	NA	NA	NA	NA	NA
YBL026W	YBL026W	1	1	1	1	NA	NA	0	0	NA	0	0	0	0	0	0	0	NA	0	NA	NA	0	1	0	0	NA	0	0	0	NA	NA	0	0	0	0	NA	0	0	0	0	0	0	0	NA	NA	NA	NA	NA	0
YBL027W	YBL027W	0	0	0	1	NA	0	0	0	0	0	0	1	0	0	0	0	NA	NA	NA	0	0	0	0	0	0	0	0	0	0	0	0	0	0	0	NA	NA	0	0	0	0	0	0	NA	NA	NA	0	0	0
YBL028C	YBL028C	0	0	0	0	1	0	0	0	1	0	0	1	0	0	0	0	1	0	0	0	0	NA	NA	NA	NA	NA	NA	NA	NA	NA	NA	NA	NA	NA	NA	NA	NA	NA	NA	NA	NA	0	NA	NA	NA	NA	NA	NA
YBL029C-A	YBL029C-A	0	0	NA	NA	0	NA	1	0	0	0	0	0	NA	0	0	NA	NA	NA	NA	NA	0	0	NA	0	0	NA	NA	NA	NA	NA	0	NA	0	0	NA	NA	NA	NA	NA	NA	NA	NA	NA	NA	NA	NA	0	0
YBL029W	YBL029W	0	0	0	0	0	0	0	0	1	0	NA	NA	NA	NA	NA	NA	NA	0	NA	NA	NA	NA	0	NA	NA	NA	NA	NA	NA	NA	NA	NA	NA	NA	NA	NA	NA	NA	NA	NA	NA	NA	NA	NA	NA	NA	NA	NA
YBL030C	YBL030C	0	0	0	0	0	0	0	NA	NA	NA	NA	NA	NA	NA	NA	NA	NA	NA	NA	NA	NA	NA	NA	NA	NA	NA	NA	NA	NA	NA	NA	NA	NA	NA	NA	NA	NA	NA	NA	NA	NA	NA	NA	NA	NA	NA	NA	NA
YBL031W	YBL031W	0	0	0	0	0	0	0	0	0	0	0	NA	NA	NA	NA	NA	NA	NA	NA	NA	NA	NA	NA	NA	NA	NA	NA	NA	NA	NA	NA	NA	NA	NA	NA	NA	NA	NA	NA	NA	NA	NA	NA	NA	NA	NA	NA	NA
YBL032W	YBL032W	1	0	1	0	1	1	0	1	0	1	0	0	0	0	NA	0	0	0	0	0	0	0	0	NA	NA	NA	NA	NA	NA	NA	NA	NA	NA	NA	NA	NA	NA	NA	NA	NA	NA	NA	NA	NA	NA	NA	NA	0
YBL033C	YBL033C	0	0	0	0	0	0	0	0	0	0	1	0	0	0	1	0	0	0	0	0	0	0	1	0	1	0	0	0	1	1	0	0	0	0	0	0	0	1	0	0	0	0	0	0	0	0	0	1
YBL034C	YBL034C	0	0	0	0	NA	0	0	0	0	0	0	0	0	NA	0	NA	NA	NA	0	NA	0	0	NA	0	NA	NA	NA	NA	NA	NA	NA	NA	NA	NA	NA	NA	NA	NA	NA	NA	NA	NA	NA	NA	NA	NA	NA	NA
YBL035C	YBL035C	0	0	0	0	NA	0	0	0	0	0	0	0	0	0	0	0	0	0	0	NA	0	0	0	0	0	0	0	0	0	0	0	0	0	0	0	0	0	0	0	0	0	1	0	0	0	0	0	0
YBL036C	YBL036C	0	0	1	0	0	1	0	0	0	0	1	0	1	1	0	0	1	0	0	0	0	1	1	0	1	0	0	0	0	0	0	0	0	0	0	0	0	0	0	0	0	0	0	0	1	NA	0	0
YBL037W	YBL037W	1	1	1	1	1	1	0	0	0	0	0	0	0	0	0	0	0	0	0	0	0	0	0	0	0	0	0	0	0	0	0	0	1	1	1	1	1	1	0	0	0	0	0	0	0	0	0	0
YBL038W	YBL038W	1	1	1	1	1	1	1	1	1	1	1	1	1	1	1	1	1	1	1	1	1	1	1	1	1	0	0	0	NA	NA	0	0	0	0	NA	0	0	0	0	1	1	0	0	0	0	0	0	0
YBL039C	YBL039C	0	0	0	0	0	0	0	0	0	0	1	1	NA	NA	NA	NA	NA	NA	NA	NA	NA	NA	NA	NA	NA	NA	NA	NA	NA	NA	NA	NA	NA	NA	NA	NA	NA	NA	NA	NA	NA	NA	NA	NA	NA	NA	NA	NA
YBL039W-B	YBL039W-B	0	0	NA	NA	NA	NA	0	NA	NA	0	NA	0	NA	NA	NA	NA	NA	NA	NA	NA	NA	NA	NA	NA	NA	NA	NA	NA	NA	NA	NA	NA	NA	NA	NA	NA	NA	NA	NA	NA	NA	NA	NA	NA	NA	NA	NA	NA
YBL040C	YBL040C	0	0	NA	0	0	0	1	0	0	0	0	0	1	1	0	0	0	0	0	0	0	0	0	0	0	0	0	0	0	0	0	0	0	0	0	0	0	0	0	0	0	0	0	0	0	0	0	0
YBL041W	YBL041W	1	1	1	0	1	0	1	0	0	0	0	0	0	1	0	0	0	1	0	0	1	0	0	0	0	0	0	0	0	0	0	0	0	0	0	0	0	0	0	0	0	0	NA	0	0	0	0	0
YBL042C	YBL042C	0	0	NA	1	0	0	0	0	0	0	0	1	0	0	NA	0	0	1	NA	0	NA	0	0	0	NA	0	0	0	0	0	1	0	0	0	0	0	0	NA	0	0	0	0	0	0	0	0	0	NA
YBL043W	YBL043W	0	0	NA	0	0	0	0	1	1	0	0	NA	NA	NA	NA	NA	NA	NA	NA	NA	0	NA	NA	NA	0	NA	0	0	0	NA	NA	NA	NA	NA	NA	0	0	0	NA	NA	NA	0	0	NA	0	NA	NA	NA
YBL044W	YBL044W	0	NA	NA	NA	NA	NA	NA	NA	NA	NA	NA	NA	NA	NA	NA	NA	NA	NA	NA	NA	NA	NA	NA	NA	NA	NA	NA	NA	NA	NA	NA	NA	NA	NA	NA	NA	NA	NA	NA	NA	NA	NA	NA	NA	NA	NA	NA	NA
YBL045C	YBL045C	1	0	0	0	NA	0	0	0	0	0	0	0	0	0	0	0	0	1	0	0	0	0	NA	NA	NA	NA	NA	NA	NA	NA	NA	NA	NA	NA	NA	NA	NA	NA	NA	NA	NA	NA	NA	NA	NA	NA	NA	NA
YBL046W	YBL046W	0	0	NA	0	NA	1	NA	0	0	0	0	0	NA	NA	NA	NA	NA	NA	NA	NA	NA	NA	0	NA	NA	NA	NA	NA	NA	NA	NA	NA	NA	NA	NA	NA	NA	NA	NA	NA	NA	NA	NA	NA	NA	NA	NA	NA
YBL047C	YBL047C	0	0	0	0	NA	0	0	0	0	1	1	0	1	1	1	0	0	0	0	0	0	NA	0	0	0	0	0	0	0	NA	0	0	1	1	1	0	0	0	0	0	0	NA	NA	0	0	0	0	0
YBL049W	YBL049W	0	0	NA	NA	0	NA	0	0	0	0	0	0	NA	NA	NA	NA	NA	NA	NA	NA	0	0	0	0	0	0	0	0	0	0	0	0	0	0	0	0	0	0	0	0	0	0	0	0	0	0	0	0
YBL050W	YBL050W	0	0	0	0	0	0	0	0	NA	0	0	0	0	0	0	0	0	0	0	0	0	0	0	0	0	0	0	0	0	0	0	0	0	0	0	0	0	0	0	0	0	0	0	0	0	0	0	0
YBL051C	YBL051C	0	0	0	0	0	1	0	0	0	0	1	0	0	1	0	0	0	0	0	0	0	0	NA	NA	NA	NA	NA	NA	NA	NA	NA	NA	0	0	0	NA	NA	NA	NA	NA	NA	NA	NA	NA	NA	NA	NA	NA
YBL052C	YBL052C	1	1	1	0	1	1	0	0	0	0	1	1	0	0	0	0	0	0	0	0	0	NA	0	NA	NA	NA	NA	NA	NA	NA	NA	NA	NA	NA	NA	NA	NA	NA	NA	NA	NA	NA	NA	NA	NA	NA	NA	NA
YBL054W	YBL054W	0	0	0	0	NA	0	NA	NA	NA	NA	NA	NA	0	0	NA	0	0	NA	NA	0	0	0	NA	NA	0	NA	NA	NA	NA	NA	NA	NA	NA	NA	NA	NA	NA	NA	NA	NA	NA	NA	NA	NA	NA	NA	NA	NA
YBL055C	YBL055C	0	0	0	0	0	0	0	0	0	0	0	0	0	0	0	0	0	1	0	0	0	0	0	0	0	0	0	0	0	0	0	0	0	0	0	1	0	0	0	0	0	0	1	0	0	0	0	0
YBL056W	YBL056W	0	0	0	0	0	0	0	0	NA	0	NA	NA	0	0	NA	0	0	0	0	0	1	1	0	0	0	0	0	0	NA	NA	0	NA	0	0	NA	0	0	NA	0	0	NA	0	NA	0	0	0	NA	0
YBL057C	YBL057C	0	NA	0	0	0	0	1	0	0	1	1	0	1	1	0	0	0	0	1	0	0	0	0	0	0	0	0	0	NA	NA	0	0	1	1	0	0	0	0	1	0	0	0	NA	0	0	0	0	0
YBL058W	YBL058W	0	0	0	0	1	0	0	0	NA	0	0	0	0	NA	0	0	0	0	0	0	1	0	0	0	0	0	0	0	0	0	NA	0	0	0	0	NA	0	0	0	0	0	0	NA	0	0	0	0	0
YBL059C-A	YBL059C-A	1	1	1	NA	NA	1	1	1	NA	1	1	0	1	1	1	1	1	1	1	1	1	1	1	1	NA	0	0	0	NA	NA	0	0	0	0	NA	NA	1	NA	0	NA	1	1	0	0	NA	NA	0	NA
YBL059W	YBL059W	0	0	0	NA	NA	1	0	1	NA	NA	NA	NA	NA	NA	NA	NA	NA	NA	NA	NA	NA	NA	NA	NA	NA	NA	NA	NA	NA	NA	NA	NA	NA	NA	NA	NA	NA	NA	NA	NA	NA	NA	NA	NA	NA	NA	NA	NA
YBL060W	YBL060W	0	0	0	0	0	0	0	NA	0	0	0	0	NA	0	1	0	0	NA	NA	NA	0	0	1	0	0	NA	NA	1	NA	NA	NA	NA	NA	NA	NA	NA	NA	NA	NA	NA	NA	NA	NA	NA	0	NA	NA	NA
YBL061C	YBL061C	0	0	0	0	0	0	0	0	0	0	0	0	0	0	0	1	0	0	0	0	0	0	0	0	NA	0	NA	0	0	0	0	0	0	0	0	NA	0	0	0	0	0	0	NA	0	0	0	0	NA
YBL063W	YBL063W	0	0	0	0	NA	0	0	NA	NA	0	NA	0	0	0	0	0	0	0	0	0	0	0	0	NA	0	0	0	0	0	0	0	0	0	0	0	0	0	0	0	0	0	0	0	0	0	0	0	0
YBL064C	YBL064C	0	0	0	0	0	0	0	0	0	0	0	0	0	0	0	0	0	0	0	0	0	0	0	0	1	0	1	0	1	1	1	1	0	0	0	0	0	0	0	0	0	0	1	0	0	0	0	0
YBL066C	YBL066C	0	0	0	0	0	0	0	0	0	0	0	0	1	1	0	1	1	1	1	0	1	1	1	NA	NA	NA	NA	NA	NA	NA	NA	NA	NA	NA	NA	NA	NA	NA	NA	NA	NA	NA	NA	NA	NA	NA	0	NA
YBL067C	YBL067C	0	0	0	0	NA	0	NA	0	NA	NA	1	0	NA	NA	NA	NA	NA	NA	NA	NA	NA	NA	NA	NA	0	1	1	1	NA	1	1	1	1	1	1	NA	1	0	0	0	0	0	0	NA	NA	NA	0	0
YBL068W	YBL068W	0	0	0	0	0	0	NA	NA	0	NA	0	0	NA	NA	NA	0	0	0	0	0	0	NA	1	0	0	0	0	0	0	0	0	0	1	1	0	NA	0	0	1	1	1	1	NA	1	1	1	NA	0
YBL069W	YBL069W	0	0	0	0	0	0	1	NA	NA	NA	NA	0	NA	NA	0	NA	0	NA	NA	NA	NA	NA	NA	NA	NA	NA	NA	NA	NA	NA	NA	NA	NA	NA	NA	NA	NA	NA	NA	NA	NA	NA	NA	NA	0	0	0	NA
YBL071C-B	YBL071C-B	0	0	NA	NA	NA	NA	NA	NA	NA	NA	NA	NA	NA	NA	NA	NA	NA	NA	NA	NA	NA	NA	NA	NA	NA	NA	NA	NA	NA	NA	NA	NA	NA	NA	NA	NA	NA	NA	NA	NA	NA	NA	NA	NA	NA	NA	NA	NA
YBL071W-A	YBL071W-A	0	0	0	0	1	0	0	0	0	0	1	0	0	0	0	0	0	0	0	0	1	0	0	0	0	0	0	0	NA	NA	0	1	0	0	0	0	0	NA	0	0	0	0	NA	0	0	NA	0	0
YBL074C	YBL074C	0	0	0	0	1	0	0	0	0	1	0	0	NA	NA	NA	NA	NA	NA	0	0	0	NA	0	NA	0	0	0	0	0	0	NA	0	NA	NA	0	NA	NA	NA	NA	0	0	NA	0	NA	NA	NA	0	0
YBL075C	YBL075C	0	0	0	0	NA	0	0	0	NA	0	0	0	0	0	0	1	NA	NA	NA	NA	NA	NA	1	NA	0	0	0	0	0	0	0	0	0	0	0	NA	0	0	0	0	0	0	NA	0	0	0	0	0
YBL076C	YBL076C	0	0	0	0	NA	0	0	0	0	0	1	0	0	0	0	0	0	0	0	0	1	0	0	0	0	0	0	0	0	0	0	0	0	0	0	0	0	0	0	0	0	0	NA	0	0	0	0	0
YBL078C	YBL078C	0	0	0	1	1	0	0	0	0	0	0	0	0	0	0	NA	NA	0	NA	0	0	0	0	0	0	0	0	0	0	0	0	0	0	0	0	NA	0	0	0	0	0	0	NA	0	0	0	0	NA
YBL079W	YBL079W	0	0	0	1	NA	1	0	0	0	0	0	0	NA	NA	NA	NA	NA	NA	NA	NA	NA	NA	NA	NA	NA	NA	NA	NA	NA	NA	NA	NA	NA	NA	NA	NA	NA	NA	NA	NA	NA	NA	NA	NA	NA	NA	NA	NA
YBL080C	YBL080C	1	1	1	1	NA	1	1	1	1	1	1	0	0	0	0	1	0	0	0	0	0	1	0	1	0	0	0	0	0	0	0	0	0	0	1	0	0	0	0	0	0	0	0	0	1	1	0	0
YBL081W	YBL081W	0	0	0	0	0	0	0	0	0	0	NA	0	NA	NA	NA	NA	NA	NA	NA	NA	NA	NA	NA	NA	NA	NA	NA	NA	NA	NA	NA	NA	NA	NA	NA	NA	NA	NA	NA	NA	NA	NA	NA	NA	NA	NA	NA	NA
YBL082C	YBL082C	0	0	0	NA	NA	NA	0	0	NA	0	0	0	1	1	0	0	0	0	1	0	0	0	0	NA	0	0	0	0	0	0	0	0	0	0	NA	0	0	0	0	0	0	0	0	NA	0	0	0	0
YBL084C	YBL084C	0	0	0	0	NA	0	0	0	0	1	0	0	0	0	0	0	0	0	0	0	NA	0	0	0	0	0	0	0	0	0	0	0	0	0	NA	0	0	0	0	0	0	0	0	0	0	0	0	0
YBL085W	YBL085W	0	0	0	0	NA	0	0	0	NA	NA	NA	NA	0	0	0	0	0	0	0	NA	0	0	1	0	0	0	0	0	0	0	0	0	0	0	0	0	NA	NA	0	NA	NA	0	NA	NA	0	0	0	0
YBL086C	YBL086C	0	0	0	0	0	0	0	0	0	0	0	0	0	0	NA	0	0	NA	0	0	0	0	NA	0	0	NA	0	0	0	0	0	0	0	0	0	0	0	0	NA	NA	NA	NA	NA	NA	NA	NA	0	0
YBL088C	YBL088C	0	0	0	0	NA	0	NA	1	0	1	0	0	0	0	0	0	0	NA	0	0	0	0	NA	0	NA	0	0	NA	NA	NA	0	0	0	0	NA	NA	NA	NA	0	1	1	0	1	NA	NA	1	NA	NA
YBL089W	YBL089W	0	0	0	1	NA	1	0	NA	NA	NA	NA	NA	0	0	0	1	0	NA	0	NA	NA	0	NA	0	0	0	0	0	NA	NA	0	0	1	1	1	0	0	0	0	0	0	0	0	0	NA	NA	NA	0
YBL090W	YBL090W	1	1	1	1	1	1	NA	1	1	1	NA	NA	1	1	NA	NA	NA	1	NA	NA	NA	NA	NA	NA	NA	NA	NA	NA	NA	NA	NA	NA	NA	NA	NA	NA	NA	NA	NA	NA	NA	NA	NA	NA	NA	NA	NA	NA
YBL091C	YBL091C	0	0	0	0	0	0	0	0	1	0	0	0	1	1	0	0	0	0	0	0	0	0	0	0	0	1	1	1	0	1	1	0	0	0	0	0	0	0	0	1	0	0	0	0	0	0	0	0
YBL091C-A	YBL091C-A	0	0	0	0	NA	0	NA	NA	NA	NA	NA	NA	NA	NA	0	NA	NA	NA	NA	NA	NA	NA	0	NA	NA	NA	NA	NA	NA	0	NA	NA	0	0	0	0	0	0	1	NA	0	NA	NA	NA	NA	0	NA	NA
YBL092W	YBL092W	0	0	0	0	0	0	0	0	0	0	0	0	0	0	0	NA	NA	1	0	NA	0	0	0	0	0	0	0	0	0	0	0	0	0	0	NA	0	0	0	0	0	0	0	NA	0	NA	0	0	0
YBL093C	YBL093C	0	0	0	0	NA	0	0	0	0	0	0	0	NA	NA	NA	NA	NA	NA	NA	NA	NA	NA	NA	NA	NA	NA	NA	NA	NA	NA	NA	NA	NA	NA	NA	0	NA	NA	NA	NA	NA	NA	NA	NA	NA	NA	NA	NA
YBL095W	YBL095W	0	0	0	0	1	1	0	0	0	0	0	0	0	0	0	0	0	1	0	0	0	0	0	NA	0	NA	NA	NA	NA	NA	0	NA	NA	0	NA	0	0	NA	0	0	0	NA	NA	NA	0	0	0	0
YBL097W	YBL097W	0	0	0	0	NA	0	0	0	0	0	1	0	0	0	0	0	0	0	0	0	1	0	0	0	0	0	0	0	0	0	1	0	0	0	0	0	0	0	0	0	0	0	0	0	0	0	0	0
YBL098W	YBL098W	0	0	0	0	0	0	NA	NA	0	1	NA	0	1	1	1	1	1	1	1	0	1	1	1	1	0	0	0	0	0	0	0	0	0	0	1	1	0	0	0	0	0	1	0	0	0	0	0	0
YBL099W	YBL099W	1	1	1	1	NA	1	0	1	0	0	0	0	0	0	0	0	0	0	0	0	0	0	1	0	0	0	0	0	0	0	0	0	0	0	0	0	0	0	0	0	0	0	NA	0	0	0	0	0
YBL100W-A	YBL100W-A	0	NA	NA	NA	NA	NA	NA	NA	NA	NA	NA	NA	NA	NA	NA	NA	NA	NA	NA	NA	NA	NA	NA	NA	NA	NA	NA	NA	NA	NA	NA	NA	NA	NA	NA	NA	NA	NA	NA	NA	NA	NA	NA	NA	NA	NA	NA	NA
YBL100W-B	YBL100W-B	0	NA	NA	NA	NA	NA	NA	NA	NA	NA	NA	NA	NA	NA	NA	NA	NA	NA	NA	NA	NA	NA	NA	NA	NA	NA	NA	NA	NA	NA	NA	NA	NA	NA	NA	NA	NA	NA	NA	NA	NA	NA	NA	NA	NA	NA	NA	NA
YBL100W-C	YBL100W-C	1	1	NA	NA	NA	NA	NA	NA	NA	NA	NA	NA	NA	NA	NA	NA	NA	NA	NA	NA	NA	NA	NA	NA	NA	NA	NA	NA	NA	NA	NA	NA	NA	NA	NA	NA	NA	NA	NA	NA	NA	NA	NA	NA	NA	NA	NA	NA
YBL101C	YBL101C	0	0	0	0	0	0	0	0	0	0	1	NA	0	0	1	NA	0	NA	NA	NA	0	NA	NA	NA	NA	NA	NA	NA	NA	NA	NA	NA	NA	NA	NA	NA	NA	NA	NA	NA	NA	NA	NA	NA	NA	NA	NA	NA
YBL102W	YBL102W	0	0	NA	0	0	NA	0	0	0	0	1	0	0	0	0	0	0	0	0	0	0	1	0	0	0	NA	NA	0	NA	NA	NA	NA	0	0	NA	0	0	NA	0	0	0	0	0	NA	0	NA	0	0
YBL103C	YBL103C	0	0	0	0	0	0	0	0	0	0	0	0	0	0	NA	0	0	0	NA	0	0	0	0	0	NA	0	NA	0	NA	0	0	0	NA	0	0	NA	0	NA	NA	NA	NA	0	NA	NA	NA	NA	NA	NA
YBL104C	YBL104C	0	0	0	0	0	0	0	0	0	0	0	0	0	0	1	0	0	0	0	0	0	1	0	0	0	0	0	0	0	0	0	0	0	0	0	0	0	0	0	0	0	0	0	0	0	NA	0	0
YBL105C	YBL105C	0	0	0	0	NA	0	0	0	0	0	0	0	0	0	0	1	0	0	0	0	0	0	0	NA	0	0	0	0	0	0	0	0	0	0	0	0	0	0	0	0	0	0	NA	0	0	0	0	0
YBL106C	YBL106C	0	0	0	0	NA	0	NA	NA	0	0	NA	0	NA	NA	NA	NA	NA	NA	NA	NA	0	NA	NA	0	NA	0	NA	0	0	0	0	0	0	0	0	NA	0	0	NA	NA	0	0	0	0	NA	NA	NA	NA
YBL107C	YBL107C	1	1	1	1	1	1	1	1	1	1	1	0	1	1	1	1	NA	NA	0	0	1	1	1	1	0	1	1	1	1	NA	1	1	1	1	1	0	0	1	1	0	0	1	0	NA	1	NA	0	0
YBL108C-A	YBL108C-A	0	NA	NA	NA	NA	NA	NA	NA	NA	NA	NA	NA	NA	NA	NA	NA	NA	NA	NA	NA	NA	NA	NA	NA	NA	NA	NA	NA	NA	NA	NA	NA	NA	NA	NA	NA	NA	NA	NA	NA	NA	NA	NA	NA	NA	NA	NA	NA
YBL111C	YBL111C	0	NA	NA	NA	NA	NA	NA	NA	NA	NA	NA	NA	NA	NA	NA	NA	NA	NA	NA	NA	NA	NA	NA	NA	NA	NA	NA	NA	NA	NA	NA	NA	NA	NA	NA	NA	NA	NA	NA	NA	NA	NA	NA	NA	NA	NA	NA	NA
YBL113C	YBL113C	0	NA	NA	NA	NA	NA	NA	NA	0	NA	NA	NA	NA	NA	NA	NA	NA	NA	NA	NA	NA	NA	NA	NA	NA	NA	NA	NA	NA	NA	NA	NA	NA	NA	NA	NA	NA	NA	NA	NA	NA	NA	NA	NA	NA	NA	NA	NA
YBR001C	YBR001C	1	0	NA	0	NA	0	0	NA	0	0	0	NA	0	0	NA	0	NA	0	0	0	0	NA	0	0	NA	0	0	0	0	0	0	1	0	0	0	0	0	0	0	0	0	0	0	0	0	0	1	0
YBR002C	YBR002C	0	0	0	0	0	0	0	0	0	1	0	0	0	0	0	0	0	0	0	0	0	0	0	NA	0	0	0	0	0	0	NA	NA	0	0	NA	0	0	0	0	1	0	1	NA	0	NA	0	0	NA
YBR003W	YBR003W	1	1	1	1	1	1	1	1	0	1	1	1	1	1	1	1	1	1	1	1	1	1	1	1	0	1	1	1	1	1	1	1	0	0	0	0	0	1	0	0	0	0	NA	0	1	1	1	0
YBR004C	YBR004C	0	0	0	0	0	0	1	0	0	0	1	0	0	0	0	0	0	0	0	0	0	0	0	0	0	0	0	0	0	0	0	0	0	0	0	1	0	NA	0	0	0	0	0	0	NA	0	0	0
YBR005W	YBR005W	0	0	0	0	0	0	NA	0	0	NA	0	NA	NA	NA	NA	NA	NA	NA	NA	NA	0	NA	NA	NA	NA	NA	NA	NA	NA	NA	NA	NA	NA	NA	NA	NA	NA	NA	NA	NA	NA	NA	NA	NA	NA	NA	NA	NA
YBR006W	YBR006W	1	1	0	0	NA	1	0	0	1	0	1	0	1	1	0	1	0	0	0	0	0	0	0	NA	0	0	0	0	0	0	0	0	0	0	0	0	0	0	0	0	0	0	0	0	0	0	0	0
YBR007C	YBR007C	0	0	0	1	NA	0	0	0	0	0	1	0	0	0	0	0	0	1	0	0	0	0	NA	NA	NA	1	1	1	NA	1	1	1	0	0	0	0	0	0	0	0	0	0	0	NA	0	0	NA	NA
YBR008C	YBR008C	0	0	0	0	1	0	1	0	0	0	NA	NA	0	0	0	0	0	1	NA	1	1	1	1	NA	0	1	1	0	0	0	0	0	NA	NA	0	0	1	0	NA	NA	0	0	0	0	1	1	0	0
YBR010W	YBR010W	0	0	0	0	NA	1	0	0	0	0	0	0	0	0	0	0	0	0	0	0	0	0	1	0	0	0	0	0	0	0	0	0	0	0	0	0	0	0	0	0	0	0	0	0	0	0	0	0
YBR011C	YBR011C	0	0	0	0	0	0	0	0	0	0	0	0	0	0	0	0	0	1	0	0	1	0	1	0	0	0	0	0	0	0	0	NA	0	0	0	0	0	0	1	0	0	0	NA	0	0	NA	0	0
YBR012W-A	YBR012W-A	0	NA	NA	NA	NA	NA	NA	NA	NA	NA	NA	NA	NA	NA	NA	NA	NA	NA	NA	NA	NA	NA	NA	NA	NA	NA	NA	NA	NA	NA	NA	NA	NA	NA	NA	NA	NA	NA	NA	NA	NA	NA	NA	NA	NA	NA	NA	NA
YBR012W-B	YBR012W-B	0	NA	NA	NA	NA	NA	NA	NA	NA	NA	NA	NA	NA	NA	NA	NA	NA	NA	NA	NA	NA	NA	NA	NA	NA	NA	NA	NA	NA	NA	NA	NA	NA	NA	NA	NA	NA	NA	NA	NA	NA	NA	NA	NA	NA	NA	NA	NA
YBR013C	YBR013C	0	NA	0	NA	0	0	NA	NA	NA	NA	NA	NA	NA	NA	NA	NA	NA	NA	NA	NA	NA	NA	NA	NA	NA	NA	NA	NA	NA	NA	NA	NA	NA	NA	NA	NA	NA	NA	NA	NA	NA	NA	NA	NA	NA	NA	NA	NA
YBR014C	YBR014C	0	0	0	0	0	0	NA	NA	NA	NA	NA	NA	NA	NA	NA	NA	0	NA	1	0	1	NA	0	NA	NA	NA	NA	NA	NA	NA	NA	NA	NA	NA	NA	NA	0	NA	NA	0	0	NA	NA	NA	NA	NA	NA	NA
YBR015C	YBR015C	1	1	0	0	NA	0	1	0	0	0	0	0	NA	NA	NA	NA	NA	0	NA	NA	NA	NA	NA	NA	NA	NA	NA	NA	NA	NA	NA	NA	NA	NA	NA	NA	NA	1	NA	NA	NA	NA	NA	NA	NA	NA	NA	0
YBR016W	YBR016W	1	1	0	0	NA	1	NA	NA	NA	NA	NA	NA	NA	NA	NA	NA	NA	NA	NA	NA	NA	NA	NA	NA	NA	NA	NA	NA	NA	NA	NA	NA	NA	NA	NA	NA	NA	NA	NA	NA	NA	NA	NA	NA	NA	NA	NA	NA
YBR017C	YBR017C	0	0	0	0	NA	0	0	0	0	1	0	0	0	0	1	0	0	1	0	1	0	0	0	0	0	0	0	0	0	0	0	0	0	0	0	0	0	0	0	0	0	0	0	0	0	0	1	0
YBR018C	YBR018C	0	0	0	0	NA	0	0	NA	NA	0	0	NA	0	0	0	0	0	0	0	0	0	0	0	0	0	0	0	0	0	0	0	0	0	0	0	0	0	0	0	0	0	0	0	0	0	0	0	0
YBR019C	YBR019C	1	1	0	0	NA	0	1	NA	NA	0	0	NA	0	0	0	0	1	0	0	0	0	0	0	NA	NA	NA	NA	NA	NA	NA	NA	NA	NA	NA	NA	NA	NA	NA	NA	NA	NA	NA	NA	NA	NA	NA	NA	NA
YBR020W	YBR020W	0	0	0	0	NA	1	0	NA	NA	NA	NA	NA	1	1	1	0	NA	NA	NA	NA	1	NA	NA	NA	NA	NA	NA	NA	NA	NA	NA	NA	NA	NA	NA	NA	NA	NA	NA	NA	NA	NA	NA	NA	NA	NA	NA	NA
YBR021W	YBR021W	0	0	0	0	NA	0	0	1	NA	NA	NA	NA	NA	NA	NA	NA	NA	NA	0	NA	0	NA	NA	NA	NA	NA	NA	NA	NA	NA	NA	NA	NA	NA	NA	NA	NA	NA	NA	NA	NA	NA	0	NA	NA	NA	NA	0
YBR022W	YBR022W	0	0	0	0	1	0	0	1	0	0	NA	NA	0	0	0	0	0	0	0	0	0	0	0	0	NA	0	0	0	NA	NA	0	0	0	0	NA	0	0	NA	0	0	0	0	0	NA	0	0	0	0
YBR023C	YBR023C	0	NA	1	0	NA	0	0	1	0	0	1	0	0	0	0	0	0	0	0	0	0	0	0	0	0	0	0	0	0	0	0	1	0	0	0	0	0	0	0	0	0	0	0	0	0	1	1	0
YBR024W	YBR024W	1	NA	1	1	1	1	1	1	NA	NA	NA	NA	1	1	1	1	1	1	1	NA	NA	1	1	1	0	0	0	0	0	0	0	0	1	1	NA	0	0	0	0	0	0	0	0	0	NA	0	0	0
YBR025C	YBR025C	0	0	0	1	0	0	0	0	0	0	0	0	0	0	0	0	1	1	0	NA	0	0	0	0	0	0	0	0	0	0	0	0	0	0	0	0	0	0	0	0	0	0	0	0	0	0	0	0
YBR026C	YBR026C	1	1	1	0	0	0	0	0	0	1	0	0	0	0	0	0	0	0	0	0	0	0	0	0	0	0	0	0	0	0	0	1	0	0	0	0	1	0	0	0	0	0	0	0	0	0	0	0
YBR028C	YBR028C	1	1	1	0	0	0	0	0	0	0	0	0	1	1	0	0	0	0	0	0	0	0	1	0	0	0	0	0	0	0	0	0	0	0	NA	0	0	0	1	0	0	0	NA	0	NA	NA	0	1
YBR029C	YBR029C	0	0	0	1	0	0	0	0	0	0	0	0	0	0	0	1	0	0	0	NA	0	1	0	0	0	0	0	0	0	0	0	0	0	0	0	0	0	0	0	0	0	0	0	0	0	0	0	0
YBR030W	YBR030W	0	0	0	0	0	0	0	0	0	0	0	0	0	0	0	0	NA	NA	NA	0	NA	0	0	NA	NA	NA	NA	NA	NA	NA	NA	NA	NA	NA	NA	NA	NA	NA	NA	NA	NA	0	NA	NA	NA	NA	NA	NA
YBR031W	YBR031W	1	1	NA	NA	NA	NA	NA	NA	NA	NA	NA	NA	0	0	0	1	0	0	NA	NA	NA	NA	NA	NA	NA	NA	NA	NA	NA	NA	NA	NA	NA	NA	NA	NA	NA	NA	NA	NA	NA	NA	NA	NA	NA	NA	NA	0
YBR033W	YBR033W	0	0	0	0	0	0	NA	NA	NA	NA	NA	NA	1	1	0	1	NA	NA	NA	0	0	NA	NA	NA	NA	NA	NA	NA	NA	NA	NA	NA	NA	NA	NA	NA	NA	NA	NA	NA	NA	NA	NA	NA	NA	NA	NA	NA
YBR034C	YBR034C	0	0	0	0	0	0	0	0	0	0	0	0	0	0	0	0	0	0	0	0	0	1	0	0	0	0	0	0	0	0	0	0	0	0	0	0	0	0	0	0	0	0	0	0	0	0	0	0
YBR035C	YBR035C	0	0	0	0	0	0	0	0	NA	0	0	0	0	0	0	1	0	1	0	0	1	0	1	0	0	0	0	NA	0	0	0	0	0	NA	0	NA	NA	0	0	0	0	0	0	0	0	0	0	0
YBR036C	YBR036C	0	0	0	0	NA	1	0	0	0	1	NA	NA	0	0	0	NA	0	0	NA	NA	NA	0	NA	NA	NA	NA	NA	NA	NA	NA	NA	NA	NA	NA	NA	NA	NA	NA	NA	NA	NA	NA	NA	NA	NA	NA	NA	NA
YBR037C	YBR037C	1	1	1	1	NA	1	1	1	1	1	1	1	NA	NA	NA	NA	NA	NA	NA	1	1	NA	NA	NA	NA	NA	NA	NA	NA	NA	NA	NA	NA	NA	NA	NA	NA	NA	NA	NA	NA	NA	NA	NA	NA	NA	NA	NA
YBR038W	YBR038W	0	0	0	0	NA	0	0	0	0	0	0	0	0	0	0	0	0	0	0	0	0	0	0	1	0	0	0	0	0	0	0	0	0	0	0	NA	0	0	1	0	0	0	0	0	0	0	0	0
YBR039W	YBR039W	0	0	0	0	0	0	0	0	0	0	0	0	0	0	0	1	0	0	0	0	0	0	1	1	0	0	0	0	0	0	0	0	0	0	0	0	1	0	0	0	0	0	0	0	0	0	1	1
YBR040W	YBR040W	0	0	0	0	0	0	0	0	0	0	0	0	0	0	0	0	0	0	0	NA	0	1	0	NA	NA	NA	NA	NA	NA	NA	NA	NA	NA	NA	NA	NA	0	NA	NA	0	0	NA	NA	NA	0	0	NA	NA
YBR041W	YBR041W	0	0	0	0	1	0	0	0	0	0	0	0	0	0	0	0	0	0	0	0	0	0	0	0	0	0	0	0	0	0	1	1	0	0	1	1	0	0	0	0	0	0	1	0	1	0	0	0
YBR042C	YBR042C	0	0	0	0	1	1	0	0	0	0	0	0	0	0	0	0	0	0	NA	NA	0	0	NA	NA	NA	NA	NA	NA	NA	NA	NA	NA	NA	NA	NA	NA	NA	NA	NA	NA	NA	NA	NA	NA	NA	NA	NA	NA
YBR043C	YBR043C	0	NA	0	0	NA	0	NA	NA	0	0	0	0	0	0	0	1	0	0	0	0	0	0	0	NA	1	0	0	0	0	0	0	0	NA	NA	0	NA	0	0	0	0	0	0	0	1	1	1	0	0
YBR044C	YBR044C	1	NA	1	1	0	1	1	0	1	1	1	0	NA	NA	NA	NA	NA	NA	NA	NA	NA	NA	NA	NA	NA	NA	NA	NA	NA	NA	NA	NA	NA	NA	NA	NA	NA	NA	NA	NA	NA	NA	NA	NA	NA	NA	NA	NA
YBR045C	YBR045C	0	NA	0	0	0	0	0	NA	NA	0	0	NA	NA	NA	NA	NA	NA	NA	NA	NA	NA	NA	NA	NA	NA	NA	NA	NA	NA	NA	NA	NA	NA	NA	NA	NA	NA	NA	NA	NA	NA	NA	NA	NA	NA	NA	NA	NA
YBR046C	YBR046C	0	0	0	NA	0	0	0	1	0	0	0	0	NA	0	0	1	0	0	0	NA	0	0	NA	0	0	0	0	0	0	0	0	0	0	0	0	0	0	0	0	1	1	0	0	1	0	0	0	0
YBR047W	YBR047W	0	0	0	0	0	0	0	0	NA	0	0	NA	NA	NA	NA	NA	NA	NA	NA	NA	NA	NA	NA	NA	NA	NA	NA	NA	NA	NA	NA	NA	NA	NA	NA	NA	NA	NA	NA	NA	NA	NA	NA	NA	NA	NA	NA	NA
YBR048W	YBR048W	0	0	0	0	NA	0	0	0	NA	0	0	0	NA	0	1	NA	NA	NA	NA	NA	0	0	0	0	0	0	0	0	NA	0	0	0	0	0	0	0	0	0	0	0	0	0	NA	0	0	NA	0	0
YBR049C	YBR049C	0	0	0	0	0	0	0	NA	0	NA	0	0	NA	NA	NA	NA	NA	1	NA	0	NA	NA	0	NA	NA	NA	NA	NA	NA	NA	NA	NA	NA	NA	NA	NA	NA	NA	0	NA	NA	NA	NA	NA	NA	NA	NA	NA
YBR050C	YBR050C	0	0	0	0	NA	0	NA	NA	NA	NA	NA	NA	NA	NA	NA	NA	NA	NA	NA	NA	NA	NA	NA	NA	NA	NA	NA	NA	NA	NA	NA	NA	NA	NA	NA	NA	NA	NA	NA	NA	NA	NA	NA	NA	NA	NA	NA	NA
YBR052C	YBR052C	0	0	1	0	0	0	NA	NA	NA	NA	NA	NA	NA	NA	NA	NA	NA	NA	NA	NA	NA	NA	NA	NA	NA	NA	NA	NA	NA	NA	NA	NA	NA	NA	NA	NA	NA	NA	NA	NA	NA	NA	NA	NA	NA	NA	NA	NA
YBR053C	YBR053C	1	1	0	0	0	0	0	0	0	0	0	0	0	0	0	0	0	0	NA	0	0	0	0	NA	0	NA	NA	NA	NA	NA	NA	NA	NA	NA	0	NA	NA	NA	0	0	0	0	NA	1	0	0	0	0
YBR054W	YBR054W	0	0	0	0	0	0	NA	NA	NA	NA	NA	NA	NA	NA	NA	NA	NA	NA	NA	NA	NA	NA	NA	NA	NA	NA	NA	NA	NA	NA	NA	NA	NA	NA	NA	NA	NA	NA	NA	NA	NA	NA	NA	NA	NA	NA	NA	NA
YBR055C	YBR055C	0	0	0	0	1	0	0	0	0	0	0	0	0	0	0	0	0	0	0	0	0	0	0	0	0	0	0	0	0	0	0	0	0	0	0	0	1	0	0	0	0	0	0	1	0	0	0	0
YBR056W	YBR056W	0	0	0	0	NA	0	0	0	0	0	0	0	0	0	0	0	0	0	0	0	0	0	0	1	NA	NA	NA	NA	NA	NA	NA	NA	NA	NA	NA	NA	NA	NA	NA	NA	NA	NA	NA	0	1	1	0	0
YBR057C	YBR057C	0	0	1	0	0	0	0	0	0	0	0	0	0	0	0	0	0	NA	0	0	0	0	NA	NA	NA	NA	NA	NA	NA	NA	NA	NA	NA	NA	NA	NA	NA	NA	NA	NA	NA	NA	NA	NA	NA	NA	NA	NA
YBR058C	YBR058C	0	0	1	0	0	0	0	0	0	0	0	0	0	0	0	1	0	0	0	0	0	0	0	0	0	0	0	1	0	1	1	1	0	0	0	NA	0	0	0	0	0	0	NA	0	0	0	0	0
YBR058C-A	YBR058C-A	0	0	NA	NA	0	NA	0	NA	0	0	0	0	NA	NA	NA	NA	NA	NA	NA	NA	NA	NA	NA	NA	NA	NA	NA	NA	NA	NA	NA	NA	NA	NA	NA	NA	NA	NA	NA	NA	NA	NA	NA	NA	NA	NA	NA	NA
YBR059C	YBR059C	1	1	1	1	1	1	0	0	0	0	0	0	NA	NA	NA	0	NA	1	0	0	0	NA	NA	NA	NA	NA	NA	NA	NA	NA	NA	0	NA	NA	NA	0	NA	NA	NA	NA	NA	NA	NA	NA	NA	NA	NA	NA
YBR060C	YBR060C	0	0	0	NA	0	0	1	0	0	0	0	0	0	0	0	0	0	0	0	0	0	0	1	0	0	1	1	1	1	1	1	1	0	0	0	0	0	0	0	0	0	0	NA	0	1	1	0	0
YBR061C	YBR061C	0	0	0	0	0	0	0	0	0	0	0	0	0	0	0	0	0	0	0	0	0	1	0	0	0	0	NA	0	0	0	0	0	0	0	0	0	0	0	0	0	0	0	NA	1	0	0	0	0
YBR062C	YBR062C	0	0	0	0	0	0	0	0	0	0	1	0	0	0	0	0	NA	0	0	NA	0	0	0	0	NA	NA	NA	NA	NA	NA	0	NA	0	0	0	NA	0	0	0	0	0	0	0	NA	NA	0	NA	NA
YBR063C	YBR063C	0	0	0	0	0	0	NA	NA	NA	NA	NA	NA	NA	NA	NA	NA	NA	NA	NA	NA	NA	NA	NA	NA	NA	NA	NA	NA	NA	NA	NA	NA	NA	NA	NA	NA	NA	NA	NA	NA	NA	NA	NA	NA	NA	NA	NA	NA
YBR065C	YBR065C	0	0	0	0	NA	0	0	0	0	0	1	0	0	0	0	0	0	NA	0	NA	0	0	0	NA	NA	NA	NA	0	0	NA	NA	NA	NA	NA	NA	0	0	NA	0	0	1	NA	NA	NA	NA	NA	NA	NA
YBR066C	YBR066C	0	0	0	NA	NA	0	0	NA	0	NA	NA	NA	NA	NA	NA	NA	0	0	0	0	NA	NA	NA	0	NA	NA	NA	NA	NA	NA	NA	NA	NA	NA	NA	NA	NA	NA	NA	NA	NA	NA	0	NA	0	0	0	NA
YBR067C	YBR067C	0	0	0	0	NA	0	0	NA	NA	NA	NA	NA	NA	NA	NA	NA	NA	NA	NA	NA	NA	NA	NA	NA	NA	NA	NA	NA	NA	NA	NA	NA	NA	NA	NA	NA	NA	NA	NA	NA	NA	NA	NA	NA	NA	NA	NA	NA
YBR068C	YBR068C	0	0	0	0	0	0	NA	NA	0	NA	NA	NA	NA	NA	NA	NA	NA	NA	NA	NA	NA	NA	NA	NA	NA	NA	NA	NA	NA	NA	NA	NA	NA	NA	NA	NA	NA	NA	NA	NA	NA	NA	NA	NA	NA	NA	NA	NA
YBR069C	YBR069C	0	0	0	0	0	0	0	NA	NA	0	NA	0	0	0	0	NA	NA	NA	NA	NA	0	NA	NA	NA	NA	NA	NA	NA	NA	NA	NA	NA	NA	NA	NA	NA	NA	NA	NA	NA	NA	NA	NA	NA	NA	NA	NA	NA
YBR070C	YBR070C	0	0	NA	0	0	NA	0	0	0	0	0	0	0	0	0	0	0	0	0	NA	0	0	0	NA	0	NA	0	0	0	0	0	0	NA	0	0	0	0	0	0	NA	NA	0	0	NA	NA	NA	0	0
YBR071W	YBR071W	0	0	0	0	0	0	NA	NA	1	0	NA	NA	NA	NA	NA	NA	NA	NA	NA	NA	NA	NA	NA	NA	NA	NA	NA	NA	NA	NA	NA	NA	NA	NA	NA	NA	NA	NA	NA	NA	NA	NA	NA	NA	NA	NA	NA	NA
YBR072C-A	YBR072C-A	0	NA	NA	NA	NA	NA	NA	NA	NA	NA	NA	NA	NA	NA	NA	NA	NA	NA	NA	NA	NA	NA	NA	NA	NA	NA	NA	NA	NA	NA	NA	NA	NA	NA	NA	NA	NA	NA	NA	NA	NA	NA	NA	NA	NA	NA	NA	NA
YBR072W	YBR072W	0	0	0	0	0	0	0	NA	NA	1	0	0	NA	NA	NA	NA	NA	NA	NA	NA	NA	NA	0	NA	0	NA	NA	NA	NA	NA	NA	1	0	0	NA	NA	NA	NA	0	0	NA	0	NA	0	0	NA	NA	0
YBR073W	YBR073W	0	0	0	0	NA	0	0	0	0	0	0	0	0	0	0	0	0	1	0	0	0	0	0	0	0	1	0	1	0	0	0	0	0	0	1	0	0	1	0	0	0	0	0	0	0	0	0	0
YBR074W	YBR074W	0	0	0	0	0	0	1	0	0	0	0	0	0	0	0	0	0	0	1	0	0	0	0	0	0	0	0	0	0	0	0	0	0	0	NA	0	1	1	0	0	0	0	0	0	0	0	0	0
YBR076W	YBR076W	0	NA	1	NA	1	NA	0	0	NA	0	NA	NA	NA	NA	NA	NA	NA	NA	NA	NA	NA	NA	NA	NA	NA	NA	NA	NA	NA	NA	NA	NA	NA	NA	NA	NA	NA	NA	NA	NA	NA	NA	NA	NA	NA	NA	NA	NA
YBR077C	YBR077C	0	0	1	0	1	NA	0	0	0	0	0	0	NA	NA	NA	NA	NA	NA	NA	NA	NA	NA	NA	NA	NA	NA	NA	NA	NA	NA	NA	NA	NA	NA	NA	NA	NA	NA	NA	NA	NA	NA	NA	NA	NA	NA	NA	NA
YBR078W	YBR078W	0	NA	0	NA	NA	0	0	0	NA	0	0	NA	NA	NA	NA	NA	NA	NA	NA	NA	NA	NA	NA	NA	NA	0	NA	0	NA	NA	NA	NA	NA	NA	0	NA	NA	0	NA	NA	NA	NA	NA	NA	NA	NA	NA	NA
YBR079C	YBR079C	1	NA	1	NA	1	1	0	0	1	0	0	0	0	0	0	0	0	0	0	0	NA	0	0	0	0	0	0	0	0	0	0	0	0	0	0	0	0	0	0	0	0	0	NA	0	0	0	0	0
YBR080C	YBR080C	0	NA	1	0	NA	0	0	1	0	0	0	0	0	NA	0	0	0	0	0	0	NA	0	0	0	0	0	0	0	0	0	0	0	0	0	0	0	0	0	0	0	0	0	NA	0	0	0	0	0
YBR081C	YBR081C	0	0	0	0	NA	0	0	1	NA	0	0	1	0	0	0	0	0	1	0	NA	0	1	0	0	0	0	0	0	0	0	0	0	0	0	0	0	1	0	0	0	0	0	NA	0	0	0	0	0
YBR082C	YBR082C	0	0	0	0	NA	0	0	1	NA	1	0	0	NA	NA	NA	NA	NA	NA	NA	NA	NA	NA	1	NA	NA	NA	NA	0	NA	NA	0	0	NA	NA	NA	NA	NA	NA	NA	NA	NA	NA	NA	NA	NA	NA	NA	NA
YBR083W	YBR083W	0	0	0	0	0	0	0	NA	0	NA	0	0	NA	NA	NA	NA	NA	NA	NA	NA	NA	NA	NA	NA	NA	NA	NA	NA	NA	NA	NA	NA	NA	NA	NA	NA	NA	NA	NA	NA	NA	NA	NA	NA	NA	NA	NA	NA
YBR084C-A	YBR084C-A	0	NA	NA	NA	NA	NA	NA	NA	NA	NA	NA	NA	NA	NA	NA	NA	NA	NA	NA	NA	NA	NA	NA	NA	NA	NA	NA	NA	NA	NA	NA	NA	NA	NA	NA	NA	NA	NA	NA	NA	NA	NA	NA	NA	NA	NA	NA	NA
YBR084W	YBR084W	0	0	0	NA	NA	0	0	0	0	0	0	0	NA	NA	NA	NA	NA	NA	NA	NA	NA	NA	NA	NA	NA	NA	NA	NA	NA	NA	NA	NA	NA	NA	0	NA	NA	0	0	0	0	0	0	NA	0	0	NA	NA
YBR085C-A	YBR085C-A	0	0	0	0	0	0	0	0	0	0	0	0	NA	NA	NA	NA	NA	NA	NA	NA	NA	NA	NA	NA	NA	NA	NA	NA	NA	NA	NA	NA	NA	NA	NA	NA	NA	NA	NA	NA	NA	NA	NA	NA	NA	NA	NA	NA
YBR085W	YBR085W	0	0	0	NA	0	0	NA	0	0	0	0	0	0	0	0	1	1	0	1	1	1	1	NA	NA	NA	NA	NA	NA	NA	NA	NA	NA	NA	NA	NA	NA	NA	NA	NA	NA	NA	NA	NA	NA	NA	NA	NA	NA
YBR086C	YBR086C	0	0	0	0	0	0	0	1	0	0	0	0	NA	0	0	1	0	0	NA	1	NA	0	NA	NA	NA	NA	NA	0	0	0	0	0	0	0	0	0	0	0	NA	1	1	0	NA	0	0	1	0	0
YBR087W	YBR087W	0	0	0	0	0	0	0	0	0	0	0	1	0	0	0	0	0	1	0	0	0	0	0	0	0	0	0	0	0	0	0	0	0	0	0	0	0	0	0	0	0	0	0	0	0	0	0	0
YBR088C	YBR088C	0	0	0	0	0	1	0	0	0	0	0	0	0	0	0	0	0	0	0	0	0	1	0	0	0	0	0	0	0	0	0	0	0	0	0	0	0	0	0	0	0	0	NA	0	NA	0	0	0
YBR089C-A	YBR089C-A	0	0	0	0	0	0	NA	NA	NA	0	NA	0	0	0	0	0	0	0	NA	0	0	0	0	NA	NA	0	NA	0	0	NA	0	0	NA	NA	NA	NA	0	0	0	NA	NA	NA	NA	0	0	NA	0	NA
YBR090C	YBR090C	0	NA	NA	NA	NA	NA	NA	NA	NA	NA	NA	NA	NA	NA	NA	NA	NA	NA	NA	NA	NA	NA	NA	NA	NA	NA	NA	NA	NA	NA	NA	NA	NA	NA	NA	NA	NA	NA	NA	NA	NA	NA	NA	NA	NA	NA	NA	NA
YBR091C	YBR091C	1	1	NA	NA	0	NA	1	1	1	1	1	0	1	1	1	1	1	1	1	1	1	1	NA	NA	NA	NA	NA	NA	NA	NA	NA	NA	NA	NA	NA	NA	NA	NA	NA	NA	NA	NA	NA	NA	NA	NA	NA	NA
YBR092C	YBR092C	0	0	0	0	0	0	NA	NA	NA	NA	NA	NA	NA	NA	NA	NA	NA	NA	NA	NA	NA	NA	NA	NA	NA	NA	NA	NA	NA	NA	NA	NA	NA	NA	NA	NA	NA	NA	NA	NA	NA	NA	NA	NA	NA	NA	NA	NA
YBR093C	YBR093C	0	0	0	0	0	0	NA	NA	NA	NA	NA	NA	NA	NA	NA	NA	NA	NA	NA	NA	NA	NA	NA	NA	NA	NA	NA	NA	NA	NA	NA	NA	NA	NA	NA	NA	NA	NA	NA	NA	NA	NA	NA	NA	NA	NA	NA	NA
YBR094W	YBR094W	0	0	0	0	NA	0	0	0	0	0	0	0	0	0	0	0	0	0	0	0	0	0	1	0	0	0	0	0	0	0	0	0	0	0	0	0	0	0	0	0	0	1	0	0	0	0	0	0
YBR095C	YBR095C	0	0	0	0	0	0	0	0	0	0	0	0	0	0	0	0	0	0	0	0	0	0	0	0	0	NA	NA	NA	NA	NA	NA	NA	NA	NA	NA	NA	NA	NA	NA	NA	NA	NA	NA	NA	NA	NA	NA	NA
YBR096W	YBR096W	0	0	0	0	0	0	0	0	0	0	0	0	0	0	0	0	0	0	0	0	0	0	1	0	0	1	1	0	1	0	1	0	0	0	0	NA	0	0	1	0	0	0	0	0	0	0	0	0
YBR097W	YBR097W	0	0	0	0	NA	1	0	0	0	0	0	0	0	NA	1	0	0	0	0	0	0	0	0	1	0	1	1	1	1	0	1	0	0	0	0	0	0	NA	1	1	0	0	0	0	0	0	NA	0
YBR098W	YBR098W	1	1	0	0	0	0	0	0	0	0	0	NA	0	0	0	1	NA	0	0	NA	NA	1	NA	NA	NA	NA	NA	NA	NA	NA	NA	0	0	0	NA	NA	NA	NA	NA	0	0	0	0	0	NA	0	NA	NA
YBR101C	YBR101C	0	0	0	0	0	0	1	1	0	0	0	0	0	0	0	1	0	1	0	0	0	0	0	1	0	NA	0	0	0	0	0	0	1	1	0	0	0	1	0	0	0	0	0	0	0	0	0	0
YBR102C	YBR102C	0	0	0	0	0	0	0	0	0	0	0	1	0	0	0	0	0	1	0	0	NA	0	0	0	0	0	0	0	0	0	0	0	0	0	0	0	0	0	0	0	0	0	NA	0	0	0	0	0
YBR103W	YBR103W	0	0	0	0	0	0	0	0	0	0	1	0	1	0	1	0	0	1	0	0	0	1	0	0	0	NA	NA	NA	NA	NA	NA	NA	NA	NA	NA	0	NA	NA	NA	NA	NA	NA	NA	0	NA	NA	NA	NA
YBR104W	YBR104W	0	0	0	0	1	0	NA	0	NA	NA	NA	NA	0	0	0	0	0	0	0	0	0	0	1	NA	NA	0	0	0	0	0	0	0	1	1	1	0	0	1	0	0	0	0	0	0	NA	0	0	0
YBR105C	YBR105C	0	0	0	0	NA	0	0	0	0	0	0	0	NA	NA	NA	NA	NA	NA	NA	NA	1	NA	NA	0	NA	NA	NA	NA	NA	NA	NA	NA	0	0	NA	0	0	0	0	0	0	NA	0	NA	NA	NA	0	0
YBR106W	YBR106W	0	0	0	0	NA	0	0	0	0	0	1	0	0	0	0	0	0	0	0	0	0	0	1	0	0	0	0	0	0	0	0	0	0	0	0	0	0	0	0	0	0	0	0	0	0	0	0	0
YBR107C	YBR107C	1	1	1	0	0	0	NA	NA	0	NA	NA	NA	NA	NA	NA	NA	NA	NA	NA	NA	NA	NA	NA	NA	NA	NA	NA	NA	NA	NA	NA	NA	NA	NA	NA	NA	NA	NA	NA	NA	NA	NA	NA	NA	NA	NA	NA	NA
YBR108W	YBR108W	0	0	0	0	NA	0	1	0	0	0	0	0	0	NA	0	NA	NA	NA	NA	0	0	0	NA	NA	NA	NA	NA	NA	NA	NA	NA	NA	NA	NA	NA	NA	NA	NA	NA	NA	NA	NA	NA	NA	NA	NA	NA	NA
YBR109C	YBR109C	0	0	0	0	0	0	0	0	0	0	0	0	0	0	0	0	0	0	0	0	0	0	1	0	0	0	0	0	0	0	0	0	0	0	NA	0	0	0	0	0	0	0	NA	0	0	0	0	0
YBR110W	YBR110W	0	0	0	0	1	1	0	1	0	1	0	0	0	0	0	0	0	0	0	0	0	0	0	0	0	0	0	0	0	0	0	0	0	0	0	0	0	NA	0	0	0	0	0	0	0	0	0	0
YBR111C	YBR111C	0	0	0	0	0	0	0	0	0	0	0	0	0	0	0	0	0	0	0	0	0	0	0	0	0	0	0	0	0	NA	0	0	0	0	NA	0	1	0	0	1	0	0	NA	0	0	0	0	0
YBR111W-A	YBR111W-A	0	0	0	NA	NA	NA	0	NA	NA	0	0	0	0	0	0	0	0	0	0	0	0	NA	NA	NA	NA	NA	NA	NA	NA	NA	NA	NA	NA	NA	NA	NA	NA	NA	NA	NA	NA	NA	NA	NA	NA	NA	NA	NA
YBR112C	YBR112C	1	1	1	NA	0	1	0	0	0	0	1	0	1	0	0	0	0	0	0	0	0	1	0	NA	NA	0	0	0	0	0	0	0	0	0	0	NA	0	NA	NA	0	0	0	0	NA	0	0	0	0
YBR114W	YBR114W	0	0	0	0	0	1	0	0	1	0	0	0	0	0	0	1	0	1	0	0	0	0	0	0	0	0	0	1	1	1	0	0	0	0	0	0	0	0	0	0	0	0	0	0	0	0	0	0
YBR115C	YBR115C	0	NA	0	0	NA	0	0	0	0	0	1	0	0	0	0	1	0	0	0	0	NA	0	0	0	0	0	0	0	0	0	0	0	0	0	0	0	0	0	0	0	1	1	0	1	1	1	0	0
YBR117C	YBR117C	0	0	0	0	NA	1	NA	NA	NA	NA	NA	NA	0	0	0	0	NA	0	0	0	0	0	0	0	0	0	0	0	0	0	0	0	0	0	0	0	0	0	0	0	1	0	0	0	0	0	0	0
YBR118W	YBR118W	1	0	0	0	0	0	0	1	0	0	0	0	1	1	1	0	0	1	0	0	0	0	0	0	0	0	0	0	0	0	0	0	0	0	0	0	0	0	0	0	0	0	0	0	0	0	0	0
YBR119W	YBR119W	0	0	0	0	0	0	0	0	0	0	0	0	0	0	0	NA	0	0	0	0	0	0	NA	0	NA	NA	NA	0	NA	NA	NA	NA	NA	NA	NA	NA	0	NA	0	NA	NA	NA	0	0	NA	NA	NA	0
YBR120C	YBR120C	1	1	1	1	1	1	1	1	1	1	1	1	1	1	1	1	1	1	0	1	1	1	NA	NA	NA	NA	NA	NA	NA	NA	NA	NA	NA	NA	NA	NA	NA	NA	NA	NA	NA	NA	NA	NA	NA	NA	NA	NA
YBR121C	YBR121C	0	0	1	1	0	0	0	0	0	0	1	0	0	0	0	0	1	0	0	0	0	0	0	0	0	0	0	0	NA	NA	0	0	1	1	0	0	0	0	0	0	0	0	0	0	0	0	0	0
YBR122C	YBR122C	1	1	1	1	1	1	1	1	1	1	1	1	1	1	1	1	1	1	1	1	1	1	0	1	0	0	0	0	0	0	0	0	0	0	0	1	0	0	0	0	0	0	0	0	0	0	0	0
YBR123C	YBR123C	0	0	0	0	NA	0	0	0	0	0	0	0	0	0	0	0	0	0	0	0	0	0	0	0	0	NA	NA	0	0	0	0	1	NA	NA	NA	NA	NA	NA	NA	0	0	NA	0	0	0	0	0	0
YBR125C	YBR125C	0	0	0	1	0	1	0	0	0	0	0	1	0	0	0	0	0	0	0	0	0	0	NA	NA	NA	NA	NA	NA	NA	NA	NA	NA	NA	NA	NA	NA	NA	NA	NA	NA	NA	NA	NA	NA	NA	NA	NA	NA
YBR126C	YBR126C	0	0	0	0	NA	0	0	0	0	0	0	0	0	0	0	0	0	0	0	0	0	0	0	0	0	0	0	0	0	0	0	0	0	0	0	1	1	1	0	0	0	0	NA	0	0	0	0	0
YBR127C	YBR127C	0	0	0	0	0	0	0	1	0	0	0	1	0	0	0	0	0	0	0	0	0	0	0	0	0	0	0	0	0	0	0	0	0	0	0	0	0	0	1	0	0	0	0	0	0	0	0	0
YBR128C	YBR128C	0	0	0	0	0	NA	0	0	0	1	0	0	NA	NA	NA	NA	NA	NA	NA	NA	NA	NA	NA	NA	NA	NA	NA	NA	NA	NA	NA	NA	NA	NA	NA	NA	NA	NA	NA	NA	NA	NA	NA	NA	NA	NA	NA	NA
YBR129C	YBR129C	0	0	0	1	0	0	0	0	0	0	0	0	0	0	0	0	NA	NA	NA	NA	0	0	1	NA	NA	NA	NA	NA	NA	NA	NA	NA	NA	NA	NA	NA	NA	NA	NA	NA	NA	NA	NA	NA	NA	NA	NA	NA
YBR130C	YBR130C	0	0	0	0	0	0	0	0	0	0	0	0	NA	NA	NA	0	NA	NA	NA	NA	NA	NA	NA	NA	NA	NA	NA	NA	NA	NA	NA	NA	NA	NA	NA	NA	NA	NA	NA	NA	NA	NA	NA	NA	NA	NA	NA	NA
YBR131W	YBR131W	0	0	0	0	NA	0	0	1	0	0	0	1	NA	NA	NA	NA	NA	NA	NA	NA	NA	0	NA	NA	NA	NA	NA	NA	NA	NA	NA	NA	NA	NA	NA	NA	NA	NA	NA	NA	NA	NA	NA	NA	NA	NA	NA	NA
YBR132C	YBR132C	1	1	1	1	1	1	0	0	0	0	0	0	0	0	0	0	0	NA	0	0	0	0	0	0	0	0	0	0	0	0	0	0	0	0	0	0	0	0	0	0	0	1	0	0	1	0	0	1
YBR133C	YBR133C	0	0	0	0	0	0	0	0	0	0	0	0	NA	NA	NA	NA	NA	NA	NA	NA	0	NA	0	0	0	0	0	0	0	0	0	0	0	0	0	0	0	0	0	0	0	0	NA	0	0	0	0	0
YBR135W	YBR135W	0	0	0	0	0	0	1	0	0	0	1	0	0	0	0	0	0	0	0	NA	0	0	0	0	0	0	0	0	NA	NA	0	0	0	0	NA	0	0	0	0	NA	NA	0	0	NA	0	0	0	0
YBR136W	YBR136W	0	0	0	1	NA	0	0	0	NA	0	0	0	0	0	0	0	1	1	0	0	0	1	0	0	0	0	0	0	0	0	0	0	0	0	0	0	0	1	0	NA	0	0	0	0	0	0	0	0
YBR137W	YBR137W	0	0	0	0	1	0	0	0	0	0	NA	NA	0	0	0	0	0	0	0	0	0	0	1	NA	NA	NA	NA	NA	NA	NA	NA	NA	NA	NA	NA	NA	NA	NA	0	0	0	0	0	0	1	1	0	0
YBR138C	YBR138C	0	0	0	0	NA	0	0	0	0	0	0	0	NA	NA	NA	NA	0	NA	NA	0	1	NA	NA	NA	NA	NA	NA	NA	NA	NA	NA	NA	NA	NA	NA	NA	NA	NA	NA	NA	NA	NA	NA	NA	NA	NA	NA	NA
YBR139W	YBR139W	0	0	0	0	NA	0	0	NA	0	1	0	0	NA	NA	NA	0	0	NA	0	0	0	0	NA	NA	NA	NA	NA	NA	NA	NA	NA	NA	NA	NA	NA	NA	NA	NA	NA	NA	NA	NA	NA	NA	NA	NA	NA	NA
YBR140C	YBR140C	0	0	NA	1	NA	0	0	0	0	0	0	0	0	0	0	0	0	0	0	0	NA	0	0	0	0	NA	NA	NA	NA	NA	NA	NA	NA	NA	NA	NA	NA	NA	NA	NA	NA	NA	NA	NA	NA	NA	NA	NA
YBR141C	YBR141C	0	0	0	0	0	0	1	0	0	0	0	0	1	1	0	0	0	0	0	0	1	0	0	0	0	0	0	0	0	0	0	0	0	0	0	0	0	0	0	0	NA	0	0	0	0	0	0	0
YBR142W	YBR142W	0	0	0	0	0	0	1	0	0	0	0	0	0	0	0	0	0	0	0	0	0	0	0	0	0	1	1	1	1	1	0	0	0	0	0	0	0	0	0	1	1	0	0	1	1	1	0	0
YBR143C	YBR143C	0	0	0	0	0	0	0	0	0	0	0	0	0	0	0	0	0	0	0	0	0	0	0	0	0	0	0	0	0	0	0	0	0	0	0	0	0	0	0	0	0	0	NA	0	0	0	0	0
YBR145W	YBR145W	0	0	1	0	0	1	NA	NA	NA	NA	NA	NA	1	1	0	NA	NA	NA	0	NA	0	NA	0	0	NA	NA	NA	0	NA	NA	0	0	1	1	0	1	0	0	1	0	0	1	0	0	0	0	1	0
YBR146W	YBR146W	1	1	1	1	1	1	0	1	1	1	1	1	1	1	1	1	1	1	1	1	1	1	1	1	0	0	0	0	0	0	0	0	0	0	0	0	0	0	0	0	0	0	0	0	0	0	0	0
YBR147W	YBR147W	0	0	0	0	0	0	NA	NA	NA	NA	NA	NA	0	0	0	1	0	0	0	0	0	0	0	0	0	0	0	0	0	0	0	0	0	0	NA	0	0	0	0	NA	NA	NA	1	1	0	NA	0	0
YBR148W	YBR148W	0	NA	0	0	0	0	NA	NA	NA	NA	NA	NA	NA	NA	NA	NA	NA	NA	NA	NA	NA	NA	NA	NA	NA	NA	NA	NA	NA	NA	NA	NA	NA	NA	NA	NA	NA	NA	NA	NA	NA	NA	NA	NA	NA	NA	NA	NA
YBR149W	YBR149W	0	0	0	0	0	0	0	NA	0	0	0	NA	0	0	0	0	0	0	0	1	0	0	NA	NA	NA	NA	NA	NA	NA	NA	NA	NA	NA	NA	NA	NA	NA	NA	0	NA	NA	NA	NA	NA	NA	NA	NA	NA
YBR150C	YBR150C	0	0	0	0	0	0	NA	NA	0	NA	0	0	1	1	NA	1	0	NA	NA	NA	1	1	NA	NA	NA	NA	NA	NA	NA	NA	NA	NA	0	NA	0	NA	0	NA	NA	NA	1	NA	NA	NA	0	NA	NA	NA
YBR151W	YBR151W	1	1	1	1	1	1	1	0	0	0	0	0	1	0	1	0	1	0	0	0	0	1	0	NA	0	0	0	0	0	0	0	0	0	0	0	0	0	0	0	0	0	0	1	0	1	1	1	0
YBR152W	YBR152W	0	0	0	0	0	0	0	NA	0	0	NA	NA	NA	NA	NA	NA	NA	NA	NA	NA	NA	NA	NA	NA	NA	NA	NA	NA	NA	NA	NA	NA	NA	NA	NA	NA	NA	NA	NA	NA	NA	NA	NA	NA	NA	NA	NA	NA
YBR153W	YBR153W	1	1	NA	1	1	1	0	0	0	1	0	0	0	0	0	0	0	1	0	0	0	0	0	0	0	NA	NA	NA	NA	NA	NA	NA	NA	NA	NA	NA	NA	NA	0	0	0	0	0	NA	0	0	0	0
YBR154C	YBR154C	0	0	0	0	0	0	0	0	0	0	0	0	0	0	0	0	0	1	0	0	0	0	0	0	0	0	0	0	0	0	0	0	0	0	0	0	0	0	0	0	0	0	NA	0	0	NA	0	0
YBR155W	YBR155W	0	0	1	0	0	0	0	0	0	1	0	0	0	0	0	0	0	0	0	0	0	NA	0	0	0	0	0	0	0	0	0	1	0	0	0	0	0	0	0	0	1	1	1	0	0	0	0	1
YBR156C	YBR156C	0	0	0	0	0	0	0	0	0	0	0	0	NA	NA	NA	NA	NA	NA	NA	0	NA	NA	NA	NA	NA	NA	NA	NA	NA	NA	NA	NA	NA	NA	NA	0	NA	NA	NA	NA	NA	NA	NA	0	NA	NA	NA	NA
YBR157C	YBR157C	0	0	0	0	0	0	0	0	NA	NA	0	0	NA	NA	NA	NA	NA	NA	NA	NA	NA	NA	NA	NA	NA	NA	NA	NA	NA	NA	NA	NA	NA	NA	NA	NA	NA	NA	NA	NA	NA	NA	NA	NA	NA	NA	NA	NA
YBR158W	YBR158W	0	0	1	0	NA	1	0	0	NA	0	0	0	0	0	0	0	0	0	0	0	0	0	0	NA	NA	NA	NA	NA	NA	NA	NA	NA	NA	NA	NA	NA	NA	NA	NA	NA	NA	NA	NA	NA	NA	NA	NA	NA
YBR159W	YBR159W	0	0	0	0	1	0	0	1	0	0	0	0	0	0	0	0	1	1	0	0	0	0	0	0	0	0	0	0	0	0	0	0	0	0	0	0	0	0	0	0	0	0	0	0	0	0	0	0
YBR160W	YBR160W	0	0	0	0	0	0	0	0	0	0	0	0	0	0	0	0	0	0	0	0	0	0	1	0	0	1	1	1	1	1	1	0	0	0	0	0	0	0	0	0	0	0	0	0	0	0	0	0
YBR161W	YBR161W	0	0	NA	0	0	0	0	NA	1	NA	0	NA	0	0	0	0	0	0	NA	0	0	0	NA	0	NA	NA	NA	NA	0	NA	NA	NA	NA	NA	NA	NA	NA	NA	NA	0	0	NA	0	NA	0	0	NA	0
YBR162C	YBR162C	0	0	0	0	0	0	0	0	0	0	0	1	0	0	0	0	0	0	0	0	1	0	0	0	0	0	0	0	0	0	0	0	0	0	0	0	0	0	NA	NA	NA	NA	NA	NA	NA	NA	1	0
YBR162W-A	YBR162W-A	0	0	NA	NA	0	0	0	NA	0	NA	0	NA	0	0	0	0	NA	NA	NA	NA	0	NA	NA	NA	NA	NA	0	0	NA	NA	NA	NA	NA	NA	NA	NA	NA	NA	NA	NA	NA	NA	NA	NA	NA	NA	NA	NA
YBR163W	YBR163W	1	1	0	0	0	0	0	0	0	1	1	0	0	0	0	0	0	0	0	1	0	0	NA	NA	NA	0	NA	0	0	NA	1	NA	NA	NA	NA	NA	0	0	0	0	1	0	NA	NA	0	0	0	0
YBR164C	YBR164C	0	0	1	0	0	1	0	0	NA	1	0	0	0	0	0	0	1	0	0	0	0	0	0	0	0	0	0	0	0	0	0	0	0	0	0	0	0	0	0	0	0	0	0	0	0	0	0	0
YBR165W	YBR165W	1	1	1	0	0	0	0	1	NA	0	0	NA	NA	NA	NA	NA	NA	NA	NA	NA	NA	NA	NA	NA	NA	NA	NA	NA	NA	NA	NA	NA	NA	NA	NA	NA	NA	NA	NA	NA	NA	NA	NA	NA	NA	NA	NA	NA
YBR166C	YBR166C	0	0	0	0	NA	0	0	0	0	0	1	0	0	0	0	1	0	0	0	0	0	0	0	1	0	0	0	0	0	0	0	0	0	0	0	0	0	0	0	0	0	1	0	0	0	0	0	0
YBR167C	YBR167C	0	0	0	0	0	0	0	0	0	0	0	0	0	0	0	0	0	0	0	0	0	0	0	NA	NA	NA	NA	NA	NA	NA	NA	NA	0	0	NA	0	0	NA	NA	NA	NA	0	NA	NA	0	NA	NA	0
YBR168W	YBR168W	0	0	0	0	0	1	0	0	0	0	0	0	NA	NA	NA	NA	NA	NA	NA	NA	NA	NA	NA	NA	NA	NA	NA	NA	NA	NA	NA	NA	NA	NA	NA	NA	NA	NA	NA	NA	NA	NA	NA	NA	NA	NA	NA	NA
YBR169C	YBR169C	0	NA	0	0	NA	0	NA	NA	NA	NA	NA	NA	0	0	0	0	0	0	0	0	0	0	0	NA	NA	NA	NA	0	0	0	0	NA	NA	NA	NA	NA	NA	NA	NA	NA	NA	NA	NA	NA	NA	NA	0	0
YBR170C	YBR170C	1	1	0	0	0	0	0	1	0	0	0	0	0	0	0	0	0	1	0	0	0	1	0	0	0	0	0	0	0	0	0	0	0	0	0	0	0	0	0	0	0	0	0	0	0	0	0	0
YBR171W	YBR171W	0	0	0	0	0	0	0	0	0	0	0	0	0	0	0	0	0	NA	0	0	1	0	0	0	0	0	0	0	0	0	0	0	0	0	0	0	0	0	0	0	0	0	0	1	NA	0	0	0
YBR172C	YBR172C	1	1	1	1	NA	1	NA	0	NA	NA	NA	NA	NA	NA	0	0	NA	NA	NA	NA	NA	0	NA	0	0	NA	NA	0	0	0	NA	NA	NA	NA	0	NA	0	NA	0	NA	0	0	NA	NA	0	0	NA	NA
YBR173C	YBR173C	0	0	0	0	0	0	0	0	0	0	0	0	1	1	1	NA	NA	NA	0	0	0	0	0	0	0	0	0	0	0	0	0	0	0	0	0	0	0	0	0	0	0	0	1	0	0	NA	0	0
YBR175W	YBR175W	0	0	0	0	1	0	0	0	1	0	0	0	0	0	0	0	0	NA	0	0	0	0	0	0	0	0	0	0	0	0	0	0	0	0	0	NA	0	0	NA	0	0	0	0	0	NA	NA	0	0
YBR176W	YBR176W	0	0	0	1	0	1	0	1	0	0	0	0	1	1	0	0	1	1	0	0	0	0	1	0	0	0	0	0	0	0	0	0	0	0	1	1	0	1	0	0	0	0	1	1	0	0	0	0
YBR177C	YBR177C	0	0	0	0	0	1	1	1	0	0	NA	NA	NA	NA	NA	NA	NA	NA	NA	NA	NA	NA	NA	0	NA	NA	NA	NA	0	0	NA	NA	NA	NA	NA	NA	NA	NA	NA	NA	NA	NA	NA	NA	NA	NA	NA	NA
YBR179C	YBR179C	1	1	1	1	NA	1	1	1	1	1	1	1	1	1	1	1	1	1	1	1	NA	1	1	0	0	0	0	0	0	0	0	0	0	0	1	1	1	0	0	0	0	0	NA	0	NA	0	0	0
YBR180W	YBR180W	0	0	0	0	NA	0	0	0	0	0	0	0	0	0	0	0	0	0	0	NA	NA	0	NA	NA	NA	NA	NA	NA	NA	NA	NA	NA	0	0	0	0	0	0	0	NA	NA	0	NA	NA	NA	0	NA	NA
YBR181C	YBR181C	0	0	0	0	0	0	0	0	NA	0	0	0	0	0	0	0	0	0	0	0	0	0	0	0	0	0	0	0	0	0	0	0	0	0	0	0	0	0	0	0	0	0	NA	0	0	0	0	0
YBR182C	YBR182C	0	0	0	0	0	0	0	NA	NA	NA	NA	NA	NA	NA	NA	NA	NA	NA	NA	NA	NA	NA	NA	NA	NA	NA	NA	NA	NA	NA	NA	NA	NA	NA	NA	NA	NA	0	NA	NA	NA	NA	NA	NA	NA	NA	NA	NA
YBR182C-A	YBR182C-A	0	NA	NA	NA	NA	NA	NA	NA	NA	NA	NA	NA	NA	NA	NA	NA	NA	NA	NA	NA	NA	NA	NA	NA	NA	NA	NA	NA	NA	NA	NA	NA	NA	NA	NA	NA	NA	NA	NA	NA	NA	NA	NA	NA	NA	NA	NA	NA
YBR183W	YBR183W	0	0	0	NA	0	1	0	NA	NA	NA	0	0	0	0	0	0	NA	0	0	0	0	0	0	NA	0	0	0	0	0	NA	0	0	0	NA	1	0	0	0	0	0	0	0	0	0	0	0	0	0
YBR184W	YBR184W	0	0	0	0	0	0	NA	NA	NA	NA	NA	NA	NA	NA	NA	NA	NA	NA	NA	NA	NA	NA	NA	NA	NA	NA	NA	NA	NA	NA	NA	NA	NA	NA	NA	NA	NA	NA	NA	NA	NA	NA	NA	NA	NA	NA	NA	NA
YBR185C	YBR185C	1	1	1	1	1	1	1	1	1	1	1	1	1	1	1	1	1	1	1	1	1	1	1	NA	NA	NA	NA	NA	NA	NA	NA	1	1	1	NA	NA	NA	NA	NA	NA	NA	NA	NA	NA	NA	NA	NA	NA
YBR186W	YBR186W	0	0	0	0	NA	0	0	0	0	0	0	0	NA	NA	NA	NA	NA	NA	NA	NA	NA	NA	NA	NA	NA	NA	NA	NA	NA	NA	0	NA	0	0	NA	NA	NA	NA	NA	NA	NA	NA	NA	NA	NA	NA	0	NA
YBR187W	YBR187W	0	0	0	0	0	1	0	0	0	0	0	0	0	0	0	0	0	0	0	0	0	0	0	0	0	0	0	0	0	0	0	0	0	0	0	0	0	0	0	0	0	0	NA	0	0	0	NA	0
YBR188C	YBR188C	0	0	0	0	NA	0	NA	1	NA	NA	NA	NA	NA	NA	NA	NA	NA	NA	NA	NA	NA	NA	NA	NA	NA	NA	NA	NA	NA	NA	NA	NA	NA	NA	NA	NA	NA	NA	NA	NA	NA	NA	NA	NA	NA	NA	NA	NA
YBR189W	YBR189W	0	0	0	0	NA	0	NA	NA	NA	NA	1	NA	NA	NA	NA	NA	NA	NA	NA	NA	NA	NA	NA	NA	NA	NA	NA	NA	NA	NA	NA	NA	NA	NA	NA	NA	NA	NA	NA	NA	NA	NA	NA	NA	NA	NA	NA	NA
YBR191W	YBR191W	0	0	0	0	NA	NA	NA	NA	NA	NA	NA	NA	NA	NA	NA	NA	NA	NA	NA	NA	NA	NA	0	NA	NA	NA	NA	NA	NA	NA	NA	NA	0	0	NA	NA	NA	NA	NA	NA	NA	NA	NA	NA	NA	NA	NA	NA
YBR192W	YBR192W	1	1	1	1	1	1	1	1	1	1	1	1	1	1	1	1	1	1	1	1	1	1	1	1	1	0	0	0	0	0	0	0	0	0	0	0	0	0	0	0	0	0	0	0	0	0	0	0
YBR193C	YBR193C	0	0	0	0	0	0	0	0	1	0	0	1	1	0	1	0	0	0	0	0	0	0	0	NA	0	NA	NA	0	0	0	0	0	0	0	NA	NA	NA	0	NA	0	0	0	NA	NA	NA	1	0	NA
YBR194W	YBR194W	0	0	0	NA	1	0	NA	0	NA	0	NA	NA	NA	NA	NA	NA	NA	NA	NA	NA	NA	NA	NA	NA	NA	NA	NA	NA	NA	NA	NA	NA	NA	NA	NA	NA	NA	NA	NA	NA	NA	NA	NA	NA	NA	NA	NA	NA
YBR195C	YBR195C	0	0	0	0	0	0	0	0	0	0	0	0	0	0	0	0	0	0	0	0	0	0	NA	NA	NA	NA	NA	NA	NA	NA	NA	NA	NA	NA	NA	NA	NA	NA	NA	NA	NA	NA	NA	NA	NA	NA	NA	NA
YBR196C	YBR196C	0	0	0	0	0	0	0	0	0	0	0	0	0	0	0	0	0	1	0	0	0	0	0	0	0	0	0	0	0	0	0	0	0	0	0	0	0	0	0	0	0	0	NA	0	0	0	0	0
YBR196C-A	YBR196C-A	0	0	NA	NA	NA	NA	NA	NA	NA	NA	NA	NA	NA	NA	NA	NA	NA	NA	NA	NA	NA	NA	NA	NA	NA	NA	NA	NA	NA	NA	NA	NA	NA	NA	NA	NA	NA	NA	NA	NA	NA	NA	NA	NA	NA	NA	NA	NA
YBR196C-B	YBR196C-B	0	0	NA	NA	NA	NA	NA	NA	NA	NA	NA	NA	NA	NA	NA	NA	NA	NA	NA	NA	NA	NA	NA	NA	NA	NA	NA	NA	NA	NA	NA	NA	NA	NA	NA	NA	NA	NA	NA	NA	NA	NA	NA	NA	NA	NA	NA	NA
YBR197C	YBR197C	0	0	0	0	0	0	0	0	NA	0	NA	NA	NA	NA	NA	NA	NA	NA	NA	NA	NA	NA	NA	NA	NA	NA	NA	NA	NA	NA	NA	NA	NA	NA	NA	NA	NA	NA	NA	NA	NA	NA	NA	NA	NA	NA	NA	NA
YBR198C	YBR198C	0	0	0	0	0	1	0	0	1	0	0	0	0	0	0	0	0	0	0	0	0	0	0	0	0	0	0	0	0	0	0	0	0	0	0	0	0	0	0	0	0	0	0	0	0	0	0	0
YBR199W	YBR199W	0	0	0	0	0	0	0	NA	NA	0	NA	0	0	0	0	0	0	0	0	0	0	1	NA	0	0	0	0	0	NA	NA	0	0	0	0	0	1	1	0	NA	0	0	0	NA	0	0	0	0	NA
YBR200W	YBR200W	1	1	1	1	1	1	0	0	0	0	0	0	0	0	0	0	0	0	0	0	0	1	0	0	0	0	0	0	0	0	0	0	0	0	0	0	0	0	1	1	1	1	NA	1	1	1	0	0
YBR200W-A	YBR200W-A	0	0	NA	NA	NA	NA	NA	NA	NA	NA	NA	NA	NA	NA	NA	NA	NA	NA	NA	NA	NA	NA	NA	NA	NA	NA	NA	NA	NA	NA	NA	NA	NA	NA	NA	NA	NA	NA	NA	NA	NA	NA	NA	NA	NA	NA	NA	NA
YBR201C-A	YBR201C-A	0	0	NA	NA	NA	NA	NA	NA	NA	NA	NA	NA	NA	NA	NA	NA	NA	NA	NA	NA	NA	NA	NA	NA	NA	NA	NA	NA	NA	NA	NA	NA	NA	NA	NA	NA	NA	NA	NA	NA	NA	NA	NA	NA	NA	NA	NA	NA
YBR201W	YBR201W	0	0	NA	NA	0	NA	0	1	NA	0	1	0	NA	NA	NA	NA	NA	NA	NA	NA	NA	NA	NA	NA	0	0	0	0	NA	NA	0	1	0	0	0	1	1	NA	0	0	0	0	NA	0	0	0	0	0
YBR202W	YBR202W	0	0	0	0	NA	1	1	0	0	0	0	0	0	NA	0	0	0	0	0	0	0	0	0	1	0	0	0	0	0	0	0	0	0	0	0	0	0	0	0	0	0	0	NA	0	0	0	0	0
YBR203W	YBR203W	0	0	0	0	0	0	0	0	0	0	0	NA	NA	NA	NA	NA	NA	0	NA	NA	NA	0	0	NA	NA	NA	NA	NA	NA	NA	NA	NA	NA	NA	NA	NA	NA	NA	NA	NA	NA	NA	NA	NA	NA	NA	NA	NA
YBR204C	YBR204C	0	0	0	NA	1	0	0	0	0	0	0	NA	NA	NA	0	NA	NA	NA	NA	0	NA	NA	NA	NA	NA	NA	NA	NA	NA	NA	NA	NA	NA	NA	NA	NA	NA	NA	NA	NA	NA	NA	NA	NA	NA	NA	NA	NA
YBR205W	YBR205W	0	0	0	0	0	0	0	0	0	0	0	NA	NA	NA	NA	NA	NA	NA	NA	NA	NA	NA	NA	NA	NA	NA	NA	NA	NA	NA	NA	NA	NA	NA	NA	NA	NA	NA	NA	NA	NA	NA	NA	NA	NA	NA	NA	NA
YBR207W	YBR207W	1	1	1	0	1	1	NA	0	0	0	0	0	1	1	1	0	0	0	0	1	0	0	0	NA	NA	NA	NA	NA	0	NA	NA	NA	NA	NA	NA	NA	NA	NA	NA	NA	NA	NA	NA	NA	NA	NA	NA	NA
YBR208C	YBR208C	1	1	1	NA	NA	0	0	0	1	0	0	0	0	0	1	0	0	0	0	NA	1	0	1	0	0	0	0	0	0	0	0	0	0	0	NA	0	1	0	0	0	0	0	0	0	0	0	0	0
YBR210W	YBR210W	0	0	NA	NA	0	NA	NA	NA	NA	NA	NA	NA	NA	NA	NA	NA	NA	NA	NA	NA	0	NA	0	NA	NA	NA	NA	NA	NA	NA	0	NA	NA	NA	NA	NA	NA	NA	NA	NA	NA	NA	NA	NA	NA	NA	NA	NA
YBR211C	YBR211C	1	1	0	0	NA	0	0	1	0	0	1	0	NA	NA	NA	NA	NA	NA	NA	NA	NA	NA	NA	NA	NA	NA	NA	NA	NA	NA	NA	NA	NA	NA	NA	NA	NA	NA	NA	NA	NA	NA	NA	NA	NA	NA	NA	NA
YBR212W	YBR212W	0	0	1	0	NA	0	NA	0	0	0	0	0	0	NA	0	0	0	0	0	0	0	0	NA	NA	NA	0	NA	NA	NA	NA	NA	NA	NA	NA	NA	NA	NA	NA	NA	NA	NA	NA	NA	NA	NA	NA	NA	NA
YBR213W	YBR213W	1	1	1	1	1	1	0	0	NA	0	0	0	0	0	0	0	0	0	0	NA	0	0	0	0	0	0	0	0	0	0	0	0	0	0	0	0	0	0	0	0	0	0	1	1	0	0	0	1
YBR214W	YBR214W	0	0	0	1	0	0	0	0	NA	0	NA	NA	NA	NA	0	0	NA	0	NA	NA	0	NA	NA	NA	0	NA	NA	0	NA	NA	NA	1	NA	NA	NA	NA	0	0	NA	NA	0	NA	NA	NA	0	NA	NA	NA
YBR215W	YBR215W	0	0	0	1	NA	1	0	0	0	1	1	0	0	0	0	0	0	0	0	0	0	NA	0	0	0	NA	NA	NA	NA	NA	0	0	0	0	NA	0	0	NA	NA	0	0	NA	0	NA	0	0	0	NA
YBR216C	YBR216C	0	0	0	0	0	1	0	1	NA	0	0	NA	NA	NA	NA	NA	NA	0	NA	NA	NA	0	1	NA	NA	NA	NA	NA	NA	NA	NA	NA	NA	NA	NA	NA	NA	NA	NA	NA	NA	NA	NA	NA	NA	NA	NA	NA
YBR217W	YBR217W	0	0	0	0	0	0	0	0	0	0	0	0	0	0	0	0	0	0	0	0	1	NA	NA	NA	NA	0	0	0	NA	NA	0	1	1	1	NA	NA	NA	NA	NA	NA	NA	NA	NA	NA	NA	NA	NA	NA
YBR218C	YBR218C	0	0	0	0	0	0	NA	NA	NA	NA	NA	0	NA	NA	NA	NA	NA	NA	0	NA	NA	0	NA	NA	NA	NA	NA	NA	NA	NA	NA	NA	NA	NA	0	NA	NA	NA	NA	NA	NA	NA	NA	NA	NA	NA	NA	NA
YBR219C	YBR219C	0	NA	NA	NA	NA	NA	NA	NA	NA	NA	NA	NA	NA	NA	NA	NA	NA	NA	NA	NA	NA	NA	NA	NA	NA	NA	NA	NA	NA	NA	NA	NA	NA	NA	NA	NA	NA	NA	NA	NA	NA	NA	NA	NA	NA	NA	NA	NA
YBR220C	YBR220C	0	0	0	0	NA	0	1	0	0	1	0	0	NA	0	0	0	0	0	0	0	0	0	1	0	0	1	0	1	1	1	1	1	0	0	0	0	0	0	0	0	0	0	0	0	0	0	0	0
YBR221C	YBR221C	1	1	1	1	NA	0	0	0	0	0	1	0	0	0	0	0	0	1	0	0	1	1	0	0	0	0	0	0	0	0	0	0	0	0	0	0	0	0	0	0	0	0	1	0	0	0	0	0
YBR221W-A	YBR221W-A	0	0	NA	NA	NA	NA	NA	NA	NA	NA	NA	NA	NA	NA	NA	NA	NA	NA	NA	NA	NA	NA	NA	NA	NA	NA	NA	NA	NA	NA	NA	NA	NA	NA	NA	NA	NA	NA	NA	NA	NA	NA	NA	NA	NA	NA	NA	NA
YBR222C	YBR222C	0	0	0	0	0	0	0	0	0	0	NA	0	NA	NA	NA	NA	NA	NA	NA	NA	NA	NA	0	0	1	1	1	1	1	1	1	0	0	0	0	0	0	0	0	0	0	0	0	1	0	0	0	1
YBR223C	YBR223C	1	1	1	1	0	0	0	0	0	0	0	0	NA	NA	NA	NA	0	0	0	0	0	1	0	0	0	0	0	0	0	0	0	0	0	0	0	0	0	0	0	0	0	0	0	NA	0	0	0	NA
YBR225W	YBR225W	0	0	0	0	NA	0	0	0	0	0	0	0	NA	NA	NA	NA	NA	NA	NA	NA	NA	NA	NA	NA	NA	NA	NA	NA	NA	NA	NA	NA	NA	NA	NA	NA	NA	NA	NA	NA	NA	NA	NA	NA	NA	NA	NA	NA
YBR227C	YBR227C	0	0	0	0	NA	0	0	0	0	0	1	NA	NA	NA	NA	NA	NA	NA	NA	NA	NA	NA	0	0	0	1	1	1	1	1	1	1	0	0	0	0	0	0	0	0	0	0	NA	0	0	0	0	1
YBR228W	YBR228W	0	0	0	0	0	0	0	0	0	1	0	0	0	0	0	0	NA	NA	NA	0	0	0	0	NA	0	0	0	0	NA	0	0	0	0	0	0	0	0	0	0	0	0	0	0	0	0	0	0	0
YBR229C	YBR229C	0	0	0	1	0	0	0	0	0	0	1	0	0	0	0	0	0	0	1	0	0	0	0	0	0	0	0	0	0	0	0	0	0	0	0	0	0	0	0	0	0	0	0	0	0	0	0	0
YBR230C	YBR230C	0	0	0	0	0	NA	0	0	NA	0	0	0	NA	NA	NA	NA	NA	NA	NA	NA	NA	NA	NA	NA	NA	NA	NA	NA	NA	NA	NA	NA	NA	NA	NA	NA	NA	NA	NA	NA	NA	NA	NA	NA	NA	NA	NA	NA
YBR230W-A	YBR230W-A	0	0	NA	NA	NA	NA	NA	NA	NA	NA	NA	NA	NA	NA	NA	NA	NA	NA	NA	NA	NA	NA	NA	NA	NA	NA	NA	NA	NA	NA	NA	NA	NA	NA	NA	NA	NA	NA	NA	NA	NA	NA	NA	NA	NA	NA	NA	NA
YBR231C	YBR231C	0	0	0	0	NA	0	0	1	0	0	0	0	0	0	0	1	1	0	0	1	0	1	1	NA	0	0	0	0	0	0	0	0	0	0	0	0	0	0	NA	0	0	0	0	0	0	0	0	0
YBR233W	YBR233W	1	1	0	0	0	0	0	0	0	0	0	0	1	1	0	0	0	0	0	1	0	0	1	0	0	0	0	0	0	0	0	0	0	0	0	0	0	0	0	0	0	0	0	0	0	0	0	NA
YBR233W-A	YBR233W-A	0	0	NA	0	0	0	1	NA	0	0	1	0	NA	NA	NA	NA	NA	NA	0	0	0	0	NA	NA	0	0	0	0	0	0	0	NA	0	0	NA	NA	NA	NA	NA	NA	NA	NA	NA	NA	NA	NA	0	NA
YBR234C	YBR234C	0	0	0	0	0	0	0	0	0	0	0	0	0	0	0	0	0	0	0	0	0	0	0	0	0	0	0	0	0	0	0	0	0	0	0	0	0	0	0	1	1	0	NA	0	NA	1	0	0
YBR235W	YBR235W	0	0	0	0	NA	0	0	1	0	1	0	1	0	NA	0	0	NA	NA	NA	0	1	0	0	0	0	0	0	0	0	0	0	0	0	0	0	0	0	0	0	0	0	0	0	1	0	0	NA	NA
YBR236C	YBR236C	0	0	0	0	NA	0	0	1	0	0	0	1	1	1	0	0	0	0	0	0	0	0	1	1	0	NA	0	0	0	0	0	0	1	1	0	0	0	0	0	0	0	0	0	NA	0	0	0	0
YBR237W	YBR237W	0	0	0	0	0	0	0	0	0	0	0	0	0	0	0	0	0	0	0	0	0	0	1	0	0	0	0	0	0	0	0	0	0	0	0	NA	0	NA	0	0	0	0	0	0	0	0	0	0
YBR238C	YBR238C	0	0	0	0	NA	0	0	0	0	0	1	NA	NA	NA	NA	NA	NA	NA	NA	NA	NA	1	NA	NA	NA	NA	NA	NA	NA	NA	NA	NA	NA	NA	NA	NA	NA	NA	NA	NA	NA	NA	NA	NA	NA	NA	NA	NA
YBR239C	YBR239C	0	0	0	0	NA	0	0	0	0	1	0	0	1	1	0	0	0	0	0	0	0	0	0	0	0	0	0	0	0	0	0	0	0	NA	0	0	0	0	0	1	0	0	NA	1	NA	0	0	0
YBR240C	YBR240C	1	0	0	0	0	0	0	NA	0	0	NA	NA	NA	NA	NA	NA	NA	NA	NA	NA	NA	NA	NA	NA	NA	NA	NA	NA	NA	NA	NA	NA	NA	NA	NA	NA	NA	NA	NA	NA	NA	NA	NA	NA	NA	NA	NA	NA
YBR241C	YBR241C	0	0	0	1	NA	1	1	0	0	0	0	0	NA	NA	NA	NA	NA	NA	NA	NA	NA	NA	NA	NA	NA	NA	NA	NA	NA	NA	NA	NA	NA	NA	NA	NA	NA	NA	NA	NA	NA	NA	NA	NA	NA	NA	NA	NA
YBR242W	YBR242W	0	0	0	0	0	0	0	0	0	NA	0	NA	0	0	0	0	NA	NA	NA	0	NA	0	NA	NA	0	NA	NA	0	NA	0	0	NA	0	0	NA	0	NA	NA	0	0	0	NA	0	NA	0	0	NA	NA
YBR243C	YBR243C	0	0	0	0	0	NA	0	0	0	0	0	0	1	1	1	0	0	0	0	0	0	0	0	1	0	0	0	0	0	0	0	1	0	0	NA	0	1	1	1	0	0	0	NA	0	0	0	0	0
YBR244W	YBR244W	0	0	0	0	0	0	NA	0	NA	NA	NA	NA	0	NA	0	NA	0	NA	NA	NA	0	1	0	NA	NA	0	0	0	0	0	0	0	NA	NA	NA	NA	NA	0	NA	0	0	0	NA	0	0	0	0	NA
YBR245C	YBR245C	0	0	0	0	0	0	0	0	0	0	0	0	0	1	0	0	0	0	NA	0	NA	NA	NA	NA	NA	NA	NA	NA	NA	NA	NA	NA	NA	NA	NA	NA	NA	NA	NA	NA	NA	NA	NA	NA	NA	NA	NA	NA
YBR246W	YBR246W	0	0	0	0	NA	0	0	0	0	1	0	0	0	0	0	0	0	0	0	0	0	0	0	0	NA	0	0	0	0	0	0	0	0	0	0	0	1	NA	NA	0	0	0	0	0	0	0	0	0
YBR247C	YBR247C	0	0	0	0	NA	0	0	0	0	0	0	0	0	0	0	0	0	0	0	0	0	0	0	0	0	0	0	0	0	0	0	0	0	0	0	0	0	0	0	0	0	0	NA	0	1	1	0	0
YBR248C	YBR248C	0	0	0	0	0	0	0	0	0	0	1	0	1	1	0	NA	0	1	0	0	0	1	0	0	0	0	0	0	1	1	0	0	0	0	0	0	0	0	0	1	0	1	NA	1	1	1	0	0
YBR249C	YBR249C	0	0	0	0	0	0	0	0	0	0	1	0	0	0	0	1	1	0	0	1	1	0	1	1	1	0	0	0	0	0	0	0	0	0	NA	NA	NA	NA	0	1	1	1	NA	NA	0	0	0	0
YBR250W	YBR250W	0	0	0	0	0	0	0	NA	0	0	0	0	NA	NA	NA	NA	NA	NA	NA	NA	NA	NA	NA	NA	NA	NA	NA	NA	NA	NA	NA	NA	NA	NA	NA	NA	NA	NA	NA	NA	NA	NA	NA	NA	NA	NA	NA	NA
YBR251W	YBR251W	1	1	1	1	1	1	1	1	1	1	1	1	1	NA	1	1	1	1	1	1	1	1	1	1	1	0	0	0	0	0	0	0	0	0	0	0	0	0	1	NA	NA	NA	NA	1	NA	NA	0	0
YBR252W	YBR252W	1	1	1	0	0	1	1	0	1	0	0	0	1	1	1	1	0	0	0	0	0	0	0	0	0	0	0	0	0	0	0	0	0	0	0	0	0	0	0	0	0	0	0	0	0	0	NA	0
YBR253W	YBR253W	0	0	1	0	0	0	0	0	0	0	1	0	NA	NA	NA	NA	NA	NA	NA	NA	NA	NA	0	NA	NA	NA	NA	NA	NA	NA	NA	NA	NA	NA	NA	NA	NA	NA	NA	NA	NA	NA	NA	NA	NA	NA	NA	NA
YBR254C	YBR254C	0	0	0	0	1	1	0	0	0	0	0	0	1	1	0	0	0	0	0	0	0	0	0	NA	0	0	0	0	NA	NA	0	0	0	0	0	0	0	0	0	0	0	0	0	NA	0	0	0	0
YBR255C-A	YBR255C-A	0	0	0	NA	NA	0	0	NA	NA	1	1	0	NA	NA	NA	NA	NA	NA	NA	NA	NA	NA	1	NA	NA	NA	NA	NA	NA	NA	NA	NA	NA	NA	NA	NA	NA	NA	NA	NA	NA	NA	NA	NA	NA	NA	NA	NA
YBR255W	YBR255W	0	0	0	0	0	0	0	0	0	NA	0	0	0	0	0	0	0	0	0	0	0	0	0	NA	NA	NA	NA	NA	0	NA	NA	NA	NA	NA	NA	NA	NA	NA	NA	NA	0	NA	0	NA	NA	NA	NA	NA
YBR256C	YBR256C	0	0	0	0	0	0	0	0	0	0	1	0	0	0	0	0	0	0	0	0	0	0	1	0	NA	0	0	0	0	0	0	0	0	0	NA	0	0	0	0	0	0	0	0	0	0	0	0	0
YBR257W	YBR257W	0	0	0	1	0	1	0	0	0	0	0	0	0	0	0	0	0	NA	0	0	0	0	0	NA	NA	NA	NA	NA	NA	NA	NA	NA	NA	NA	0	NA	NA	NA	NA	NA	NA	NA	NA	0	NA	NA	NA	NA
YBR258C	YBR258C	1	1	1	1	1	0	0	1	0	0	0	1	NA	NA	NA	NA	NA	NA	NA	NA	NA	1	NA	NA	NA	NA	NA	NA	NA	NA	NA	NA	NA	NA	NA	NA	NA	NA	NA	NA	NA	NA	NA	NA	NA	NA	NA	NA
YBR259W	YBR259W	1	1	0	0	0	1	0	0	NA	NA	NA	NA	NA	NA	NA	NA	NA	NA	NA	NA	NA	NA	NA	NA	NA	NA	NA	NA	NA	NA	NA	NA	NA	NA	NA	NA	NA	NA	NA	NA	NA	NA	NA	NA	NA	NA	NA	NA
YBR260C	YBR260C	0	0	0	0	0	0	0	0	0	0	0	0	0	0	0	0	NA	0	NA	0	0	0	0	0	0	1	1	1	1	0	1	1	0	0	0	0	0	0	0	1	1	1	1	1	1	1	0	NA
YBR261C	YBR261C	0	0	0	0	0	0	0	0	0	0	0	0	0	1	0	0	0	0	0	0	0	0	0	NA	0	1	1	1	1	1	0	0	0	0	NA	1	0	0	0	0	0	0	0	0	0	0	0	0
YBR262C	YBR262C	1	1	NA	NA	1	NA	0	0	1	0	0	0	NA	NA	NA	NA	NA	NA	NA	NA	NA	NA	NA	NA	NA	NA	NA	NA	NA	NA	NA	NA	NA	NA	NA	NA	NA	NA	NA	NA	NA	NA	NA	NA	NA	NA	NA	NA
YBR263W	YBR263W	0	0	0	0	NA	0	NA	0	0	1	0	0	0	0	0	0	0	0	0	0	1	1	0	NA	NA	NA	NA	NA	NA	NA	NA	NA	0	0	NA	NA	1	NA	0	0	1	0	NA	NA	NA	NA	1	0
YBR264C	YBR264C	0	0	0	0	0	0	NA	0	NA	NA	NA	NA	NA	NA	NA	NA	NA	NA	NA	NA	NA	NA	NA	NA	NA	NA	NA	NA	NA	NA	NA	NA	NA	NA	NA	NA	NA	NA	NA	NA	NA	NA	NA	NA	NA	NA	NA	NA
YBR265W	YBR265W	0	0	0	0	0	0	1	0	0	0	0	0	0	0	0	0	0	0	0	0	0	0	0	1	0	0	0	0	0	0	0	0	1	1	0	0	0	0	1	1	1	0	0	1	0	0	0	0
YBR267W	YBR267W	0	0	0	0	0	0	0	0	0	0	1	0	0	0	0	0	0	0	0	0	0	0	0	NA	NA	NA	NA	NA	NA	NA	NA	NA	0	0	NA	NA	1	NA	0	0	0	0	0	0	0	NA	NA	NA
YBR268W	YBR268W	1	1	NA	1	1	NA	1	1	1	1	1	1	1	1	1	1	1	1	1	1	1	1	1	NA	0	NA	NA	NA	NA	NA	NA	NA	NA	NA	NA	NA	NA	NA	NA	NA	NA	NA	NA	NA	NA	NA	NA	NA
YBR269C	YBR269C	0	0	0	0	0	0	1	0	0	0	1	1	0	0	0	0	0	0	1	0	0	1	0	0	0	0	0	0	0	NA	0	0	0	0	1	NA	1	0	1	0	0	0	NA	0	1	1	0	0
YBR270C	YBR270C	0	0	0	0	0	0	1	0	1	0	NA	NA	NA	NA	NA	NA	NA	NA	NA	NA	NA	NA	NA	0	NA	NA	NA	NA	NA	NA	NA	NA	NA	NA	NA	0	NA	0	NA	NA	NA	0	NA	NA	NA	NA	NA	NA
YBR271W	YBR271W	0	0	0	0	0	0	0	0	0	1	0	0	0	0	0	0	0	0	0	0	1	1	1	0	0	0	0	0	NA	NA	0	0	0	0	0	0	0	1	0	0	0	0	NA	0	1	1	0	0
YBR272C	YBR272C	0	0	0	0	0	0	0	0	0	NA	0	0	0	0	0	NA	NA	NA	NA	0	0	0	NA	NA	NA	NA	NA	NA	NA	NA	NA	NA	NA	NA	NA	NA	NA	NA	NA	NA	NA	NA	NA	NA	NA	NA	NA	NA
YBR273C	YBR273C	0	0	0	0	1	NA	1	0	0	0	0	0	1	1	1	0	0	0	0	0	0	0	NA	NA	NA	0	0	NA	NA	NA	1	0	NA	NA	NA	NA	NA	NA	NA	NA	NA	NA	NA	NA	NA	NA	NA	0
YBR274W	YBR274W	0	0	0	0	NA	0	0	0	0	0	0	0	NA	NA	NA	NA	NA	NA	NA	NA	0	0	NA	0	0	0	0	0	0	0	0	0	0	0	0	0	0	0	0	0	0	0	0	0	0	0	0	0
YBR275C	YBR275C	0	0	0	0	NA	0	0	0	0	0	0	0	0	0	NA	NA	NA	NA	NA	NA	0	0	NA	NA	NA	NA	NA	NA	NA	NA	NA	NA	NA	NA	NA	NA	NA	NA	NA	NA	NA	NA	NA	NA	NA	NA	NA	NA
YBR276C	YBR276C	0	0	0	0	NA	0	0	0	0	0	0	0	NA	0	0	0	0	0	0	0	0	0	0	NA	0	0	0	0	NA	NA	0	0	NA	NA	0	NA	NA	NA	NA	NA	NA	NA	NA	0	1	1	0	0
YBR278W	YBR278W	0	0	0	1	0	0	0	0	NA	NA	0	0	NA	NA	NA	NA	0	NA	0	NA	1	NA	NA	NA	NA	0	0	0	NA	NA	0	0	NA	NA	NA	NA	NA	NA	NA	NA	NA	NA	0	0	NA	NA	0	0
YBR279W	YBR279W	0	0	0	0	NA	0	0	0	0	0	0	0	0	0	1	0	0	0	0	0	0	0	0	0	0	0	0	0	0	0	0	1	0	0	0	0	0	0	0	0	0	0	0	0	0	0	0	0
YBR280C	YBR280C	0	0	0	0	NA	0	0	0	NA	0	0	0	0	0	0	1	0	0	0	0	0	0	0	NA	NA	0	0	NA	0	0	NA	0	NA	NA	NA	NA	NA	NA	NA	NA	NA	NA	NA	NA	NA	NA	0	0
YBR281C	YBR281C	0	0	0	0	NA	0	0	0	0	0	0	0	1	1	0	0	0	0	0	0	0	0	0	0	0	0	0	0	0	0	0	0	0	0	0	0	1	0	0	NA	0	0	0	0	0	0	0	0
YBR282W	YBR282W	1	1	1	1	1	1	1	1	1	1	1	1	1	1	1	1	1	1	1	1	1	1	1	1	1	NA	NA	NA	NA	NA	NA	NA	NA	NA	NA	NA	NA	NA	NA	NA	NA	NA	NA	NA	NA	NA	NA	0
YBR283C	YBR283C	0	0	0	0	0	1	1	0	0	0	0	0	1	1	1	1	0	0	0	0	0	0	NA	NA	NA	NA	NA	NA	NA	NA	NA	NA	NA	NA	NA	NA	NA	NA	NA	NA	NA	NA	0	NA	NA	NA	NA	NA
YBR284W	YBR284W	1	1	0	0	0	0	NA	NA	NA	NA	NA	NA	NA	NA	NA	NA	NA	NA	NA	NA	NA	NA	NA	NA	NA	NA	NA	NA	NA	NA	NA	NA	NA	NA	NA	NA	NA	NA	NA	NA	NA	NA	NA	NA	NA	NA	NA	NA
YBR285W	YBR285W	0	0	NA	NA	0	0	NA	NA	NA	NA	NA	NA	NA	NA	NA	NA	NA	NA	NA	NA	NA	NA	NA	NA	NA	NA	NA	NA	NA	NA	NA	NA	NA	NA	NA	NA	NA	NA	NA	NA	NA	NA	NA	NA	NA	NA	NA	NA
YBR286W	YBR286W	0	0	0	0	0	0	0	0	0	0	0	0	0	0	0	0	1	1	0	0	0	0	1	1	0	0	0	1	0	0	0	0	1	1	1	0	1	0	0	0	0	0	NA	0	0	0	0	0
YBR287W	YBR287W	0	0	0	0	0	0	0	0	0	0	0	0	0	0	0	0	0	1	0	0	0	1	1	0	0	0	0	0	0	0	0	0	0	0	0	0	0	0	0	0	0	0	0	0	0	0	0	0
YBR288C	YBR288C	0	0	0	0	0	1	0	0	0	1	0	0	0	0	0	0	1	0	0	0	0	NA	0	0	0	NA	NA	NA	NA	NA	NA	NA	0	0	NA	NA	NA	NA	NA	NA	NA	NA	NA	NA	NA	NA	0	0
YBR289W	YBR289W	1	1	0	0	NA	0	0	0	0	0	1	0	0	0	0	0	0	1	0	0	1	NA	0	0	0	NA	NA	NA	NA	NA	NA	0	NA	NA	0	NA	NA	NA	NA	NA	NA	NA	NA	NA	NA	NA	0	NA
YBR290W	YBR290W	0	0	0	0	NA	0	0	0	0	0	0	0	0	0	0	0	0	0	0	0	0	0	0	0	0	0	0	0	NA	NA	0	0	0	0	0	0	0	0	0	NA	0	0	NA	0	0	0	0	0
YBR291C	YBR291C	0	0	0	NA	0	0	0	0	0	0	0	0	0	0	0	1	NA	0	NA	NA	0	0	0	0	0	0	0	0	NA	0	1	1	0	0	0	0	NA	0	0	1	1	0	0	0	0	0	0	0
YBR293W	YBR293W	0	0	0	0	0	0	NA	NA	0	0	NA	NA	NA	NA	NA	NA	NA	NA	NA	0	0	0	1	0	0	0	0	0	0	0	0	0	0	0	0	0	0	0	0	0	0	0	0	0	0	0	0	NA
YBR294W	YBR294W	0	0	0	0	NA	0	NA	NA	0	0	1	NA	NA	NA	NA	NA	NA	NA	0	NA	NA	0	0	NA	NA	0	0	0	0	0	NA	NA	NA	NA	NA	NA	NA	NA	1	NA	NA	NA	NA	NA	1	1	NA	NA
YBR295W	YBR295W	0	0	0	0	0	NA	NA	NA	NA	NA	NA	NA	NA	NA	NA	NA	NA	NA	NA	NA	NA	NA	NA	0	0	0	0	0	0	0	0	0	0	0	0	0	0	0	NA	0	NA	0	NA	0	0	0	NA	0
YBR296C	YBR296C	0	0	1	0	1	0	NA	NA	0	0	0	NA	0	0	0	0	0	0	0	0	0	0	0	0	0	0	0	0	0	0	0	0	0	NA	0	0	0	0	0	0	0	0	0	0	0	0	0	0
YBR296C-A	YBR296C-A	0	0	NA	NA	NA	NA	NA	NA	NA	NA	NA	NA	NA	NA	NA	NA	NA	NA	NA	NA	NA	NA	NA	NA	NA	NA	NA	NA	NA	NA	NA	NA	NA	NA	NA	NA	NA	NA	NA	NA	NA	NA	NA	NA	NA	NA	NA	NA
YBR297W	YBR297W	0	0	0	0	1	NA	NA	NA	NA	NA	NA	NA	NA	NA	NA	NA	NA	NA	NA	NA	NA	NA	NA	NA	NA	NA	NA	NA	NA	NA	NA	NA	NA	NA	NA	NA	NA	NA	NA	NA	NA	NA	NA	NA	NA	NA	NA	NA
YBR298C	YBR298C	0	0	0	0	NA	0	NA	NA	NA	0	0	NA	NA	NA	NA	NA	NA	NA	NA	NA	NA	NA	NA	NA	NA	NA	NA	NA	NA	NA	NA	NA	NA	NA	NA	NA	NA	NA	NA	NA	NA	NA	NA	NA	NA	NA	NA	NA
YBR298C-A	YBR298C-A	0	0	NA	NA	NA	NA	NA	NA	NA	NA	NA	NA	NA	NA	NA	NA	NA	NA	NA	NA	NA	NA	NA	NA	NA	NA	NA	NA	NA	NA	NA	NA	NA	NA	NA	NA	NA	NA	NA	NA	NA	NA	NA	NA	NA	NA	NA	NA
YBR299W	YBR299W	1	1	NA	NA	NA	NA	NA	NA	NA	NA	NA	NA	NA	NA	NA	NA	NA	NA	NA	NA	NA	NA	NA	NA	NA	NA	NA	NA	NA	NA	NA	NA	NA	NA	NA	NA	NA	NA	NA	NA	NA	NA	NA	NA	NA	NA	NA	NA
YBR301W	YBR301W	0	NA	0	NA	NA	0	NA	NA	NA	NA	NA	NA	NA	NA	NA	NA	NA	NA	NA	NA	NA	NA	NA	NA	NA	NA	NA	NA	NA	NA	NA	NA	NA	NA	NA	NA	NA	NA	NA	NA	NA	NA	NA	NA	NA	NA	NA	NA
YDR025W	YDR025W	0	NA	NA	NA	NA	NA	NA	NA	NA	NA	NA	NA	NA	NA	NA	NA	NA	NA	NA	NA	NA	NA	NA	NA	NA	NA	NA	NA	NA	NA	NA	NA	NA	NA	NA	NA	NA	NA	NA	NA	NA	NA	NA	NA	NA	NA	NA	NA
YNL031C	YNL031C	0	NA	NA	NA	NA	NA	NA	NA	NA	NA	NA	NA	NA	NA	NA	NA	NA	NA	NA	NA	NA	NA	NA	NA	NA	NA	NA	NA	NA	NA	NA	NA	NA	NA	NA	NA	NA	NA	NA	NA	NA	NA	NA	NA	NA	NA	NA	NA
YPL090C	YPL090C	0	NA	NA	NA	NA	NA	NA	NA	NA	NA	NA	NA	NA	NA	NA	NA	NA	NA	NA	NA	NA	NA	NA	NA	NA	NA	NA	NA	NA	NA	NA	NA	NA	NA	NA	NA	NA	NA	NA	NA	NA	NA	NA	NA	NA	NA	NA	NA
YPR080W	YPR080W	1	NA	NA	NA	NA	NA	NA	NA	NA	NA	NA	NA	NA	NA	NA	NA	NA	NA	NA	NA	NA	NA	NA	NA	NA	NA	NA	NA	NA	NA	NA	NA	NA	NA	NA	NA	NA	NA	NA	NA	NA	NA	NA	NA	NA	NA	NA	NA
YCL001W	YCL001W	0	0	0	0	0	0	0	0	0	0	0	0	0	0	1	0	0	0	0	0	NA	1	0	0	0	0	0	0	0	0	0	0	0	0	0	0	0	NA	0	0	0	0	0	0	0	0	0	0
YCL001W-A	YCL001W-A	0	0	NA	NA	NA	NA	NA	NA	NA	NA	NA	NA	NA	NA	NA	NA	NA	NA	NA	NA	NA	NA	NA	NA	NA	NA	NA	NA	NA	NA	NA	NA	NA	NA	NA	NA	NA	NA	NA	NA	NA	NA	NA	NA	NA	NA	NA	NA
YCL001W-B	YCL001W-B	0	0	NA	NA	NA	NA	NA	NA	NA	NA	NA	NA	NA	NA	NA	NA	NA	NA	NA	NA	NA	NA	NA	NA	NA	NA	NA	NA	NA	NA	NA	NA	NA	NA	NA	NA	NA	NA	NA	NA	NA	NA	NA	NA	NA	NA	NA	NA
YCL002C	YCL002C	0	NA	NA	NA	0	NA	0	1	NA	0	0	NA	1	1	1	0	0	0	NA	0	NA	0	0	NA	NA	NA	NA	NA	NA	NA	NA	NA	NA	NA	NA	NA	NA	NA	NA	NA	NA	NA	NA	NA	NA	NA	NA	NA
YCL004W	YCL004W	1	1	1	1	1	1	1	1	0	1	1	1	0	0	0	0	0	1	1	0	0	0	1	0	0	0	0	0	0	0	0	0	0	0	0	0	0	0	0	1	1	1	0	0	0	0	0	0
YCL005W	YCL005W	0	0	NA	NA	0	0	NA	0	NA	0	NA	NA	NA	NA	NA	NA	NA	NA	NA	NA	NA	NA	NA	NA	NA	NA	NA	NA	NA	NA	NA	NA	NA	NA	NA	NA	NA	NA	NA	NA	NA	NA	NA	NA	NA	NA	NA	NA
YCL005W-A	YCL005W-A	0	0	NA	NA	NA	NA	0	NA	NA	NA	NA	0	NA	NA	0	NA	NA	NA	NA	NA	NA	0	NA	NA	NA	NA	0	NA	NA	NA	NA	0	0	0	NA	NA	0	NA	NA	NA	NA	NA	NA	0	NA	NA	0	0
YCL008C	YCL008C	0	0	NA	1	0	0	0	0	0	0	0	0	0	0	0	0	0	0	NA	NA	NA	0	0	NA	NA	NA	NA	NA	NA	NA	NA	NA	NA	NA	1	NA	NA	NA	NA	NA	NA	NA	NA	NA	NA	NA	NA	NA
YCL009C	YCL009C	0	0	0	0	0	NA	0	0	0	0	0	0	0	0	0	1	0	1	0	0	0	1	0	1	0	0	0	0	0	0	0	0	0	0	0	0	0	0	0	0	0	0	NA	0	0	0	0	0
YCL010C	YCL010C	0	0	0	0	NA	0	0	0	NA	0	0	0	1	1	0	0	NA	0	0	0	0	0	NA	NA	0	NA	NA	NA	NA	NA	NA	NA	NA	NA	0	NA	NA	0	NA	NA	NA	NA	NA	NA	NA	NA	NA	NA
YCL011C	YCL011C	0	0	0	0	NA	1	NA	0	NA	NA	NA	NA	NA	NA	NA	NA	NA	NA	NA	NA	NA	NA	NA	NA	NA	NA	NA	NA	NA	NA	NA	NA	NA	NA	NA	NA	NA	NA	NA	NA	NA	NA	NA	NA	NA	NA	NA	NA
YCL012C	YCL012C	0	0	1	0	NA	1	1	NA	NA	0	NA	0	0	0	0	0	0	0	0	0	0	0	0	0	0	0	0	0	NA	NA	0	0	0	0	0	0	0	0	0	0	0	0	NA	0	0	0	0	0
YCL014W	YCL014W	0	0	0	0	0	0	0	0	0	0	0	0	NA	NA	NA	NA	NA	NA	0	0	0	0	NA	NA	NA	NA	NA	NA	NA	NA	NA	NA	NA	NA	NA	NA	NA	NA	NA	0	0	NA	NA	NA	NA	NA	NA	NA
YCL016C	YCL016C	0	0	0	1	0	0	0	0	0	0	0	0	0	0	0	0	0	0	0	0	1	0	0	NA	NA	NA	NA	NA	NA	NA	NA	NA	NA	NA	NA	NA	NA	NA	NA	NA	NA	NA	NA	NA	NA	NA	0	0
YCL017C	YCL017C	0	0	0	0	0	0	1	0	0	0	0	0	0	0	0	0	0	1	0	0	0	0	0	0	0	0	0	0	0	0	0	0	0	0	1	0	0	1	0	0	0	0	1	0	0	0	0	0
YCL018W	YCL018W	1	NA	NA	NA	1	1	0	0	0	0	0	0	0	0	0	0	0	0	0	0	0	0	0	0	0	0	0	0	0	0	0	0	0	0	0	1	1	0	0	0	0	0	NA	0	0	0	0	0
YCL019W	YCL019W	0	NA	NA	NA	NA	NA	NA	NA	NA	NA	NA	NA	NA	NA	NA	NA	NA	NA	NA	NA	NA	NA	NA	NA	NA	NA	NA	NA	NA	NA	NA	NA	NA	NA	NA	NA	NA	NA	NA	NA	NA	NA	NA	NA	NA	NA	NA	NA
YCL020W	YCL020W	0	NA	NA	NA	NA	NA	NA	NA	NA	NA	NA	NA	NA	NA	NA	NA	NA	NA	NA	NA	NA	NA	NA	NA	NA	NA	NA	NA	NA	NA	NA	NA	NA	NA	NA	NA	NA	NA	NA	NA	NA	NA	NA	NA	NA	NA	NA	NA
YCL021W-A	YCL021W-A	0	0	NA	NA	0	0	NA	NA	NA	NA	NA	NA	NA	NA	NA	NA	NA	NA	NA	NA	NA	NA	NA	NA	NA	NA	NA	NA	NA	NA	NA	NA	NA	NA	NA	NA	NA	NA	NA	NA	NA	NA	NA	NA	NA	NA	NA	NA
YCL024W	YCL024W	1	1	1	0	0	0	NA	NA	0	NA	NA	NA	0	0	0	NA	0	0	0	0	0	0	0	NA	NA	0	0	0	0	0	0	0	0	0	NA	NA	NA	NA	0	0	0	NA	NA	0	NA	0	NA	0
YCL025C	YCL025C	0	0	0	0	0	0	NA	0	NA	NA	0	NA	NA	NA	NA	NA	NA	NA	NA	NA	NA	NA	NA	NA	NA	NA	NA	NA	NA	NA	NA	NA	NA	NA	NA	NA	NA	NA	NA	NA	NA	NA	NA	NA	NA	NA	NA	NA
YCL026C-A	YCL026C-A	0	0	0	NA	NA	NA	NA	NA	0	NA	NA	NA	NA	NA	NA	NA	NA	NA	NA	NA	NA	NA	NA	0	NA	0	0	0	NA	0	0	0	NA	NA	NA	0	0	0	0	1	1	1	0	0	0	0	1	0
YCL026C-B	YCL026C-B	0	NA	0	0	0	0	1	0	NA	0	0	NA	NA	NA	NA	NA	NA	NA	NA	NA	NA	NA	NA	NA	NA	NA	NA	NA	0	NA	NA	NA	NA	NA	NA	NA	NA	NA	NA	NA	NA	NA	NA	NA	NA	NA	NA	NA
YCL027W	YCL027W	0	0	0	0	0	1	0	0	0	0	0	0	1	0	1	0	0	NA	0	0	0	0	NA	NA	NA	NA	NA	NA	NA	NA	NA	NA	NA	NA	NA	NA	NA	NA	NA	NA	NA	NA	NA	NA	NA	NA	NA	NA
YCL028W	YCL028W	0	0	0	0	0	0	0	1	0	0	NA	0	NA	NA	NA	NA	NA	NA	NA	NA	NA	NA	NA	NA	NA	NA	NA	NA	NA	NA	NA	NA	NA	NA	NA	NA	NA	NA	NA	NA	NA	NA	NA	NA	NA	NA	NA	NA
YCL029C	YCL029C	1	1	1	1	1	1	0	0	0	0	0	0	0	0	0	0	1	0	0	0	0	NA	1	NA	0	0	0	0	0	0	0	NA	0	0	NA	0	0	NA	0	0	0	0	0	0	0	0	0	NA
YCL030C	YCL030C	1	1	0	0	0	0	0	0	0	0	0	0	0	0	1	0	0	0	0	0	0	0	0	0	0	0	0	0	0	0	0	0	0	0	1	0	0	0	0	0	0	0	0	0	0	0	0	0
YCL031C	YCL031C	0	0	0	0	0	0	0	0	0	0	0	0	1	1	0	0	0	0	0	0	1	0	0	0	0	0	0	0	0	0	0	0	1	0	0	0	0	0	0	0	0	0	1	NA	0	0	0	0
YCL032W	YCL032W	0	0	0	0	0	0	0	0	0	0	0	0	NA	NA	NA	NA	NA	NA	0	NA	NA	NA	0	NA	0	NA	NA	NA	NA	NA	NA	NA	NA	NA	NA	NA	NA	NA	NA	0	0	NA	NA	NA	NA	NA	NA	NA
YCL033C	YCL033C	0	0	1	1	NA	0	0	0	0	1	0	1	0	0	0	0	0	0	0	0	0	0	0	0	0	0	0	0	0	0	0	0	1	1	0	0	0	0	1	0	0	0	0	0	0	NA	0	0
YCL034W	YCL034W	1	1	1	1	0	0	0	0	0	0	0	0	0	0	1	0	0	NA	0	0	0	0	NA	0	0	0	0	0	0	0	0	0	0	0	0	0	0	0	0	0	0	0	NA	0	NA	0	0	0
YCL035C	YCL035C	0	0	1	1	0	0	0	NA	0	NA	NA	NA	0	0	0	0	0	0	NA	0	0	0	0	0	NA	0	0	0	NA	NA	0	0	0	0	0	NA	NA	0	0	NA	NA	0	0	NA	NA	0	0	0
YCL036W	YCL036W	1	1	1	0	1	1	NA	NA	NA	NA	NA	NA	NA	NA	NA	0	1	0	NA	NA	1	NA	NA	NA	NA	NA	NA	0	NA	NA	NA	NA	NA	NA	NA	NA	NA	NA	NA	NA	NA	NA	NA	NA	NA	NA	NA	NA
YCL037C	YCL037C	0	0	0	0	0	0	0	0	NA	0	0	1	NA	NA	NA	NA	NA	0	NA	NA	NA	NA	NA	NA	NA	NA	NA	NA	NA	NA	NA	NA	NA	NA	NA	NA	NA	NA	NA	NA	NA	NA	NA	NA	NA	NA	NA	NA
YCL038C	YCL038C	0	0	1	1	1	0	0	0	0	0	0	0	0	0	0	0	NA	NA	NA	0	NA	0	0	0	0	0	0	0	0	0	0	0	0	0	0	0	0	0	0	0	0	0	0	1	0	0	0	0
YCL039W	YCL039W	0	0	0	0	1	0	0	1	0	0	0	0	0	0	0	0	0	0	0	NA	1	0	0	0	NA	NA	0	NA	0	0	NA	NA	NA	NA	NA	0	0	0	0	0	0	0	0	0	0	0	0	0
YCL040W	YCL040W	1	1	0	1	0	0	0	1	0	0	NA	0	NA	NA	NA	NA	NA	NA	NA	NA	NA	NA	NA	NA	NA	NA	NA	NA	NA	NA	NA	NA	NA	NA	NA	NA	NA	NA	NA	NA	NA	NA	NA	NA	NA	NA	NA	NA
YCL042W	YCL042W	0	NA	NA	NA	NA	NA	NA	NA	NA	NA	NA	NA	NA	NA	NA	NA	NA	NA	NA	NA	NA	NA	NA	NA	NA	NA	NA	NA	NA	NA	NA	NA	NA	NA	NA	NA	NA	NA	NA	NA	NA	NA	NA	NA	NA	NA	NA	NA
YCL043C	YCL043C	0	0	0	0	0	1	0	0	0	0	0	0	NA	0	0	0	0	0	NA	0	0	0	NA	NA	NA	NA	NA	NA	NA	NA	NA	NA	NA	NA	NA	NA	NA	NA	NA	NA	NA	NA	NA	NA	NA	NA	NA	NA
YCL044C	YCL044C	0	0	0	1	0	0	0	0	1	1	1	0	0	0	1	0	NA	NA	NA	0	0	0	NA	NA	NA	NA	NA	NA	NA	NA	NA	NA	NA	NA	NA	NA	NA	NA	NA	NA	NA	NA	NA	NA	NA	NA	NA	NA
YCL045C	YCL045C	0	0	0	0	NA	0	1	0	1	0	0	0	0	NA	NA	0	NA	NA	0	NA	0	0	NA	0	0	0	0	0	0	0	0	0	0	0	0	0	0	0	0	0	0	0	NA	0	0	0	0	0
YCL047C	YCL047C	1	1	0	0	0	0	0	0	0	0	NA	0	0	0	0	0	0	0	0	0	0	0	1	0	0	0	0	0	0	0	0	0	0	0	0	1	0	0	0	0	0	0	0	0	0	0	0	0
YCL048W	YCL048W	0	0	0	0	0	0	0	0	0	0	0	0	NA	NA	NA	NA	NA	0	NA	0	NA	0	NA	NA	NA	NA	NA	NA	NA	NA	NA	NA	NA	NA	NA	NA	NA	NA	NA	NA	NA	NA	NA	NA	NA	NA	NA	NA
YCL048W-A	YCL048W-A	1	1	1	1	NA	1	NA	NA	NA	NA	NA	NA	NA	NA	NA	NA	NA	NA	NA	NA	NA	NA	NA	NA	NA	NA	NA	NA	NA	NA	NA	NA	NA	NA	NA	NA	NA	NA	NA	NA	NA	NA	NA	NA	NA	NA	NA	NA
YCL049C	YCL049C	0	0	0	0	0	0	0	0	NA	NA	NA	NA	NA	NA	NA	NA	NA	NA	NA	NA	NA	NA	NA	NA	NA	NA	NA	NA	NA	NA	NA	NA	NA	NA	NA	NA	NA	NA	NA	NA	NA	NA	NA	NA	NA	NA	NA	NA
YCL050C	YCL050C	1	1	1	1	1	0	NA	0	NA	0	NA	NA	0	0	NA	NA	NA	0	0	0	NA	0	0	0	NA	0	0	0	0	0	0	0	0	0	0	0	0	0	1	1	1	0	NA	NA	NA	NA	NA	0
YCL051W	YCL051W	0	0	0	1	0	0	0	0	0	0	0	NA	NA	NA	NA	NA	NA	NA	NA	NA	0	NA	NA	NA	NA	NA	NA	NA	NA	NA	NA	NA	NA	NA	NA	NA	NA	NA	NA	NA	NA	NA	NA	NA	NA	NA	NA	NA
YCL052C	YCL052C	0	0	0	1	1	1	0	0	0	0	0	0	0	0	0	0	0	1	0	0	0	0	0	0	0	NA	NA	NA	NA	NA	NA	NA	NA	NA	NA	NA	NA	NA	0	NA	NA	NA	1	0	0	0	0	NA
YCL054W	YCL054W	0	0	0	0	0	0	0	0	0	0	0	0	0	0	0	NA	0	0	1	0	0	0	0	1	0	0	0	0	0	0	0	0	1	1	1	NA	0	0	1	1	0	0	1	1	0	0	0	0
YCL055W	YCL055W	0	0	0	0	0	0	1	0	0	0	0	0	0	0	0	1	0	1	0	0	0	0	0	NA	NA	NA	NA	NA	NA	NA	NA	NA	NA	NA	NA	NA	NA	NA	NA	NA	NA	NA	NA	NA	NA	NA	NA	NA
YCL056C	YCL056C	0	0	NA	NA	0	NA	NA	NA	NA	NA	0	NA	NA	NA	NA	NA	NA	NA	NA	NA	NA	NA	NA	NA	NA	NA	NA	NA	NA	NA	NA	NA	NA	NA	NA	NA	NA	NA	NA	NA	NA	NA	NA	NA	NA	NA	NA	NA
YCL057C-A	YCL057C-A	1	1	1	1	1	1	1	0	0	0	1	0	0	0	0	1	0	NA	NA	0	1	0	0	1	0	0	0	0	NA	NA	0	0	0	0	1	NA	0	0	0	NA	0	0	NA	0	0	NA	1	0
YCL057W	YCL057W	0	0	0	0	NA	0	0	0	NA	0	0	0	0	0	0	0	0	0	0	NA	NA	0	0	0	0	0	0	0	0	0	0	0	0	0	0	NA	0	0	NA	0	0	0	0	0	0	0	0	0
YCL058W-A	YCL058W-A	0	0	0	0	NA	0	0	0	NA	0	NA	0	NA	NA	NA	NA	NA	NA	NA	NA	NA	NA	NA	NA	NA	NA	NA	NA	NA	NA	NA	NA	NA	NA	NA	NA	NA	NA	NA	NA	NA	NA	NA	NA	NA	NA	NA	NA
YCL059C	YCL059C	0	0	0	0	0	0	0	0	0	0	0	0	0	0	0	0	0	0	1	1	0	0	0	0	0	0	0	0	0	0	0	0	0	0	0	0	1	0	0	0	0	0	0	0	0	0	0	NA
YCL061C	YCL061C	0	0	0	0	0	0	0	0	0	0	0	0	NA	0	0	0	0	NA	0	0	0	NA	0	1	NA	NA	NA	0	0	0	1	NA	NA	NA	NA	0	0	NA	NA	0	0	NA	NA	NA	1	1	NA	NA
YCL063W	YCL063W	0	0	0	0	0	0	1	0	0	0	0	NA	NA	NA	NA	NA	NA	NA	NA	NA	NA	NA	NA	NA	NA	NA	NA	NA	NA	NA	NA	NA	NA	NA	NA	NA	NA	NA	NA	NA	NA	NA	NA	NA	NA	NA	NA	NA
YCL064C	YCL064C	0	0	0	0	0	0	0	0	NA	0	0	0	0	0	0	0	0	1	0	0	0	1	0	0	0	1	1	1	1	1	0	0	0	0	0	0	0	0	0	1	1	0	NA	0	0	0	0	0
YCL066W	YCL066W	0	0	0	0	1	1	0	NA	0	NA	1	NA	NA	NA	NA	0	NA	NA	0	NA	NA	NA	NA	NA	NA	NA	NA	NA	NA	NA	NA	NA	NA	NA	NA	NA	NA	NA	NA	NA	NA	NA	NA	NA	NA	NA	NA	NA
YCL067C	YCL067C	1	1	1	1	1	1	NA	NA	NA	NA	NA	NA	NA	NA	NA	NA	NA	NA	NA	NA	NA	NA	NA	NA	NA	NA	NA	NA	NA	NA	NA	NA	NA	NA	NA	NA	NA	NA	NA	NA	NA	NA	NA	NA	NA	NA	NA	NA
YCL068C	YCL068C	0	0	NA	NA	NA	NA	NA	NA	NA	NA	NA	NA	NA	NA	NA	NA	NA	NA	NA	NA	NA	NA	NA	NA	NA	NA	NA	NA	NA	NA	NA	NA	NA	NA	NA	NA	NA	NA	NA	NA	NA	NA	NA	NA	NA	NA	NA	NA
YCL069W	YCL069W	0	NA	NA	NA	0	NA	NA	NA	0	0	1	NA	NA	NA	NA	NA	NA	NA	NA	1	NA	NA	NA	NA	NA	NA	NA	NA	NA	NA	1	NA	NA	NA	NA	NA	NA	0	NA	NA	NA	NA	NA	NA	NA	NA	NA	NA
YCL073C	YCL073C	0	0	NA	NA	NA	NA	NA	NA	NA	NA	NA	NA	NA	NA	NA	NA	NA	NA	NA	NA	NA	NA	NA	NA	0	NA	NA	NA	NA	NA	NA	NA	NA	NA	NA	NA	NA	NA	NA	NA	NA	NA	NA	NA	NA	NA	0	NA
YCR002C	YCR002C	0	0	0	0	NA	0	0	0	NA	1	0	0	0	0	0	0	0	1	0	0	0	0	0	1	0	0	0	NA	0	0	0	0	0	0	0	0	0	0	0	0	0	0	NA	0	0	0	0	0
YCR003W	YCR003W	1	1	1	1	1	1	1	1	1	1	1	1	1	1	1	1	1	1	1	1	1	1	1	NA	NA	NA	NA	NA	NA	NA	NA	NA	NA	NA	NA	NA	NA	NA	NA	NA	NA	NA	NA	NA	NA	NA	0	NA
YCR004C	YCR004C	0	0	0	0	0	0	1	0	0	0	0	NA	0	0	0	NA	NA	NA	NA	NA	NA	NA	NA	NA	0	NA	0	0	NA	NA	NA	NA	0	0	NA	NA	0	NA	0	NA	NA	NA	NA	NA	NA	NA	NA	NA
YCR005C	YCR005C	0	0	0	0	0	0	NA	NA	NA	NA	NA	NA	NA	NA	NA	0	0	0	0	0	0	0	1	0	0	0	0	0	0	0	0	0	0	0	0	0	0	0	0	0	0	0	0	0	0	0	0	0
YCR007C	YCR007C	1	1	0	0	1	0	0	NA	NA	NA	NA	NA	NA	NA	NA	NA	NA	NA	NA	NA	NA	NA	NA	NA	NA	NA	NA	NA	NA	NA	NA	NA	NA	NA	NA	NA	NA	NA	NA	NA	NA	NA	NA	NA	NA	NA	NA	NA
YCR008W	YCR008W	0	0	0	0	0	0	0	0	0	1	0	0	0	0	0	0	0	0	0	1	0	0	0	0	0	0	0	0	0	0	0	0	0	0	NA	0	0	0	0	0	0	0	0	0	0	0	0	1
YCR009C	YCR009C	0	0	0	0	0	0	0	0	0	0	0	0	1	0	0	0	0	0	0	0	0	1	0	0	0	0	0	0	0	0	0	0	0	0	0	NA	0	0	0	0	0	0	NA	0	0	0	0	0
YCR010C	YCR010C	0	0	0	0	NA	0	0	NA	NA	NA	NA	NA	NA	NA	NA	NA	NA	NA	NA	NA	NA	NA	NA	NA	NA	NA	NA	NA	NA	NA	NA	NA	NA	NA	NA	NA	NA	NA	NA	NA	NA	NA	NA	NA	NA	NA	NA	NA
YCR011C	YCR011C	1	1	1	1	NA	1	0	0	0	0	0	0	0	0	0	0	0	0	0	0	0	0	NA	0	0	1	1	1	1	1	1	1	0	0	0	0	0	1	1	1	1	1	0	0	1	1	0	0
YCR012W	YCR012W	0	0	0	0	0	0	0	0	0	0	0	0	0	0	0	0	0	0	0	0	0	0	0	0	0	0	0	0	0	0	0	0	0	0	0	0	1	0	0	1	1	0	NA	0	0	0	0	0
YCR014C	YCR014C	0	0	0	0	0	1	0	0	0	NA	0	0	NA	NA	NA	NA	NA	NA	NA	NA	NA	NA	1	1	NA	NA	NA	NA	NA	NA	1	NA	NA	NA	NA	0	NA	NA	NA	0	0	0	0	1	NA	NA	0	0
YCR015C	YCR015C	0	0	0	0	0	0	0	0	0	0	0	NA	0	0	0	0	0	NA	0	0	0	0	0	NA	NA	NA	NA	NA	NA	NA	NA	NA	NA	NA	NA	NA	NA	NA	NA	NA	NA	NA	NA	NA	NA	NA	0	NA
YCR016W	YCR016W	0	0	0	0	0	0	0	0	0	0	0	NA	0	0	0	0	0	NA	0	0	1	0	NA	NA	NA	NA	NA	NA	NA	NA	0	NA	NA	0	0	0	1	NA	NA	NA	NA	NA	0	NA	0	NA	NA	NA
YCR017C	YCR017C	0	0	0	0	NA	1	0	0	0	0	0	0	0	0	1	1	0	0	0	0	0	0	0	0	0	0	0	0	0	0	0	0	0	0	0	NA	0	0	0	0	0	0	NA	0	0	0	0	0
YCR018C	YCR018C	0	0	NA	NA	0	NA	NA	NA	NA	NA	NA	NA	NA	NA	NA	NA	NA	NA	NA	NA	NA	NA	NA	NA	NA	NA	NA	NA	NA	NA	NA	NA	NA	NA	NA	NA	NA	NA	NA	NA	NA	NA	NA	NA	NA	NA	NA	NA
YCR019W	YCR019W	0	0	1	1	0	0	1	0	0	0	0	NA	NA	0	0	0	0	0	1	0	0	0	0	0	0	1	1	1	1	1	0	0	0	0	0	1	0	1	0	0	0	0	NA	0	0	0	0	0
YCR020C	YCR020C	0	0	0	0	0	1	0	0	0	0	0	NA	0	0	0	0	0	0	0	0	0	0	NA	NA	NA	NA	NA	NA	NA	NA	NA	NA	NA	NA	NA	NA	NA	NA	NA	NA	NA	NA	NA	NA	NA	NA	NA	NA
YCR020C-A	YCR020C-A	0	0	NA	NA	0	NA	0	0	0	1	0	0	0	0	0	0	0	NA	0	0	1	0	NA	NA	NA	NA	NA	NA	NA	NA	NA	NA	NA	NA	NA	NA	NA	NA	NA	NA	NA	NA	NA	NA	NA	NA	NA	NA
YCR020W-B	YCR020W-B	1	1	1	NA	1	NA	0	NA	0	NA	NA	0	NA	NA	NA	NA	NA	NA	NA	NA	NA	NA	NA	NA	NA	NA	NA	NA	NA	NA	NA	NA	NA	NA	NA	NA	NA	NA	NA	NA	NA	NA	NA	NA	NA	NA	NA	NA
YCR021C	YCR021C	0	0	0	0	0	0	1	0	0	0	NA	NA	0	0	0	0	0	0	NA	NA	NA	0	NA	0	0	0	0	NA	0	0	0	0	NA	NA	NA	NA	0	NA	0	0	0	0	0	NA	0	0	NA	NA
YCR023C	YCR023C	0	0	0	0	0	0	0	NA	NA	0	NA	0	0	0	0	0	0	0	0	0	0	1	NA	0	1	0	0	0	1	0	0	0	0	0	0	0	0	0	1	0	0	0	1	1	0	0	0	0
YCR024C	YCR024C	1	1	1	1	1	1	1	0	1	1	1	1	1	1	1	1	1	1	1	1	1	1	1	1	0	0	0	0	0	0	0	0	0	0	0	0	0	NA	1	0	0	0	0	1	1	1	0	0
YCR024C-A	YCR024C-A	0	0	NA	NA	NA	NA	1	NA	NA	NA	NA	NA	NA	NA	NA	NA	NA	NA	NA	NA	NA	NA	NA	NA	NA	NA	NA	NA	NA	NA	NA	NA	NA	NA	NA	NA	NA	NA	NA	NA	NA	NA	NA	NA	NA	NA	NA	NA
YCR024C-B	YCR024C-B	0	NA	NA	NA	NA	NA	NA	NA	NA	NA	NA	NA	NA	NA	NA	NA	NA	NA	NA	NA	NA	NA	NA	NA	NA	NA	NA	NA	NA	NA	NA	NA	NA	NA	NA	NA	NA	NA	NA	NA	NA	NA	NA	NA	NA	NA	NA	NA
YCR026C	YCR026C	0	0	0	0	0	0	0	0	NA	0	NA	0	NA	NA	NA	0	NA	0	NA	NA	NA	NA	NA	NA	NA	NA	NA	NA	NA	NA	NA	NA	NA	NA	NA	NA	NA	NA	NA	NA	NA	NA	NA	NA	NA	NA	0	NA
YCR027C	YCR027C	0	0	0	0	0	0	0	NA	0	1	1	NA	0	0	0	0	0	0	0	0	0	0	0	0	0	0	0	0	0	0	0	0	0	0	0	0	0	0	0	0	0	0	0	0	0	0	0	0
YCR028C	YCR028C	0	0	0	0	NA	0	0	0	0	0	0	0	0	0	0	0	0	NA	0	0	0	0	1	NA	NA	0	0	0	0	0	0	0	0	0	0	1	0	0	0	0	1	0	NA	0	0	0	0	0
YCR028C-A	YCR028C-A	1	1	1	1	0	1	0	NA	0	1	0	0	0	0	0	0	0	0	0	0	0	0	NA	1	NA	0	0	0	0	0	0	0	0	0	0	0	0	0	0	0	0	0	NA	0	0	0	0	NA
YCR030C	YCR030C	0	0	0	0	0	0	1	0	0	0	NA	0	0	0	0	0	NA	NA	0	0	NA	0	0	0	0	1	1	1	1	1	0	0	0	1	1	0	0	0	1	1	1	1	1	1	NA	NA	0	0
YCR031C	YCR031C	1	1	NA	1	NA	1	0	0	NA	0	NA	1	NA	NA	NA	NA	NA	NA	NA	NA	NA	NA	NA	NA	NA	NA	NA	NA	NA	NA	NA	NA	NA	NA	NA	NA	NA	NA	NA	NA	NA	NA	NA	NA	NA	NA	NA	NA
YCR032W	YCR032W	0	NA	0	0	NA	0	0	0	0	0	0	0	1	1	1	0	0	NA	0	NA	0	0	0	0	0	0	0	0	1	0	0	0	0	0	0	NA	1	1	0	1	1	1	NA	0	0	0	NA	0
YCR033W	YCR033W	1	NA	1	1	0	0	1	0	0	0	0	0	1	0	0	0	0	0	0	0	0	0	NA	NA	NA	NA	NA	NA	0	0	NA	NA	1	NA	NA	NA	NA	0	0	NA	NA	NA	NA	NA	NA	NA	NA	NA
YCR034W	YCR034W	0	0	0	0	0	0	0	0	0	0	0	0	0	0	0	0	0	1	0	0	0	0	NA	NA	NA	NA	NA	NA	NA	NA	NA	NA	NA	NA	NA	NA	NA	NA	NA	NA	NA	NA	NA	NA	NA	NA	NA	NA
YCR035C	YCR035C	0	0	0	0	0	0	0	0	0	0	0	0	0	0	0	0	0	NA	0	0	0	0	0	0	0	NA	NA	NA	NA	NA	NA	NA	NA	NA	NA	0	0	1	0	NA	NA	0	NA	NA	NA	NA	0	0
YCR036W	YCR036W	0	0	0	0	0	0	1	0	0	0	0	0	0	0	0	0	0	NA	0	0	0	0	0	0	0	0	0	0	0	0	0	0	1	1	NA	0	1	NA	0	0	0	0	0	0	0	0	0	0
YCR037C	YCR037C	0	0	0	NA	NA	0	0	0	NA	NA	NA	NA	NA	NA	NA	NA	NA	NA	NA	NA	NA	NA	NA	NA	NA	NA	NA	NA	NA	NA	NA	NA	NA	NA	NA	NA	NA	NA	NA	NA	NA	NA	NA	NA	NA	NA	NA	NA
YCR038C	YCR038C	0	NA	0	0	0	0	NA	0	0	NA	NA	0	0	0	0	1	0	0	0	0	0	0	NA	NA	NA	NA	NA	NA	NA	NA	NA	NA	NA	NA	NA	NA	NA	NA	NA	NA	NA	NA	NA	NA	NA	NA	NA	NA
YCR039C	YCR039C	1	NA	NA	NA	NA	NA	NA	NA	NA	NA	NA	NA	NA	NA	NA	NA	NA	NA	NA	NA	NA	NA	NA	NA	NA	NA	NA	NA	NA	NA	NA	NA	NA	NA	NA	NA	NA	NA	NA	NA	NA	NA	NA	NA	NA	NA	NA	NA
YCR040W	YCR040W	0	NA	NA	NA	NA	NA	NA	NA	NA	NA	NA	NA	NA	NA	NA	NA	NA	NA	NA	NA	NA	NA	NA	NA	NA	NA	NA	NA	NA	NA	NA	NA	NA	NA	NA	NA	NA	NA	NA	NA	NA	NA	NA	NA	NA	NA	NA	NA
YCR042C	YCR042C	0	0	0	1	NA	1	1	0	0	0	0	0	0	0	0	0	0	1	0	0	1	0	1	0	0	0	0	0	0	0	0	0	0	0	NA	0	0	0	0	0	0	0	0	0	0	0	0	0
YCR043C	YCR043C	0	0	NA	0	0	1	0	NA	0	0	0	0	NA	NA	NA	NA	NA	NA	NA	NA	NA	NA	NA	NA	NA	NA	NA	NA	NA	NA	NA	NA	NA	NA	NA	NA	NA	NA	NA	NA	NA	NA	NA	NA	NA	NA	NA	NA
YCR044C	YCR044C	0	0	0	0	NA	1	0	0	0	0	0	0	0	0	0	0	0	0	0	0	0	1	1	0	0	0	0	1	0	0	0	0	0	0	0	0	0	0	0	0	0	0	NA	0	0	NA	0	0
YCR045C	YCR045C	0	0	0	0	0	0	0	0	0	0	0	0	0	0	0	0	0	0	0	0	0	1	0	NA	NA	NA	NA	NA	NA	NA	NA	NA	NA	NA	NA	NA	NA	NA	NA	NA	NA	NA	NA	NA	NA	NA	NA	NA
YCR046C	YCR046C	1	1	1	1	1	NA	1	1	1	1	1	1	1	1	1	NA	1	1	1	NA	1	1	1	1	0	0	0	0	0	0	0	0	0	0	0	0	0	0	0	0	0	0	0	NA	NA	0	0	0
YCR047C	YCR047C	1	1	1	0	0	0	0	0	0	0	0	0	0	0	0	0	0	0	0	0	1	0	0	0	0	0	0	0	0	0	1	0	0	0	0	0	0	0	1	0	0	0	NA	0	0	0	0	0
YCR048W	YCR048W	0	0	1	0	0	0	0	0	NA	NA	0	NA	0	0	0	1	0	0	0	0	0	0	0	0	0	0	0	0	NA	0	0	0	0	0	0	NA	1	NA	1	0	0	0	0	0	0	0	0	0
YCR050C	YCR050C	0	NA	NA	NA	NA	NA	NA	NA	NA	NA	NA	NA	NA	NA	NA	NA	NA	NA	NA	NA	NA	NA	NA	NA	NA	NA	NA	NA	NA	NA	NA	NA	NA	NA	NA	NA	NA	NA	NA	NA	NA	NA	NA	NA	NA	NA	NA	NA
YCR051W	YCR051W	0	0	0	0	NA	0	0	0	0	0	1	0	0	0	0	0	0	0	0	0	0	0	0	0	0	0	0	NA	0	0	0	0	0	NA	0	0	0	0	NA	1	1	0	NA	NA	0	NA	0	0
YCR052W	YCR052W	0	0	0	0	0	0	NA	0	NA	NA	NA	NA	NA	NA	0	NA	NA	NA	NA	NA	NA	NA	0	0	0	NA	0	0	0	0	0	0	0	0	0	0	0	0	0	0	0	0	NA	0	NA	0	0	0
YCR053W	YCR053W	0	0	0	0	0	0	0	0	0	0	0	0	1	1	1	0	0	0	0	0	0	0	0	1	0	0	0	0	0	0	0	0	0	0	1	0	0	0	0	0	0	0	0	0	0	0	0	0
YCR054C	YCR054C	0	0	0	1	0	0	0	0	0	0	0	0	NA	NA	NA	0	NA	0	0	0	0	NA	NA	NA	0	NA	NA	NA	NA	NA	NA	NA	NA	NA	NA	NA	NA	NA	NA	NA	NA	NA	NA	NA	NA	NA	NA	NA
YCR057C	YCR057C	0	0	0	0	0	0	0	0	0	0	0	0	0	0	1	0	0	0	0	0	0	0	0	0	0	0	0	0	0	0	0	0	0	0	0	1	0	0	1	0	0	0	0	1	1	1	0	0
YCR059C	YCR059C	0	0	0	0	0	NA	0	0	0	0	0	0	NA	0	0	0	0	0	0	0	1	1	0	0	0	0	0	0	0	0	0	0	0	0	0	0	0	0	0	0	0	0	0	1	NA	0	0	0
YCR060W	YCR060W	0	0	NA	0	0	NA	0	0	NA	0	0	0	NA	NA	NA	NA	NA	NA	NA	NA	NA	0	NA	NA	NA	NA	NA	NA	NA	NA	NA	NA	NA	NA	NA	NA	NA	NA	NA	NA	NA	NA	NA	NA	NA	NA	NA	NA
YCR061W	YCR061W	0	0	0	0	0	NA	0	0	0	0	0	0	1	1	1	0	0	0	0	0	0	0	0	0	0	0	0	0	0	0	0	0	0	0	0	0	0	0	0	0	0	0	0	0	0	0	0	NA
YCR063W	YCR063W	0	0	NA	NA	0	NA	0	0	0	0	0	0	1	1	1	0	0	0	0	0	0	0	0	0	0	0	0	0	0	0	0	0	0	0	0	0	0	0	0	0	NA	NA	0	0	0	0	0	0
YCR065W	YCR065W	0	0	0	0	NA	0	1	0	0	0	0	0	0	0	0	0	0	0	0	0	0	0	NA	NA	NA	NA	NA	NA	NA	NA	NA	NA	NA	NA	NA	NA	NA	NA	NA	NA	NA	NA	NA	NA	NA	NA	NA	NA
YCR066W	YCR066W	0	0	0	0	0	0	0	0	0	0	0	1	1	1	1	0	0	1	0	0	0	0	0	0	0	0	0	0	0	0	0	0	0	0	0	0	0	0	0	0	0	0	0	NA	NA	0	0	1
YCR067C	YCR067C	0	0	0	0	0	0	0	0	0	0	0	0	0	0	0	0	0	0	0	0	0	NA	NA	NA	NA	NA	NA	NA	NA	NA	NA	NA	NA	NA	NA	NA	NA	NA	NA	NA	NA	NA	NA	NA	NA	NA	NA	NA
YCR068W	YCR068W	0	0	0	0	NA	0	0	0	0	0	0	0	0	0	0	0	0	0	0	0	0	0	0	0	0	0	0	0	0	0	0	0	0	0	0	1	0	0	0	0	0	0	0	0	0	NA	0	0
YCR069W	YCR069W	0	0	0	0	0	0	0	0	0	0	0	0	NA	NA	NA	NA	NA	NA	NA	NA	NA	NA	NA	NA	NA	NA	NA	NA	NA	NA	NA	NA	NA	NA	NA	NA	NA	NA	NA	NA	NA	NA	NA	NA	NA	NA	NA	NA
YCR071C	YCR071C	1	1	1	1	1	1	1	1	1	1	1	1	1	1	1	1	1	NA	1	1	1	1	NA	NA	0	NA	NA	NA	0	NA	NA	NA	NA	NA	NA	NA	NA	NA	NA	NA	NA	NA	NA	NA	0	NA	0	0
YCR072C	YCR072C	0	0	0	0	NA	0	0	0	0	0	0	0	0	0	0	0	0	1	0	0	0	0	0	0	0	0	0	1	0	0	0	0	0	0	0	0	0	0	0	0	0	0	0	0	0	0	0	0
YCR073C	YCR073C	0	NA	0	0	NA	0	NA	NA	NA	NA	NA	NA	0	0	0	0	0	0	NA	0	0	0	0	0	0	0	0	0	0	0	0	0	0	0	0	0	0	0	0	0	0	0	0	0	0	NA	0	NA
YCR073W-A	YCR073W-A	1	1	0	0	NA	1	NA	0	0	NA	NA	0	0	0	0	0	0	1	0	0	0	0	NA	0	0	NA	NA	NA	NA	NA	NA	NA	0	0	NA	NA	NA	NA	0	NA	NA	0	NA	NA	0	0	0	0
YCR075C	YCR075C	0	0	NA	NA	NA	NA	1	0	0	0	0	0	NA	NA	NA	NA	NA	NA	NA	NA	NA	NA	NA	0	0	0	NA	0	0	0	0	0	0	0	0	0	0	1	0	0	0	0	0	0	0	0	0	0
YCR075W-A	YCR075W-A	0	0	0	0	NA	NA	1	NA	NA	0	NA	0	NA	NA	NA	NA	NA	NA	NA	NA	NA	NA	NA	NA	NA	NA	NA	NA	NA	NA	NA	NA	NA	NA	NA	NA	NA	NA	NA	NA	NA	NA	NA	NA	NA	NA	NA	NA
YCR076C	YCR076C	0	0	0	0	0	0	NA	NA	NA	NA	0	0	NA	NA	NA	NA	NA	NA	NA	NA	NA	NA	NA	NA	NA	NA	NA	NA	NA	NA	NA	NA	NA	NA	NA	NA	NA	NA	NA	NA	NA	NA	NA	NA	NA	NA	NA	NA
YCR077C	YCR077C	0	0	0	0	0	0	0	0	0	0	0	0	0	0	0	0	0	0	0	0	0	0	0	0	0	0	0	0	0	0	0	0	0	0	1	1	0	0	0	0	0	0	0	0	0	0	0	0
YCR079W	YCR079W	0	0	0	0	0	0	0	0	0	0	0	0	0	0	0	0	0	1	0	0	0	0	1	NA	NA	NA	NA	NA	NA	NA	NA	NA	NA	NA	NA	NA	NA	NA	NA	NA	NA	NA	NA	NA	NA	NA	NA	NA
YCR081W	YCR081W	0	NA	0	0	NA	0	0	0	0	0	0	0	0	NA	0	0	0	0	NA	0	1	1	NA	NA	NA	NA	NA	NA	NA	NA	NA	NA	NA	NA	NA	NA	NA	NA	NA	NA	NA	NA	NA	NA	NA	NA	NA	NA
YCR082W	YCR082W	0	0	0	1	0	0	0	0	0	1	1	1	NA	NA	NA	NA	NA	NA	NA	NA	NA	NA	NA	NA	NA	NA	NA	NA	NA	NA	NA	NA	NA	NA	NA	NA	NA	NA	NA	NA	NA	NA	NA	NA	NA	NA	NA	NA
YCR083W	YCR083W	0	0	0	0	0	NA	1	1	0	0	0	NA	NA	NA	NA	NA	NA	NA	0	1	NA	NA	NA	NA	0	NA	NA	NA	NA	0	0	NA	NA	NA	NA	NA	NA	NA	NA	NA	NA	NA	NA	NA	NA	0	NA	NA
YCR084C	YCR084C	1	1	0	0	0	0	0	0	0	0	0	0	0	0	0	NA	0	0	0	0	0	0	0	0	0	0	0	NA	0	0	0	0	0	0	0	0	0	0	0	0	0	0	NA	0	0	0	0	0
YCR086W	YCR086W	0	0	0	0	0	0	0	0	0	0	0	0	0	0	0	0	NA	0	0	0	NA	0	NA	NA	NA	NA	NA	NA	NA	NA	NA	NA	NA	NA	NA	NA	NA	NA	NA	NA	NA	NA	NA	NA	NA	NA	NA	NA
YCR087C-A	YCR087C-A	0	0	0	0	0	0	0	0	0	0	0	0	0	0	0	0	0	0	0	1	0	1	0	NA	NA	NA	NA	NA	NA	NA	NA	NA	NA	NA	NA	NA	NA	NA	NA	NA	NA	NA	NA	NA	NA	NA	NA	NA
YCR088W	YCR088W	0	0	0	1	0	0	0	1	0	0	0	0	0	0	0	0	0	0	0	0	0	0	0	0	0	0	0	1	0	0	0	0	0	0	0	0	0	0	1	0	0	0	NA	1	0	0	0	NA
YCR089W	YCR089W	0	NA	1	NA	NA	NA	NA	NA	NA	0	0	NA	NA	NA	NA	NA	NA	NA	NA	NA	NA	NA	NA	NA	NA	NA	NA	NA	NA	NA	NA	NA	NA	NA	NA	NA	NA	NA	NA	NA	NA	NA	NA	NA	NA	NA	NA	NA
YCR090C	YCR090C	0	0	1	0	0	1	0	0	0	0	0	0	0	0	1	0	0	1	0	0	0	0	0	0	0	NA	0	0	NA	NA	0	0	0	NA	NA	NA	0	0	NA	NA	0	0	0	NA	NA	NA	0	0
YCR091W	YCR091W	0	0	0	0	0	0	NA	NA	NA	NA	NA	NA	1	1	0	0	0	1	0	0	0	0	0	0	0	NA	0	0	0	0	0	0	0	0	0	NA	0	0	0	0	0	0	NA	0	0	0	1	0
YCR092C	YCR092C	0	0	0	0	NA	0	0	0	0	0	0	0	0	0	0	0	0	0	0	0	0	0	1	0	0	0	0	0	0	0	0	0	0	0	0	0	0	0	0	0	0	1	0	0	0	0	0	0
YCR093W	YCR093W	0	0	0	1	NA	0	0	0	0	0	0	0	0	0	0	0	1	0	NA	1	0	0	0	0	0	0	0	0	0	0	0	0	0	0	0	0	0	0	0	0	0	0	0	0	0	0	0	0
YCR094W	YCR094W	0	0	0	1	0	0	0	0	0	0	0	0	NA	NA	NA	NA	NA	NA	NA	NA	NA	NA	NA	NA	NA	NA	NA	NA	NA	NA	NA	NA	NA	NA	NA	NA	NA	NA	NA	NA	NA	NA	NA	NA	NA	NA	NA	NA
YCR095C	YCR095C	0	0	0	0	0	0	0	0	0	0	0	0	0	0	0	1	0	0	0	0	0	0	1	NA	NA	NA	NA	NA	NA	NA	NA	NA	NA	NA	NA	NA	NA	NA	NA	NA	NA	NA	NA	NA	NA	NA	NA	NA
YCR095W-A	YCR095W-A	0	0	NA	NA	NA	NA	NA	NA	NA	NA	NA	NA	NA	NA	NA	NA	NA	NA	NA	NA	NA	NA	NA	NA	NA	NA	NA	NA	NA	NA	NA	NA	NA	NA	NA	NA	NA	NA	NA	NA	NA	NA	NA	NA	NA	NA	NA	NA
YCR096C	YCR096C	1	1	NA	NA	1	NA	0	0	NA	NA	0	NA	0	NA	0	0	NA	NA	NA	NA	NA	NA	NA	NA	NA	NA	NA	NA	NA	NA	NA	NA	NA	NA	NA	NA	NA	NA	NA	NA	NA	NA	NA	NA	NA	NA	NA	NA
YCR097W	YCR097W	0	0	NA	NA	1	NA	NA	0	NA	NA	NA	NA	NA	1	NA	NA	NA	NA	NA	NA	NA	NA	NA	NA	NA	NA	NA	NA	NA	NA	NA	NA	NA	NA	NA	NA	NA	NA	NA	NA	NA	NA	NA	NA	NA	NA	NA	NA
YCR098C	YCR098C	0	0	0	0	0	0	NA	0	0	0	0	0	0	0	0	0	0	0	0	0	1	0	0	1	NA	0	0	0	0	0	0	0	0	0	0	1	0	0	0	0	0	0	0	0	0	0	0	0
YCR099C	YCR099C	0	0	NA	NA	NA	NA	NA	NA	NA	NA	NA	NA	NA	NA	NA	NA	NA	NA	NA	NA	NA	NA	NA	NA	NA	NA	NA	NA	NA	NA	NA	NA	NA	NA	NA	NA	NA	NA	NA	NA	NA	NA	NA	NA	NA	NA	NA	NA
YCR100C	YCR100C	0	0	NA	0	NA	NA	NA	NA	NA	NA	NA	NA	NA	NA	NA	NA	NA	NA	NA	NA	NA	NA	NA	NA	NA	NA	NA	NA	NA	NA	NA	NA	NA	NA	NA	NA	NA	NA	NA	NA	NA	NA	NA	NA	NA	NA	NA	NA
YCR101C	YCR101C	0	0	NA	0	NA	NA	NA	NA	NA	NA	NA	NA	NA	NA	NA	NA	NA	NA	NA	NA	NA	NA	NA	NA	NA	NA	NA	NA	NA	NA	NA	NA	NA	NA	NA	NA	NA	NA	NA	NA	NA	NA	NA	NA	NA	NA	NA	NA
YCR102C	YCR102C	0	0	NA	1	NA	NA	0	0	1	1	1	0	0	0	0	0	NA	0	0	0	0	NA	0	NA	NA	NA	NA	NA	NA	NA	NA	NA	NA	NA	0	0	1	NA	1	1	0	0	0	0	NA	NA	0	NA
YCR104W	YCR104W	0	NA	NA	NA	NA	NA	NA	NA	NA	NA	NA	NA	NA	NA	NA	NA	NA	NA	NA	NA	NA	NA	NA	NA	NA	NA	NA	NA	NA	NA	NA	NA	NA	NA	NA	NA	NA	NA	NA	NA	NA	NA	NA	NA	NA	NA	NA	NA
YCR105W	YCR105W	0	0	0	0	0	NA	NA	NA	NA	NA	0	NA	NA	NA	NA	NA	NA	NA	NA	0	0	0	NA	1	0	0	0	0	0	0	0	NA	NA	NA	0	NA	NA	NA	0	0	0	1	NA	0	0	0	0	NA
YCR106W	YCR106W	0	0	0	0	NA	NA	0	0	0	NA	NA	NA	NA	NA	NA	NA	NA	NA	NA	NA	NA	NA	NA	NA	NA	NA	NA	NA	NA	NA	NA	1	NA	NA	NA	NA	NA	NA	NA	NA	NA	NA	NA	NA	NA	NA	NA	NA
YCR107W	YCR107W	1	1	NA	NA	NA	NA	NA	NA	NA	NA	NA	NA	NA	NA	NA	NA	NA	NA	NA	NA	NA	NA	NA	NA	NA	NA	NA	NA	NA	NA	NA	NA	NA	NA	NA	NA	NA	0	1	NA	NA	NA	NA	NA	NA	0	NA	NA
YCR108C	YCR108C	0	NA	NA	NA	NA	NA	NA	NA	NA	NA	NA	NA	NA	NA	NA	NA	NA	NA	NA	NA	NA	NA	NA	NA	NA	NA	NA	NA	NA	NA	NA	NA	NA	NA	NA	NA	NA	NA	NA	NA	NA	NA	NA	NA	NA	NA	NA	NA
YDL001W	YDL001W	0	0	0	0	NA	0	0	1	0	0	0	0	0	0	0	0	0	1	0	0	1	0	0	0	0	1	1	1	1	1	1	1	NA	NA	0	1	1	1	1	0	0	0	0	0	0	0	0	0
YDL002C	YDL002C	0	0	0	0	1	0	1	0	0	1	0	0	0	NA	0	0	0	NA	0	NA	0	0	0	0	0	NA	NA	NA	NA	NA	NA	NA	NA	NA	NA	NA	NA	NA	NA	NA	NA	NA	NA	NA	NA	NA	NA	NA
YDL003W	YDL003W	0	0	0	0	0	0	0	0	NA	0	0	1	0	0	0	0	0	0	0	0	0	0	0	NA	0	0	0	0	0	0	0	NA	0	0	0	NA	0	0	0	0	0	0	NA	0	0	0	0	0
YDL004W	YDL004W	0	0	0	0	1	1	0	0	0	0	0	0	0	0	0	0	0	0	0	0	0	0	0	0	0	1	1	1	1	1	1	1	1	1	0	NA	1	1	1	1	1	1	NA	NA	1	NA	1	1
YDL005C	YDL005C	0	0	0	0	0	1	0	0	0	0	0	0	NA	NA	NA	NA	NA	NA	NA	NA	NA	NA	NA	NA	NA	NA	NA	NA	NA	NA	NA	NA	NA	NA	NA	NA	NA	NA	NA	NA	NA	NA	NA	NA	NA	NA	NA	NA
YDL006W	YDL006W	0	0	1	0	0	0	0	0	0	0	0	0	1	1	0	0	0	0	0	0	0	0	0	0	0	0	0	0	0	0	0	0	0	0	0	0	0	1	0	0	0	0	0	0	0	0	0	0
YDL007C-A	YDL007C-A	0	0	NA	NA	NA	NA	NA	NA	NA	NA	NA	NA	NA	NA	NA	NA	NA	NA	NA	NA	NA	NA	NA	NA	NA	NA	NA	NA	NA	NA	NA	NA	NA	NA	NA	NA	NA	NA	NA	NA	NA	NA	NA	NA	NA	NA	NA	NA
YDL007W	YDL007W	0	0	0	0	NA	0	0	0	0	1	0	0	0	0	0	0	0	0	0	0	0	0	0	0	0	0	0	0	0	0	0	0	0	0	NA	0	0	0	1	0	0	0	NA	0	NA	0	0	0
YDL008W	YDL008W	0	0	0	0	NA	1	0	0	0	0	0	0	0	0	0	0	0	0	0	0	0	0	0	0	0	NA	0	NA	NA	NA	0	0	NA	0	NA	0	NA	NA	1	0	NA	0	0	NA	NA	NA	0	0
YDL010W	YDL010W	0	0	0	0	0	0	0	1	1	1	0	0	0	0	0	0	NA	0	NA	NA	NA	0	NA	0	0	NA	NA	NA	NA	NA	NA	0	0	0	0	0	NA	NA	NA	NA	NA	0	NA	1	NA	1	0	NA
YDL012C	YDL012C	0	0	0	NA	NA	0	0	0	NA	0	0	0	0	0	0	NA	NA	NA	0	0	NA	NA	NA	NA	NA	NA	NA	NA	NA	NA	NA	NA	NA	NA	NA	NA	NA	NA	NA	NA	NA	NA	NA	NA	NA	NA	NA	NA
YDL013W	YDL013W	0	0	0	0	NA	0	0	0	0	0	0	0	NA	NA	NA	0	NA	NA	NA	NA	NA	NA	NA	NA	NA	NA	NA	NA	NA	NA	NA	NA	NA	NA	NA	NA	NA	NA	NA	NA	NA	NA	NA	NA	NA	NA	NA	NA
YDL014W	YDL014W	0	0	0	0	0	0	0	0	0	0	0	0	0	0	0	0	0	0	0	0	0	0	0	0	NA	0	0	0	0	0	0	0	0	0	0	0	0	0	0	0	0	0	NA	0	0	0	0	0
YDL015C	YDL015C	0	0	0	NA	0	0	0	0	0	0	1	0	0	0	0	0	0	0	0	0	0	0	0	0	0	0	0	0	0	0	0	0	0	0	0	NA	0	0	0	0	0	0	0	0	0	0	0	0
YDL017W	YDL017W	0	0	0	0	0	0	0	0	0	0	0	0	0	0	0	0	0	0	0	0	0	0	NA	0	1	0	0	0	0	0	0	0	0	0	0	0	0	1	0	1	0	0	1	0	0	0	1	0
YDL018C	YDL018C	0	NA	1	0	1	0	0	0	0	0	0	0	0	0	1	NA	0	0	0	0	0	0	NA	0	0	0	0	0	0	0	0	0	0	0	0	NA	0	0	0	0	0	0	NA	0	0	0	0	0
YDL019C	YDL019C	0	0	0	0	0	0	0	0	NA	NA	NA	NA	NA	NA	0	NA	NA	NA	0	0	0	0	0	0	NA	0	0	0	0	0	0	0	0	0	0	0	0	0	0	0	0	0	NA	0	1	1	0	NA
YDL020C	YDL020C	0	NA	1	0	1	1	0	1	1	0	1	0	1	1	1	1	1	0	1	1	1	1	0	NA	0	NA	NA	NA	NA	NA	NA	NA	NA	NA	NA	NA	NA	NA	NA	NA	NA	NA	NA	NA	NA	NA	NA	NA
YDL021W	YDL021W	1	1	0	NA	NA	1	NA	0	0	0	0	1	NA	NA	NA	NA	NA	NA	NA	NA	NA	NA	NA	NA	NA	NA	NA	NA	NA	NA	NA	NA	NA	NA	NA	NA	NA	NA	NA	NA	NA	NA	NA	NA	NA	NA	NA	NA
YDL022W	YDL022W	0	0	0	0	NA	0	0	0	0	NA	NA	NA	NA	NA	NA	0	0	0	NA	NA	NA	NA	0	NA	0	0	0	0	0	0	0	0	NA	NA	0	0	0	0	NA	NA	NA	NA	NA	NA	NA	NA	0	NA
YDL024C	YDL024C	0	0	0	NA	NA	0	NA	NA	NA	0	0	NA	0	0	0	0	0	0	0	0	0	NA	NA	0	0	0	0	0	0	0	0	0	NA	NA	NA	NA	0	0	0	0	0	0	1	0	1	0	0	0
YDL025C	YDL025C	1	1	1	0	NA	1	0	0	0	0	1	0	0	0	0	NA	NA	NA	1	0	1	NA	NA	NA	NA	NA	NA	NA	NA	NA	NA	NA	1	NA	NA	NA	NA	NA	0	NA	NA	NA	NA	NA	0	0	NA	NA
YDL027C	YDL027C	0	0	0	0	0	NA	0	0	0	0	0	NA	NA	NA	NA	NA	NA	NA	NA	NA	NA	NA	NA	NA	NA	NA	NA	NA	NA	NA	NA	NA	NA	NA	NA	NA	NA	NA	NA	NA	NA	NA	NA	NA	NA	NA	NA	NA
YDL028C	YDL028C	0	0	0	0	1	1	0	0	0	0	0	1	NA	NA	0	0	NA	NA	0	NA	0	NA	NA	0	NA	0	0	0	NA	0	NA	0	0	0	NA	NA	NA	1	NA	1	1	NA	NA	NA	1	NA	NA	NA
YDL029W	YDL029W	0	0	1	0	0	0	0	0	0	0	0	0	0	0	0	0	0	0	0	0	NA	0	0	0	0	0	0	0	0	0	0	0	0	0	0	0	0	0	0	0	0	0	NA	0	0	0	0	0
YDL030W	YDL030W	0	0	0	0	NA	1	0	0	0	0	1	0	0	0	0	0	0	0	0	0	1	0	0	0	0	1	1	0	0	0	0	0	0	0	0	0	0	0	0	0	0	0	0	1	0	0	0	0
YDL031W	YDL031W	0	0	0	0	NA	0	0	1	0	0	0	0	0	0	0	0	0	0	0	0	0	0	0	0	0	0	0	0	0	0	0	0	0	0	0	0	0	0	1	1	1	1	0	1	1	1	0	0
YDL033C	YDL033C	1	1	1	0	1	1	1	0	0	1	0	1	0	0	0	0	0	1	1	1	1	1	1	NA	0	NA	NA	NA	NA	NA	NA	NA	NA	NA	NA	NA	NA	NA	NA	NA	NA	NA	NA	NA	NA	NA	NA	NA
YDL035C	YDL035C	0	0	0	0	NA	0	0	0	0	0	0	1	0	0	0	0	0	0	0	NA	1	0	0	0	0	NA	NA	NA	NA	NA	NA	NA	NA	NA	NA	NA	NA	NA	NA	NA	NA	NA	NA	NA	NA	NA	NA	0
YDL036C	YDL036C	0	0	0	NA	0	0	NA	NA	NA	NA	NA	NA	NA	NA	NA	NA	NA	NA	NA	NA	NA	NA	NA	NA	NA	NA	NA	NA	NA	NA	NA	0	NA	NA	NA	0	NA	0	0	0	0	0	NA	0	0	0	NA	NA
YDL037C	YDL037C	0	0	0	0	NA	NA	0	NA	NA	0	NA	NA	NA	NA	NA	NA	NA	NA	0	NA	NA	NA	NA	NA	NA	NA	NA	NA	NA	NA	NA	NA	NA	NA	NA	NA	NA	NA	NA	NA	NA	NA	NA	NA	NA	NA	NA	NA
YDL039C	YDL039C	0	0	0	0	0	NA	NA	NA	NA	NA	NA	NA	NA	NA	NA	NA	NA	NA	NA	NA	NA	NA	NA	NA	NA	NA	NA	NA	NA	NA	NA	NA	NA	NA	NA	NA	NA	NA	NA	NA	NA	NA	NA	NA	NA	NA	NA	NA
YDL040C	YDL040C	1	NA	1	0	0	0	0	0	0	0	1	0	1	1	0	1	0	0	0	0	0	0	0	0	0	0	0	0	0	0	0	0	0	0	0	0	0	0	0	0	0	0	1	0	0	0	0	0
YDL042C	YDL042C	0	0	0	1	0	1	0	0	0	0	0	0	1	0	0	NA	NA	0	NA	NA	NA	NA	NA	NA	NA	0	0	0	0	0	1	0	1	1	NA	0	0	0	0	0	0	0	NA	NA	0	0	NA	0
YDL043C	YDL043C	0	0	0	0	0	0	0	0	0	0	0	0	0	0	0	1	0	0	0	0	0	0	0	0	0	0	0	0	0	0	0	0	0	0	0	0	0	0	0	0	0	0	0	0	0	0	0	0
YDL044C	YDL044C	1	1	1	1	NA	1	1	0	0	1	1	0	NA	NA	NA	NA	NA	NA	NA	1	NA	NA	NA	NA	NA	NA	NA	NA	NA	NA	NA	NA	NA	NA	NA	NA	NA	NA	NA	NA	NA	NA	NA	NA	NA	NA	NA	NA
YDL045C	YDL045C	1	1	1	1	1	1	0	0	0	0	0	1	1	1	0	NA	0	0	NA	NA	1	0	0	0	0	0	0	0	0	0	0	0	0	0	0	0	0	0	0	0	0	0	0	NA	0	0	0	0
YDL045W-A	YDL045W-A	1	1	1	NA	1	1	1	1	1	1	1	1	1	1	1	1	1	1	NA	1	1	NA	1	NA	NA	0	0	0	NA	NA	0	0	0	0	0	0	NA	NA	NA	0	0	0	0	0	0	NA	NA	0
YDL046W	YDL046W	0	0	0	0	0	0	0	0	0	0	0	0	0	0	0	0	0	0	0	0	0	0	0	0	0	0	0	0	0	0	0	0	0	0	NA	NA	0	0	0	0	0	0	NA	NA	0	0	0	0
YDL047W	YDL047W	0	0	0	0	0	0	0	0	0	0	0	0	0	0	0	0	0	0	0	0	0	1	NA	NA	0	0	0	0	0	NA	0	0	NA	NA	0	1	1	NA	0	0	0	0	0	0	0	0	0	0
YDL048C	YDL048C	0	0	0	0	NA	0	0	1	0	NA	0	NA	0	0	0	0	0	0	NA	0	0	0	NA	NA	NA	NA	NA	NA	NA	NA	NA	NA	NA	NA	NA	NA	NA	0	NA	NA	NA	NA	NA	NA	NA	NA	NA	NA
YDL049C	YDL049C	0	0	0	0	0	0	0	0	NA	NA	0	0	0	0	0	0	1	0	0	0	1	0	1	0	NA	NA	NA	NA	NA	NA	NA	NA	NA	NA	NA	NA	NA	0	NA	NA	0	NA	0	NA	0	0	0	0
YDL051W	YDL051W	0	0	0	0	0	1	0	0	0	0	0	0	NA	0	0	1	0	0	0	1	0	0	0	0	NA	NA	NA	0	NA	NA	NA	NA	NA	NA	0	NA	NA	NA	0	0	0	0	0	0	0	0	0	0
YDL052C	YDL052C	1	1	0	0	NA	0	0	0	0	0	1	1	0	0	0	0	0	0	0	0	0	0	0	0	0	0	0	0	0	0	0	0	0	0	0	1	1	0	0	1	1	1	NA	1	1	1	0	0
YDL053C	YDL053C	1	1	1	0	NA	0	0	0	0	0	1	0	NA	NA	NA	NA	NA	NA	NA	NA	NA	NA	NA	NA	NA	NA	NA	NA	NA	NA	NA	NA	NA	NA	NA	NA	NA	NA	NA	NA	NA	NA	NA	NA	NA	NA	NA	NA
YDL054C	YDL054C	0	0	0	0	NA	0	1	0	0	1	0	0	0	0	0	0	0	0	1	0	1	0	0	0	0	0	0	0	0	0	0	1	0	0	NA	0	0	1	0	0	0	0	0	NA	0	0	0	0
YDL055C	YDL055C	0	0	0	0	0	0	0	0	0	0	0	0	0	0	0	0	1	0	0	0	0	0	0	0	0	0	0	0	0	0	0	0	0	0	0	0	0	0	0	1	0	0	NA	1	0	0	0	0
YDL056W	YDL056W	0	0	0	0	NA	0	0	0	0	0	1	0	0	0	1	0	0	0	0	0	0	0	0	0	0	0	0	0	0	0	0	0	1	0	0	0	NA	0	1	1	1	1	0	1	1	NA	0	0
YDL057W	YDL057W	0	0	0	0	0	0	NA	0	NA	NA	0	NA	NA	NA	NA	NA	NA	NA	NA	NA	NA	NA	NA	NA	NA	NA	NA	NA	NA	NA	NA	NA	NA	NA	NA	NA	NA	NA	NA	NA	NA	NA	NA	NA	NA	NA	NA	NA
YDL058W	YDL058W	0	0	0	0	NA	0	0	1	0	1	0	0	0	0	0	1	1	0	0	0	0	NA	NA	0	1	1	1	1	1	1	1	0	0	0	NA	1	0	0	0	0	0	0	0	NA	1	1	0	0
YDL059C	YDL059C	0	0	0	0	0	0	0	0	0	0	0	0	0	0	0	0	0	0	0	0	0	1	NA	NA	NA	NA	NA	NA	NA	NA	NA	NA	NA	NA	NA	NA	NA	NA	NA	NA	NA	NA	NA	NA	NA	NA	NA	NA
YDL060W	YDL060W	0	0	0	0	0	0	0	0	0	0	1	0	0	0	0	1	1	0	0	0	0	0	0	0	0	0	0	0	0	0	0	0	0	0	0	0	0	0	0	0	0	0	0	0	0	0	0	0
YDL061C	YDL061C	0	0	NA	NA	0	NA	0	0	0	NA	NA	NA	1	1	1	0	NA	NA	NA	0	NA	0	1	NA	0	0	0	0	NA	NA	0	0	0	0	NA	NA	0	NA	0	NA	NA	NA	NA	NA	NA	NA	0	0
YDL063C	YDL063C	1	1	1	0	0	1	NA	0	0	0	0	0	0	0	0	0	1	0	0	0	0	0	0	NA	0	NA	NA	NA	NA	NA	NA	NA	NA	NA	NA	NA	NA	NA	NA	NA	NA	NA	NA	NA	NA	NA	NA	NA
YDL064W	YDL064W	0	0	0	0	NA	0	0	0	0	0	1	0	0	0	1	0	0	0	0	0	0	0	0	0	0	0	0	0	0	NA	0	0	0	0	0	0	0	0	0	0	0	0	0	0	0	0	0	0
YDL065C	YDL065C	0	0	0	0	0	0	0	1	0	0	0	1	0	0	0	0	0	0	0	0	0	0	0	0	0	1	1	1	0	1	1	1	0	0	0	NA	1	NA	0	0	0	1	0	1	1	1	0	0
YDL066W	YDL066W	0	0	0	0	0	0	0	1	1	0	0	0	0	NA	0	0	1	0	0	0	0	1	0	0	0	0	0	0	NA	NA	NA	NA	0	0	NA	NA	1	NA	0	0	0	NA	NA	NA	0	NA	NA	NA
YDL067C	YDL067C	0	0	0	0	NA	NA	0	0	0	0	0	0	0	0	1	0	0	0	0	0	0	NA	NA	NA	0	0	0	0	NA	NA	0	1	1	1	1	1	NA	NA	1	1	1	1	NA	NA	1	NA	1	0
YDL069C	YDL069C	0	0	0	0	0	1	NA	NA	NA	NA	NA	NA	NA	NA	NA	NA	NA	NA	NA	NA	NA	NA	NA	NA	NA	NA	NA	NA	NA	NA	NA	NA	NA	NA	NA	NA	NA	NA	NA	NA	NA	NA	NA	NA	NA	NA	NA	NA
YDL070W	YDL070W	1	1	1	0	1	1	NA	NA	NA	NA	NA	NA	NA	NA	NA	NA	NA	NA	NA	NA	NA	NA	NA	0	0	0	0	0	0	0	0	0	0	0	0	0	0	0	1	1	1	1	0	1	1	1	0	NA
YDL072C	YDL072C	1	1	0	NA	NA	1	0	0	0	0	1	0	0	0	0	0	0	0	0	0	0	0	0	NA	0	0	0	0	NA	0	0	0	0	0	0	0	0	0	0	0	0	0	NA	0	0	0	0	0
YDL073W	YDL073W	0	0	0	0	NA	1	0	0	NA	0	1	0	NA	NA	NA	NA	NA	NA	0	0	NA	NA	NA	NA	NA	NA	NA	NA	NA	NA	NA	NA	NA	NA	NA	NA	NA	NA	NA	NA	1	NA	NA	NA	NA	NA	NA	NA
YDL074C	YDL074C	1	1	0	0	0	0	0	0	0	0	1	1	0	0	0	0	0	1	0	0	1	NA	1	0	1	0	0	0	0	0	0	0	1	1	0	0	0	0	0	0	0	0	0	0	0	0	0	0
YDL075W	YDL075W	0	0	NA	0	NA	NA	0	0	0	0	NA	0	NA	NA	NA	NA	NA	NA	NA	NA	NA	NA	0	NA	0	NA	0	NA	NA	NA	0	NA	NA	NA	1	0	0	0	NA	0	0	NA	NA	0	0	NA	NA	NA
YDL076C	YDL076C	0	0	0	0	0	0	0	0	NA	0	0	0	NA	NA	NA	NA	0	NA	0	0	NA	NA	NA	NA	NA	NA	NA	NA	NA	NA	NA	NA	NA	NA	NA	NA	NA	NA	NA	NA	NA	NA	NA	NA	NA	NA	NA	NA
YDL077C	YDL077C	0	0	0	NA	1	0	0	0	0	0	0	0	NA	NA	NA	1	NA	NA	NA	NA	NA	NA	NA	NA	NA	NA	NA	NA	NA	NA	NA	NA	NA	NA	NA	NA	NA	NA	NA	NA	NA	NA	NA	NA	NA	NA	NA	NA
YDL078C	YDL078C	0	0	0	0	0	0	0	0	0	1	1	0	NA	NA	NA	0	NA	NA	NA	0	0	0	NA	NA	NA	NA	NA	NA	NA	NA	NA	NA	NA	NA	NA	NA	NA	NA	NA	NA	NA	NA	NA	NA	NA	NA	NA	NA
YDL079C	YDL079C	0	0	0	0	0	0	NA	NA	NA	NA	NA	NA	0	0	0	1	0	1	0	0	0	1	0	0	0	0	0	0	0	0	0	0	0	0	0	NA	0	0	0	0	0	0	NA	0	0	0	0	0
YDL080C	YDL080C	0	NA	0	0	0	0	0	0	0	1	NA	NA	NA	NA	NA	NA	NA	NA	NA	NA	NA	NA	NA	1	0	0	0	0	0	0	0	0	0	0	0	0	1	0	0	0	0	0	0	0	0	0	0	0
YDL081C	YDL081C	1	1	1	1	1	1	1	0	0	0	1	0	0	0	0	0	1	0	0	0	0	1	0	0	NA	NA	NA	NA	0	NA	0	0	NA	NA	NA	0	NA	NA	0	0	0	0	NA	0	0	0	0	NA
YDL082W	YDL082W	0	0	0	NA	NA	0	NA	NA	NA	NA	NA	0	NA	NA	NA	NA	NA	NA	NA	0	NA	NA	NA	0	0	0	0	0	NA	0	0	0	0	0	0	0	0	NA	0	0	0	0	NA	0	0	0	0	NA
YDL084W	YDL084W	0	0	0	0	0	0	0	0	1	0	1	0	0	0	0	0	0	0	0	0	0	0	0	0	0	0	0	0	0	0	0	0	0	0	0	0	0	NA	0	0	0	0	NA	0	0	0	0	0
YDL085C-A	YDL085C-A	0	0	0	0	0	0	0	0	0	NA	1	0	NA	NA	NA	NA	NA	NA	NA	NA	0	0	NA	NA	NA	NA	NA	NA	NA	NA	NA	NA	NA	NA	NA	NA	NA	NA	NA	NA	NA	NA	NA	NA	NA	NA	NA	NA
YDL085W	YDL085W	0	0	0	0	0	1	NA	NA	NA	NA	NA	NA	0	0	0	0	1	0	0	0	0	0	0	0	0	0	0	0	0	0	0	0	0	0	NA	0	0	0	0	0	0	0	0	0	0	0	0	0
YDL086W	YDL086W	0	0	0	0	0	0	NA	0	0	0	0	0	0	0	0	0	0	0	0	0	0	1	1	0	0	0	0	0	0	0	0	NA	0	0	0	NA	NA	NA	0	0	0	0	NA	NA	NA	0	0	NA
YDL087C	YDL087C	0	0	0	0	1	0	0	0	0	0	0	0	0	0	0	0	0	1	0	0	0	0	1	0	0	0	0	0	0	0	0	0	0	0	0	0	0	0	0	0	0	0	NA	0	0	0	1	0
YDL088C	YDL088C	1	1	0	0	0	0	0	0	0	1	0	0	NA	NA	NA	NA	NA	NA	NA	0	0	NA	NA	NA	NA	NA	NA	NA	NA	NA	NA	NA	NA	NA	NA	NA	NA	NA	NA	NA	NA	NA	NA	NA	NA	NA	NA	NA
YDL089W	YDL089W	0	0	0	0	0	0	0	0	0	0	0	0	NA	NA	0	1	0	0	NA	0	0	0	NA	0	NA	NA	NA	NA	0	0	NA	NA	NA	NA	NA	NA	NA	NA	NA	NA	NA	NA	NA	NA	NA	NA	NA	NA
YDL090C	YDL090C	0	0	0	0	NA	0	0	0	0	0	0	0	0	0	0	0	0	1	0	0	0	0	0	0	0	0	0	0	0	NA	0	0	0	0	1	NA	1	0	0	0	0	0	0	0	0	0	0	0
YDL091C	YDL091C	0	0	0	0	NA	0	0	0	0	1	1	0	0	0	0	1	0	0	0	0	0	0	1	0	0	0	0	0	0	0	0	0	0	0	0	0	0	0	0	0	0	0	0	0	0	0	0	0
YDL092W	YDL092W	0	0	NA	0	0	0	0	0	0	0	0	0	0	NA	0	1	NA	NA	NA	NA	0	1	0	NA	NA	NA	NA	NA	0	0	NA	0	NA	NA	NA	NA	NA	NA	NA	NA	NA	NA	NA	NA	NA	NA	NA	NA
YDL093W	YDL093W	1	1	NA	NA	NA	NA	NA	NA	NA	NA	NA	NA	NA	NA	NA	0	0	0	0	NA	0	0	1	0	0	0	NA	0	0	0	0	0	0	0	1	0	0	0	0	0	0	0	0	0	0	0	1	0
YDL095W	YDL095W	0	0	0	0	0	0	0	0	0	0	0	0	0	0	1	NA	NA	NA	NA	0	NA	NA	NA	NA	NA	NA	NA	NA	NA	NA	NA	NA	NA	NA	NA	NA	NA	NA	NA	NA	NA	NA	NA	NA	NA	NA	NA	NA
YDL097C	YDL097C	1	1	0	0	NA	1	0	0	0	0	0	0	0	0	0	0	0	0	0	0	0	0	0	0	0	0	0	0	0	0	0	0	0	0	0	0	0	0	0	0	0	1	NA	0	0	0	0	0
YDL098C	YDL098C	1	1	1	0	1	0	1	0	0	0	0	0	0	0	0	0	0	0	0	0	0	0	0	0	NA	NA	NA	NA	NA	NA	NA	NA	NA	NA	NA	0	0	0	NA	0	0	0	NA	NA	0	NA	0	0
YDL099W	YDL099W	0	0	0	0	0	1	0	0	0	0	0	0	NA	NA	NA	NA	NA	NA	NA	NA	NA	NA	NA	NA	NA	NA	NA	NA	NA	NA	NA	NA	NA	NA	NA	NA	NA	NA	NA	NA	NA	NA	NA	NA	NA	NA	NA	NA
YDL100C	YDL100C	0	0	0	0	0	0	0	0	1	0	0	0	0	0	0	0	1	0	0	0	0	1	0	0	0	0	0	0	0	0	0	0	0	0	0	0	0	0	0	0	0	0	NA	0	0	0	0	0
YDL101C	YDL101C	0	NA	0	0	0	0	0	0	0	0	0	0	0	0	0	0	0	0	0	0	0	0	NA	0	0	0	0	0	0	0	0	0	0	0	0	0	0	NA	0	0	0	0	NA	0	0	NA	0	0
YDL102W	YDL102W	1	NA	1	1	NA	1	0	0	0	1	0	0	0	0	0	0	0	0	0	0	0	0	0	0	0	0	0	0	0	0	0	0	0	0	0	0	0	0	0	0	0	0	0	0	0	0	0	0
YDL103C	YDL103C	0	0	0	0	0	0	0	0	0	NA	0	0	0	0	0	0	0	0	0	0	0	0	0	0	0	0	0	0	0	0	0	0	0	0	0	0	0	0	0	0	0	0	NA	0	0	0	0	0
YDL104C	YDL104C	1	1	0	0	NA	NA	0	1	0	0	1	0	1	1	1	1	1	0	1	1	1	1	1	1	0	0	0	0	0	0	NA	0	0	1	0	0	0	0	0	0	0	0	1	0	1	1	0	0
YDL105W	YDL105W	0	0	1	1	NA	NA	0	0	0	0	0	1	0	0	0	0	0	0	0	0	1	0	NA	NA	NA	0	0	0	0	NA	0	0	1	1	1	0	0	0	0	0	0	0	0	1	0	0	0	0
YDL106C	YDL106C	0	0	0	0	0	NA	0	0	1	0	1	0	0	0	0	0	0	0	0	0	0	0	0	NA	NA	NA	NA	NA	NA	NA	NA	NA	NA	NA	NA	NA	NA	NA	NA	NA	NA	NA	NA	NA	NA	NA	NA	NA
YDL107W	YDL107W	1	1	1	1	0	1	0	1	0	0	1	0	1	1	0	1	0	0	1	1	1	1	1	NA	NA	NA	NA	NA	NA	NA	NA	NA	NA	NA	NA	NA	NA	NA	NA	NA	NA	NA	NA	NA	NA	NA	NA	NA
YDL108W	YDL108W	0	0	0	1	1	0	0	0	0	0	0	0	0	0	0	0	0	0	0	0	1	0	1	NA	0	0	0	0	0	0	0	0	1	0	1	0	0	0	0	0	0	0	0	0	0	NA	0	0
YDL109C	YDL109C	0	0	0	0	0	0	NA	NA	NA	NA	NA	NA	0	0	0	0	0	NA	0	NA	0	0	NA	0	0	1	1	1	1	1	1	1	0	0	1	0	0	NA	0	0	0	0	0	NA	0	1	0	0
YDL110C	YDL110C	0	0	0	0	0	0	1	0	0	0	0	0	NA	NA	NA	NA	NA	NA	0	0	0	NA	NA	0	NA	NA	NA	NA	0	NA	NA	NA	NA	NA	0	NA	NA	0	NA	NA	NA	NA	NA	0	NA	NA	0	NA
YDL111C	YDL111C	0	0	0	0	NA	0	0	0	0	0	0	0	0	0	0	0	0	0	0	0	0	0	0	0	0	0	0	0	0	0	0	0	0	0	0	1	1	0	0	0	0	1	0	1	1	1	0	0
YDL112W	YDL112W	0	0	0	0	0	0	1	0	0	0	0	1	1	0	1	0	0	0	0	0	0	0	0	0	NA	NA	NA	NA	NA	NA	NA	NA	NA	NA	NA	NA	NA	NA	NA	NA	NA	NA	NA	NA	NA	NA	NA	NA
YDL113C	YDL113C	0	0	0	0	NA	0	0	0	0	0	0	0	0	0	1	1	NA	1	0	0	0	0	0	NA	NA	NA	0	NA	NA	NA	NA	NA	NA	NA	NA	NA	NA	NA	0	NA	NA	NA	NA	NA	NA	NA	NA	NA
YDL114W	YDL114W	0	0	0	0	0	0	0	0	NA	0	NA	0	1	1	0	0	0	0	0	0	0	0	0	0	0	0	1	0	0	0	0	0	0	0	0	0	0	1	1	0	0	0	1	0	0	1	0	0
YDL115C	YDL115C	0	0	0	0	0	1	1	0	0	0	0	0	0	0	0	1	0	0	1	0	0	0	NA	0	0	NA	NA	NA	NA	NA	NA	NA	NA	NA	NA	NA	NA	NA	NA	NA	NA	NA	NA	NA	NA	NA	NA	NA
YDL116W	YDL116W	0	0	0	0	0	0	0	1	0	0	1	0	NA	0	0	0	0	0	0	0	0	0	0	0	0	NA	NA	NA	NA	NA	NA	NA	NA	NA	NA	NA	NA	0	0	NA	0	0	0	0	0	NA	0	NA
YDL117W	YDL117W	0	0	0	0	NA	0	0	1	0	0	0	0	0	0	0	0	0	0	0	0	0	NA	0	0	0	0	0	0	0	0	0	0	0	0	0	0	0	0	0	0	0	0	0	0	0	0	0	0
YDL118W	YDL118W	0	NA	NA	NA	NA	NA	NA	NA	0	NA	NA	NA	NA	NA	NA	NA	NA	NA	NA	NA	NA	NA	NA	NA	NA	NA	NA	NA	NA	NA	NA	NA	NA	NA	NA	NA	NA	NA	NA	NA	NA	NA	NA	NA	NA	NA	NA	NA
YDL119C	YDL119C	0	0	0	0	1	1	0	0	0	0	1	1	1	1	1	1	1	1	0	1	1	1	1	1	0	0	0	NA	0	0	0	1	0	0	0	0	0	0	0	0	0	0	0	0	0	0	0	0
YDL120W	YDL120W	0	0	1	0	0	1	1	1	0	1	1	0	1	1	1	NA	0	1	1	1	1	1	1	NA	0	0	0	0	0	0	0	0	0	0	0	NA	NA	NA	0	NA	0	0	1	0	0	NA	0	0
YDL121C	YDL121C	0	0	0	0	0	0	0	0	0	0	0	NA	NA	NA	NA	NA	NA	NA	NA	NA	NA	NA	NA	NA	NA	NA	NA	NA	NA	NA	NA	NA	NA	NA	NA	NA	NA	NA	NA	NA	NA	NA	NA	NA	NA	NA	NA	NA
YDL122W	YDL122W	1	1	1	1	NA	0	0	0	0	0	0	0	0	0	0	0	0	0	0	0	0	0	1	NA	0	0	0	0	0	0	0	0	0	0	NA	NA	0	1	0	0	0	0	0	0	0	0	NA	0
YDL123W	YDL123W	0	0	NA	NA	0	NA	0	0	NA	1	0	0	NA	NA	NA	0	0	NA	0	0	0	0	0	0	0	0	0	NA	0	0	0	NA	0	0	0	NA	0	0	0	0	0	0	0	0	1	1	0	1
YDL124W	YDL124W	0	0	0	0	0	NA	0	0	0	0	0	NA	0	0	1	0	0	0	0	0	0	0	0	0	NA	1	1	1	0	0	NA	0	0	0	0	NA	1	0	0	0	0	0	NA	0	0	0	0	0
YDL125C	YDL125C	0	0	0	0	NA	0	0	0	NA	0	0	0	0	0	0	0	0	0	0	0	0	0	0	0	0	0	0	0	NA	NA	0	0	0	0	0	NA	0	0	0	0	0	0	NA	0	0	NA	0	0
YDL126C	YDL126C	0	0	0	0	0	1	0	0	0	1	0	0	0	0	0	0	0	0	0	0	0	0	1	0	0	0	0	0	0	0	0	0	0	0	0	0	0	0	1	0	0	0	NA	0	0	0	0	0
YDL127W	YDL127W	0	0	0	0	1	1	0	0	0	0	NA	NA	NA	NA	NA	NA	NA	NA	0	NA	NA	NA	NA	NA	NA	NA	NA	NA	NA	NA	NA	NA	NA	NA	NA	0	0	0	0	NA	NA	NA	NA	NA	0	NA	NA	NA
YDL128W	YDL128W	0	0	0	0	0	0	0	0	0	0	0	0	0	0	0	0	0	0	0	0	NA	0	0	0	0	0	0	1	1	1	0	0	0	0	0	0	0	0	0	0	0	0	0	0	0	0	0	0
YDL129W	YDL129W	0	0	0	0	0	0	0	0	1	1	0	0	NA	NA	NA	NA	NA	NA	NA	NA	NA	NA	NA	NA	NA	NA	NA	NA	NA	NA	NA	NA	NA	NA	NA	NA	NA	NA	NA	NA	NA	NA	NA	NA	NA	NA	NA	NA
YDL130W	YDL130W	1	1	0	0	NA	0	0	NA	NA	NA	1	0	0	0	0	0	0	0	0	0	0	NA	NA	NA	0	0	0	0	NA	0	NA	NA	0	0	NA	NA	0	0	NA	NA	NA	NA	NA	NA	NA	NA	NA	0
YDL130W-A	YDL130W-A	0	0	0	0	0	0	NA	NA	NA	NA	NA	NA	NA	NA	NA	NA	NA	NA	NA	NA	0	0	NA	0	0	0	0	0	NA	NA	0	0	1	1	1	0	1	NA	0	NA	0	0	NA	0	NA	0	0	0
YDL131W	YDL131W	0	0	1	0	0	0	0	0	0	NA	0	NA	NA	NA	NA	NA	NA	NA	NA	NA	NA	NA	1	NA	NA	NA	NA	NA	NA	NA	NA	NA	NA	NA	NA	NA	NA	NA	NA	NA	NA	NA	NA	NA	NA	NA	NA	NA
YDL132W	YDL132W	1	0	0	1	0	0	1	0	0	1	0	0	0	0	0	0	0	0	0	0	0	0	0	0	0	0	NA	0	0	0	0	0	0	0	0	NA	0	0	0	0	0	0	NA	0	0	0	0	0
YDL133C-A	YDL133C-A	0	NA	NA	NA	NA	NA	NA	NA	NA	NA	NA	NA	NA	NA	NA	NA	NA	NA	NA	NA	NA	NA	NA	NA	NA	NA	NA	NA	NA	NA	NA	NA	NA	NA	NA	NA	NA	NA	NA	NA	NA	NA	NA	NA	NA	NA	NA	NA
YDL133W	YDL133W	0	0	0	1	0	1	1	0	0	0	0	0	0	0	0	NA	0	0	0	0	0	0	NA	NA	NA	NA	NA	0	0	0	NA	0	NA	NA	NA	0	1	NA	NA	NA	NA	NA	NA	NA	NA	NA	NA	NA
YDL134C	YDL134C	0	0	0	0	0	0	NA	NA	NA	NA	NA	NA	NA	NA	NA	0	NA	NA	0	NA	NA	NA	NA	NA	0	0	0	0	0	0	0	0	0	0	0	0	NA	0	NA	NA	0	0	0	NA	0	0	NA	0
YDL135C	YDL135C	0	0	0	0	0	0	0	0	0	0	0	0	0	0	0	0	0	0	0	0	0	0	0	0	1	0	0	0	0	0	0	0	0	0	0	NA	0	0	0	0	0	0	NA	0	0	0	0	0
YDL136W	YDL136W	0	NA	NA	NA	NA	NA	NA	NA	NA	NA	NA	NA	NA	NA	NA	NA	NA	NA	NA	NA	NA	NA	NA	NA	NA	NA	NA	NA	NA	NA	NA	NA	NA	NA	NA	NA	NA	NA	NA	NA	NA	NA	NA	NA	NA	NA	NA	NA
YDL137W	YDL137W	0	0	0	0	NA	0	0	0	NA	NA	NA	NA	NA	NA	NA	NA	0	NA	NA	NA	0	NA	0	NA	NA	0	0	0	0	0	0	0	0	0	0	0	0	0	NA	0	0	NA	NA	0	0	0	0	0
YDL138W	YDL138W	0	0	0	0	0	0	NA	1	NA	NA	0	0	0	0	0	0	NA	NA	0	1	NA	0	0	0	NA	NA	NA	NA	NA	NA	NA	NA	NA	NA	NA	1	1	NA	0	NA	NA	1	NA	NA	NA	NA	NA	NA
YDL139C	YDL139C	0	0	0	1	1	0	0	0	0	0	0	0	NA	NA	NA	NA	NA	NA	NA	NA	NA	NA	NA	NA	NA	NA	NA	NA	NA	NA	NA	NA	NA	NA	NA	NA	NA	NA	NA	NA	NA	NA	NA	NA	NA	NA	NA	NA
YDL140C	YDL140C	0	0	NA	NA	NA	0	0	0	1	0	0	0	0	0	0	NA	1	0	0	0	0	0	0	0	0	0	0	0	0	0	0	0	0	0	0	0	0	0	0	0	0	0	0	0	0	0	0	0
YDL141W	YDL141W	0	0	0	0	NA	0	0	0	0	0	0	0	1	1	1	1	0	1	0	1	1	0	0	0	0	0	0	NA	0	0	0	0	0	0	0	0	0	NA	0	0	0	0	0	0	0	0	0	0
YDL142C	YDL142C	1	1	1	0	0	1	0	0	0	1	1	0	0	0	0	1	0	0	0	0	0	1	0	0	0	0	NA	0	0	0	NA	0	0	0	0	NA	0	0	0	0	1	1	1	1	0	NA	0	0
YDL143W	YDL143W	0	0	0	0	NA	0	0	0	1	1	0	1	0	0	0	0	0	0	1	0	0	1	1	0	0	0	0	0	0	0	0	0	0	0	0	0	0	0	0	0	0	0	NA	0	0	0	0	0
YDL144C	YDL144C	0	0	0	0	NA	0	0	0	1	0	0	0	0	0	0	0	0	0	0	0	0	1	0	0	NA	NA	NA	NA	NA	NA	NA	NA	NA	NA	NA	0	0	1	0	0	0	0	0	0	0	0	0	0
YDL145C	YDL145C	1	1	1	0	0	0	1	0	0	0	0	0	0	0	0	0	1	0	0	0	0	0	0	0	0	0	0	0	0	0	0	0	1	0	0	0	0	0	0	0	0	0	NA	0	0	0	0	0
YDL146W	YDL146W	1	1	1	1	1	0	0	0	0	0	0	0	NA	NA	0	0	NA	0	0	0	0	0	1	0	0	NA	NA	NA	NA	NA	0	0	0	0	0	NA	NA	1	0	NA	NA	NA	0	0	NA	NA	0	0
YDL147W	YDL147W	0	0	0	0	0	0	0	0	0	0	0	0	0	0	0	0	0	0	0	0	0	0	0	0	0	0	0	0	0	0	0	0	0	0	0	0	0	0	0	0	0	0	NA	0	0	0	0	0
YDL148C	YDL148C	0	0	0	1	NA	0	0	0	1	0	0	0	0	0	0	0	0	0	0	0	0	0	0	0	1	0	0	0	0	0	0	0	0	0	0	0	0	0	1	1	1	1	1	1	1	1	0	0
YDL149W	YDL149W	0	NA	0	NA	NA	0	0	0	0	0	0	0	0	0	0	0	0	0	0	0	1	0	0	0	0	0	0	0	0	0	0	0	0	0	0	0	0	0	0	0	0	0	0	0	NA	1	0	0
YDL150W	YDL150W	0	0	0	0	NA	0	0	0	0	0	0	0	0	0	0	0	0	1	0	0	0	0	0	0	0	0	0	0	0	0	0	0	NA	0	0	NA	NA	NA	0	0	0	0	0	0	0	0	NA	NA
YDL153C	YDL153C	0	0	0	0	NA	0	0	0	0	0	0	0	1	1	0	0	0	1	0	1	0	1	0	1	0	0	0	0	0	0	0	0	0	0	0	0	0	0	1	1	1	1	1	0	1	1	0	0
YDL154W	YDL154W	0	NA	0	0	1	0	0	0	NA	0	0	NA	0	0	0	0	0	0	NA	NA	NA	NA	NA	0	0	0	0	0	NA	NA	0	0	0	0	0	NA	0	0	NA	0	0	0	0	0	NA	NA	0	0
YDL155W	YDL155W	0	0	0	0	0	0	0	0	0	NA	NA	NA	0	0	0	NA	NA	0	NA	NA	0	NA	1	NA	0	NA	NA	NA	NA	NA	NA	NA	NA	NA	NA	NA	NA	NA	NA	NA	NA	NA	NA	NA	NA	NA	NA	NA
YDL156W	YDL156W	0	0	0	0	0	0	0	0	0	1	1	0	0	0	0	0	1	0	0	0	0	0	0	0	0	0	0	0	0	0	0	0	0	0	0	0	0	0	0	0	0	1	NA	0	0	0	0	0
YDL157C	YDL157C	1	1	NA	0	0	1	1	1	0	1	1	0	1	1	1	1	1	0	1	0	0	1	1	NA	NA	NA	NA	NA	NA	NA	NA	NA	NA	NA	NA	NA	NA	NA	NA	NA	NA	NA	NA	NA	NA	NA	NA	NA
YDL159W	YDL159W	0	0	0	0	NA	0	0	0	0	0	0	0	1	1	0	1	NA	1	0	0	1	0	0	0	NA	1	NA	1	1	NA	NA	1	0	0	0	0	NA	0	0	0	0	1	0	0	NA	0	0	0
YDL159W-A	YDL159W-A	0	0	NA	NA	NA	NA	NA	NA	NA	NA	NA	NA	NA	NA	NA	NA	NA	NA	NA	NA	NA	NA	NA	NA	NA	NA	NA	NA	NA	NA	NA	NA	NA	NA	NA	NA	NA	NA	NA	NA	NA	NA	NA	NA	NA	NA	NA	NA
YDL160C	YDL160C	0	0	0	0	0	0	1	0	0	0	0	1	0	0	0	1	0	0	0	0	0	0	0	0	0	0	0	0	0	0	0	0	0	0	0	0	0	0	1	1	1	1	NA	1	1	1	0	0
YDL160C-A	YDL160C-A	0	0	NA	NA	NA	NA	0	NA	NA	0	0	0	NA	NA	NA	NA	NA	NA	NA	NA	NA	NA	NA	NA	NA	NA	NA	NA	NA	NA	NA	NA	NA	NA	NA	NA	NA	NA	NA	NA	NA	NA	NA	NA	NA	NA	NA	NA
YDL161W	YDL161W	0	0	0	0	0	1	NA	NA	NA	NA	NA	NA	0	0	0	0	0	0	0	0	0	NA	1	0	NA	0	NA	0	0	0	0	0	0	NA	0	NA	0	0	0	0	0	0	NA	0	0	0	0	0
YDL164C	YDL164C	0	0	0	NA	0	0	0	0	1	0	0	0	0	0	0	0	1	0	0	0	1	0	0	0	0	0	0	0	0	0	0	0	0	0	0	0	0	0	0	0	0	1	0	0	0	0	0	0
YDL165W	YDL165W	0	0	0	0	0	0	0	0	0	0	1	1	1	1	1	0	0	0	0	0	1	1	0	NA	NA	NA	NA	NA	NA	NA	NA	NA	NA	NA	NA	NA	NA	NA	NA	NA	NA	NA	NA	NA	0	0	0	0
YDL166C	YDL166C	0	0	0	0	NA	1	0	0	0	0	0	0	0	0	0	0	0	NA	0	0	0	0	0	0	0	0	0	0	NA	0	0	0	0	0	0	0	0	0	0	0	0	0	NA	1	0	0	0	0
YDL167C	YDL167C	0	NA	0	0	NA	0	0	0	0	0	0	0	0	0	0	0	0	0	0	0	0	0	NA	NA	0	0	0	0	0	0	0	0	0	0	0	NA	0	0	0	0	0	0	NA	0	0	0	0	0
YDL168W	YDL168W	0	0	0	0	NA	0	0	0	0	0	0	0	0	0	0	0	0	1	0	0	0	1	1	0	0	0	0	0	0	0	0	0	1	1	1	0	0	0	0	0	0	0	0	0	1	0	0	0
YDL169C	YDL169C	0	0	0	0	0	0	1	NA	0	0	0	0	NA	NA	NA	NA	NA	NA	NA	NA	NA	NA	NA	NA	NA	NA	NA	NA	NA	NA	NA	NA	NA	NA	NA	NA	NA	NA	NA	NA	NA	NA	NA	NA	NA	NA	NA	NA
YDL170W	YDL170W	0	0	0	0	0	0	NA	NA	1	0	0	NA	0	0	0	0	0	0	0	0	0	0	0	1	0	0	0	0	0	0	0	0	0	0	NA	0	0	NA	0	0	0	NA	0	NA	0	0	0	0
YDL171C	YDL171C	0	0	0	0	NA	0	NA	0	0	0	0	0	0	0	1	0	1	0	0	0	NA	0	0	0	0	0	0	0	0	0	0	0	0	0	0	0	0	NA	1	1	1	1	NA	1	1	1	0	0
YDL173W	YDL173W	0	0	0	0	0	0	NA	0	0	1	1	0	0	0	0	0	NA	0	0	1	NA	0	NA	NA	NA	NA	NA	NA	NA	NA	NA	NA	NA	NA	NA	NA	NA	NA	NA	NA	NA	NA	NA	NA	NA	NA	NA	NA
YDL174C	YDL174C	0	1	0	0	NA	1	NA	0	0	0	0	0	0	0	0	0	0	1	0	0	0	0	0	1	0	0	0	0	0	0	0	0	0	0	1	0	1	1	0	0	0	0	0	0	0	0	0	0
YDL175C	YDL175C	0	0	0	0	1	1	NA	NA	0	0	NA	0	NA	NA	NA	NA	NA	NA	0	0	NA	0	0	NA	NA	0	0	0	NA	NA	0	NA	NA	NA	NA	NA	NA	NA	NA	NA	NA	NA	NA	NA	NA	NA	NA	NA
YDL176W	YDL176W	0	0	0	0	0	0	0	1	0	0	0	0	NA	NA	NA	NA	NA	NA	NA	NA	NA	NA	NA	NA	NA	NA	NA	NA	NA	NA	NA	NA	NA	NA	NA	NA	NA	NA	NA	NA	NA	NA	NA	NA	NA	NA	NA	NA
YDL177C	YDL177C	0	0	0	0	0	1	0	0	0	1	1	0	NA	NA	NA	NA	NA	NA	0	0	0	0	NA	NA	NA	NA	NA	NA	NA	NA	NA	NA	NA	NA	NA	NA	NA	NA	NA	NA	NA	NA	NA	NA	NA	NA	0	NA
YDL178W	YDL178W	1	1	1	1	NA	1	0	0	0	1	0	1	1	1	1	1	0	0	1	0	0	0	NA	NA	NA	NA	NA	NA	NA	NA	NA	NA	NA	NA	NA	NA	NA	NA	NA	NA	NA	NA	NA	NA	NA	NA	NA	NA
YDL179W	YDL179W	0	0	0	0	0	0	NA	NA	NA	NA	0	0	0	0	0	0	0	0	0	0	0	0	0	NA	0	NA	NA	NA	NA	NA	NA	0	NA	NA	NA	NA	NA	NA	NA	0	0	0	NA	0	NA	NA	NA	NA
YDL180W	YDL180W	0	0	0	1	0	0	0	0	0	0	0	0	NA	NA	NA	NA	NA	NA	NA	NA	NA	NA	NA	NA	NA	NA	NA	NA	NA	NA	NA	NA	NA	NA	NA	NA	NA	NA	NA	NA	NA	NA	NA	NA	NA	NA	NA	NA
YDL181W	YDL181W	0	0	0	0	0	0	0	0	0	0	0	0	NA	NA	NA	NA	NA	NA	NA	NA	NA	NA	0	NA	NA	NA	NA	NA	NA	NA	NA	NA	NA	NA	NA	NA	NA	NA	NA	NA	NA	NA	NA	NA	NA	NA	NA	NA
YDL182W	YDL182W	0	0	0	0	0	0	NA	NA	NA	1	NA	0	1	1	1	0	0	0	0	0	0	0	NA	0	0	0	0	0	0	0	0	0	1	1	0	0	0	0	1	1	1	1	1	1	1	1	0	0
YDL183C	YDL183C	1	1	1	0	0	0	0	0	0	0	0	0	1	1	1	1	0	0	0	1	0	0	0	NA	0	0	0	0	0	NA	0	0	0	0	0	NA	0	0	1	0	0	0	NA	0	NA	NA	0	NA
YDL184C	YDL184C	0	NA	NA	NA	NA	NA	NA	NA	NA	NA	NA	NA	NA	NA	NA	NA	NA	NA	NA	NA	NA	NA	NA	NA	NA	NA	NA	NA	NA	NA	NA	NA	NA	NA	NA	NA	NA	NA	NA	NA	NA	NA	NA	NA	NA	NA	NA	NA
YDL185W	YDL185W	0	NA	NA	NA	NA	NA	0	0	NA	NA	0	NA	NA	NA	NA	0	NA	0	NA	NA	1	0	NA	NA	NA	NA	NA	NA	NA	NA	NA	NA	NA	NA	NA	NA	NA	NA	NA	NA	NA	NA	NA	NA	NA	NA	NA	NA
YDL186W	YDL186W	0	0	0	0	0	0	0	0	NA	0	0	0	NA	NA	NA	NA	NA	NA	NA	NA	NA	NA	NA	NA	NA	NA	NA	NA	NA	NA	NA	NA	NA	NA	NA	NA	NA	NA	NA	NA	NA	NA	NA	NA	NA	NA	NA	NA
YDL188C	YDL188C	0	0	0	0	0	0	0	0	0	0	0	0	0	0	0	NA	0	0	NA	0	0	0	0	0	NA	NA	NA	NA	NA	NA	NA	NA	NA	NA	NA	NA	0	NA	0	0	NA	NA	NA	1	NA	NA	0	NA
YDL189W	YDL189W	1	0	0	0	NA	0	0	0	NA	0	0	0	0	0	0	NA	0	0	NA	NA	0	0	NA	NA	0	NA	NA	NA	NA	NA	0	NA	0	0	NA	0	NA	0	NA	0	NA	NA	NA	NA	NA	NA	NA	NA
YDL190C	YDL190C	0	0	0	0	NA	0	0	0	0	0	0	0	NA	0	0	0	0	0	0	0	0	0	0	0	0	0	0	0	0	0	0	0	0	0	0	0	0	0	0	0	0	0	NA	1	NA	0	0	0
YDL191W	YDL191W	0	NA	0	0	NA	0	0	0	NA	0	0	0	0	0	0	NA	NA	0	NA	NA	0	0	0	0	0	0	0	0	0	0	0	0	0	0	NA	0	0	0	0	0	0	0	NA	0	0	NA	0	0
YDL192W	YDL192W	0	0	0	0	0	0	NA	NA	0	0	0	0	0	0	1	0	NA	0	0	0	NA	1	NA	0	0	NA	NA	NA	NA	NA	NA	NA	NA	NA	NA	NA	NA	NA	0	NA	NA	0	NA	NA	NA	NA	NA	NA
YDL193W	YDL193W	0	0	0	0	0	0	0	0	0	0	0	0	0	0	0	0	0	1	0	0	0	0	0	0	0	0	0	0	0	0	0	0	0	0	0	0	0	0	0	0	0	0	NA	0	0	0	0	0
YDL194W	YDL194W	0	0	0	0	0	0	0	0	1	0	NA	NA	NA	NA	NA	NA	0	0	NA	NA	0	NA	NA	NA	0	NA	0	0	0	0	NA	0	0	0	0	NA	NA	1	NA	0	0	NA	NA	0	0	0	0	0
YDL195W	YDL195W	0	0	0	0	NA	0	1	0	1	0	1	0	0	0	0	0	0	0	0	0	0	0	0	0	0	0	0	0	0	0	0	0	0	0	NA	0	0	0	0	0	0	0	0	0	0	0	1	0
YDL197C	YDL197C	0	0	0	0	0	0	0	NA	NA	NA	NA	NA	NA	NA	NA	NA	NA	NA	NA	NA	NA	NA	NA	NA	NA	NA	NA	NA	NA	NA	NA	NA	NA	NA	NA	NA	NA	NA	NA	NA	NA	NA	NA	NA	NA	NA	NA	NA
YDL198C	YDL198C	0	0	1	0	1	0	1	0	1	1	1	1	1	NA	1	1	1	1	1	1	1	1	NA	1	0	0	0	0	0	0	0	0	0	0	NA	NA	0	0	0	0	0	0	NA	0	0	0	0	0
YDL199C	YDL199C	0	0	0	0	0	0	NA	NA	0	0	NA	NA	0	0	0	0	0	0	0	0	0	0	NA	NA	NA	NA	NA	NA	NA	NA	NA	NA	NA	NA	NA	NA	NA	NA	NA	NA	NA	NA	NA	NA	NA	NA	NA	NA
YDL200C	YDL200C	0	NA	0	0	0	0	0	0	NA	NA	0	NA	0	0	0	1	0	0	0	0	0	NA	NA	NA	NA	NA	NA	NA	NA	NA	NA	NA	NA	NA	NA	NA	NA	NA	0	NA	NA	NA	NA	NA	NA	NA	NA	NA
YDL201W	YDL201W	0	0	0	0	0	0	1	0	0	0	0	0	0	0	0	1	0	0	0	0	0	0	1	0	0	0	0	0	NA	0	0	0	0	0	0	0	0	1	1	0	0	0	0	0	1	1	0	0
YDL202W	YDL202W	1	1	1	1	NA	1	0	1	1	1	1	1	1	1	1	NA	1	1	1	0	1	1	1	1	1	0	0	0	0	0	0	0	NA	0	NA	NA	NA	NA	NA	NA	NA	NA	NA	NA	NA	NA	0	0
YDL203C	YDL203C	0	0	0	0	0	0	0	0	0	0	0	0	NA	NA	NA	NA	NA	NA	NA	NA	NA	NA	NA	NA	0	NA	NA	NA	0	NA	NA	0	NA	NA	NA	0	NA	NA	NA	0	0	NA	0	NA	NA	NA	0	NA
YDL204W	YDL204W	0	0	0	0	0	0	NA	NA	NA	NA	NA	NA	NA	NA	NA	NA	NA	NA	NA	0	NA	NA	0	0	0	0	0	0	NA	NA	0	NA	NA	NA	NA	0	0	0	0	0	0	0	NA	0	0	0	0	0
YDL205C	YDL205C	1	1	1	1	1	1	1	0	0	1	0	0	1	1	1	1	1	0	1	0	0	1	1	0	0	0	0	0	0	0	1	0	0	0	0	1	0	0	0	1	1	0	0	0	1	1	0	0
YDL206W	YDL206W	0	0	0	0	1	0	1	0	0	0	0	NA	0	0	0	1	0	0	0	0	0	0	0	1	0	0	0	0	0	0	0	0	1	1	0	0	0	0	1	1	0	1	1	0	NA	0	1	1
YDL207W	YDL207W	0	0	0	0	0	0	0	0	0	0	0	0	0	0	0	0	0	0	0	0	0	0	0	NA	0	NA	0	0	0	0	0	0	1	0	0	0	0	0	0	NA	NA	0	0	0	NA	NA	0	0
YDL208W	YDL208W	0	0	0	0	0	0	0	0	0	0	0	0	0	0	0	0	0	0	0	0	0	0	0	0	0	0	0	0	0	0	0	0	0	0	0	0	0	0	0	0	0	0	0	0	0	NA	0	0
YDL209C	YDL209C	0	0	0	0	NA	0	0	0	0	0	0	NA	0	0	0	1	0	0	0	1	0	0	1	0	0	NA	0	0	0	0	0	0	0	0	0	0	1	0	0	1	1	0	1	0	1	1	0	0
YDL210W	YDL210W	0	0	0	0	NA	NA	0	NA	0	0	0	0	0	0	0	0	0	1	0	0	0	0	0	1	NA	0	0	0	0	0	0	0	0	0	0	0	1	0	0	0	0	0	0	0	0	0	0	0
YDL211C	YDL211C	0	0	0	0	0	1	0	NA	NA	NA	NA	NA	NA	NA	NA	NA	NA	NA	NA	NA	NA	NA	NA	NA	NA	NA	NA	NA	NA	NA	NA	NA	NA	NA	NA	NA	NA	NA	NA	NA	NA	NA	NA	NA	NA	NA	NA	NA
YDL212W	YDL212W	0	0	0	0	0	1	1	0	0	0	0	0	0	0	0	0	0	0	0	0	0	0	0	NA	0	0	0	1	1	1	0	1	0	0	0	0	0	0	0	0	0	0	NA	0	0	0	0	0
YDL213C	YDL213C	0	0	0	0	NA	0	0	0	0	0	1	0	0	0	0	1	0	0	0	0	0	0	1	0	0	0	0	0	0	0	0	0	0	NA	0	0	0	NA	0	0	0	0	0	0	0	0	0	0
YDL214C	YDL214C	0	0	0	0	0	0	NA	NA	NA	NA	NA	NA	NA	NA	NA	NA	NA	NA	NA	NA	NA	NA	0	NA	0	NA	NA	NA	NA	NA	NA	NA	NA	NA	NA	0	1	1	NA	NA	0	NA	NA	NA	NA	NA	0	NA
YDL215C	YDL215C	0	0	0	0	0	0	0	0	0	0	1	0	0	0	0	0	0	1	0	0	0	0	1	0	0	NA	0	NA	0	0	0	0	0	0	0	0	0	0	0	0	0	0	0	0	0	0	0	0
YDL216C	YDL216C	0	0	1	0	1	0	0	0	0	0	0	0	0	0	NA	1	NA	NA	NA	0	0	NA	0	NA	NA	NA	NA	NA	NA	NA	NA	NA	NA	NA	NA	NA	NA	0	NA	NA	NA	NA	NA	NA	NA	NA	NA	0
YDL217C	YDL217C	1	1	1	1	1	1	1	0	0	1	1	0	1	1	1	1	1	1	0	1	1	1	1	1	1	0	0	0	NA	0	0	0	0	0	0	0	0	0	0	0	0	0	0	0	0	0	0	0
YDL218W	YDL218W	0	0	0	0	0	0	0	0	0	0	0	NA	NA	NA	NA	NA	NA	NA	NA	NA	0	NA	NA	NA	NA	NA	NA	NA	NA	NA	0	NA	NA	NA	NA	NA	NA	NA	NA	NA	NA	NA	NA	NA	NA	NA	NA	NA
YDL219W	YDL219W	0	0	0	0	0	0	0	0	0	0	0	0	0	0	0	1	1	0	0	0	0	0	0	0	0	0	0	0	0	0	1	0	1	1	0	0	0	0	1	1	1	1	NA	1	0	NA	0	0
YDL220C	YDL220C	0	0	0	0	0	0	0	0	0	1	0	0	NA	NA	NA	NA	NA	NA	NA	NA	NA	NA	NA	NA	NA	NA	NA	NA	NA	NA	NA	NA	NA	NA	NA	NA	NA	NA	NA	NA	NA	NA	NA	NA	NA	NA	NA	NA
YDL222C	YDL222C	0	0	0	NA	NA	0	0	0	0	NA	0	NA	NA	NA	NA	NA	NA	NA	NA	NA	NA	NA	0	NA	NA	NA	NA	NA	NA	NA	NA	NA	NA	NA	NA	NA	NA	NA	NA	NA	NA	NA	NA	NA	NA	NA	NA	NA
YDL223C	YDL223C	1	0	0	NA	1	NA	0	NA	NA	NA	NA	NA	NA	NA	NA	NA	NA	NA	NA	NA	NA	NA	NA	NA	NA	NA	NA	NA	NA	NA	NA	NA	NA	NA	NA	NA	NA	NA	NA	NA	NA	NA	NA	NA	NA	NA	NA	NA
YDL224C	YDL224C	0	NA	0	0	0	0	NA	NA	NA	NA	0	NA	0	0	0	NA	0	0	NA	NA	0	0	NA	NA	NA	NA	NA	0	0	0	0	NA	NA	NA	NA	0	NA	NA	NA	NA	NA	NA	NA	NA	NA	NA	NA	NA
YDL225W	YDL225W	0	0	0	0	0	0	0	0	1	0	0	0	0	0	0	0	0	0	0	0	0	0	NA	NA	NA	NA	NA	NA	NA	NA	NA	NA	NA	NA	NA	NA	NA	NA	NA	NA	NA	NA	NA	NA	NA	NA	NA	NA
YDL226C	YDL226C	0	NA	0	0	0	1	0	0	0	0	0	0	1	1	1	0	0	0	0	0	0	1	0	1	0	0	0	0	0	0	0	0	0	0	0	0	0	0	1	0	0	0	0	0	0	0	0	0
YDL227C	YDL227C	0	NA	0	0	0	0	0	0	NA	NA	NA	NA	NA	NA	NA	NA	NA	NA	NA	NA	NA	NA	NA	NA	NA	NA	NA	NA	NA	NA	NA	NA	NA	NA	NA	NA	NA	NA	NA	NA	NA	NA	NA	NA	NA	NA	NA	NA
YDL229W	YDL229W	1	1	1	0	NA	NA	0	0	NA	NA	NA	0	0	NA	NA	NA	NA	NA	0	NA	NA	NA	0	0	0	0	0	0	0	0	0	0	0	0	0	0	0	0	NA	0	0	0	0	0	0	0	0	0
YDL230W	YDL230W	0	0	0	0	0	0	0	0	0	0	0	0	0	0	0	0	0	0	0	0	0	0	0	0	0	0	0	0	0	0	0	0	0	0	0	0	0	0	0	0	0	0	0	0	0	0	0	0
YDL231C	YDL231C	0	0	0	0	NA	0	0	0	0	0	0	1	NA	NA	NA	0	NA	NA	NA	NA	NA	NA	0	1	0	NA	NA	NA	NA	NA	NA	NA	NA	NA	NA	NA	NA	NA	NA	NA	NA	NA	NA	NA	NA	NA	NA	NA
YDL232W	YDL232W	0	0	NA	NA	NA	NA	0	NA	NA	NA	NA	NA	NA	NA	NA	NA	NA	NA	NA	NA	NA	NA	NA	NA	NA	NA	NA	NA	NA	NA	NA	NA	NA	NA	NA	NA	NA	NA	NA	NA	NA	NA	NA	NA	NA	NA	NA	NA
YDL233W	YDL233W	0	0	0	0	1	0	0	0	0	0	0	0	0	0	0	0	0	0	0	0	NA	0	0	NA	0	NA	NA	NA	NA	NA	NA	NA	NA	NA	NA	NA	NA	NA	0	NA	NA	0	NA	0	NA	NA	NA	NA
YDL234C	YDL234C	0	0	0	0	NA	0	0	0	0	0	0	0	0	0	0	0	0	0	0	0	1	0	0	0	0	0	0	0	0	0	0	0	0	0	0	0	0	0	0	0	0	1	0	0	0	0	0	0
YDL235C	YDL235C	0	0	0	0	0	0	1	0	0	0	0	0	0	0	0	0	NA	NA	0	0	0	0	0	0	0	NA	0	NA	NA	NA	NA	NA	0	0	0	NA	0	NA	0	NA	NA	0	NA	0	NA	NA	NA	0
YDL236W	YDL236W	0	0	0	1	NA	0	0	0	0	0	0	0	0	0	0	0	0	0	0	0	0	0	0	0	0	0	0	0	0	0	0	0	1	1	0	0	0	0	1	0	0	0	0	0	NA	0	0	0
YDL237W	YDL237W	0	0	0	0	0	0	0	0	0	0	0	0	0	0	0	1	0	1	0	0	0	0	0	0	1	0	NA	0	0	0	0	0	0	0	0	0	0	1	0	0	1	0	1	1	0	0	0	0
YDL238C	YDL238C	0	0	0	0	NA	0	0	0	1	0	0	NA	0	0	0	1	0	0	0	0	0	0	0	0	0	0	0	0	0	0	0	1	0	0	0	0	0	0	0	0	1	0	0	0	1	0	0	0
YDL239C	YDL239C	0	0	0	0	NA	0	NA	NA	NA	NA	0	NA	NA	NA	NA	NA	NA	NA	NA	NA	NA	NA	NA	NA	NA	NA	NA	NA	NA	NA	NA	NA	NA	NA	NA	NA	NA	NA	NA	NA	NA	NA	NA	NA	NA	NA	NA	NA
YDL240W	YDL240W	0	NA	0	1	NA	0	0	0	0	0	0	0	0	0	0	1	0	0	0	0	0	0	0	0	0	0	0	0	0	0	0	0	0	0	0	0	0	0	0	0	0	0	0	0	0	0	0	0
YDL241W	YDL241W	0	0	NA	NA	0	NA	NA	NA	NA	NA	NA	NA	NA	NA	NA	NA	NA	NA	NA	NA	NA	NA	NA	NA	NA	NA	NA	NA	NA	NA	NA	NA	NA	NA	NA	NA	NA	NA	NA	NA	NA	NA	NA	NA	NA	NA	NA	NA
YDL243C	YDL243C	0	0	NA	NA	NA	NA	NA	NA	NA	NA	NA	NA	NA	NA	NA	NA	NA	NA	NA	NA	NA	NA	NA	NA	NA	NA	NA	NA	NA	NA	NA	NA	NA	NA	NA	NA	NA	NA	NA	1	1	0	NA	0	1	NA	NA	NA
YDL244W	YDL244W	0	0	NA	NA	NA	NA	NA	NA	NA	NA	NA	NA	NA	NA	NA	NA	NA	NA	NA	NA	NA	NA	NA	NA	NA	NA	NA	NA	NA	NA	NA	NA	NA	NA	NA	NA	NA	NA	NA	NA	NA	NA	NA	NA	NA	NA	NA	NA
YDL245C	YDL245C	0	0	NA	NA	NA	NA	NA	NA	NA	NA	NA	NA	NA	NA	NA	NA	0	NA	NA	NA	NA	NA	NA	NA	NA	NA	NA	NA	NA	NA	NA	NA	NA	NA	NA	NA	NA	NA	NA	NA	NA	NA	NA	NA	NA	NA	NA	NA
YDL246C	YDL246C	1	NA	1	0	1	0	0	NA	1	NA	NA	0	NA	NA	NA	NA	NA	NA	NA	NA	NA	NA	0	NA	NA	0	0	0	NA	0	1	NA	NA	NA	NA	NA	NA	NA	NA	NA	NA	NA	NA	NA	NA	NA	NA	NA
YDL247W	YDL247W	0	NA	0	0	NA	NA	NA	NA	0	NA	NA	NA	NA	NA	NA	NA	NA	NA	NA	NA	NA	NA	NA	NA	0	NA	NA	NA	NA	NA	NA	NA	NA	NA	NA	1	1	NA	1	NA	NA	1	1	1	1	1	0	0
YDL248W	YDL248W	0	0	0	0	0	NA	NA	NA	NA	NA	NA	NA	NA	NA	NA	NA	NA	NA	NA	NA	NA	NA	NA	NA	NA	NA	NA	NA	NA	NA	NA	NA	NA	NA	NA	NA	NA	NA	NA	NA	NA	NA	NA	NA	NA	NA	NA	NA
YDR001C	YDR001C	0	0	0	0	NA	0	NA	1	NA	NA	NA	0	NA	NA	0	NA	0	NA	NA	NA	NA	0	NA	NA	NA	NA	NA	NA	NA	NA	NA	NA	NA	NA	NA	NA	NA	NA	NA	NA	NA	NA	NA	NA	NA	NA	NA	NA
YDR002W	YDR002W	0	0	0	0	0	0	0	0	0	0	0	1	1	1	0	0	0	0	0	0	0	0	0	0	0	0	0	0	0	0	0	0	0	0	0	0	0	0	0	0	0	0	NA	0	0	0	0	0
YDR003W	YDR003W	0	0	0	0	0	0	0	NA	NA	0	NA	0	0	0	0	0	0	NA	0	0	NA	0	NA	NA	NA	NA	NA	NA	NA	NA	NA	NA	NA	NA	NA	NA	NA	NA	NA	NA	NA	NA	NA	NA	NA	NA	NA	0
YDR003W-A	YDR003W-A	0	0	NA	NA	NA	NA	NA	NA	NA	NA	NA	NA	NA	NA	NA	NA	NA	NA	NA	NA	NA	NA	NA	NA	NA	NA	NA	NA	NA	NA	NA	NA	NA	NA	NA	NA	NA	NA	NA	NA	NA	NA	NA	NA	NA	NA	NA	NA
YDR004W	YDR004W	0	0	0	0	0	0	0	1	0	0	0	0	0	0	0	0	0	0	0	0	0	0	0	0	0	0	0	NA	0	NA	0	0	NA	NA	0	0	0	NA	NA	NA	NA	NA	NA	NA	0	NA	0	0
YDR005C	YDR005C	0	0	0	NA	0	0	0	0	0	0	0	0	0	0	1	0	NA	NA	NA	0	0	0	0	0	0	NA	NA	NA	NA	NA	NA	NA	NA	NA	NA	NA	NA	NA	NA	NA	NA	NA	NA	NA	NA	NA	0	NA
YDR006C	YDR006C	0	0	0	0	NA	0	0	0	0	0	0	0	0	0	0	0	0	1	0	0	1	0	0	NA	NA	0	0	0	0	0	0	NA	NA	NA	NA	1	1	NA	NA	NA	NA	NA	NA	NA	NA	NA	1	0
YDR007W	YDR007W	1	1	0	0	0	0	0	0	0	0	0	0	0	0	0	0	0	0	0	0	0	1	1	NA	NA	NA	NA	NA	NA	NA	NA	NA	NA	NA	NA	NA	NA	NA	NA	NA	NA	NA	NA	NA	NA	NA	NA	NA
YDR009W	YDR009W	0	0	0	0	NA	0	NA	NA	NA	0	0	NA	NA	NA	NA	NA	0	0	0	0	NA	0	0	0	0	0	0	0	0	0	0	0	0	0	0	0	0	1	0	0	0	0	NA	0	1	1	0	0
YDR011W	YDR011W	0	0	0	1	NA	0	0	0	NA	1	1	NA	NA	NA	NA	NA	NA	NA	NA	NA	NA	NA	NA	NA	NA	NA	NA	NA	NA	NA	NA	NA	NA	NA	NA	NA	NA	NA	NA	NA	NA	NA	NA	NA	NA	NA	NA	NA
YDR012W	YDR012W	0	0	1	0	0	1	1	0	0	0	0	0	NA	NA	NA	NA	NA	NA	0	0	0	0	0	0	0	0	0	0	0	0	0	0	0	0	0	0	0	0	0	0	0	0	NA	0	0	0	0	NA
YDR013W	YDR013W	0	0	0	0	0	0	0	0	0	0	0	0	0	0	0	0	0	0	0	0	0	0	0	0	0	0	0	0	0	0	0	0	1	1	0	NA	0	0	0	0	1	0	0	1	0	0	0	0
YDR014W	YDR014W	0	NA	0	0	0	0	0	NA	0	0	0	0	NA	NA	NA	NA	NA	NA	NA	NA	NA	NA	NA	NA	NA	NA	NA	NA	NA	NA	NA	NA	NA	NA	NA	NA	NA	NA	NA	NA	NA	NA	NA	NA	NA	NA	NA	NA
YDR014W-A	YDR014W-A	1	NA	1	0	NA	0	NA	NA	NA	NA	NA	NA	NA	NA	NA	NA	NA	NA	NA	NA	NA	NA	NA	NA	NA	NA	NA	NA	NA	NA	NA	NA	NA	NA	NA	NA	NA	NA	NA	NA	NA	NA	NA	NA	NA	NA	NA	NA
YDR016C	YDR016C	0	0	0	NA	0	0	1	NA	0	0	0	0	0	0	0	0	NA	0	NA	NA	0	0	0	0	NA	NA	0	0	NA	NA	0	NA	NA	NA	NA	NA	NA	NA	0	NA	NA	0	NA	0	NA	NA	0	0
YDR017C	YDR017C	1	1	1	0	0	0	0	0	0	0	0	0	1	1	0	0	NA	0	NA	0	1	NA	1	1	0	0	0	0	0	NA	NA	0	0	0	0	NA	0	0	0	0	0	0	0	0	0	0	0	0
YDR018C	YDR018C	1	NA	1	1	1	1	NA	NA	NA	NA	NA	NA	NA	NA	NA	NA	NA	NA	0	NA	NA	NA	0	0	0	0	0	0	0	0	0	NA	0	0	0	NA	0	NA	0	0	0	0	NA	NA	0	0	0	0
YDR019C	YDR019C	0	0	0	0	0	NA	0	0	0	0	0	NA	0	NA	0	0	0	0	0	0	0	0	0	0	0	1	1	1	1	1	0	0	1	1	0	0	0	0	0	1	1	1	NA	1	0	0	0	0
YDR020C	YDR020C	0	0	0	0	NA	1	0	0	0	0	0	0	0	0	0	0	0	0	0	0	0	1	1	0	0	0	0	0	NA	NA	NA	1	0	0	NA	NA	NA	NA	NA	NA	NA	NA	NA	NA	NA	NA	NA	NA
YDR021W	YDR021W	0	0	0	0	0	0	0	0	NA	0	0	0	0	0	0	0	0	0	0	0	0	0	0	0	0	0	0	0	0	0	0	0	0	0	0	0	0	0	0	0	0	0	0	0	0	0	0	0
YDR022C	YDR022C	0	0	0	0	1	NA	0	0	0	0	NA	0	NA	NA	NA	NA	NA	NA	NA	NA	NA	NA	NA	NA	NA	NA	NA	NA	NA	NA	NA	NA	NA	NA	NA	NA	NA	NA	NA	NA	NA	NA	NA	NA	NA	NA	NA	NA
YDR023W	YDR023W	0	0	0	0	0	0	0	0	0	0	0	1	0	0	0	0	0	0	0	0	1	0	0	0	0	0	0	0	0	0	0	1	0	0	0	0	0	0	1	0	0	0	NA	0	0	0	0	0
YDR026C	YDR026C	0	0	0	0	0	0	NA	0	NA	1	NA	NA	1	1	0	0	NA	NA	0	NA	0	1	NA	NA	1	NA	NA	NA	NA	NA	NA	NA	NA	NA	NA	NA	NA	0	NA	NA	NA	NA	NA	NA	NA	NA	NA	NA
YDR027C	YDR027C	0	0	0	NA	NA	0	0	0	0	0	0	0	0	0	0	0	NA	NA	0	0	0	0	0	0	1	0	0	0	0	0	0	0	0	0	0	0	0	0	1	1	1	0	0	0	0	0	0	0
YDR028C	YDR028C	0	0	0	0	0	0	0	0	0	0	0	0	0	0	0	0	0	1	0	1	0	0	0	NA	NA	NA	NA	NA	NA	NA	NA	NA	0	NA	NA	NA	NA	1	NA	NA	NA	NA	NA	NA	NA	NA	NA	NA
YDR030C	YDR030C	0	0	0	0	0	0	0	0	0	0	NA	0	1	1	0	0	0	0	NA	0	0	0	0	NA	NA	NA	NA	NA	NA	NA	NA	NA	NA	NA	NA	NA	NA	NA	NA	NA	NA	NA	NA	NA	NA	NA	NA	NA
YDR031W	YDR031W	0	0	0	1	1	1	NA	NA	0	0	NA	0	0	0	0	0	1	0	0	0	0	NA	1	NA	NA	NA	NA	NA	NA	NA	NA	NA	NA	NA	NA	NA	NA	NA	NA	NA	NA	NA	NA	NA	NA	NA	NA	NA
YDR032C	YDR032C	0	0	0	0	0	0	0	0	0	0	0	NA	0	0	1	0	0	0	0	0	0	0	1	0	NA	0	NA	NA	0	0	0	0	NA	NA	0	1	NA	NA	NA	0	0	0	NA	0	0	0	0	0
YDR033W	YDR033W	0	0	0	0	0	0	0	0	NA	0	NA	NA	NA	NA	NA	NA	NA	NA	NA	NA	NA	NA	NA	NA	NA	NA	NA	0	NA	NA	NA	NA	0	0	0	0	NA	NA	NA	NA	NA	NA	NA	0	NA	NA	0	0
YDR034C	YDR034C	0	0	0	0	0	0	0	0	0	0	0	1	0	1	1	1	0	1	0	0	1	0	NA	NA	NA	NA	NA	NA	NA	NA	0	NA	0	NA	NA	NA	NA	NA	NA	NA	NA	NA	NA	NA	NA	NA	NA	NA
YDR034C-A	YDR034C-A	0	NA	NA	NA	NA	NA	NA	NA	NA	NA	NA	NA	NA	NA	NA	NA	NA	NA	NA	NA	NA	NA	NA	NA	NA	NA	NA	NA	NA	NA	NA	NA	NA	NA	NA	NA	NA	NA	NA	NA	NA	NA	NA	NA	NA	NA	NA	NA
YDR034C-C	YDR034C-C	0	NA	NA	0	NA	NA	NA	NA	NA	NA	NA	NA	NA	NA	NA	NA	NA	NA	NA	NA	NA	NA	NA	NA	NA	NA	NA	NA	NA	NA	NA	NA	NA	NA	NA	NA	NA	NA	NA	NA	NA	NA	NA	NA	NA	NA	NA	NA
YDR034C-D	YDR034C-D	0	NA	NA	NA	NA	NA	NA	NA	NA	NA	NA	NA	NA	NA	1	NA	NA	NA	NA	NA	NA	NA	NA	NA	NA	NA	NA	NA	NA	NA	NA	NA	NA	NA	NA	NA	NA	NA	NA	NA	NA	NA	NA	NA	NA	NA	NA	NA
YDR034W-B	YDR034W-B	0	0	NA	NA	NA	NA	NA	NA	NA	NA	NA	NA	NA	NA	NA	NA	NA	NA	NA	NA	NA	NA	NA	NA	NA	NA	NA	NA	NA	NA	NA	NA	NA	NA	NA	NA	NA	NA	NA	NA	NA	NA	NA	NA	NA	NA	NA	NA
YDR035W	YDR035W	0	0	0	0	0	0	0	0	0	0	1	0	NA	0	0	NA	NA	0	NA	0	0	1	0	0	0	0	0	0	0	0	0	0	0	0	0	0	0	0	0	0	0	0	NA	0	0	0	0	0
YDR036C	YDR036C	1	1	1	1	1	1	1	1	1	1	1	0	0	0	0	0	0	0	1	0	1	1	1	1	0	0	0	0	0	0	0	0	1	1	0	NA	0	0	0	0	0	0	NA	0	0	0	0	NA
YDR037W	YDR037W	0	0	0	0	1	0	0	0	0	0	0	0	0	0	0	0	0	0	0	0	0	0	0	0	0	0	0	0	0	0	0	0	0	0	0	0	0	0	0	0	0	0	0	0	0	0	0	0
YDR038C	YDR038C	0	NA	NA	0	NA	1	NA	NA	0	0	NA	0	0	0	0	0	NA	0	NA	0	0	0	NA	NA	0	NA	0	NA	NA	NA	NA	NA	NA	NA	NA	NA	NA	NA	0	NA	NA	1	NA	NA	1	NA	NA	NA
YDR039C	YDR039C	0	NA	NA	NA	NA	NA	NA	NA	NA	NA	NA	NA	NA	NA	NA	NA	NA	NA	NA	NA	NA	NA	NA	NA	NA	NA	NA	NA	NA	NA	NA	NA	NA	NA	NA	NA	NA	NA	NA	NA	NA	NA	NA	NA	NA	NA	NA	NA
YDR040C	YDR040C	0	0	0	NA	NA	NA	0	0	NA	NA	0	NA	NA	NA	NA	NA	0	NA	0	NA	NA	NA	0	0	NA	0	NA	0	0	0	0	0	0	0	0	0	0	0	NA	1	0	NA	0	0	NA	0	0	0
YDR041W	YDR041W	1	1	0	1	1	1	1	1	1	1	1	0	1	1	1	1	1	1	1	0	1	1	1	NA	NA	0	0	0	NA	NA	0	NA	0	0	0	0	0	0	0	NA	0	NA	NA	NA	0	NA	0	0
YDR042C	YDR042C	0	0	NA	NA	0	NA	NA	NA	NA	NA	NA	NA	NA	NA	NA	NA	NA	NA	NA	NA	NA	NA	NA	NA	NA	NA	NA	NA	NA	NA	NA	NA	NA	NA	NA	NA	NA	NA	NA	NA	NA	NA	NA	NA	NA	NA	NA	NA
YDR043C	YDR043C	0	0	NA	0	0	0	0	NA	NA	NA	NA	NA	NA	NA	NA	NA	NA	NA	0	NA	0	NA	NA	NA	NA	NA	NA	NA	NA	NA	NA	NA	NA	NA	NA	NA	0	NA	NA	0	NA	NA	NA	0	NA	NA	NA	NA
YDR044W	YDR044W	0	0	0	NA	NA	0	0	1	0	0	0	0	1	1	1	0	0	1	0	1	0	1	1	1	0	0	0	0	0	0	0	NA	0	0	0	1	1	0	1	0	0	1	NA	0	NA	0	0	1
YDR045C	YDR045C	0	0	0	0	NA	1	0	0	0	0	0	0	0	0	0	1	0	NA	0	0	0	1	1	0	0	0	0	0	NA	NA	0	0	0	0	0	0	0	0	0	0	0	0	0	0	0	0	0	0
YDR046C	YDR046C	0	0	0	NA	NA	0	0	0	NA	0	NA	0	NA	NA	NA	NA	0	0	NA	1	NA	0	NA	NA	NA	NA	NA	NA	NA	NA	NA	NA	NA	NA	NA	NA	NA	NA	NA	NA	NA	NA	NA	NA	NA	NA	NA	NA
YDR047W	YDR047W	1	1	1	NA	1	1	0	1	0	1	1	0	0	0	1	0	0	0	1	1	1	1	1	1	0	1	1	0	1	1	1	1	0	0	0	1	0	0	0	1	1	0	1	0	0	0	0	0
YDR049W	YDR049W	0	0	0	0	0	0	0	0	0	0	0	0	0	0	1	0	0	0	0	0	0	0	0	0	0	0	0	0	0	0	0	0	0	0	0	0	0	0	0	0	0	0	0	0	1	1	0	0
YDR050C	YDR050C	0	0	0	NA	0	0	0	0	0	0	0	0	0	0	0	0	0	0	0	0	0	0	0	1	0	0	0	0	0	0	0	1	0	0	0	0	0	0	0	1	1	1	0	0	0	0	0	0
YDR051C	YDR051C	0	0	0	0	0	0	0	0	0	0	0	NA	NA	0	NA	0	NA	NA	0	0	0	NA	0	0	0	0	0	0	NA	NA	0	1	NA	NA	NA	NA	NA	NA	NA	NA	NA	NA	NA	NA	NA	NA	0	0
YDR052C	YDR052C	0	0	0	0	NA	0	0	1	0	0	0	0	0	0	0	0	0	0	0	0	0	0	0	0	0	NA	NA	0	0	NA	0	0	NA	NA	NA	NA	0	0	NA	0	0	NA	0	NA	0	0	0	0
YDR054C	YDR054C	1	1	0	1	NA	0	0	0	0	0	0	0	0	0	0	0	0	1	0	0	0	0	0	0	0	0	0	0	0	0	0	0	0	0	0	0	0	0	0	0	0	0	NA	0	0	0	0	0
YDR055W	YDR055W	0	0	0	0	NA	0	NA	NA	NA	NA	NA	0	1	1	1	0	1	0	0	0	0	0	0	0	0	NA	NA	NA	NA	NA	NA	NA	NA	NA	NA	NA	NA	NA	NA	NA	NA	NA	0	0	NA	NA	0	0
YDR056C	YDR056C	0	0	0	0	0	0	0	0	NA	0	0	0	NA	NA	NA	NA	NA	NA	NA	NA	0	NA	NA	NA	NA	NA	NA	NA	NA	NA	NA	NA	NA	NA	NA	NA	NA	NA	NA	NA	NA	NA	NA	NA	NA	NA	NA	NA
YDR057W	YDR057W	0	0	0	0	NA	0	NA	0	0	0	1	0	NA	NA	NA	NA	NA	NA	NA	NA	NA	NA	NA	NA	NA	NA	NA	NA	NA	NA	NA	NA	NA	NA	NA	NA	NA	NA	NA	NA	NA	NA	NA	NA	NA	NA	NA	NA
YDR058C	YDR058C	0	0	0	0	NA	1	0	0	0	0	0	0	0	0	0	0	0	0	1	0	0	NA	1	NA	0	0	0	0	NA	1	0	0	NA	NA	NA	0	0	0	0	0	0	0	0	NA	0	NA	0	0
YDR059C	YDR059C	0	0	0	NA	NA	0	NA	NA	1	NA	NA	NA	0	0	0	1	0	0	0	0	0	0	NA	0	0	NA	NA	NA	0	0	NA	NA	0	0	0	0	0	0	0	0	0	0	NA	0	0	0	0	0
YDR060W	YDR060W	0	NA	0	NA	NA	0	0	1	0	0	0	1	0	0	0	0	0	0	0	0	0	0	1	0	0	0	0	0	0	0	0	0	0	0	0	0	0	0	0	0	0	NA	0	0	0	0	0	0
YDR061W	YDR061W	1	1	1	0	1	0	1	0	0	0	0	NA	1	1	1	1	0	0	0	0	0	0	0	0	0	0	0	0	0	0	0	0	0	0	0	0	0	0	0	0	0	0	0	1	1	1	0	0
YDR062W	YDR062W	0	0	0	0	0	0	0	0	0	1	0	0	0	0	0	0	0	1	0	0	0	1	1	0	0	0	0	0	0	0	0	0	0	0	0	1	0	0	0	0	0	0	0	0	0	0	0	0
YDR063W	YDR063W	0	0	NA	0	0	0	0	0	0	0	0	0	0	0	0	NA	0	NA	NA	0	0	0	NA	0	0	1	1	1	NA	NA	0	NA	0	0	0	NA	0	NA	0	0	0	0	0	0	0	NA	0	0
YDR064W	YDR064W	0	0	NA	0	NA	0	0	0	1	0	0	1	0	0	0	NA	NA	1	NA	NA	0	0	0	0	0	0	0	0	0	0	0	0	0	0	NA	0	1	0	0	0	0	0	NA	0	0	0	0	0
YDR065W	YDR065W	1	1	1	0	0	1	1	1	0	0	0	1	NA	NA	NA	NA	NA	NA	NA	NA	NA	NA	NA	NA	NA	NA	NA	NA	NA	NA	NA	NA	NA	NA	NA	NA	NA	NA	NA	NA	NA	NA	NA	NA	NA	NA	NA	NA
YDR066C	YDR066C	0	0	0	NA	NA	0	NA	NA	NA	NA	NA	NA	NA	NA	NA	NA	NA	NA	NA	NA	NA	NA	0	NA	0	NA	NA	NA	NA	NA	NA	NA	NA	NA	0	NA	NA	NA	NA	NA	NA	NA	NA	NA	NA	NA	NA	NA
YDR067C	YDR067C	0	0	0	0	0	0	0	0	0	0	0	0	1	1	0	0	0	0	0	0	0	0	0	NA	NA	NA	NA	NA	0	NA	NA	NA	NA	NA	NA	NA	NA	NA	NA	NA	NA	NA	NA	NA	NA	NA	NA	NA
YDR068W	YDR068W	0	0	0	NA	0	0	1	0	0	0	0	0	0	0	0	0	0	0	0	0	0	0	0	0	0	0	NA	NA	NA	NA	NA	NA	NA	NA	NA	0	NA	NA	NA	0	0	0	NA	NA	NA	0	NA	NA
YDR069C	YDR069C	1	1	1	1	0	0	0	0	NA	0	NA	0	NA	NA	NA	0	NA	NA	NA	NA	NA	0	NA	0	1	NA	1	NA	NA	NA	NA	0	0	0	NA	NA	0	0	0	1	NA	1	NA	NA	1	1	NA	NA
YDR070C	YDR070C	0	0	0	NA	0	0	0	0	NA	0	0	NA	NA	NA	NA	NA	NA	NA	NA	NA	NA	NA	NA	NA	NA	NA	NA	NA	NA	NA	NA	NA	NA	NA	NA	NA	NA	NA	NA	NA	NA	NA	NA	NA	NA	NA	NA	NA
YDR071C	YDR071C	0	0	1	0	NA	0	0	0	0	0	0	0	0	0	0	1	0	0	0	0	0	1	0	0	0	0	0	0	0	0	0	0	1	1	1	0	0	0	0	0	0	0	0	0	0	NA	NA	0
YDR072C	YDR072C	0	0	0	0	NA	0	0	0	0	0	0	NA	0	0	0	1	0	NA	0	0	0	0	NA	NA	NA	NA	NA	NA	NA	NA	NA	NA	NA	NA	NA	NA	NA	NA	NA	NA	NA	NA	NA	NA	NA	NA	NA	NA
YDR073W	YDR073W	0	0	NA	NA	NA	0	0	NA	0	0	1	0	NA	NA	NA	NA	NA	NA	NA	NA	NA	NA	NA	NA	NA	NA	NA	NA	NA	NA	NA	NA	NA	NA	NA	NA	NA	NA	NA	NA	NA	NA	NA	NA	NA	NA	NA	NA
YDR074W	YDR074W	0	0	0	0	NA	0	1	0	0	0	0	0	0	0	0	0	0	0	0	0	0	0	0	0	0	0	0	0	0	0	0	0	0	0	0	0	0	0	0	0	0	0	NA	0	0	0	0	0
YDR075W	YDR075W	0	0	0	0	0	0	0	0	1	1	0	0	NA	0	0	NA	NA	NA	NA	NA	NA	0	0	0	0	0	0	0	1	0	0	NA	0	0	0	NA	0	NA	0	0	0	0	NA	NA	0	0	0	0
YDR076W	YDR076W	0	0	0	0	0	0	0	0	0	0	0	NA	NA	NA	NA	NA	NA	NA	NA	NA	NA	NA	NA	NA	NA	NA	NA	NA	NA	NA	NA	NA	NA	NA	NA	NA	NA	NA	NA	NA	NA	NA	NA	NA	NA	NA	NA	NA
YDR077W	YDR077W	0	0	0	0	0	0	0	0	0	NA	NA	0	NA	NA	NA	NA	NA	NA	NA	NA	NA	NA	0	NA	NA	NA	NA	NA	NA	1	0	NA	NA	NA	NA	NA	NA	NA	NA	NA	NA	NA	NA	NA	NA	NA	0	0
YDR078C	YDR078C	0	0	0	0	0	1	0	0	0	0	0	0	NA	NA	NA	NA	NA	NA	NA	NA	NA	NA	NA	NA	NA	NA	NA	NA	NA	NA	NA	NA	NA	NA	NA	NA	NA	NA	NA	NA	NA	NA	NA	NA	NA	NA	NA	NA
YDR079C-A	YDR079C-A	0	0	NA	NA	0	0	1	0	0	0	0	0	0	0	NA	0	0	0	0	0	0	NA	0	0	0	NA	NA	NA	NA	NA	NA	0	0	0	0	0	0	0	0	0	NA	0	0	NA	NA	0	0	NA
YDR079W	YDR079W	1	1	1	1	1	1	1	1	1	1	1	1	1	1	1	1	NA	1	1	0	1	1	1	1	0	0	0	0	0	0	0	0	0	0	1	1	1	0	0	0	0	0	0	0	0	0	0	0
YDR080W	YDR080W	0	0	0	0	NA	0	0	0	0	0	0	0	0	NA	0	0	0	NA	0	0	0	0	0	1	0	0	0	0	0	0	0	0	0	0	0	0	0	0	0	0	NA	0	0	0	0	0	0	0
YDR081C	YDR081C	0	0	0	0	0	0	1	0	0	0	0	1	0	0	0	0	0	1	NA	1	1	0	NA	NA	NA	NA	NA	NA	NA	NA	NA	NA	NA	NA	NA	NA	NA	NA	NA	NA	NA	NA	NA	NA	NA	NA	NA	NA
YDR082W	YDR082W	1	NA	0	0	0	0	0	0	0	0	0	NA	NA	NA	NA	NA	NA	NA	NA	NA	0	NA	NA	NA	NA	NA	NA	NA	NA	NA	NA	NA	NA	NA	NA	NA	NA	NA	NA	NA	NA	NA	NA	NA	NA	NA	NA	NA
YDR083W	YDR083W	0	NA	0	0	0	0	0	0	0	0	0	0	0	0	1	0	0	0	0	0	0	0	0	1	0	0	0	0	0	0	0	0	0	0	0	0	0	0	1	0	1	1	1	0	1	1	NA	0
YDR084C	YDR084C	0	0	0	0	0	0	0	1	0	0	0	0	NA	0	1	0	NA	NA	0	0	0	0	0	0	0	0	0	0	0	0	0	0	0	0	0	0	1	0	0	0	0	0	0	0	0	0	0	0
YDR085C	YDR085C	1	1	0	NA	0	0	NA	NA	0	1	0	0	NA	0	NA	NA	NA	NA	NA	NA	NA	0	NA	NA	NA	NA	NA	NA	NA	NA	NA	NA	NA	NA	NA	NA	NA	NA	NA	NA	NA	NA	NA	NA	NA	NA	NA	NA
YDR086C	YDR086C	0	0	0	0	0	0	0	NA	1	0	1	0	0	0	0	0	0	0	NA	NA	NA	0	NA	0	0	0	0	0	NA	NA	0	0	0	0	0	0	0	NA	0	NA	0	0	NA	0	0	NA	0	0
YDR087C	YDR087C	0	0	0	0	0	0	0	0	1	1	0	0	NA	0	0	0	0	0	0	0	0	0	0	0	0	0	0	0	0	0	0	0	0	0	0	NA	NA	0	1	NA	NA	NA	0	0	0	0	0	0
YDR088C	YDR088C	0	0	0	0	0	0	0	0	0	0	0	0	0	0	0	0	0	0	0	0	1	0	0	0	0	0	0	0	0	0	0	0	1	1	0	0	0	0	1	0	0	0	0	NA	0	0	0	0
YDR089W	YDR089W	0	0	0	0	0	1	0	0	0	0	0	0	NA	0	0	0	0	0	0	0	0	0	0	NA	NA	NA	NA	NA	NA	NA	NA	NA	NA	NA	NA	NA	NA	NA	NA	NA	NA	NA	NA	NA	NA	NA	0	NA
YDR090C	YDR090C	0	0	0	NA	NA	0	0	0	0	0	0	NA	0	0	0	1	0	NA	0	0	0	0	0	0	1	NA	NA	NA	NA	NA	NA	NA	0	0	NA	NA	NA	NA	1	0	0	0	0	0	NA	0	0	NA
YDR091C	YDR091C	0	0	0	0	NA	0	0	0	0	0	0	0	0	0	0	0	0	1	0	0	0	NA	0	0	0	0	0	0	0	0	0	0	0	0	0	0	0	0	0	0	0	0	NA	0	0	0	0	0
YDR092W	YDR092W	0	0	0	0	NA	0	0	0	0	0	0	0	1	1	0	1	0	0	0	0	0	0	0	NA	0	0	0	0	NA	NA	0	0	0	0	0	NA	0	0	0	0	0	0	NA	0	0	0	0	0
YDR093W	YDR093W	0	0	0	NA	NA	NA	NA	NA	NA	NA	0	0	1	1	0	0	0	0	0	NA	0	0	0	1	0	1	NA	1	NA	NA	1	NA	0	0	0	0	NA	NA	0	0	0	0	0	0	0	0	1	0
YDR096W	YDR096W	0	NA	0	0	0	0	NA	NA	NA	NA	NA	NA	NA	NA	NA	NA	NA	NA	NA	NA	NA	NA	NA	0	NA	NA	NA	NA	NA	NA	NA	NA	NA	NA	NA	NA	NA	NA	NA	NA	NA	NA	NA	NA	NA	NA	NA	NA
YDR097C	YDR097C	0	NA	0	0	NA	0	0	0	0	0	0	0	0	0	0	0	0	0	0	0	0	0	0	NA	0	1	1	0	0	1	0	0	0	0	0	0	0	1	0	0	0	0	0	0	0	0	0	0
YDR098C	YDR098C	0	0	0	NA	NA	0	0	0	0	0	0	1	NA	NA	NA	NA	NA	NA	NA	NA	0	NA	0	NA	NA	NA	NA	NA	NA	NA	NA	NA	0	0	0	0	0	NA	NA	0	0	0	0	0	0	0	NA	NA
YDR098C-A	YDR098C-A	0	NA	NA	NA	NA	NA	NA	NA	NA	NA	NA	NA	NA	NA	NA	NA	NA	NA	NA	NA	NA	NA	NA	NA	NA	NA	NA	NA	NA	NA	NA	NA	NA	NA	NA	NA	NA	NA	NA	NA	NA	NA	NA	NA	NA	NA	NA	NA
YDR098C-B	YDR098C-B	0	NA	NA	NA	NA	NA	NA	NA	NA	NA	NA	NA	NA	NA	NA	NA	NA	NA	NA	NA	NA	NA	NA	NA	NA	NA	NA	NA	NA	NA	NA	NA	NA	NA	NA	NA	NA	NA	NA	NA	NA	NA	NA	NA	NA	NA	NA	NA
YDR099W	YDR099W	0	0	0	0	1	0	0	0	NA	NA	NA	NA	NA	NA	NA	NA	NA	0	NA	NA	NA	0	0	0	NA	NA	NA	NA	NA	NA	0	NA	NA	0	NA	0	0	0	NA	0	0	NA	NA	NA	NA	0	0	NA
YDR100W	YDR100W	0	0	NA	NA	0	0	0	0	0	0	0	1	0	1	0	NA	NA	NA	NA	NA	NA	0	0	0	0	0	0	0	NA	NA	0	0	0	0	0	0	0	NA	0	0	0	0	NA	0	0	NA	0	0
YDR101C	YDR101C	0	0	0	1	0	0	0	0	0	0	0	0	0	0	0	0	0	0	0	0	0	0	0	NA	NA	NA	NA	NA	NA	NA	0	NA	NA	NA	0	NA	NA	NA	NA	0	0	NA	NA	NA	NA	NA	NA	NA
YDR103W	YDR103W	0	0	0	0	NA	0	0	0	0	0	0	1	NA	NA	NA	NA	0	NA	0	NA	1	NA	NA	NA	NA	NA	NA	NA	NA	NA	NA	NA	NA	NA	NA	NA	NA	NA	NA	NA	NA	NA	NA	NA	NA	NA	NA	NA
YDR104C	YDR104C	0	0	0	0	NA	0	0	NA	0	0	0	0	0	0	0	0	NA	NA	NA	0	0	0	0	0	0	0	0	0	0	0	0	0	0	1	0	NA	0	0	1	0	0	0	NA	NA	0	0	0	0
YDR105C	YDR105C	0	0	0	0	0	0	0	0	0	0	0	0	0	0	0	0	0	1	0	0	0	0	1	0	0	0	0	0	0	0	0	0	0	0	0	NA	0	0	0	0	0	0	NA	0	0	0	0	0
YDR106W	YDR106W	0	0	0	1	NA	0	0	NA	0	0	0	0	NA	NA	NA	NA	NA	NA	NA	NA	NA	NA	NA	NA	NA	NA	NA	NA	NA	NA	NA	NA	NA	NA	NA	NA	NA	NA	NA	NA	NA	NA	NA	NA	NA	NA	NA	NA
YDR107C	YDR107C	0	0	0	NA	NA	0	NA	NA	0	0	1	0	0	0	0	1	0	0	0	0	0	0	0	0	0	0	0	0	0	0	0	0	0	0	0	1	0	0	1	1	1	1	1	1	1	1	0	0
YDR108W	YDR108W	0	0	0	0	0	0	1	1	0	0	0	0	0	0	0	1	0	1	0	0	0	0	0	0	0	0	0	0	0	0	0	0	0	0	0	0	0	0	0	0	1	0	0	0	NA	0	0	0
YDR109C	YDR109C	0	0	1	0	NA	0	0	0	0	0	0	0	0	0	0	1	0	0	0	0	0	0	0	1	0	0	0	0	0	0	0	0	0	0	0	0	0	0	0	0	0	0	0	0	0	0	0	0
YDR110W	YDR110W	0	0	1	0	1	1	1	0	0	1	0	0	NA	NA	NA	NA	NA	NA	NA	NA	NA	NA	NA	NA	NA	NA	NA	NA	NA	NA	NA	NA	NA	NA	NA	NA	NA	NA	NA	NA	NA	NA	NA	NA	NA	NA	NA	NA
YDR111C	YDR111C	0	0	0	0	0	0	NA	NA	NA	NA	NA	0	1	1	0	NA	0	0	0	0	NA	0	0	1	NA	0	0	0	0	0	0	0	0	0	0	0	0	0	1	0	0	1	0	0	0	0	0	0
YDR113C	YDR113C	0	0	0	0	0	0	0	0	0	0	0	0	NA	NA	NA	NA	NA	NA	NA	NA	NA	NA	NA	NA	NA	NA	NA	NA	NA	NA	NA	NA	NA	NA	NA	NA	NA	NA	NA	NA	NA	NA	NA	NA	NA	NA	NA	NA
YDR114C	YDR114C	0	NA	NA	NA	NA	NA	NA	NA	NA	NA	NA	NA	NA	NA	NA	NA	NA	NA	NA	NA	NA	NA	NA	NA	NA	NA	NA	NA	NA	NA	NA	NA	NA	NA	NA	NA	NA	NA	NA	NA	NA	NA	NA	NA	NA	NA	NA	NA
YDR115W	YDR115W	1	1	NA	NA	1	NA	0	NA	1	1	1	1	1	1	1	1	1	1	NA	1	1	1	1	1	NA	0	0	0	NA	NA	NA	NA	0	0	NA	NA	NA	NA	NA	NA	0	NA	NA	NA	NA	NA	NA	NA
YDR116C	YDR116C	1	1	1	1	1	1	1	1	1	0	1	0	NA	1	1	NA	1	1	1	1	1	1	1	1	0	0	0	0	0	0	0	0	0	0	0	0	0	0	0	0	0	0	NA	NA	0	0	0	0
YDR117C	YDR117C	0	0	0	0	0	0	0	0	0	1	0	0	0	0	0	1	1	1	0	0	0	0	0	0	0	0	0	0	0	0	0	0	0	0	0	0	0	1	1	0	0	0	0	0	0	0	0	0
YDR118W	YDR118W	0	0	0	0	0	0	0	0	0	0	NA	0	NA	NA	NA	NA	NA	NA	NA	NA	0	0	NA	NA	NA	NA	NA	NA	NA	NA	NA	NA	NA	NA	NA	NA	NA	NA	NA	NA	NA	NA	NA	NA	NA	NA	NA	NA
YDR119W	YDR119W	0	0	0	0	1	0	0	NA	0	0	0	0	NA	NA	NA	NA	NA	NA	NA	NA	NA	NA	NA	NA	NA	NA	NA	NA	NA	NA	NA	NA	NA	NA	NA	NA	NA	NA	NA	NA	NA	NA	NA	NA	NA	NA	NA	NA
YDR119W-A	YDR119W-A	0	0	NA	NA	NA	NA	NA	NA	NA	0	NA	NA	NA	NA	NA	NA	NA	NA	NA	NA	NA	NA	NA	NA	NA	NA	NA	NA	NA	NA	NA	NA	NA	NA	NA	NA	NA	NA	NA	NA	NA	NA	NA	NA	NA	NA	NA	NA
YDR120C	YDR120C	0	0	0	0	NA	0	0	0	0	0	0	1	0	0	0	0	0	0	0	0	0	0	0	0	0	0	0	0	0	0	0	0	0	0	0	0	0	0	0	0	0	0	0	0	0	0	0	0
YDR121W	YDR121W	0	0	0	0	0	0	0	0	1	0	0	0	0	0	0	0	0	0	0	0	0	0	0	0	NA	0	0	NA	NA	0	0	NA	NA	0	NA	NA	NA	NA	1	0	0	0	0	0	0	0	NA	0
YDR122W	YDR122W	0	0	0	NA	0	0	NA	NA	0	NA	NA	NA	0	0	0	0	0	NA	NA	NA	0	0	NA	NA	0	0	0	0	0	0	0	0	NA	NA	NA	NA	NA	0	NA	NA	NA	NA	NA	NA	NA	0	NA	NA
YDR123C	YDR123C	1	1	1	1	0	0	0	0	0	1	0	0	NA	NA	NA	NA	NA	NA	NA	NA	NA	NA	NA	NA	NA	NA	NA	NA	NA	NA	NA	NA	NA	NA	NA	NA	NA	NA	NA	NA	NA	NA	NA	NA	NA	NA	NA	NA
YDR124W	YDR124W	0	0	0	0	0	0	0	NA	0	0	NA	0	NA	NA	NA	NA	NA	NA	NA	NA	0	NA	NA	NA	NA	0	0	NA	NA	NA	NA	NA	NA	NA	NA	0	NA	NA	NA	NA	NA	NA	1	NA	NA	0	NA	NA
YDR125C	YDR125C	0	0	0	0	0	0	0	0	1	1	1	NA	NA	NA	NA	NA	NA	NA	NA	NA	NA	NA	NA	NA	NA	NA	NA	NA	NA	NA	0	NA	NA	NA	NA	NA	NA	NA	NA	NA	NA	NA	NA	NA	NA	NA	NA	NA
YDR126W	YDR126W	0	0	NA	NA	0	NA	0	0	0	0	1	0	1	1	1	0	0	0	0	0	0	0	0	0	0	0	0	0	NA	NA	0	0	0	0	NA	NA	0	1	0	0	0	0	0	1	NA	NA	0	0
YDR127W	YDR127W	0	0	0	0	NA	0	0	0	0	0	0	0	NA	0	1	0	1	0	0	1	0	0	0	0	0	0	0	0	0	0	0	0	0	0	0	0	0	0	0	0	0	0	0	0	0	0	0	0
YDR128W	YDR128W	0	0	0	NA	NA	0	0	0	0	0	0	0	NA	NA	NA	0	0	NA	0	NA	NA	1	0	0	0	0	0	0	0	0	0	0	0	0	0	1	1	0	1	0	0	0	0	0	0	0	0	0
YDR129C	YDR129C	0	NA	0	NA	NA	0	0	0	0	0	0	0	0	NA	0	0	0	0	0	0	0	0	0	0	0	0	0	0	0	0	0	0	0	0	0	0	0	0	0	0	0	0	NA	0	0	0	0	0
YDR130C	YDR130C	0	NA	1	0	0	0	0	0	0	0	0	0	NA	NA	NA	NA	NA	NA	NA	NA	NA	NA	NA	NA	NA	NA	NA	NA	NA	NA	NA	NA	NA	NA	NA	NA	NA	NA	NA	NA	NA	NA	NA	NA	NA	NA	NA	NA
YDR131C	YDR131C	0	0	0	NA	0	0	0	0	NA	0	0	NA	NA	NA	NA	NA	NA	NA	NA	NA	NA	NA	NA	NA	NA	NA	NA	NA	NA	NA	NA	NA	NA	NA	NA	NA	NA	NA	NA	NA	NA	NA	NA	NA	NA	NA	NA	NA
YDR132C	YDR132C	0	0	0	0	0	0	0	0	NA	0	NA	0	NA	NA	NA	NA	NA	NA	NA	NA	NA	NA	NA	NA	NA	NA	NA	NA	NA	NA	NA	0	NA	NA	NA	NA	NA	NA	NA	NA	NA	NA	NA	NA	NA	NA	NA	NA
YDR135C	YDR135C	0	0	NA	NA	0	0	0	0	0	0	1	0	1	1	0	NA	0	0	0	0	0	0	0	0	0	0	0	0	0	0	0	0	1	1	0	0	1	0	0	1	0	0	NA	0	0	0	0	0
YDR137W	YDR137W	0	NA	0	0	NA	0	0	0	0	0	1	0	NA	NA	0	NA	NA	NA	1	0	0	NA	0	NA	0	0	0	0	0	0	0	0	0	0	0	0	0	0	0	0	0	0	0	0	0	0	0	NA
YDR138W	YDR138W	0	0	0	0	NA	0	0	1	0	0	0	0	NA	NA	NA	NA	NA	NA	NA	NA	NA	NA	NA	NA	NA	NA	NA	NA	NA	NA	NA	NA	NA	NA	NA	NA	NA	NA	NA	NA	NA	NA	NA	NA	NA	NA	NA	NA
YDR139C	YDR139C	0	0	NA	NA	NA	0	NA	NA	NA	0	0	NA	0	0	1	0	0	0	0	0	0	1	NA	NA	0	NA	NA	NA	NA	NA	NA	NA	NA	NA	NA	NA	NA	NA	NA	NA	NA	NA	NA	NA	NA	NA	NA	NA
YDR140W	YDR140W	0	0	0	1	1	1	0	1	0	1	1	0	0	0	0	0	0	1	0	0	0	0	0	1	0	0	0	0	0	0	0	0	0	0	NA	0	0	0	0	0	0	0	0	0	0	0	0	0
YDR141C	YDR141C	0	NA	0	0	NA	0	0	0	0	0	0	0	0	0	0	NA	0	0	0	0	0	0	0	0	0	0	0	0	0	0	0	0	0	0	1	0	0	0	0	0	0	0	0	0	0	0	0	0
YDR142C	YDR142C	0	0	0	0	0	0	0	0	0	0	0	0	0	0	0	0	0	0	0	0	0	0	0	0	0	0	NA	0	0	0	0	0	0	0	0	0	0	0	0	0	0	0	0	0	0	0	0	0
YDR143C	YDR143C	0	0	0	0	0	0	0	0	0	0	0	1	0	0	0	1	NA	1	NA	NA	NA	NA	NA	0	NA	NA	NA	NA	NA	NA	0	0	NA	NA	NA	NA	NA	NA	NA	NA	NA	NA	NA	NA	NA	NA	NA	NA
YDR144C	YDR144C	0	0	0	0	NA	0	NA	NA	NA	NA	NA	NA	0	0	NA	NA	NA	NA	NA	NA	NA	NA	0	NA	NA	NA	NA	NA	NA	NA	NA	NA	NA	NA	NA	1	0	NA	NA	NA	NA	NA	0	NA	1	1	NA	NA
YDR145W	YDR145W	0	0	0	0	0	0	1	0	0	0	0	0	1	1	1	0	0	NA	0	NA	NA	1	NA	NA	NA	NA	NA	NA	NA	0	NA	0	0	0	0	NA	NA	NA	NA	NA	NA	NA	NA	0	NA	0	NA	NA
YDR146C	YDR146C	0	0	0	0	NA	0	0	0	NA	NA	NA	NA	0	0	0	0	0	NA	0	0	0	0	NA	NA	NA	NA	NA	NA	NA	NA	NA	NA	NA	NA	NA	NA	NA	NA	NA	NA	NA	NA	NA	NA	NA	NA	NA	0
YDR147W	YDR147W	0	0	0	NA	1	0	NA	NA	NA	NA	NA	NA	NA	NA	NA	1	0	0	NA	NA	0	NA	0	0	0	0	0	1	0	0	NA	0	1	1	0	0	0	0	0	1	1	1	1	0	1	1	1	0
YDR148C	YDR148C	0	0	0	0	0	0	0	0	0	0	0	0	0	0	0	1	0	1	0	0	0	0	0	0	0	0	0	0	0	0	NA	0	0	0	0	1	1	0	0	0	0	1	1	0	0	0	0	0
YDR150W	YDR150W	0	NA	NA	NA	NA	0	0	1	0	0	0	0	0	0	0	0	0	0	0	0	NA	0	0	NA	NA	NA	NA	NA	NA	NA	NA	NA	NA	NA	NA	NA	NA	NA	NA	NA	NA	NA	NA	NA	NA	NA	NA	NA
YDR151C	YDR151C	0	0	0	0	0	0	0	0	0	0	0	0	NA	NA	NA	0	NA	NA	0	NA	0	0	NA	NA	NA	NA	NA	NA	NA	NA	NA	NA	NA	NA	NA	NA	NA	NA	NA	NA	NA	NA	NA	NA	NA	NA	NA	NA
YDR152W	YDR152W	1	1	1	1	1	1	0	0	0	0	0	0	0	0	0	0	0	0	0	0	1	0	0	0	NA	0	0	0	0	0	0	0	0	1	0	0	0	0	0	0	1	1	0	1	1	1	0	0
YDR153C	YDR153C	0	0	1	0	NA	0	0	1	NA	0	1	0	NA	0	NA	NA	NA	NA	NA	NA	NA	NA	NA	NA	NA	NA	NA	NA	NA	NA	NA	NA	NA	NA	NA	NA	NA	NA	NA	NA	NA	NA	NA	NA	NA	NA	NA	NA
YDR155C	YDR155C	0	0	0	0	0	1	0	0	0	0	0	0	0	0	0	0	0	0	0	0	0	0	0	0	NA	NA	NA	NA	NA	NA	NA	NA	NA	NA	NA	NA	NA	NA	0	0	0	0	NA	0	NA	NA	NA	NA
YDR156W	YDR156W	0	0	0	0	1	0	0	0	NA	0	0	0	NA	NA	NA	NA	NA	NA	NA	NA	NA	NA	NA	NA	NA	NA	NA	NA	NA	NA	NA	NA	NA	NA	NA	NA	NA	NA	NA	NA	NA	NA	NA	NA	NA	NA	NA	NA
YDR158W	YDR158W	0	0	0	0	NA	0	0	0	0	0	0	0	0	0	0	0	0	0	0	0	1	0	1	1	0	1	1	1	1	1	1	1	0	0	0	0	0	0	0	0	0	0	NA	0	0	0	0	0
YDR159W	YDR159W	0	0	0	0	0	0	0	0	0	1	0	1	0	0	1	0	0	0	0	0	0	0	1	NA	NA	NA	NA	NA	0	NA	0	NA	NA	NA	NA	NA	NA	NA	NA	NA	NA	NA	NA	NA	NA	NA	NA	NA
YDR160W	YDR160W	0	0	0	0	NA	NA	0	1	0	0	0	0	0	NA	0	0	0	0	NA	0	NA	0	0	0	NA	NA	NA	NA	NA	NA	NA	NA	NA	NA	NA	NA	NA	NA	NA	NA	NA	NA	NA	NA	NA	NA	NA	NA
YDR161W	YDR161W	1	1	1	1	NA	1	0	0	NA	1	0	0	0	0	0	0	0	0	0	0	1	0	0	0	1	0	0	0	0	0	0	0	0	0	NA	0	0	0	0	0	0	0	NA	0	0	0	0	0
YDR162C	YDR162C	0	0	0	0	NA	0	0	0	0	0	0	0	0	0	0	0	0	1	0	0	0	0	NA	0	NA	NA	NA	NA	NA	NA	NA	NA	NA	NA	NA	NA	NA	NA	NA	NA	NA	NA	NA	NA	NA	NA	NA	NA
YDR163W	YDR163W	0	0	0	1	0	1	0	0	0	0	0	0	0	0	0	NA	0	1	NA	0	0	0	NA	NA	0	NA	0	NA	NA	NA	NA	NA	NA	0	NA	NA	1	0	0	NA	NA	NA	NA	NA	NA	NA	0	0
YDR164C	YDR164C	0	0	0	0	NA	0	0	0	0	0	0	0	0	0	0	0	0	0	0	0	0	0	0	0	0	0	0	0	0	0	0	0	0	0	1	0	0	0	0	0	0	0	0	0	0	0	0	0
YDR165W	YDR165W	0	0	0	0	NA	0	1	0	0	0	1	0	0	0	0	0	0	0	0	0	0	0	0	NA	NA	NA	NA	0	NA	NA	NA	NA	0	NA	NA	NA	0	NA	NA	NA	NA	0	NA	0	NA	1	0	0
YDR166C	YDR166C	0	0	0	0	0	0	0	0	0	0	0	0	NA	NA	0	0	0	1	0	0	1	0	0	0	0	0	0	0	0	0	0	0	0	0	0	0	0	0	0	0	0	0	0	0	0	0	0	0
YDR167W	YDR167W	1	1	1	1	NA	0	0	0	0	0	0	0	0	0	0	0	0	0	0	0	0	0	0	0	0	NA	NA	NA	NA	NA	0	0	0	0	0	0	0	0	0	0	0	0	NA	0	0	0	0	0
YDR168W	YDR168W	1	1	1	1	NA	0	0	0	0	0	0	0	0	0	0	0	0	0	0	0	0	0	0	0	0	0	0	0	0	0	0	0	0	0	0	0	0	0	0	0	0	0	NA	1	1	1	0	0
YDR169C	YDR169C	0	0	1	0	NA	0	0	0	0	0	0	0	0	0	0	NA	0	NA	0	0	0	0	NA	NA	0	NA	NA	NA	0	NA	NA	NA	0	0	NA	NA	0	0	NA	0	NA	0	0	NA	NA	NA	0	NA
YDR169C-A	YDR169C-A	0	NA	NA	NA	NA	NA	NA	NA	NA	NA	NA	NA	NA	NA	NA	NA	NA	NA	NA	NA	NA	NA	NA	NA	NA	NA	NA	NA	NA	NA	NA	NA	NA	NA	NA	NA	NA	NA	NA	NA	NA	NA	NA	NA	NA	NA	NA	NA
YDR170C	YDR170C	0	0	0	NA	NA	0	0	NA	1	0	0	0	0	0	0	0	0	0	0	0	0	0	0	1	0	0	0	0	0	0	0	0	0	0	0	0	0	0	0	0	0	0	0	0	0	0	0	0
YDR170W-A	YDR170W-A	0	0	NA	NA	NA	NA	NA	NA	NA	NA	NA	NA	NA	NA	NA	NA	NA	NA	NA	NA	NA	NA	NA	NA	NA	NA	NA	NA	NA	NA	NA	NA	NA	NA	NA	NA	NA	NA	NA	NA	NA	NA	NA	NA	NA	NA	NA	NA
YDR171W	YDR171W	0	0	0	1	NA	0	0	0	NA	0	0	NA	NA	NA	NA	NA	NA	NA	NA	NA	NA	NA	NA	NA	NA	NA	NA	NA	NA	NA	NA	NA	NA	NA	NA	NA	NA	NA	NA	NA	NA	NA	NA	NA	NA	NA	NA	NA
YDR172W	YDR172W	0	0	0	0	NA	1	0	0	0	1	0	0	0	0	1	0	0	1	0	0	0	1	0	0	0	1	1	0	0	0	0	0	0	0	0	0	0	0	0	0	0	0	0	0	0	0	0	0
YDR173C	YDR173C	0	0	0	0	1	NA	0	0	0	0	0	0	0	0	0	0	0	0	0	0	0	1	0	0	0	0	0	0	0	0	0	0	0	0	0	0	0	0	0	0	0	0	0	0	0	0	0	0
YDR174W	YDR174W	1	1	1	1	0	0	0	0	NA	0	0	1	0	0	0	0	0	0	0	0	0	0	0	NA	NA	NA	NA	NA	NA	NA	0	NA	NA	NA	NA	NA	0	NA	0	0	0	NA	NA	NA	0	NA	NA	NA
YDR175C	YDR175C	1	1	1	1	1	1	1	1	1	1	1	1	1	1	1	1	1	1	1	0	1	1	1	NA	0	NA	NA	NA	NA	NA	NA	NA	NA	NA	NA	NA	NA	0	NA	NA	NA	NA	0	NA	NA	NA	0	0
YDR176W	YDR176W	0	0	0	1	NA	0	0	0	0	0	0	0	0	0	1	0	0	0	0	0	0	1	0	0	0	1	1	0	1	1	0	1	0	0	0	0	0	0	0	0	0	0	1	0	0	0	0	0
YDR177W	YDR177W	0	0	0	0	0	0	0	0	0	0	0	0	0	0	0	0	0	0	0	0	0	0	0	0	0	0	0	0	0	0	0	0	0	0	0	0	0	0	0	0	0	0	NA	0	0	0	0	0
YDR178W	YDR178W	0	0	0	0	NA	0	0	0	NA	0	NA	NA	NA	NA	NA	NA	0	NA	NA	1	NA	NA	0	0	0	1	1	1	1	1	1	1	1	1	NA	0	0	0	0	0	0	0	NA	0	0	NA	0	1
YDR179C	YDR179C	0	0	NA	0	1	0	0	0	0	1	0	0	NA	NA	NA	NA	NA	NA	NA	NA	NA	NA	NA	NA	NA	NA	NA	NA	NA	NA	NA	NA	NA	NA	NA	NA	NA	NA	NA	NA	NA	NA	NA	NA	NA	NA	NA	NA
YDR179W-A	YDR179W-A	0	0	0	0	NA	0	0	0	0	0	0	0	NA	0	NA	0	NA	NA	NA	NA	NA	NA	0	0	0	NA	NA	NA	NA	NA	NA	NA	NA	NA	NA	NA	NA	NA	NA	NA	NA	NA	NA	NA	NA	NA	NA	0
YDR180W	YDR180W	0	0	0	NA	NA	0	0	1	0	0	0	0	0	0	NA	0	0	0	0	0	0	0	0	0	0	0	0	0	0	0	0	0	0	0	NA	0	0	NA	0	0	0	0	0	0	0	0	0	0
YDR181C	YDR181C	0	0	0	0	0	0	0	0	0	0	0	0	NA	NA	NA	0	NA	NA	NA	NA	NA	NA	NA	NA	NA	NA	NA	NA	NA	NA	NA	NA	NA	NA	NA	NA	NA	NA	NA	NA	NA	NA	NA	NA	NA	NA	NA	NA
YDR182W	YDR182W	0	0	0	0	0	0	0	0	0	0	0	0	0	0	0	0	0	0	1	0	1	0	0	0	0	1	1	0	0	0	0	0	0	0	0	0	0	1	0	0	0	0	1	1	1	1	0	0
YDR182W-A	YDR182W-A	0	0	NA	NA	NA	NA	NA	NA	NA	NA	NA	NA	NA	NA	NA	NA	NA	NA	NA	NA	NA	NA	NA	NA	NA	NA	NA	NA	NA	NA	NA	NA	NA	NA	NA	NA	NA	NA	NA	NA	NA	NA	NA	NA	NA	NA	NA	NA
YDR183W	YDR183W	1	1	1	0	0	1	0	0	0	0	0	1	NA	NA	NA	0	NA	NA	0	NA	0	0	0	0	0	0	NA	0	0	0	1	0	0	0	0	0	0	0	0	0	0	0	0	0	0	0	0	0
YDR184C	YDR184C	0	0	1	0	0	0	NA	1	0	0	0	0	NA	NA	NA	NA	NA	NA	NA	NA	0	NA	NA	NA	NA	NA	NA	NA	NA	NA	NA	NA	NA	NA	NA	NA	NA	NA	NA	NA	NA	NA	NA	NA	NA	NA	NA	NA
YDR185C	YDR185C	0	0	0	0	0	0	NA	NA	NA	NA	NA	NA	NA	NA	NA	NA	1	NA	NA	NA	NA	NA	NA	0	0	0	0	0	0	0	0	0	0	0	1	0	0	1	1	0	0	0	0	0	0	0	1	0
YDR186C	YDR186C	0	0	0	NA	NA	0	0	0	0	NA	0	0	NA	NA	NA	NA	NA	NA	NA	NA	NA	NA	NA	NA	NA	NA	NA	NA	NA	NA	NA	NA	NA	NA	NA	NA	NA	NA	NA	NA	NA	NA	NA	NA	NA	NA	NA	NA
YDR188W	YDR188W	1	NA	0	NA	NA	1	1	0	1	1	0	0	1	1	1	0	0	0	0	0	0	0	0	0	0	0	0	0	0	0	0	0	0	0	0	0	1	0	0	0	0	0	NA	0	0	0	0	0
YDR189W	YDR189W	0	0	0	0	NA	0	0	0	0	0	0	0	0	0	0	0	0	0	0	0	0	1	0	0	0	0	0	0	0	0	0	0	0	0	0	0	0	0	0	0	0	0	NA	0	0	0	0	0
YDR190C	YDR190C	0	0	0	0	NA	0	0	0	0	0	0	0	0	0	0	0	0	0	0	0	0	0	1	1	0	1	1	0	1	1	0	0	1	1	0	0	0	NA	0	0	0	0	NA	0	0	0	0	0
YDR191W	YDR191W	0	0	0	NA	0	1	0	0	0	0	0	0	NA	NA	NA	NA	NA	NA	NA	NA	NA	NA	NA	NA	0	0	0	0	0	0	0	0	0	0	0	0	0	0	NA	0	0	0	0	0	0	0	0	0
YDR192C	YDR192C	0	0	0	1	1	0	0	0	0	0	0	NA	0	0	NA	0	0	NA	NA	NA	0	0	NA	NA	NA	NA	NA	NA	NA	NA	NA	NA	0	NA	NA	NA	NA	NA	NA	NA	NA	NA	NA	NA	NA	NA	NA	NA
YDR194C	YDR194C	1	1	1	1	NA	1	1	1	1	1	1	1	1	1	1	1	1	1	1	1	NA	1	NA	NA	NA	NA	NA	NA	0	0	NA	NA	NA	NA	NA	NA	0	0	NA	0	0	NA	0	NA	NA	NA	NA	NA
YDR194W-A	YDR194W-A	0	0	NA	NA	NA	NA	NA	NA	NA	NA	NA	NA	NA	NA	NA	NA	NA	NA	NA	NA	NA	NA	NA	NA	NA	NA	NA	NA	NA	NA	NA	NA	NA	NA	NA	NA	NA	NA	NA	NA	NA	NA	NA	NA	NA	NA	NA	NA
YDR195W	YDR195W	0	0	0	0	NA	0	1	0	0	0	0	0	NA	NA	NA	NA	NA	NA	NA	NA	NA	NA	NA	NA	NA	NA	NA	NA	NA	NA	NA	NA	NA	NA	NA	NA	NA	NA	NA	NA	NA	NA	NA	NA	NA	NA	NA	NA
YDR196C	YDR196C	0	0	1	NA	0	0	0	0	0	0	1	0	0	0	0	0	0	0	0	0	0	0	0	1	0	0	0	0	0	0	0	0	1	1	0	0	1	1	0	0	0	0	0	0	0	0	0	0
YDR197W	YDR197W	1	1	1	NA	1	1	1	1	0	0	0	0	NA	NA	NA	NA	NA	NA	NA	NA	NA	NA	NA	NA	NA	NA	NA	NA	NA	NA	NA	NA	NA	NA	NA	NA	NA	NA	NA	NA	NA	NA	NA	NA	NA	NA	NA	NA
YDR198C	YDR198C	1	1	1	NA	0	1	0	0	0	0	0	0	0	0	0	1	0	0	0	0	0	0	0	NA	NA	NA	NA	NA	NA	NA	NA	NA	NA	NA	NA	NA	0	NA	NA	NA	0	NA	0	NA	0	NA	0	NA
YDR200C	YDR200C	0	0	0	0	0	1	0	0	0	NA	NA	NA	0	NA	NA	NA	NA	NA	NA	0	NA	NA	NA	NA	NA	NA	NA	NA	NA	NA	NA	NA	NA	NA	NA	NA	NA	NA	NA	NA	NA	NA	NA	NA	NA	NA	NA	NA
YDR201W	YDR201W	0	0	0	0	0	0	0	0	0	0	0	0	0	0	NA	NA	NA	NA	NA	0	0	0	NA	NA	NA	NA	NA	NA	NA	NA	NA	NA	NA	NA	NA	NA	NA	NA	NA	NA	NA	NA	NA	NA	NA	NA	0	NA
YDR202C	YDR202C	0	0	0	0	0	0	0	0	0	0	0	0	0	0	1	0	0	0	0	0	0	0	NA	NA	NA	NA	NA	NA	NA	NA	NA	NA	NA	NA	NA	NA	NA	NA	NA	NA	NA	NA	NA	NA	NA	NA	NA	NA
YDR204W	YDR204W	0	0	0	NA	0	0	0	1	0	0	0	1	1	1	1	1	0	1	0	0	1	1	1	0	0	0	0	0	NA	0	0	0	0	0	0	0	0	0	0	0	0	0	0	0	0	0	0	0
YDR205W	YDR205W	0	0	0	0	NA	0	0	1	0	0	0	1	0	0	0	NA	0	0	NA	NA	0	0	NA	NA	NA	NA	NA	NA	NA	NA	NA	0	0	NA	NA	NA	0	NA	NA	NA	0	NA	NA	0	NA	0	NA	NA
YDR206W	YDR206W	0	0	0	0	NA	0	1	0	0	0	0	0	NA	NA	NA	NA	NA	NA	NA	NA	NA	NA	NA	NA	NA	NA	NA	NA	NA	NA	NA	NA	NA	NA	NA	NA	NA	NA	NA	NA	NA	NA	NA	NA	NA	NA	NA	NA
YDR207C	YDR207C	0	0	0	0	NA	1	0	NA	0	0	0	0	NA	NA	NA	0	NA	0	NA	NA	NA	NA	NA	NA	NA	NA	NA	NA	NA	NA	NA	NA	NA	NA	NA	NA	NA	NA	NA	NA	NA	NA	NA	NA	NA	NA	NA	NA
YDR208W	YDR208W	0	0	0	0	0	0	0	0	0	0	0	0	0	0	0	0	0	1	0	0	1	0	0	NA	0	NA	NA	NA	NA	NA	NA	NA	NA	NA	NA	0	NA	0	0	0	0	0	NA	0	0	0	0	0
YDR210C-C	YDR210C-C	0	NA	NA	NA	NA	NA	NA	NA	NA	NA	NA	NA	NA	NA	NA	NA	NA	NA	NA	NA	NA	NA	NA	NA	NA	NA	NA	NA	NA	NA	NA	NA	NA	NA	NA	NA	NA	NA	NA	NA	NA	NA	NA	NA	NA	NA	NA	NA
YDR210C-D	YDR210C-D	0	NA	NA	NA	NA	NA	NA	NA	NA	NA	NA	NA	NA	NA	NA	NA	NA	NA	NA	NA	NA	NA	NA	NA	NA	NA	NA	NA	NA	NA	NA	NA	NA	NA	NA	NA	NA	NA	NA	NA	NA	NA	NA	NA	NA	NA	NA	NA
YDR210W	YDR210W	1	NA	NA	NA	NA	NA	NA	NA	NA	NA	NA	NA	NA	NA	NA	NA	NA	NA	NA	NA	NA	NA	NA	NA	NA	NA	NA	NA	NA	NA	NA	NA	NA	NA	NA	NA	NA	NA	NA	NA	NA	NA	NA	NA	NA	NA	NA	NA
YDR210W-A	YDR210W-A	0	NA	NA	NA	NA	NA	NA	NA	NA	NA	NA	NA	NA	NA	NA	NA	NA	NA	NA	NA	NA	NA	NA	NA	NA	NA	NA	NA	NA	NA	NA	NA	NA	NA	NA	NA	NA	NA	NA	NA	NA	NA	NA	NA	NA	NA	NA	NA
YDR210W-B	YDR210W-B	0	NA	NA	NA	NA	NA	NA	NA	NA	NA	NA	NA	NA	NA	NA	NA	NA	NA	NA	NA	NA	NA	NA	NA	NA	NA	NA	NA	NA	NA	NA	NA	NA	NA	NA	NA	NA	NA	NA	NA	NA	NA	NA	NA	NA	NA	NA	NA
YDR211W	YDR211W	0	0	0	NA	NA	0	0	0	0	0	0	0	0	0	0	0	0	0	0	0	0	0	1	0	0	0	0	0	0	0	0	0	0	0	0	0	0	0	0	0	0	0	0	0	0	0	0	0
YDR212W	YDR212W	0	0	0	0	0	0	0	0	1	0	0	0	0	0	0	0	0	0	0	0	1	1	0	1	0	0	0	0	0	0	0	0	0	0	0	0	0	0	0	0	0	0	0	0	0	0	0	0
YDR213W	YDR213W	0	0	0	0	NA	0	0	0	0	NA	NA	0	0	0	0	1	1	1	NA	0	NA	0	NA	NA	NA	NA	NA	NA	NA	NA	0	0	1	NA	0	NA	1	NA	0	NA	0	NA	0	0	0	NA	NA	0
YDR214W	YDR214W	0	0	0	0	0	1	0	0	0	0	0	0	0	0	0	0	0	0	0	0	0	0	0	1	0	0	0	0	0	0	0	0	0	0	0	0	0	0	0	0	0	0	NA	0	0	0	0	0
YDR216W	YDR216W	0	0	0	NA	NA	0	0	0	0	0	0	0	0	0	0	0	0	NA	0	0	0	0	NA	NA	NA	NA	NA	NA	NA	NA	NA	NA	NA	NA	NA	NA	NA	NA	NA	NA	NA	NA	NA	NA	NA	NA	NA	NA
YDR217C	YDR217C	0	0	0	0	0	0	0	0	NA	0	0	0	0	NA	1	0	0	NA	0	0	0	0	NA	NA	1	NA	NA	NA	NA	NA	NA	NA	NA	NA	NA	NA	NA	NA	0	NA	NA	NA	NA	NA	NA	NA	NA	NA
YDR218C	YDR218C	0	0	0	0	0	0	1	0	NA	1	0	0	NA	NA	NA	NA	NA	NA	NA	NA	NA	NA	NA	NA	NA	NA	NA	NA	NA	NA	NA	NA	NA	NA	NA	NA	NA	NA	NA	NA	NA	NA	NA	NA	NA	NA	NA	NA
YDR219C	YDR219C	1	1	1	0	0	0	0	0	0	0	1	0	NA	NA	NA	NA	NA	NA	NA	NA	NA	NA	NA	NA	NA	NA	NA	NA	NA	NA	NA	NA	NA	NA	NA	NA	NA	NA	NA	NA	NA	NA	NA	NA	NA	NA	NA	NA
YDR221W	YDR221W	0	0	0	NA	NA	0	0	0	0	0	0	0	NA	NA	0	NA	0	NA	0	NA	0	NA	0	NA	NA	NA	NA	0	NA	0	NA	0	NA	NA	NA	NA	NA	0	NA	1	NA	NA	NA	0	NA	NA	NA	NA
YDR222W	YDR222W	0	0	0	0	NA	0	0	0	0	0	NA	NA	NA	NA	NA	NA	NA	NA	NA	NA	NA	NA	NA	NA	NA	NA	NA	NA	NA	NA	NA	NA	NA	NA	NA	NA	NA	NA	NA	NA	NA	NA	NA	NA	NA	NA	NA	NA
YDR223W	YDR223W	0	0	0	0	NA	1	NA	NA	NA	NA	NA	NA	NA	NA	NA	NA	NA	NA	NA	NA	NA	NA	0	NA	NA	NA	NA	NA	NA	NA	NA	NA	NA	NA	NA	NA	NA	NA	NA	NA	NA	NA	NA	NA	NA	NA	NA	NA
YDR224C	YDR224C	0	0	0	0	1	1	NA	0	0	NA	NA	0	NA	NA	NA	NA	NA	NA	NA	NA	NA	NA	NA	0	0	NA	NA	NA	NA	0	NA	0	NA	NA	NA	0	0	0	0	0	0	0	NA	0	0	0	0	NA
YDR225W	YDR225W	1	1	0	0	0	0	0	0	0	0	0	NA	NA	NA	NA	NA	0	0	NA	NA	0	1	0	NA	NA	0	0	0	0	0	0	0	0	0	NA	0	0	0	NA	NA	0	0	NA	0	0	0	0	0
YDR226W	YDR226W	0	0	0	0	0	0	0	0	0	0	0	0	1	1	1	1	0	0	0	1	0	0	0	1	0	0	0	0	0	0	0	0	0	0	0	0	0	0	0	0	0	0	NA	0	0	0	0	0
YDR227W	YDR227W	1	1	1	NA	NA	0	0	0	NA	0	NA	NA	NA	NA	NA	NA	NA	NA	NA	NA	NA	NA	NA	NA	NA	NA	NA	NA	NA	NA	NA	NA	NA	NA	NA	NA	NA	NA	NA	NA	NA	NA	NA	NA	NA	NA	NA	NA
YDR228C	YDR228C	0	0	0	0	0	0	0	1	0	0	0	0	0	0	0	0	1	0	0	0	0	1	0	0	0	0	0	0	0	0	0	0	0	0	0	0	0	0	1	0	0	0	1	1	1	1	0	0
YDR229W	YDR229W	0	0	1	1	1	0	0	0	0	0	0	0	NA	NA	NA	NA	NA	NA	NA	0	0	0	0	NA	0	NA	NA	NA	NA	NA	NA	NA	NA	NA	NA	NA	NA	NA	NA	NA	NA	NA	NA	NA	NA	NA	NA	NA
YDR231C	YDR231C	1	1	1	1	1	1	1	1	0	0	0	0	1	1	1	1	1	1	1	1	0	1	1	1	0	NA	NA	NA	NA	NA	NA	NA	0	0	NA	NA	0	NA	NA	NA	NA	NA	NA	NA	NA	NA	NA	0
YDR232W	YDR232W	0	0	0	0	0	1	0	0	1	0	0	0	0	0	0	1	0	1	0	0	0	0	0	0	0	0	0	0	0	0	0	0	1	1	0	0	0	0	0	0	0	1	NA	0	0	0	0	0
YDR233C	YDR233C	0	0	0	1	0	0	0	0	0	0	0	0	0	0	0	0	NA	0	0	NA	0	0	NA	NA	NA	NA	NA	NA	NA	NA	NA	NA	NA	NA	NA	NA	NA	NA	NA	NA	NA	NA	NA	NA	NA	NA	NA	NA
YDR234W	YDR234W	0	0	0	NA	0	0	0	0	0	1	0	0	0	0	0	0	0	0	0	0	1	0	0	0	0	0	0	1	0	0	0	0	1	1	0	0	1	0	0	0	0	0	NA	0	0	0	1	0
YDR235W	YDR235W	0	0	0	0	1	1	0	0	0	0	0	0	0	0	0	0	0	0	0	0	0	0	0	0	NA	NA	NA	NA	NA	NA	NA	NA	NA	NA	NA	0	NA	0	NA	NA	NA	NA	NA	NA	NA	NA	NA	0
YDR236C	YDR236C	0	0	0	1	0	1	0	0	0	0	0	0	0	0	1	0	0	0	0	1	0	0	0	0	0	0	0	0	0	0	0	1	0	0	NA	1	0	0	0	1	1	0	1	0	0	0	0	0
YDR237W	YDR237W	1	1	1	NA	1	1	1	1	1	1	1	1	1	1	1	1	1	1	1	1	1	1	1	1	1	0	0	0	0	0	0	0	0	0	0	0	1	0	0	0	0	0	NA	0	0	0	0	1
YDR238C	YDR238C	0	0	0	0	0	0	1	0	1	0	0	0	0	0	0	1	0	0	0	0	0	0	1	1	0	0	0	0	0	0	0	1	0	0	0	0	0	0	0	0	0	0	NA	0	0	0	0	0
YDR239C	YDR239C	0	0	0	1	0	0	0	0	0	0	1	0	NA	NA	NA	NA	NA	NA	NA	NA	NA	NA	NA	NA	NA	NA	NA	NA	NA	NA	NA	NA	NA	NA	NA	NA	NA	NA	NA	NA	NA	NA	NA	NA	NA	NA	NA	NA
YDR240C	YDR240C	0	0	0	0	0	0	0	0	0	0	0	0	NA	NA	NA	NA	NA	NA	NA	NA	NA	NA	NA	NA	NA	NA	NA	NA	NA	NA	NA	NA	NA	NA	NA	NA	NA	NA	NA	NA	NA	NA	NA	NA	NA	NA	NA	NA
YDR242W	YDR242W	0	0	0	0	NA	0	0	NA	0	0	0	NA	0	0	0	0	0	0	0	0	1	0	0	0	0	0	0	1	0	0	0	0	0	0	1	0	1	0	1	1	0	0	0	1	1	0	0	0
YDR243C	YDR243C	0	0	0	0	NA	0	0	0	0	0	0	NA	0	0	0	0	0	0	0	0	0	0	1	0	0	0	0	0	0	0	0	1	0	0	1	0	0	0	0	0	0	0	0	0	0	0	0	0
YDR244W	YDR244W	0	0	1	0	NA	1	0	0	0	0	0	0	0	0	0	0	0	0	0	1	0	0	1	0	0	0	0	NA	0	0	NA	0	0	0	0	0	0	0	0	0	0	0	NA	0	0	0	0	0
YDR245W	YDR245W	0	0	0	NA	0	0	0	0	0	0	1	0	0	0	0	0	0	NA	0	0	0	0	1	0	0	0	0	0	0	0	NA	0	1	1	1	1	0	0	0	0	0	0	0	0	0	1	0	0
YDR246W	YDR246W	0	0	0	NA	0	0	0	0	0	0	0	0	0	0	0	0	0	0	0	0	0	0	0	NA	0	0	0	0	NA	NA	0	1	0	0	0	NA	NA	NA	NA	0	0	0	0	NA	0	NA	0	0
YDR246W-A	YDR246W-A	0	0	NA	NA	NA	NA	NA	NA	NA	NA	NA	NA	NA	NA	NA	NA	NA	NA	NA	NA	NA	NA	NA	NA	NA	NA	NA	NA	NA	NA	NA	NA	NA	NA	NA	NA	NA	NA	NA	NA	NA	NA	NA	NA	NA	NA	NA	NA
YDR247W	YDR247W	0	0	0	NA	0	0	NA	0	NA	NA	NA	0	0	0	0	NA	0	0	NA	0	0	NA	NA	NA	NA	NA	NA	NA	NA	NA	NA	NA	NA	NA	NA	NA	NA	NA	NA	NA	NA	NA	NA	NA	NA	NA	NA	NA
YDR248C	YDR248C	0	0	0	NA	0	0	0	1	0	0	1	1	0	0	0	0	1	1	0	0	0	0	0	0	0	0	NA	0	0	0	0	0	0	0	0	0	0	0	0	0	0	0	0	0	0	0	0	0
YDR249C	YDR249C	0	0	0	NA	0	0	0	0	0	0	0	0	NA	NA	NA	NA	NA	NA	NA	NA	NA	NA	NA	NA	NA	NA	NA	NA	NA	NA	NA	NA	NA	NA	NA	NA	NA	NA	NA	NA	NA	NA	NA	NA	NA	NA	NA	NA
YDR251W	YDR251W	0	NA	0	NA	0	0	NA	NA	NA	NA	NA	0	0	0	0	0	1	0	0	0	0	1	NA	0	0	0	0	0	0	0	0	0	0	0	0	0	0	0	0	0	0	0	NA	0	0	0	0	0
YDR252W	YDR252W	0	0	0	NA	0	0	NA	NA	NA	NA	NA	NA	1	1	1	0	0	0	NA	1	NA	NA	0	0	0	0	0	0	0	0	0	0	0	0	0	0	0	0	0	0	0	0	NA	0	0	0	0	0
YDR253C	YDR253C	0	0	0	0	0	0	0	0	0	1	0	1	NA	NA	NA	NA	NA	NA	NA	0	NA	NA	NA	NA	NA	NA	NA	NA	NA	NA	NA	NA	NA	NA	NA	NA	NA	NA	NA	NA	NA	NA	NA	NA	NA	NA	0	NA
YDR254W	YDR254W	0	0	0	0	0	0	NA	0	0	0	0	0	0	0	0	1	0	NA	0	0	0	0	0	0	NA	1	1	1	1	1	1	1	0	0	0	NA	0	0	0	0	0	0	0	0	0	0	NA	NA
YDR255C	YDR255C	0	0	0	0	NA	0	0	0	0	0	0	0	NA	0	0	NA	0	0	0	0	NA	NA	0	0	1	0	0	0	0	0	0	0	0	0	0	0	0	0	0	0	0	0	NA	NA	0	0	0	0
YDR256C	YDR256C	0	0	0	0	0	0	0	0	0	0	0	0	0	0	0	0	0	0	1	1	0	0	1	NA	NA	0	0	0	0	0	0	0	0	0	0	0	0	0	0	0	NA	0	0	0	0	0	NA	NA
YDR257C	YDR257C	0	0	NA	0	NA	0	0	0	1	0	0	0	1	1	1	0	NA	0	0	0	0	0	0	0	NA	0	NA	0	0	0	0	0	0	0	0	0	0	0	0	0	0	0	0	0	0	0	0	NA
YDR258C	YDR258C	1	1	1	NA	0	1	0	1	1	1	1	0	NA	1	0	1	0	0	1	1	1	1	1	1	NA	0	0	0	0	0	0	0	1	0	0	NA	0	0	0	0	0	0	NA	0	0	0	0	0
YDR259C	YDR259C	0	0	0	0	0	0	NA	0	NA	0	NA	NA	NA	NA	NA	NA	NA	NA	0	NA	NA	NA	NA	NA	NA	1	1	1	1	1	1	NA	NA	NA	NA	NA	NA	NA	NA	NA	NA	NA	NA	NA	NA	NA	NA	NA
YDR260C	YDR260C	0	0	0	NA	0	0	0	0	NA	0	NA	0	NA	NA	NA	NA	NA	NA	NA	NA	NA	NA	NA	NA	NA	NA	NA	NA	NA	NA	NA	NA	NA	NA	NA	NA	NA	NA	NA	NA	NA	NA	NA	NA	NA	NA	NA	NA
YDR261C	YDR261C	0	0	0	NA	0	0	0	0	0	0	NA	0	NA	NA	NA	NA	NA	NA	NA	NA	NA	NA	NA	NA	NA	NA	NA	NA	NA	NA	NA	NA	NA	0	NA	NA	NA	NA	NA	NA	NA	NA	0	NA	NA	NA	NA	NA
YDR261C-C	YDR261C-C	0	NA	NA	NA	NA	NA	NA	NA	NA	NA	NA	NA	NA	NA	NA	NA	NA	NA	NA	NA	NA	NA	NA	NA	NA	NA	NA	NA	NA	NA	NA	NA	NA	NA	NA	NA	NA	NA	NA	NA	NA	NA	NA	NA	NA	NA	NA	NA
YDR261C-D	YDR261C-D	0	NA	NA	NA	NA	NA	NA	NA	NA	1	NA	NA	NA	NA	NA	NA	NA	NA	NA	NA	NA	NA	NA	NA	NA	NA	NA	NA	NA	NA	NA	NA	NA	NA	NA	NA	NA	NA	NA	NA	NA	NA	NA	NA	NA	NA	NA	NA
YDR261W-A	YDR261W-A	0	NA	NA	NA	NA	NA	NA	NA	NA	NA	NA	NA	NA	NA	NA	NA	NA	NA	NA	NA	NA	NA	NA	NA	NA	NA	NA	NA	NA	NA	NA	NA	NA	NA	NA	NA	NA	NA	NA	NA	NA	NA	NA	NA	NA	NA	NA	NA
YDR261W-B	YDR261W-B	0	NA	NA	0	NA	NA	NA	NA	0	NA	0	NA	NA	NA	NA	NA	NA	NA	NA	NA	NA	NA	NA	NA	NA	NA	NA	NA	NA	NA	NA	NA	NA	NA	NA	NA	NA	NA	NA	NA	NA	NA	NA	NA	NA	NA	NA	NA
YDR262W	YDR262W	0	0	0	0	0	0	0	0	0	0	0	0	NA	NA	NA	NA	NA	1	0	NA	0	0	0	NA	NA	NA	NA	NA	NA	NA	NA	0	0	0	NA	NA	NA	0	0	0	0	0	NA	0	0	0	NA	NA
YDR263C	YDR263C	1	1	0	NA	0	1	NA	NA	NA	NA	NA	NA	1	1	1	0	0	0	0	0	0	0	NA	0	NA	NA	NA	0	NA	0	0	NA	0	0	0	NA	NA	NA	1	0	0	0	0	NA	NA	NA	0	0
YDR264C	YDR264C	0	0	0	0	0	0	0	0	NA	0	1	0	NA	NA	NA	NA	NA	NA	NA	NA	NA	NA	NA	NA	NA	NA	NA	NA	NA	NA	NA	NA	NA	NA	NA	NA	NA	NA	NA	NA	NA	NA	NA	NA	NA	NA	NA	NA
YDR265W	YDR265W	0	0	0	0	0	0	0	0	NA	1	1	0	NA	0	0	0	0	0	NA	0	1	0	0	0	0	0	0	0	0	0	0	0	0	0	0	0	0	0	0	0	0	0	0	0	1	1	0	0
YDR266C	YDR266C	0	0	0	0	0	0	0	0	0	0	0	0	NA	NA	0	0	0	0	0	0	0	0	0	0	0	NA	NA	NA	NA	NA	1	NA	1	1	NA	0	0	0	0	NA	0	0	NA	0	0	0	1	NA
YDR267C	YDR267C	0	0	0	0	0	0	0	0	1	0	0	0	1	1	0	0	0	0	0	0	1	1	0	0	0	0	0	0	0	0	0	0	0	0	0	1	0	0	0	0	0	0	NA	0	0	0	0	0
YDR268W	YDR268W	1	1	1	NA	NA	1	1	1	1	1	1	0	1	1	1	1	1	1	1	1	1	1	0	1	0	0	0	0	NA	NA	0	0	0	0	0	0	1	1	1	0	NA	0	NA	0	NA	0	0	0
YDR270W	YDR270W	0	0	1	0	NA	0	0	0	0	0	0	0	0	0	0	0	0	0	0	0	1	0	1	0	0	0	0	0	0	0	0	0	1	1	0	1	0	1	0	0	0	0	0	0	0	0	0	0
YDR272W	YDR272W	0	0	0	0	0	0	NA	0	NA	NA	NA	NA	NA	NA	NA	NA	NA	NA	NA	NA	NA	NA	NA	NA	NA	NA	NA	NA	NA	NA	NA	NA	NA	NA	NA	NA	NA	NA	NA	NA	NA	NA	NA	NA	NA	NA	NA	NA
YDR273W	YDR273W	0	0	0	0	0	0	0	NA	NA	NA	NA	NA	NA	NA	NA	NA	NA	NA	NA	NA	NA	NA	NA	NA	NA	NA	NA	NA	NA	NA	NA	NA	NA	NA	NA	NA	NA	NA	NA	NA	NA	NA	NA	NA	NA	NA	NA	NA
YDR275W	YDR275W	0	0	0	0	0	0	NA	NA	NA	NA	NA	NA	NA	NA	NA	NA	NA	NA	NA	NA	NA	NA	NA	NA	NA	NA	NA	NA	NA	NA	NA	NA	NA	NA	NA	NA	NA	NA	NA	NA	NA	NA	NA	NA	NA	NA	NA	NA
YDR276C	YDR276C	0	0	NA	NA	0	NA	0	NA	0	NA	NA	0	0	0	1	0	0	0	0	0	0	NA	0	0	NA	NA	NA	0	NA	NA	NA	NA	0	0	0	0	0	0	0	0	0	0	NA	0	0	NA	0	0
YDR277C	YDR277C	0	0	0	0	0	0	NA	0	NA	NA	NA	NA	NA	NA	NA	NA	NA	NA	NA	NA	0	NA	NA	NA	NA	NA	NA	NA	NA	NA	NA	NA	NA	NA	NA	NA	NA	NA	NA	NA	NA	NA	NA	NA	NA	NA	NA	NA
YDR279W	YDR279W	0	0	0	0	0	0	0	0	0	0	0	0	NA	NA	0	NA	NA	NA	NA	0	0	NA	NA	NA	NA	NA	NA	NA	NA	NA	NA	NA	NA	NA	NA	NA	NA	NA	NA	NA	NA	NA	NA	NA	NA	NA	NA	NA
YDR280W	YDR280W	1	1	1	0	1	0	1	0	0	0	0	0	0	0	1	0	0	0	0	1	1	0	0	0	0	0	0	0	0	0	0	0	0	0	0	NA	0	0	0	0	0	0	0	0	0	0	0	0
YDR281C	YDR281C	0	0	NA	NA	1	0	NA	NA	NA	NA	NA	NA	NA	NA	NA	NA	NA	NA	NA	NA	NA	NA	NA	NA	NA	NA	NA	NA	NA	NA	NA	NA	NA	NA	NA	NA	NA	NA	NA	NA	NA	NA	NA	NA	NA	NA	NA	NA
YDR282C	YDR282C	1	1	1	1	1	1	NA	1	0	0	1	0	1	1	1	1	1	1	0	1	1	1	1	0	0	0	0	0	0	0	0	0	0	0	0	0	0	1	0	0	0	0	1	0	1	1	0	0
YDR283C	YDR283C	0	0	0	0	NA	0	0	0	0	0	0	0	1	1	0	0	0	0	0	0	0	0	0	0	0	1	1	1	1	0	1	1	0	0	0	0	0	0	0	0	0	0	0	0	0	0	0	0
YDR284C	YDR284C	0	0	0	0	0	0	0	0	0	0	0	0	0	0	0	0	0	0	0	0	0	0	0	0	0	0	0	1	0	1	0	0	0	0	0	0	0	0	0	0	0	0	0	0	0	0	0	0
YDR285W	YDR285W	0	0	0	0	0	0	1	NA	0	NA	0	NA	NA	NA	NA	NA	NA	NA	NA	NA	NA	NA	NA	NA	NA	NA	NA	NA	NA	NA	NA	NA	NA	NA	NA	NA	NA	NA	NA	NA	NA	NA	NA	NA	NA	NA	NA	NA
YDR286C	YDR286C	1	1	NA	NA	1	NA	1	1	0	0	1	0	0	0	1	1	NA	NA	0	0	NA	0	NA	NA	0	NA	0	NA	1	0	0	0	0	0	NA	0	NA	0	0	0	0	0	1	NA	0	NA	0	0
YDR287W	YDR287W	0	0	0	0	0	0	0	0	0	0	NA	NA	NA	NA	NA	NA	NA	NA	NA	NA	NA	NA	NA	NA	NA	NA	NA	NA	NA	NA	NA	NA	NA	NA	NA	NA	NA	NA	NA	NA	NA	NA	NA	NA	NA	NA	NA	NA
YDR288W	YDR288W	0	0	0	0	0	1	0	0	0	0	0	1	0	0	0	NA	0	0	NA	0	0	NA	NA	NA	NA	NA	NA	NA	NA	NA	NA	0	0	0	0	NA	NA	NA	0	NA	0	NA	NA	0	NA	NA	NA	NA
YDR289C	YDR289C	0	0	0	0	NA	0	NA	NA	1	0	0	0	0	0	0	0	0	0	1	0	0	0	NA	0	0	0	0	0	0	0	0	0	0	0	0	NA	1	NA	0	0	0	0	NA	NA	NA	0	NA	NA
YDR291W	YDR291W	0	0	0	0	NA	0	0	0	0	0	0	0	0	0	0	1	1	1	0	0	1	0	1	0	0	NA	0	0	0	0	0	0	0	0	0	0	0	0	0	0	0	1	0	0	0	0	0	0
YDR292C	YDR292C	0	0	1	0	0	0	0	0	0	0	0	0	0	0	0	0	0	0	0	0	0	0	0	1	0	0	0	0	0	0	0	0	0	0	0	0	0	0	0	0	0	0	NA	0	0	0	0	0
YDR293C	YDR293C	0	0	0	1	0	0	0	0	0	1	0	0	1	1	1	0	0	0	0	0	0	0	0	0	0	0	0	0	0	0	0	0	0	0	0	0	0	0	0	0	0	0	NA	0	0	0	0	0
YDR294C	YDR294C	0	0	0	0	0	0	0	1	0	0	0	NA	1	1	0	0	0	0	0	0	0	0	0	0	0	0	0	0	0	0	0	0	0	0	0	1	1	0	0	0	0	0	NA	0	0	0	0	0
YDR295C	YDR295C	0	0	0	0	0	0	0	0	0	0	0	0	1	0	1	0	0	1	0	0	0	0	NA	NA	NA	NA	NA	NA	NA	NA	NA	NA	NA	NA	NA	NA	0	NA	NA	NA	NA	NA	NA	NA	NA	NA	NA	NA
YDR296W	YDR296W	1	1	1	1	1	1	1	1	1	1	1	1	1	1	1	1	1	1	1	0	1	1	1	NA	NA	NA	NA	NA	NA	NA	NA	NA	NA	NA	NA	NA	NA	NA	NA	NA	NA	NA	NA	NA	NA	NA	NA	NA
YDR297W	YDR297W	0	0	0	0	0	0	0	1	0	0	0	0	1	1	0	1	0	0	0	0	0	0	1	0	0	0	0	0	0	0	0	0	0	0	0	0	0	NA	NA	0	0	0	NA	0	0	0	0	0
YDR298C	YDR298C	1	1	0	0	0	0	0	1	0	0	0	0	0	0	0	0	0	0	0	0	0	0	0	0	0	0	0	0	0	0	0	0	0	0	0	0	0	0	0	0	0	0	NA	0	0	0	0	0
YDR299W	YDR299W	0	0	0	0	0	1	0	1	0	0	0	0	1	1	0	0	0	0	NA	0	0	0	0	0	0	0	0	0	0	0	0	0	0	0	0	0	0	0	1	0	0	0	1	0	0	0	0	0
YDR300C	YDR300C	0	0	0	0	NA	0	0	0	0	0	0	0	NA	NA	NA	NA	NA	NA	NA	NA	NA	NA	NA	0	NA	NA	NA	NA	NA	NA	NA	NA	NA	NA	NA	NA	NA	NA	NA	NA	NA	NA	NA	NA	NA	NA	NA	NA
YDR301W	YDR301W	0	0	0	0	1	0	0	0	0	0	0	0	0	0	0	0	0	0	0	0	1	0	0	0	0	0	0	0	0	0	0	0	0	0	0	0	0	0	0	0	0	0	0	NA	0	0	0	0
YDR302W	YDR302W	1	1	NA	NA	NA	NA	0	0	0	0	0	0	0	0	1	0	0	1	1	0	0	0	0	NA	NA	0	0	0	NA	NA	NA	NA	NA	NA	NA	NA	NA	NA	NA	NA	NA	NA	NA	NA	NA	NA	0	NA
YDR303C	YDR303C	0	NA	NA	0	0	0	0	0	NA	0	NA	0	NA	NA	NA	NA	NA	NA	NA	NA	NA	NA	NA	NA	NA	NA	NA	NA	NA	NA	NA	NA	NA	NA	NA	NA	NA	NA	NA	NA	NA	NA	NA	NA	NA	NA	NA	NA
YDR304C	YDR304C	0	0	0	0	0	0	0	0	0	0	0	0	NA	NA	NA	NA	0	0	0	NA	0	0	0	NA	0	NA	NA	NA	1	NA	NA	NA	NA	NA	NA	NA	NA	NA	0	NA	NA	NA	NA	NA	NA	NA	0	NA
YDR305C	YDR305C	0	0	0	0	0	0	0	0	NA	0	0	0	0	0	0	1	0	0	0	1	0	0	NA	0	0	0	0	0	0	0	0	0	0	0	0	0	0	NA	0	0	0	0	0	0	0	0	0	0
YDR306C	YDR306C	0	0	0	0	0	0	0	1	0	0	0	0	0	0	0	0	0	0	0	0	0	0	NA	0	0	NA	NA	NA	NA	NA	NA	NA	0	0	NA	NA	NA	0	NA	0	0	0	NA	NA	0	0	0	NA
YDR307W	YDR307W	0	0	0	0	0	0	0	0	0	0	0	0	NA	NA	NA	NA	NA	NA	NA	NA	NA	NA	NA	NA	NA	NA	NA	NA	NA	NA	NA	NA	NA	NA	NA	NA	NA	NA	NA	NA	NA	NA	NA	NA	NA	NA	NA	NA
YDR308C	YDR308C	0	0	0	1	1	1	0	0	0	0	0	0	1	1	1	0	0	0	0	0	0	0	0	0	0	0	0	0	NA	NA	NA	0	0	NA	0	0	0	0	0	0	0	0	NA	NA	0	0	0	NA
YDR309C	YDR309C	0	0	0	0	0	0	NA	0	0	0	0	0	NA	NA	NA	NA	NA	NA	NA	NA	NA	NA	NA	NA	NA	NA	NA	NA	NA	NA	NA	NA	NA	NA	NA	NA	NA	NA	NA	NA	NA	NA	NA	NA	NA	NA	NA	NA
YDR310C	YDR310C	0	0	0	0	0	0	0	NA	0	0	1	1	NA	NA	NA	NA	NA	NA	NA	NA	NA	NA	NA	NA	NA	NA	NA	NA	NA	NA	NA	NA	NA	NA	NA	NA	NA	NA	NA	NA	NA	NA	NA	NA	NA	NA	NA	NA
YDR311W	YDR311W	1	1	1	1	NA	0	0	0	0	1	1	0	0	0	0	0	0	1	0	0	0	0	0	0	0	0	0	0	0	0	0	0	0	0	0	1	0	0	0	0	0	1	0	0	0	0	0	0
YDR312W	YDR312W	1	1	NA	0	NA	0	0	NA	0	NA	0	NA	0	0	NA	0	0	NA	0	NA	NA	0	NA	0	0	1	1	1	1	1	1	1	NA	NA	0	NA	NA	NA	NA	NA	NA	0	0	0	0	0	0	0
YDR313C	YDR313C	0	0	0	0	1	NA	0	0	0	0	0	0	0	0	0	0	0	0	0	0	0	0	1	0	0	0	NA	NA	NA	NA	0	0	0	0	NA	NA	NA	0	0	NA	0	0	NA	0	NA	NA	0	NA
YDR314C	YDR314C	0	0	0	0	NA	NA	NA	0	NA	0	NA	NA	0	0	1	0	0	0	NA	0	1	0	NA	NA	NA	NA	NA	NA	NA	NA	NA	NA	NA	NA	NA	NA	NA	NA	NA	NA	NA	NA	NA	NA	NA	NA	NA	NA
YDR315C	YDR315C	1	NA	1	0	0	0	0	0	0	0	0	0	0	NA	0	0	0	NA	0	0	0	0	0	NA	NA	NA	NA	NA	NA	NA	NA	NA	NA	NA	NA	NA	NA	NA	NA	NA	NA	NA	NA	NA	NA	NA	NA	NA
YDR316W	YDR316W	1	NA	0	1	NA	1	1	1	1	1	1	1	1	1	1	1	1	1	1	1	1	1	NA	NA	NA	NA	NA	NA	NA	NA	NA	NA	NA	NA	NA	NA	NA	NA	NA	NA	NA	NA	NA	NA	NA	NA	0	NA
YDR316W-A	YDR316W-A	0	NA	NA	NA	NA	NA	NA	NA	NA	NA	NA	NA	NA	NA	NA	NA	NA	NA	NA	NA	NA	NA	NA	NA	NA	NA	NA	NA	NA	NA	NA	NA	NA	NA	NA	NA	NA	NA	NA	NA	NA	NA	NA	NA	NA	NA	NA	NA
YDR316W-B	YDR316W-B	0	NA	NA	NA	NA	NA	NA	NA	NA	NA	NA	NA	NA	NA	NA	NA	NA	NA	NA	NA	NA	NA	NA	NA	NA	NA	NA	NA	NA	NA	NA	NA	NA	NA	NA	NA	NA	NA	NA	NA	NA	NA	NA	NA	NA	NA	NA	NA
YDR317W	YDR317W	0	0	0	0	NA	0	NA	0	0	0	0	NA	NA	NA	NA	NA	NA	NA	NA	NA	NA	NA	NA	NA	NA	NA	NA	NA	NA	NA	NA	NA	NA	NA	NA	NA	NA	NA	NA	NA	NA	NA	NA	NA	NA	NA	NA	NA
YDR318W	YDR318W	0	0	0	0	0	0	0	0	0	0	0	0	0	0	0	0	NA	NA	0	0	0	0	NA	NA	NA	NA	NA	NA	NA	NA	NA	NA	NA	NA	NA	NA	NA	NA	NA	NA	NA	NA	NA	NA	NA	NA	NA	NA
YDR319C	YDR319C	0	0	NA	NA	0	NA	0	0	0	0	0	0	0	0	0	0	NA	0	NA	NA	NA	NA	0	NA	NA	NA	NA	NA	NA	NA	NA	NA	0	0	NA	NA	1	NA	NA	0	NA	NA	0	NA	NA	0	NA	NA
YDR320C	YDR320C	0	0	0	0	NA	1	0	0	1	0	0	0	0	0	0	0	NA	NA	0	NA	0	0	NA	1	NA	NA	0	NA	NA	NA	NA	NA	NA	NA	NA	NA	NA	NA	NA	NA	NA	1	NA	NA	1	1	NA	NA
YDR320C-A	YDR320C-A	0	0	NA	NA	0	NA	0	0	1	0	0	0	NA	0	0	NA	NA	NA	NA	NA	NA	0	0	0	0	0	0	0	NA	NA	0	0	NA	NA	NA	NA	NA	0	NA	NA	0	0	NA	NA	0	NA	0	0
YDR321W	YDR321W	0	0	0	0	0	1	0	0	0	0	0	0	0	0	0	0	0	1	0	0	0	0	NA	NA	NA	NA	NA	NA	NA	NA	NA	NA	NA	NA	NA	NA	NA	NA	NA	0	0	NA	NA	NA	NA	NA	0	NA
YDR322C-A	YDR322C-A	1	1	1	1	1	1	0	NA	0	1	0	1	0	0	0	0	0	NA	0	0	0	NA	NA	0	0	1	1	1	1	1	1	1	1	1	NA	1	1	1	1	NA	1	1	1	NA	1	NA	1	1
YDR322W	YDR322W	1	1	0	0	NA	1	1	1	1	1	1	0	1	1	1	1	1	1	1	1	1	1	1	1	1	0	0	0	NA	0	0	0	0	0	0	0	0	0	0	0	0	0	NA	0	0	0	0	0
YDR323C	YDR323C	0	0	0	0	NA	0	0	0	0	1	0	0	0	0	0	0	0	0	0	0	0	1	0	0	1	0	0	0	0	0	0	0	0	0	0	0	0	0	0	0	0	0	0	0	0	0	0	0
YDR324C	YDR324C	0	0	1	0	0	0	0	0	0	0	0	1	0	0	0	0	0	0	0	0	0	0	0	0	0	0	0	0	0	0	0	0	0	0	0	0	0	0	NA	NA	NA	NA	0	0	0	0	0	0
YDR325W	YDR325W	0	0	0	0	0	0	0	1	0	0	0	1	0	1	0	NA	0	NA	0	0	0	0	0	0	0	0	0	0	0	0	1	1	0	0	0	0	0	0	0	0	0	0	0	0	0	0	0	NA
YDR326C	YDR326C	0	0	0	0	NA	0	0	0	0	0	NA	NA	NA	NA	NA	1	NA	NA	0	NA	NA	NA	NA	NA	NA	0	0	NA	NA	NA	NA	NA	NA	NA	NA	NA	NA	NA	NA	NA	NA	NA	NA	NA	NA	NA	1	NA
YDR328C	YDR328C	0	0	1	0	0	0	1	0	0	0	0	0	0	0	0	0	0	0	0	0	0	0	0	0	0	0	0	0	0	NA	0	0	0	0	0	0	0	0	0	0	0	0	NA	0	1	0	0	0
YDR329C	YDR329C	0	0	0	NA	0	0	1	0	0	0	0	0	1	1	0	0	0	1	0	0	0	0	0	0	0	0	0	0	0	0	0	0	1	1	0	NA	1	0	0	0	0	0	0	0	0	0	0	0
YDR330W	YDR330W	1	1	1	0	0	0	0	0	0	0	0	0	0	0	0	0	1	0	0	0	0	0	0	0	0	0	0	0	0	0	0	0	0	0	0	0	0	0	0	0	0	0	NA	0	0	0	0	0
YDR331W	YDR331W	0	0	0	0	0	0	0	0	0	0	0	1	0	0	0	0	0	0	0	0	0	0	0	0	0	0	0	0	0	0	0	0	1	1	1	0	1	1	0	0	0	0	NA	1	0	0	0	0
YDR332W	YDR332W	0	0	1	0	NA	0	0	0	0	0	0	0	1	1	1	1	0	0	NA	1	1	0	1	1	0	0	NA	0	0	0	0	0	0	0	NA	0	0	NA	0	0	0	NA	0	0	0	0	0	0
YDR333C	YDR333C	0	0	0	0	1	1	0	0	0	0	0	0	0	0	0	0	1	0	0	0	0	0	0	0	NA	0	0	0	0	0	0	0	0	0	0	0	1	0	0	1	1	0	0	0	NA	NA	0	0
YDR334W	YDR334W	0	0	0	0	NA	0	1	0	0	0	0	0	0	0	0	1	0	0	NA	0	1	0	0	0	0	0	0	0	0	0	0	0	0	0	0	0	0	1	0	0	0	0	0	0	0	0	0	0
YDR335W	YDR335W	0	0	0	NA	NA	0	1	0	0	1	0	0	0	NA	0	0	0	1	0	0	0	1	0	0	0	0	0	0	0	0	0	0	0	0	0	0	0	0	0	0	0	0	0	0	0	0	0	0
YDR336W	YDR336W	0	0	0	0	NA	1	NA	1	0	0	0	0	1	1	1	1	0	0	1	0	0	0	1	0	0	0	0	0	0	0	0	NA	NA	NA	NA	NA	NA	0	NA	NA	0	0	NA	NA	0	NA	0	0
YDR337W	YDR337W	1	1	1	0	1	0	0	1	0	1	1	1	1	1	1	1	1	1	1	1	1	1	1	NA	0	0	0	0	0	0	0	0	0	0	NA	0	1	0	0	0	0	0	1	NA	0	0	NA	NA
YDR338C	YDR338C	0	0	0	0	NA	0	0	0	NA	0	0	0	0	0	1	0	0	0	0	0	0	0	1	NA	0	0	0	0	NA	0	0	0	1	1	1	NA	0	1	0	0	0	0	NA	0	0	0	0	0
YDR339C	YDR339C	0	0	0	0	0	0	0	0	0	0	1	0	0	0	0	0	0	0	0	0	1	0	1	0	0	0	0	0	NA	NA	0	0	1	1	1	0	0	NA	0	0	0	0	NA	0	0	0	0	0
YDR341C	YDR341C	0	0	0	0	NA	0	0	0	NA	1	0	0	0	0	0	NA	0	0	0	0	0	0	0	NA	0	NA	NA	NA	NA	NA	NA	NA	NA	NA	NA	NA	NA	NA	NA	NA	NA	NA	NA	NA	NA	NA	NA	NA
YDR342C	YDR342C	0	NA	NA	NA	0	NA	0	NA	NA	NA	NA	NA	NA	NA	NA	NA	NA	NA	NA	NA	NA	NA	NA	NA	NA	NA	NA	NA	NA	NA	NA	NA	NA	NA	NA	NA	NA	NA	NA	NA	NA	NA	NA	NA	NA	NA	NA	NA
YDR343C	YDR343C	1	0	NA	0	NA	0	NA	0	NA	NA	NA	NA	NA	NA	NA	NA	NA	NA	NA	NA	NA	NA	NA	NA	NA	NA	NA	NA	NA	NA	NA	NA	NA	NA	NA	NA	NA	NA	NA	NA	NA	NA	NA	NA	NA	NA	NA	NA
YDR345C	YDR345C	0	0	NA	NA	0	0	1	NA	NA	NA	NA	NA	NA	NA	NA	NA	NA	NA	NA	NA	NA	NA	NA	NA	NA	NA	NA	NA	NA	NA	NA	NA	NA	NA	NA	NA	NA	NA	NA	NA	NA	NA	NA	NA	NA	NA	NA	NA
YDR346C	YDR346C	0	0	0	0	1	1	0	0	0	0	0	0	0	0	0	0	0	0	0	0	0	0	0	0	0	0	0	0	0	0	0	0	0	0	0	0	0	0	0	0	0	0	NA	0	0	0	0	0
YDR347W	YDR347W	1	1	1	1	NA	1	1	1	1	1	1	1	1	1	1	1	0	1	1	1	1	1	1	NA	NA	0	NA	NA	NA	NA	NA	NA	NA	NA	NA	NA	NA	NA	NA	NA	NA	NA	NA	NA	NA	NA	0	NA
YDR348C	YDR348C	0	0	0	0	NA	0	1	0	0	0	0	0	NA	NA	NA	NA	NA	NA	NA	0	NA	0	NA	NA	NA	NA	NA	NA	NA	NA	NA	NA	NA	NA	NA	NA	NA	NA	NA	0	NA	NA	NA	NA	NA	0	NA	NA
YDR349C	YDR349C	0	0	0	0	0	1	0	1	0	0	0	0	0	1	0	1	0	NA	0	0	0	0	1	NA	NA	NA	NA	NA	NA	NA	NA	NA	NA	NA	NA	NA	NA	NA	NA	NA	NA	NA	NA	NA	NA	NA	NA	NA
YDR350C	YDR350C	0	NA	1	1	1	1	1	0	0	1	1	1	NA	NA	NA	NA	NA	NA	NA	NA	NA	NA	NA	NA	NA	NA	NA	NA	NA	NA	NA	NA	NA	NA	NA	NA	NA	NA	NA	NA	NA	NA	NA	NA	NA	NA	NA	NA
YDR351W	YDR351W	0	0	0	0	0	0	NA	NA	NA	NA	0	0	0	0	0	NA	NA	NA	NA	NA	1	0	NA	0	NA	NA	NA	NA	NA	NA	NA	NA	NA	NA	NA	0	0	NA	NA	0	NA	NA	NA	0	NA	NA	NA	NA
YDR352W	YDR352W	0	0	0	0	0	0	0	0	0	0	0	0	0	0	0	0	0	0	0	0	1	1	NA	NA	NA	NA	NA	NA	NA	NA	NA	NA	NA	NA	NA	0	0	NA	0	NA	NA	NA	NA	NA	NA	NA	NA	0
YDR353W	YDR353W	0	0	0	1	NA	0	0	0	0	0	0	0	NA	NA	NA	NA	NA	NA	NA	NA	NA	NA	NA	NA	NA	NA	NA	NA	NA	NA	NA	NA	NA	NA	NA	NA	NA	NA	NA	NA	NA	0	NA	NA	NA	NA	NA	NA
YDR354W	YDR354W	0	0	0	0	0	0	0	0	0	0	1	0	0	0	0	NA	0	0	0	0	0	0	0	0	0	0	0	0	0	0	0	0	0	0	0	0	0	0	0	0	0	0	NA	0	0	0	0	0
YDR356W	YDR356W	0	0	0	1	1	1	0	0	0	1	0	0	NA	NA	NA	NA	NA	NA	NA	NA	NA	NA	NA	NA	NA	NA	NA	NA	NA	NA	NA	NA	NA	NA	NA	NA	NA	NA	NA	NA	NA	NA	NA	NA	NA	NA	NA	NA
YDR357C	YDR357C	1	1	0	0	0	0	0	0	0	0	0	1	0	0	0	0	0	0	0	NA	0	0	NA	NA	NA	NA	NA	NA	NA	NA	NA	NA	NA	NA	NA	NA	NA	NA	NA	NA	NA	NA	NA	NA	NA	NA	NA	NA
YDR358W	YDR358W	0	0	0	0	0	0	NA	NA	NA	NA	NA	NA	0	0	0	0	0	1	0	0	0	0	1	0	0	1	1	1	1	1	1	0	0	0	0	0	0	0	0	0	0	0	0	0	0	0	0	0
YDR359C	YDR359C	0	0	0	0	0	1	0	0	0	0	0	0	0	0	1	0	0	0	0	0	0	0	0	NA	NA	NA	0	NA	0	0	0	0	0	0	NA	NA	1	NA	1	1	1	1	1	1	1	1	0	NA
YDR361C	YDR361C	0	0	1	0	0	0	0	0	0	0	0	0	0	0	0	0	0	0	0	0	0	1	0	0	0	0	0	0	0	0	0	0	0	0	NA	0	0	0	0	0	0	1	1	1	0	0	0	0
YDR362C	YDR362C	0	0	0	1	0	0	0	0	0	0	0	0	0	0	0	0	0	0	1	NA	0	0	0	0	0	NA	NA	NA	NA	NA	NA	NA	NA	NA	NA	NA	NA	NA	0	0	0	0	0	NA	0	0	NA	NA
YDR363W	YDR363W	0	0	0	0	0	0	0	0	0	0	0	0	0	0	0	0	0	1	0	0	1	0	NA	NA	NA	0	0	0	0	0	0	0	NA	NA	NA	NA	0	0	NA	NA	NA	NA	NA	NA	NA	NA	NA	NA
YDR363W-A	YDR363W-A	0	0	1	0	0	0	0	0	0	NA	0	0	NA	NA	NA	NA	NA	NA	NA	NA	NA	NA	NA	NA	NA	NA	NA	NA	NA	NA	NA	NA	NA	NA	NA	NA	NA	NA	NA	NA	NA	NA	NA	NA	NA	NA	NA	NA
YDR364C	YDR364C	0	0	0	0	0	0	1	0	0	0	0	0	0	0	1	0	0	0	NA	1	0	1	0	NA	0	0	0	0	0	0	0	0	0	0	0	0	0	0	0	0	0	0	0	0	0	0	0	0
YDR365C	YDR365C	0	0	0	0	NA	0	0	0	0	1	1	0	0	0	0	1	0	0	0	0	0	0	0	1	0	0	0	0	0	0	0	0	0	0	0	0	0	0	0	0	0	0	0	0	0	0	0	0
YDR365W-A	YDR365W-A	0	NA	NA	NA	NA	NA	NA	NA	NA	NA	NA	NA	NA	NA	NA	NA	NA	NA	NA	NA	NA	NA	NA	NA	NA	NA	NA	NA	NA	NA	NA	NA	NA	NA	NA	NA	NA	NA	NA	NA	NA	NA	NA	NA	NA	NA	NA	NA
YDR365W-B	YDR365W-B	0	NA	NA	NA	NA	NA	NA	NA	NA	NA	NA	NA	NA	NA	NA	NA	NA	NA	NA	NA	NA	NA	NA	NA	NA	NA	NA	NA	NA	NA	NA	NA	NA	NA	NA	NA	NA	NA	NA	NA	NA	NA	NA	NA	NA	NA	NA	NA
YDR366C	YDR366C	1	NA	NA	NA	NA	NA	NA	NA	NA	NA	NA	NA	NA	NA	NA	NA	NA	NA	NA	NA	NA	NA	NA	NA	NA	NA	NA	NA	NA	NA	NA	NA	NA	NA	NA	NA	NA	NA	NA	NA	NA	NA	NA	NA	NA	NA	NA	NA
YDR367W	YDR367W	0	0	0	0	0	0	0	0	0	0	0	0	0	0	1	NA	0	NA	0	0	1	0	NA	NA	0	0	0	0	0	0	0	NA	NA	NA	NA	NA	NA	NA	0	0	0	0	NA	0	0	NA	NA	NA
YDR368W	YDR368W	0	0	0	0	0	0	NA	NA	NA	0	0	NA	0	0	0	NA	0	1	0	NA	NA	0	1	NA	0	0	0	NA	0	0	0	0	NA	NA	NA	NA	0	0	0	0	0	0	0	1	0	0	0	0
YDR369C	YDR369C	1	1	0	0	0	0	0	0	0	0	0	0	NA	NA	NA	NA	NA	NA	NA	NA	NA	NA	NA	NA	NA	NA	NA	NA	NA	NA	NA	NA	NA	NA	NA	NA	NA	NA	NA	NA	NA	NA	NA	NA	NA	NA	NA	NA
YDR370C	YDR370C	0	0	0	0	NA	0	0	1	0	0	0	0	NA	NA	NA	NA	NA	NA	NA	NA	NA	NA	NA	NA	NA	NA	NA	NA	NA	NA	NA	NA	NA	NA	NA	NA	NA	NA	NA	NA	NA	NA	NA	NA	NA	NA	NA	NA
YDR371W	YDR371W	1	1	1	0	0	0	0	0	0	0	0	0	0	0	0	0	0	1	0	0	0	0	0	0	0	1	1	0	1	1	1	1	0	0	1	0	0	0	1	0	0	0	0	0	0	0	0	0
YDR372C	YDR372C	1	1	1	0	1	1	0	0	1	0	0	1	0	0	1	0	0	1	0	0	0	0	0	0	0	0	0	0	0	0	0	0	0	0	0	0	0	0	0	0	0	0	NA	0	0	0	0	0
YDR373W	YDR373W	0	0	0	0	0	0	0	0	0	0	1	0	1	1	1	0	1	0	0	0	0	0	0	0	0	0	0	0	0	0	0	0	0	0	0	0	0	0	0	0	0	1	NA	1	0	0	0	0
YDR374C	YDR374C	0	0	0	0	0	0	0	0	0	0	1	0	NA	NA	NA	NA	NA	NA	NA	NA	NA	NA	NA	NA	NA	NA	NA	NA	NA	NA	NA	NA	NA	NA	NA	NA	NA	NA	NA	NA	NA	NA	NA	NA	NA	NA	NA	NA
YDR374W-A	YDR374W-A	0	0	NA	NA	NA	0	NA	NA	NA	NA	NA	NA	NA	NA	NA	NA	NA	NA	NA	NA	NA	NA	NA	NA	NA	NA	NA	NA	NA	NA	NA	NA	NA	NA	NA	NA	NA	NA	NA	NA	NA	NA	NA	NA	NA	NA	NA	NA
YDR375C	YDR375C	1	1	1	1	NA	0	0	1	1	1	1	1	1	1	1	1	0	1	1	1	NA	1	1	1	1	0	0	0	0	0	0	0	0	0	0	0	0	0	0	1	1	1	0	0	0	0	0	0
YDR376W	YDR376W	1	1	0	0	1	1	0	0	0	0	0	0	0	NA	0	0	0	0	1	0	0	1	1	0	0	0	0	0	0	0	1	0	0	0	0	0	0	0	0	1	1	0	0	0	0	0	0	0
YDR377W	YDR377W	1	1	1	0	0	1	1	1	NA	0	NA	0	0	0	0	0	0	0	0	NA	0	0	0	1	0	0	0	0	NA	NA	0	0	1	1	1	1	1	1	1	1	1	1	NA	1	1	NA	1	1
YDR378C	YDR378C	0	0	0	1	0	0	0	NA	0	0	0	0	0	0	0	0	1	0	NA	NA	0	NA	NA	0	0	0	0	0	0	0	0	0	0	0	0	0	0	0	0	0	0	0	NA	NA	NA	NA	0	0
YDR379C-A	YDR379C-A	0	0	NA	NA	0	NA	1	1	1	1	0	0	0	0	0	1	0	1	0	1	1	1	1	NA	NA	0	0	0	NA	NA	0	0	0	NA	NA	NA	0	NA	NA	NA	NA	NA	0	NA	NA	NA	0	0
YDR379W	YDR379W	0	0	0	0	NA	0	NA	0	NA	NA	NA	NA	NA	NA	NA	0	NA	NA	0	0	NA	0	NA	NA	NA	0	0	0	0	0	0	0	NA	0	0	0	0	NA	1	NA	1	NA	NA	1	1	1	0	0
YDR380W	YDR380W	0	0	0	0	0	0	0	0	NA	0	0	0	1	1	0	1	0	0	1	0	1	0	NA	NA	NA	NA	NA	NA	NA	NA	NA	NA	NA	NA	NA	NA	NA	NA	NA	NA	NA	NA	NA	NA	NA	NA	NA	NA
YDR381C-A	YDR381C-A	1	1	NA	1	NA	1	0	1	0	1	1	0	NA	NA	NA	NA	NA	NA	NA	NA	NA	NA	NA	NA	NA	NA	NA	NA	NA	NA	NA	NA	NA	NA	NA	NA	NA	NA	NA	NA	NA	NA	NA	NA	NA	NA	NA	NA
YDR381W	YDR381W	0	0	0	NA	NA	0	0	0	NA	0	0	0	0	0	0	0	NA	0	NA	NA	0	0	0	0	0	0	0	0	0	0	0	0	0	0	0	0	0	0	0	0	0	0	0	NA	0	0	0	0
YDR382W	YDR382W	0	0	0	0	0	0	0	0	0	0	0	1	0	0	0	0	0	0	0	0	1	0	NA	0	NA	0	0	0	0	0	0	0	0	0	0	NA	0	0	1	0	0	0	NA	0	0	0	0	0
YDR383C	YDR383C	0	0	0	0	0	0	NA	0	0	0	NA	NA	NA	NA	NA	NA	NA	NA	NA	NA	NA	NA	NA	NA	NA	NA	NA	NA	NA	NA	NA	NA	NA	NA	NA	NA	NA	NA	NA	NA	NA	NA	NA	NA	NA	NA	NA	NA
YDR384C	YDR384C	0	0	0	0	0	0	0	0	1	0	0	0	NA	NA	NA	NA	NA	NA	NA	NA	NA	NA	NA	NA	NA	NA	NA	NA	NA	NA	NA	NA	NA	NA	NA	NA	NA	NA	NA	NA	NA	NA	NA	NA	NA	NA	NA	NA
YDR385W	YDR385W	0	0	0	0	NA	0	0	0	0	0	0	1	0	0	0	0	0	0	0	0	0	0	0	0	0	0	0	0	1	0	0	0	0	0	0	0	0	0	0	0	0	0	0	0	0	0	0	0
YDR386W	YDR386W	0	0	0	0	NA	0	0	0	1	0	0	0	0	0	0	0	0	0	NA	0	0	0	0	0	0	0	0	0	0	0	0	0	0	0	0	1	0	0	0	0	0	0	0	0	0	0	NA	NA
YDR387C	YDR387C	1	1	0	0	1	1	0	0	0	0	0	NA	NA	NA	NA	NA	NA	NA	NA	NA	NA	NA	NA	NA	NA	NA	NA	NA	NA	NA	NA	NA	NA	NA	NA	NA	NA	NA	NA	NA	NA	NA	NA	NA	NA	NA	NA	NA
YDR388W	YDR388W	0	0	0	0	NA	0	0	0	0	0	0	0	0	0	0	0	0	1	0	0	1	0	0	0	0	0	0	0	0	0	0	0	0	0	0	1	0	0	1	1	0	1	0	1	1	1	1	0
YDR389W	YDR389W	0	0	0	0	NA	0	0	0	0	0	0	1	0	0	0	1	0	0	0	0	0	0	NA	NA	NA	NA	NA	NA	NA	NA	NA	NA	0	NA	NA	NA	NA	NA	NA	NA	NA	NA	NA	NA	NA	NA	NA	NA
YDR390C	YDR390C	0	0	0	0	NA	0	0	1	0	0	0	0	0	0	0	0	0	0	0	0	0	0	0	0	0	0	0	0	0	0	0	0	1	1	0	0	0	0	0	0	0	0	0	0	0	0	0	0
YDR391C	YDR391C	0	0	0	0	0	0	0	0	0	1	0	NA	NA	NA	NA	NA	NA	NA	NA	NA	0	NA	NA	NA	NA	NA	NA	NA	NA	NA	NA	NA	NA	NA	NA	NA	NA	NA	NA	NA	NA	NA	NA	NA	NA	NA	0	NA
YDR392W	YDR392W	0	0	0	1	NA	1	0	0	0	0	0	0	0	0	0	0	0	0	0	0	1	0	0	0	0	0	0	0	0	0	0	0	0	0	0	0	0	0	0	0	0	0	0	0	0	0	0	0
YDR393W	YDR393W	1	1	1	1	1	1	0	1	NA	1	0	0	0	0	0	0	0	NA	0	0	0	0	NA	1	NA	NA	NA	NA	NA	NA	NA	1	1	1	NA	NA	1	NA	NA	0	0	0	0	NA	0	0	1	NA
YDR394W	YDR394W	0	0	0	0	0	0	0	0	NA	0	0	0	0	0	0	0	0	0	0	0	0	0	0	0	1	0	0	0	0	0	0	0	0	0	0	0	0	1	0	0	0	0	NA	0	0	1	0	0
YDR395W	YDR395W	0	0	0	NA	NA	0	0	0	NA	1	0	0	0	0	0	0	0	0	0	0	0	0	NA	NA	NA	NA	NA	NA	NA	NA	NA	NA	NA	NA	NA	NA	NA	NA	NA	NA	NA	NA	NA	NA	NA	NA	NA	NA
YDR397C	YDR397C	0	0	0	0	0	0	0	1	0	0	0	0	0	0	0	0	0	0	0	0	0	1	1	0	0	0	0	0	1	0	0	0	1	1	0	0	0	1	0	0	0	0	0	0	0	0	0	0
YDR398W	YDR398W	0	0	0	NA	NA	0	1	0	0	0	1	0	0	0	0	1	0	0	0	0	0	0	0	0	NA	0	0	0	0	0	0	0	0	0	0	0	0	1	0	0	0	0	0	0	0	NA	NA	NA
YDR399W	YDR399W	0	0	0	0	0	0	0	0	0	0	0	NA	0	0	0	0	0	0	NA	0	0	0	NA	NA	NA	NA	NA	NA	NA	0	NA	NA	NA	NA	0	0	NA	NA	NA	0	NA	NA	NA	NA	NA	NA	NA	NA
YDR400W	YDR400W	0	0	1	1	0	0	0	0	0	0	0	0	0	0	0	1	0	1	0	0	0	0	0	0	1	0	0	0	0	0	0	0	0	0	0	0	0	0	0	0	0	0	0	0	0	0	0	0
YDR402C	YDR402C	1	1	1	0	NA	0	0	0	0	0	0	0	0	0	0	0	0	0	0	0	0	0	0	NA	0	0	0	0	1	1	0	0	1	1	0	0	0	0	0	0	0	0	0	1	0	0	0	0
YDR403W	YDR403W	0	0	0	0	NA	0	0	0	0	1	0	0	0	0	0	0	0	0	0	NA	NA	0	NA	NA	NA	NA	NA	NA	NA	NA	0	NA	1	1	0	NA	NA	NA	0	NA	0	1	NA	NA	0	0	0	NA
YDR404C	YDR404C	0	0	0	0	0	0	0	0	0	0	0	0	0	0	0	0	0	0	0	0	0	0	NA	0	0	0	0	0	0	0	0	0	0	0	NA	0	0	0	0	0	0	0	NA	0	0	0	0	0
YDR405W	YDR405W	1	1	1	1	1	1	0	1	1	1	1	1	1	1	1	1	0	1	1	1	1	1	1	NA	NA	NA	NA	NA	NA	NA	NA	NA	0	0	NA	NA	NA	NA	NA	NA	NA	NA	NA	NA	NA	NA	NA	NA
YDR406W	YDR406W	0	NA	0	NA	NA	0	NA	0	NA	0	NA	NA	NA	NA	NA	NA	NA	NA	NA	NA	NA	NA	NA	NA	NA	NA	NA	NA	NA	NA	NA	NA	NA	NA	NA	NA	NA	NA	NA	NA	NA	NA	NA	NA	NA	NA	NA	NA
YDR407C	YDR407C	0	NA	0	NA	NA	0	0	0	0	0	1	0	0	0	0	0	0	1	0	0	0	0	0	1	0	0	0	0	0	0	0	0	0	0	0	0	0	0	1	1	1	1	1	1	1	1	0	0
YDR408C	YDR408C	1	1	1	1	NA	1	0	0	1	0	1	0	1	1	0	1	1	0	0	0	NA	1	0	1	0	0	0	0	0	0	0	0	0	0	0	0	0	1	0	NA	0	1	NA	0	0	0	0	0
YDR409W	YDR409W	0	0	0	0	NA	0	0	NA	0	0	0	0	NA	NA	NA	NA	NA	0	NA	NA	0	NA	NA	0	0	NA	0	0	NA	NA	0	NA	NA	NA	NA	0	0	NA	NA	NA	0	NA	0	0	NA	NA	0	NA
YDR410C	YDR410C	0	0	NA	NA	0	NA	0	0	0	0	1	0	0	NA	0	0	0	0	0	0	0	0	0	1	0	0	0	0	0	0	0	0	0	0	NA	NA	0	0	0	0	0	0	0	0	0	0	0	0
YDR411C	YDR411C	0	0	0	0	0	0	1	1	0	0	1	0	0	0	0	0	0	0	0	0	0	0	0	0	NA	NA	NA	NA	NA	NA	NA	NA	0	0	NA	NA	NA	0	0	NA	NA	NA	NA	NA	NA	NA	0	0
YDR412W	YDR412W	0	0	1	NA	1	1	0	0	0	0	0	0	0	0	1	0	0	0	NA	0	0	0	0	0	NA	0	0	0	0	0	0	0	0	0	0	1	0	NA	0	0	0	0	0	NA	0	0	0	0
YDR414C	YDR414C	1	1	NA	0	0	0	0	0	0	0	1	0	0	0	0	0	0	0	0	0	0	0	0	0	0	1	1	1	1	1	1	1	0	0	1	0	0	0	0	0	1	0	NA	0	0	0	0	0
YDR415C	YDR415C	0	0	0	0	NA	0	1	0	0	0	0	0	0	0	0	0	0	0	0	0	0	0	0	1	0	1	1	1	1	1	1	1	1	1	1	0	0	0	0	0	0	0	NA	NA	0	0	0	0
YDR416W	YDR416W	0	0	1	0	0	0	0	0	0	0	0	0	0	0	0	1	0	0	1	0	0	1	0	NA	0	0	0	0	0	0	0	0	0	0	0	0	0	0	0	0	0	0	0	0	0	0	0	0
YDR418W	YDR418W	0	0	0	0	0	0	0	0	0	0	0	0	0	0	0	0	0	1	0	0	0	0	0	1	0	0	0	0	0	0	0	0	0	0	NA	NA	0	0	0	0	0	0	NA	0	0	0	0	0
YDR419W	YDR419W	0	0	0	0	0	1	0	0	0	0	0	0	0	0	0	NA	0	0	0	0	0	0	0	0	0	0	0	0	0	0	0	0	0	0	0	NA	0	0	0	0	0	0	0	NA	0	0	0	0
YDR420W	YDR420W	0	0	0	0	0	0	NA	0	0	0	0	0	0	0	0	NA	NA	NA	NA	NA	1	NA	NA	NA	NA	NA	NA	0	NA	0	NA	NA	0	0	0	0	0	NA	NA	NA	NA	NA	NA	NA	NA	NA	NA	NA
YDR421W	YDR421W	0	0	0	0	0	0	0	0	NA	0	0	0	0	0	0	0	0	0	0	0	0	0	1	0	0	1	1	0	1	1	1	0	0	0	0	0	0	0	0	0	1	0	0	0	0	0	0	0
YDR422C	YDR422C	0	0	0	0	NA	0	0	0	0	0	NA	1	NA	NA	NA	NA	NA	NA	NA	NA	NA	NA	NA	NA	NA	NA	NA	NA	NA	NA	NA	NA	NA	NA	NA	NA	NA	NA	NA	NA	NA	NA	NA	NA	NA	NA	NA	NA
YDR423C	YDR423C	0	0	0	0	NA	NA	NA	NA	NA	NA	NA	NA	NA	NA	NA	NA	NA	NA	0	NA	NA	NA	NA	NA	NA	NA	NA	0	NA	NA	NA	0	NA	NA	NA	NA	NA	NA	NA	NA	NA	NA	NA	NA	NA	NA	NA	NA
YDR424C	YDR424C	0	0	0	0	NA	0	0	0	NA	0	0	0	NA	0	0	NA	NA	NA	NA	NA	0	0	0	0	0	0	0	0	NA	NA	0	0	0	0	NA	0	0	0	NA	0	0	0	NA	0	0	NA	0	0
YDR425W	YDR425W	0	0	1	1	0	1	0	0	0	0	1	0	NA	0	0	NA	0	0	0	NA	0	0	NA	0	0	0	NA	0	0	0	0	1	0	0	0	0	0	0	NA	0	0	0	0	0	0	0	0	0
YDR427W	YDR427W	0	0	0	0	0	1	0	0	NA	0	0	0	0	0	0	0	0	1	0	0	0	0	0	0	0	0	0	0	0	0	0	0	0	0	0	0	0	0	0	0	0	0	NA	0	0	0	0	0
YDR428C	YDR428C	0	0	0	0	1	0	NA	NA	0	0	NA	1	0	0	0	0	0	1	0	0	0	0	0	0	0	NA	NA	NA	NA	NA	NA	NA	0	0	NA	0	0	0	0	NA	0	NA	NA	NA	0	NA	0	0
YDR429C	YDR429C	0	0	0	1	0	0	0	1	0	0	0	0	0	0	0	0	0	0	0	0	0	0	1	0	0	0	0	0	0	0	0	0	0	0	0	0	0	0	0	0	0	0	0	0	0	0	0	0
YDR430C	YDR430C	1	1	1	1	NA	1	1	1	1	1	1	1	1	1	1	1	0	1	1	0	1	1	1	1	0	0	0	0	1	1	1	0	0	0	0	0	0	1	0	1	1	0	1	1	1	1	0	0
YDR432W	YDR432W	0	0	0	0	NA	0	0	0	NA	1	0	0	0	0	0	0	0	0	0	0	1	0	0	NA	0	0	0	NA	NA	NA	0	0	NA	NA	NA	0	0	NA	0	0	NA	0	NA	NA	NA	NA	NA	0
YDR434W	YDR434W	1	1	0	0	0	0	0	0	1	0	0	0	NA	NA	NA	NA	NA	0	0	0	0	0	0	0	0	0	0	0	0	0	0	0	0	0	0	0	0	0	0	0	0	0	0	NA	0	0	0	0
YDR435C	YDR435C	0	0	0	0	1	0	1	0	0	0	0	0	0	0	0	0	0	0	0	0	0	0	0	0	0	0	0	0	NA	NA	0	0	0	0	NA	0	0	0	0	0	0	0	0	NA	0	NA	0	0
YDR436W	YDR436W	0	0	0	0	0	0	NA	1	NA	NA	NA	NA	0	0	0	0	0	0	0	0	1	NA	0	NA	NA	NA	NA	NA	0	NA	NA	NA	NA	NA	NA	NA	NA	NA	0	NA	NA	NA	NA	NA	NA	NA	NA	NA
YDR437W	YDR437W	0	0	0	0	1	1	0	0	0	0	0	0	NA	NA	NA	NA	0	NA	NA	0	0	0	0	NA	NA	NA	NA	NA	NA	NA	NA	NA	NA	NA	NA	NA	NA	NA	NA	NA	NA	NA	NA	NA	NA	NA	NA	0
YDR438W	YDR438W	0	0	0	0	NA	0	NA	NA	NA	NA	NA	NA	NA	NA	NA	NA	NA	NA	NA	NA	NA	NA	NA	NA	NA	NA	NA	NA	0	0	NA	NA	NA	NA	0	0	NA	0	NA	NA	NA	NA	0	NA	NA	NA	NA	0
YDR439W	YDR439W	0	0	0	1	0	0	0	0	0	0	NA	0	NA	NA	NA	NA	NA	NA	NA	NA	NA	NA	NA	NA	NA	NA	NA	NA	NA	NA	NA	NA	NA	NA	NA	NA	NA	NA	NA	NA	NA	NA	NA	NA	NA	NA	NA	NA
YDR440W	YDR440W	0	0	0	0	NA	0	1	0	0	0	0	0	NA	NA	NA	NA	NA	NA	NA	NA	NA	NA	0	0	0	0	0	0	0	0	0	0	0	0	0	0	0	0	0	0	1	1	0	0	0	0	0	0
YDR441C	YDR441C	0	0	1	0	0	1	NA	NA	NA	NA	NA	NA	NA	NA	NA	NA	NA	NA	NA	NA	NA	NA	NA	NA	NA	0	0	NA	NA	0	0	NA	0	0	0	0	0	0	0	0	0	0	NA	0	NA	NA	NA	NA
YDR443C	YDR443C	0	0	0	1	0	1	0	0	0	0	0	0	1	1	0	0	0	0	0	0	0	0	0	0	NA	NA	NA	NA	0	NA	NA	NA	NA	NA	NA	NA	NA	NA	0	1	1	NA	NA	1	NA	NA	NA	NA
YDR444W	YDR444W	0	0	0	0	0	0	0	0	0	0	1	0	NA	NA	NA	NA	0	NA	0	0	NA	NA	NA	NA	NA	NA	NA	NA	NA	NA	NA	NA	NA	NA	NA	NA	NA	0	NA	NA	NA	NA	NA	0	NA	NA	NA	NA
YDR446W	YDR446W	0	0	0	0	0	0	0	0	0	0	0	0	NA	NA	NA	NA	NA	NA	NA	NA	0	NA	NA	NA	NA	NA	NA	NA	NA	NA	NA	NA	NA	NA	NA	NA	NA	NA	NA	NA	NA	NA	NA	NA	NA	NA	NA	NA
YDR447C	YDR447C	0	0	NA	NA	NA	NA	NA	NA	NA	NA	NA	NA	NA	NA	NA	NA	NA	NA	NA	NA	NA	NA	NA	NA	NA	NA	NA	NA	NA	NA	NA	NA	NA	NA	NA	NA	NA	NA	NA	NA	NA	NA	NA	NA	NA	NA	NA	NA
YDR448W	YDR448W	1	1	1	1	0	1	0	0	0	1	1	0	0	0	0	0	0	0	0	0	0	1	0	0	0	0	0	0	0	0	0	1	0	0	0	0	0	0	1	1	1	0	NA	0	0	NA	0	0
YDR449C	YDR449C	0	0	0	0	0	0	0	0	0	0	1	0	0	0	0	0	0	0	0	1	0	0	1	0	1	0	0	0	0	0	0	1	0	0	0	0	0	0	0	0	0	0	0	0	1	1	0	0
YDR450W	YDR450W	0	0	0	0	NA	0	0	0	0	0	0	0	0	0	0	0	0	0	0	0	0	0	0	0	0	0	0	1	0	0	0	0	0	0	0	0	0	0	0	0	0	0	NA	0	0	0	0	0
YDR451C	YDR451C	0	0	0	1	1	1	NA	NA	NA	NA	1	0	0	0	0	1	0	0	0	NA	NA	0	0	NA	NA	NA	NA	NA	NA	NA	NA	NA	NA	NA	NA	NA	NA	NA	NA	NA	NA	NA	NA	NA	NA	NA	NA	NA
YDR452W	YDR452W	0	0	0	0	NA	1	0	0	0	1	1	0	0	0	0	0	0	0	0	0	1	0	0	0	0	0	0	0	0	0	0	0	0	0	0	NA	1	0	0	0	0	1	1	1	1	1	0	0
YDR453C	YDR453C	0	0	0	NA	0	0	0	NA	0	NA	NA	NA	0	0	0	0	0	0	0	0	1	0	0	1	0	NA	NA	NA	NA	NA	NA	NA	NA	NA	NA	NA	NA	NA	NA	NA	NA	NA	NA	NA	NA	NA	0	NA
YDR454C	YDR454C	0	0	0	0	0	1	0	0	1	0	0	0	0	0	1	0	0	0	0	0	0	0	0	0	0	0	0	0	0	0	0	0	0	0	0	0	0	0	0	0	0	0	NA	NA	NA	NA	0	0
YDR456W	YDR456W	0	0	0	0	0	0	0	0	0	0	1	0	0	0	0	0	0	0	0	0	1	0	0	1	0	0	0	0	0	0	0	0	1	1	0	0	0	0	0	0	0	0	NA	0	0	0	0	0
YDR457W	YDR457W	0	NA	0	0	NA	0	0	0	0	0	0	0	NA	0	0	0	0	0	0	0	0	0	0	0	0	0	0	0	0	0	0	0	0	0	0	0	0	0	0	0	0	0	0	0	0	NA	0	0
YDR458C	YDR458C	0	0	1	0	0	0	NA	NA	NA	NA	0	NA	NA	NA	NA	NA	NA	0	0	NA	0	NA	0	0	NA	NA	NA	NA	NA	NA	0	1	0	NA	0	0	NA	NA	0	NA	NA	NA	0	0	0	0	NA	0
YDR459C	YDR459C	0	0	0	0	0	NA	0	1	0	0	0	0	0	0	0	0	0	0	0	0	0	0	0	NA	0	0	0	0	NA	NA	0	0	NA	0	NA	NA	NA	NA	0	NA	NA	NA	NA	NA	NA	NA	0	NA
YDR460W	YDR460W	0	0	0	0	1	0	0	0	0	0	0	0	0	0	0	1	0	0	0	0	0	0	0	NA	0	0	0	0	0	0	1	0	0	0	0	0	0	0	0	0	0	0	NA	0	0	0	NA	0
YDR461C-A	YDR461C-A	1	1	NA	NA	NA	0	NA	NA	NA	NA	NA	NA	NA	NA	NA	NA	NA	NA	NA	NA	NA	NA	NA	NA	NA	NA	NA	NA	NA	NA	NA	NA	NA	NA	NA	NA	NA	NA	NA	NA	NA	NA	NA	NA	NA	NA	NA	NA
YDR461W	YDR461W	1	1	NA	NA	NA	NA	NA	NA	NA	NA	NA	0	NA	NA	NA	NA	NA	NA	NA	NA	NA	NA	NA	NA	NA	NA	NA	NA	NA	NA	NA	NA	NA	NA	NA	NA	NA	NA	NA	NA	NA	NA	NA	NA	NA	NA	NA	NA
YDR462W	YDR462W	1	1	1	NA	NA	NA	0	1	1	1	1	1	1	1	1	1	1	1	1	1	1	1	1	NA	1	0	0	0	NA	NA	0	0	0	0	0	0	0	0	NA	NA	NA	0	NA	NA	0	0	0	NA
YDR463W	YDR463W	0	0	0	0	NA	0	0	0	0	0	NA	0	NA	NA	0	1	NA	NA	0	NA	0	NA	NA	NA	NA	NA	NA	NA	NA	NA	NA	NA	NA	NA	NA	NA	NA	NA	NA	NA	NA	NA	NA	NA	NA	NA	NA	NA
YDR464W	YDR464W	1	1	0	0	NA	0	0	0	0	0	1	0	NA	NA	NA	NA	1	0	0	NA	0	0	0	NA	NA	NA	NA	NA	NA	NA	NA	NA	NA	NA	NA	NA	NA	NA	NA	NA	NA	NA	NA	NA	NA	NA	NA	NA
YDR465C	YDR465C	0	0	1	1	0	0	0	0	0	0	0	0	0	0	0	1	0	0	0	0	0	0	1	1	0	0	0	0	0	0	0	1	0	0	1	0	0	0	0	0	0	0	0	0	0	0	0	0
YDR466W	YDR466W	0	0	0	0	0	0	0	0	0	0	0	0	0	0	0	0	NA	0	0	NA	0	0	NA	NA	NA	NA	0	NA	NA	NA	NA	NA	NA	NA	0	NA	NA	NA	1	NA	NA	NA	NA	NA	1	NA	0	NA
YDR468C	YDR468C	0	0	0	0	0	0	0	0	0	1	0	0	0	0	0	0	0	1	0	0	0	0	0	0	0	0	0	0	0	0	0	0	NA	NA	NA	0	0	0	0	0	0	0	0	NA	NA	0	0	0
YDR469W	YDR469W	0	0	0	0	0	0	0	NA	NA	0	0	NA	1	1	1	1	NA	NA	NA	NA	0	1	0	NA	NA	NA	NA	NA	NA	NA	NA	NA	NA	NA	NA	1	NA	NA	0	NA	NA	NA	NA	NA	NA	NA	NA	NA
YDR470C	YDR470C	0	0	0	0	0	0	1	1	0	0	0	1	1	1	1	1	1	1	0	1	1	1	1	1	0	0	0	0	0	0	0	0	0	0	0	0	1	NA	1	0	0	0	NA	NA	0	0	0	0
YDR471W	YDR471W	0	NA	NA	NA	NA	NA	NA	0	0	0	0	0	NA	0	0	NA	NA	NA	NA	NA	0	0	0	NA	NA	NA	NA	NA	NA	NA	NA	NA	NA	NA	NA	NA	NA	NA	0	0	0	0	NA	0	0	0	NA	NA
YDR472W	YDR472W	1	1	1	0	0	1	0	0	0	0	0	0	0	0	0	0	0	1	0	0	0	0	0	0	NA	0	0	0	NA	NA	0	0	0	0	NA	0	0	NA	0	0	0	1	0	0	0	0	NA	0
YDR473C	YDR473C	0	0	0	0	0	0	0	0	0	0	0	0	1	1	1	0	0	0	0	0	1	0	0	0	0	0	0	0	0	0	0	0	1	1	0	0	1	0	0	0	0	0	0	0	0	0	0	0
YDR475C	YDR475C	1	1	1	0	0	1	0	0	0	0	NA	0	NA	NA	NA	NA	NA	NA	NA	NA	0	NA	NA	NA	NA	NA	NA	NA	NA	NA	NA	NA	NA	NA	NA	NA	NA	NA	NA	NA	NA	NA	NA	NA	NA	NA	NA	NA
YDR476C	YDR476C	0	0	0	0	0	NA	0	1	0	1	0	0	NA	NA	NA	NA	NA	0	0	NA	NA	0	0	NA	NA	NA	NA	NA	NA	NA	NA	NA	NA	NA	NA	NA	NA	NA	NA	NA	NA	NA	NA	NA	NA	NA	NA	NA
YDR477W	YDR477W	0	0	0	0	NA	0	0	0	0	0	1	0	0	0	0	0	0	0	0	0	1	0	0	0	0	0	0	0	0	0	0	0	0	0	0	0	0	0	0	0	0	0	0	0	0	0	0	0
YDR478W	YDR478W	0	0	0	NA	NA	1	0	0	0	0	0	0	NA	NA	NA	NA	NA	NA	NA	0	0	NA	NA	NA	NA	NA	NA	NA	NA	NA	NA	NA	NA	NA	NA	NA	NA	NA	NA	NA	NA	NA	NA	NA	NA	NA	NA	NA
YDR479C	YDR479C	0	0	0	0	NA	1	0	1	0	0	0	0	0	0	1	0	0	0	0	0	0	0	0	0	0	0	0	NA	NA	0	0	0	0	0	0	NA	0	0	0	0	0	0	0	0	1	1	0	0
YDR480W	YDR480W	0	0	0	0	NA	0	NA	NA	NA	NA	NA	NA	NA	NA	NA	NA	NA	NA	NA	NA	NA	NA	NA	NA	NA	NA	NA	NA	NA	NA	NA	NA	NA	NA	NA	NA	NA	NA	NA	NA	NA	NA	NA	NA	NA	NA	NA	NA
YDR481C	YDR481C	1	1	1	0	0	0	1	0	0	0	0	1	0	1	0	0	0	0	0	0	0	0	0	0	0	0	0	0	0	0	0	0	0	0	0	0	0	0	0	0	0	0	0	0	0	0	NA	0
YDR482C	YDR482C	0	0	NA	0	0	NA	0	0	0	0	0	0	1	1	1	0	NA	NA	0	0	1	0	NA	NA	NA	NA	NA	NA	NA	NA	NA	NA	NA	NA	NA	NA	NA	NA	NA	NA	NA	NA	NA	NA	NA	NA	0	NA
YDR483W	YDR483W	0	0	1	0	1	0	0	0	0	0	NA	0	0	0	0	NA	0	NA	NA	NA	NA	0	0	NA	NA	NA	NA	NA	1	1	NA	NA	NA	NA	NA	NA	NA	NA	NA	NA	NA	NA	NA	NA	NA	NA	NA	NA
YDR484W	YDR484W	0	0	0	0	0	0	0	0	0	0	0	0	1	1	1	0	1	1	0	0	0	0	0	0	0	0	0	0	NA	0	0	0	0	0	0	0	0	NA	1	0	0	0	NA	1	0	0	0	0
YDR485C	YDR485C	0	0	0	0	0	0	0	0	0	0	0	0	1	1	0	1	1	NA	0	0	0	NA	1	0	0	0	0	0	0	0	0	0	0	0	0	0	NA	0	0	0	0	0	NA	NA	0	0	NA	0
YDR486C	YDR486C	0	0	0	0	NA	0	0	0	0	0	1	0	0	0	0	1	0	0	0	0	0	0	0	0	0	0	0	0	1	1	0	0	0	0	0	0	0	1	0	0	0	0	NA	0	0	0	0	0
YDR487C	YDR487C	1	1	1	1	1	1	1	0	0	0	1	0	0	0	0	0	0	0	0	0	0	1	0	0	0	0	0	0	0	0	0	0	1	1	0	1	0	1	1	0	0	0	NA	0	0	0	1	0
YDR488C	YDR488C	1	1	0	0	NA	0	0	0	0	0	0	0	NA	NA	NA	NA	NA	NA	NA	NA	NA	NA	NA	NA	NA	NA	NA	0	0	NA	NA	0	0	0	NA	0	0	0	0	0	0	0	1	0	1	1	NA	NA
YDR489W	YDR489W	0	0	0	1	NA	0	0	0	0	0	0	1	1	1	1	0	0	0	0	0	0	0	1	0	0	NA	0	0	0	NA	0	0	0	0	0	0	0	0	0	0	0	0	0	NA	0	NA	0	0
YDR490C	YDR490C	0	0	0	1	NA	0	NA	NA	NA	NA	NA	NA	0	0	0	0	0	NA	NA	1	NA	0	NA	NA	NA	NA	NA	NA	NA	NA	NA	NA	NA	NA	NA	NA	NA	NA	NA	NA	NA	NA	1	NA	NA	NA	NA	NA
YDR492W	YDR492W	0	0	0	NA	NA	0	1	0	0	0	0	0	NA	NA	NA	0	1	1	NA	NA	NA	NA	0	0	0	0	0	0	0	0	0	0	0	0	0	0	0	0	0	0	0	0	0	0	0	0	0	0
YDR493W	YDR493W	1	1	1	1	1	1	1	1	1	1	1	1	1	1	1	1	1	1	1	1	1	1	1	0	0	NA	0	0	NA	NA	0	0	0	0	NA	1	NA	1	0	NA	0	0	0	0	0	0	0	0
YDR494W	YDR494W	1	1	1	1	1	1	1	1	1	1	1	0	NA	NA	NA	NA	NA	NA	NA	NA	NA	NA	NA	NA	NA	NA	NA	NA	NA	NA	NA	NA	NA	NA	NA	NA	NA	NA	NA	NA	NA	NA	NA	NA	NA	NA	NA	NA
YDR495C	YDR495C	0	0	1	0	NA	0	0	0	0	0	0	0	NA	NA	0	0	0	0	NA	NA	0	0	NA	0	0	NA	NA	NA	NA	NA	NA	NA	NA	NA	NA	NA	0	NA	NA	NA	NA	NA	NA	NA	NA	NA	NA	NA
YDR496C	YDR496C	0	0	0	0	0	0	0	0	0	0	0	0	0	0	0	0	0	0	0	0	1	0	0	0	0	0	0	1	0	0	0	1	0	0	0	0	0	0	0	0	0	0	0	0	0	0	0	0
YDR497C	YDR497C	0	0	0	0	0	1	0	0	NA	NA	0	NA	0	0	NA	0	NA	NA	NA	NA	NA	NA	0	NA	NA	0	0	NA	0	0	NA	0	0	0	0	0	1	NA	NA	NA	NA	0	NA	0	NA	1	NA	0
YDR498C	YDR498C	0	0	1	0	NA	0	0	0	0	0	0	0	0	0	0	0	0	NA	NA	0	NA	NA	NA	NA	NA	NA	NA	NA	NA	NA	NA	NA	0	0	NA	NA	NA	NA	NA	0	0	0	NA	NA	NA	NA	NA	NA
YDR499W	YDR499W	0	0	0	0	0	0	1	0	0	NA	0	0	0	0	0	NA	0	0	1	0	1	0	NA	NA	NA	NA	NA	NA	NA	NA	NA	NA	NA	NA	NA	NA	NA	NA	NA	NA	NA	NA	NA	NA	NA	NA	NA	NA
YDR500C	YDR500C	0	0	0	0	NA	NA	0	NA	NA	NA	NA	NA	NA	NA	NA	NA	NA	NA	NA	1	NA	NA	0	0	0	NA	0	0	NA	NA	NA	0	0	0	NA	NA	NA	NA	0	NA	NA	0	NA	NA	NA	NA	0	0
YDR501W	YDR501W	0	0	0	0	0	0	0	NA	0	0	0	0	0	0	0	0	NA	NA	0	NA	NA	0	0	1	0	NA	NA	NA	NA	NA	NA	NA	NA	NA	NA	NA	NA	NA	1	0	0	NA	0	0	0	0	NA	NA
YDR502C	YDR502C	0	0	0	0	0	0	NA	NA	NA	0	NA	NA	NA	NA	NA	NA	NA	NA	0	0	NA	NA	NA	NA	NA	NA	NA	NA	NA	NA	NA	NA	NA	NA	NA	NA	NA	NA	NA	NA	NA	NA	NA	0	NA	NA	0	NA
YDR503C	YDR503C	0	0	NA	NA	0	NA	0	0	0	0	1	0	NA	NA	NA	NA	NA	NA	NA	NA	NA	NA	NA	NA	NA	NA	NA	NA	NA	NA	NA	NA	NA	NA	NA	NA	NA	NA	NA	NA	NA	NA	NA	NA	NA	NA	NA	NA
YDR504C	YDR504C	0	NA	NA	NA	NA	NA	NA	NA	NA	NA	NA	NA	NA	NA	NA	NA	NA	NA	NA	NA	NA	NA	NA	NA	NA	NA	NA	NA	NA	NA	NA	NA	NA	NA	NA	NA	NA	NA	NA	NA	NA	NA	NA	NA	NA	NA	NA	NA
YDR505C	YDR505C	0	0	0	1	0	0	0	0	NA	NA	NA	NA	0	NA	0	1	0	NA	NA	NA	NA	NA	NA	NA	NA	NA	NA	NA	NA	NA	NA	NA	NA	NA	NA	NA	NA	NA	NA	NA	NA	NA	NA	NA	NA	NA	NA	NA
YDR506C	YDR506C	0	0	0	0	NA	0	NA	0	0	NA	0	NA	NA	NA	NA	NA	NA	NA	NA	NA	NA	NA	NA	NA	NA	NA	NA	NA	NA	NA	NA	NA	NA	NA	NA	NA	NA	NA	NA	NA	NA	NA	NA	NA	NA	NA	NA	NA
YDR507C	YDR507C	0	0	0	0	NA	0	0	0	NA	0	0	0	NA	NA	NA	1	NA	NA	NA	NA	NA	NA	NA	NA	NA	NA	NA	NA	NA	NA	NA	NA	NA	NA	NA	0	0	0	NA	NA	NA	NA	0	NA	NA	NA	NA	NA
YDR508C	YDR508C	0	0	0	0	NA	0	0	0	0	0	NA	0	NA	NA	NA	NA	NA	NA	NA	NA	NA	NA	NA	NA	NA	NA	NA	NA	NA	NA	NA	NA	NA	NA	NA	NA	NA	NA	NA	NA	NA	NA	NA	NA	NA	NA	NA	NA
YDR510W	YDR510W	0	0	0	0	0	0	0	0	NA	0	0	0	0	0	0	0	NA	NA	0	NA	0	0	NA	0	0	0	0	0	0	NA	0	0	0	0	0	0	0	0	0	0	0	0	0	0	0	NA	0	0
YDR511W	YDR511W	1	1	NA	1	1	0	1	1	0	0	0	1	0	0	1	0	0	0	0	1	1	1	1	0	NA	0	0	0	NA	NA	0	0	0	0	0	0	0	0	1	0	1	1	1	1	1	NA	0	0
YDR512C	YDR512C	0	NA	NA	NA	NA	NA	NA	NA	NA	NA	NA	NA	0	0	0	0	0	0	1	1	1	NA	NA	NA	NA	NA	NA	NA	NA	NA	NA	NA	NA	NA	NA	NA	NA	NA	NA	NA	NA	NA	NA	NA	NA	NA	0	NA
YDR513W	YDR513W	0	0	0	0	0	0	NA	NA	NA	0	1	0	NA	NA	NA	NA	0	NA	NA	NA	NA	NA	NA	NA	1	NA	NA	NA	NA	NA	NA	NA	NA	NA	NA	NA	NA	NA	NA	0	0	NA	NA	NA	NA	NA	NA	NA
YDR514C	YDR514C	1	1	1	1	NA	1	0	1	0	0	0	0	NA	NA	NA	NA	NA	NA	NA	NA	NA	NA	NA	NA	NA	NA	NA	NA	NA	NA	NA	NA	NA	NA	NA	NA	NA	NA	NA	NA	NA	NA	NA	NA	0	0	NA	NA
YDR515W	YDR515W	1	1	1	1	1	1	NA	NA	NA	NA	NA	NA	0	NA	1	0	0	NA	NA	0	0	NA	1	NA	NA	NA	NA	NA	NA	NA	NA	NA	NA	NA	NA	NA	NA	NA	NA	NA	NA	NA	NA	NA	NA	NA	NA	NA
YDR516C	YDR516C	0	0	0	0	0	0	0	NA	NA	NA	0	NA	0	0	0	0	0	1	0	1	0	0	1	0	NA	0	0	0	0	NA	0	0	0	0	0	0	0	0	0	0	0	0	1	0	0	0	1	0
YDR517W	YDR517W	0	0	0	0	0	0	0	1	0	0	1	0	0	0	0	1	0	1	0	1	0	1	0	NA	0	0	0	0	0	0	0	0	0	0	NA	0	0	0	0	0	0	0	NA	0	0	0	0	0
YDR518W	YDR518W	0	0	0	0	0	0	NA	NA	NA	NA	NA	NA	0	NA	NA	NA	NA	NA	0	NA	NA	NA	0	0	0	0	NA	0	0	0	0	0	0	0	0	0	0	0	0	0	0	0	NA	0	0	0	0	0
YDR519W	YDR519W	0	0	0	0	0	0	0	0	0	0	0	NA	1	1	0	NA	NA	1	NA	NA	0	0	0	NA	0	0	0	0	0	0	0	0	0	0	0	1	NA	0	0	0	0	0	0	1	0	0	0	0
YDR520C	YDR520C	0	0	0	0	NA	0	0	0	0	0	0	0	0	0	NA	NA	0	0	1	0	NA	NA	NA	NA	NA	NA	NA	NA	NA	NA	NA	NA	NA	NA	NA	NA	NA	NA	NA	0	NA	NA	NA	NA	NA	NA	NA	NA
YDR522C	YDR522C	0	0	0	0	NA	1	0	NA	NA	NA	NA	NA	0	0	0	0	0	NA	0	NA	0	NA	NA	NA	NA	NA	0	NA	0	0	0	0	0	0	NA	NA	0	NA	0	0	0	0	NA	NA	0	0	NA	NA
YDR523C	YDR523C	0	0	0	0	0	0	0	0	0	0	0	0	0	0	0	0	0	0	0	0	0	0	0	NA	0	1	1	1	1	1	NA	NA	NA	NA	NA	NA	NA	0	NA	0	0	0	0	NA	0	0	0	0
YDR524C	YDR524C	0	0	0	0	0	0	NA	0	NA	NA	NA	NA	NA	NA	NA	NA	NA	NA	NA	NA	NA	NA	NA	NA	NA	NA	NA	NA	NA	NA	NA	NA	NA	NA	NA	NA	NA	NA	NA	NA	NA	NA	NA	NA	NA	NA	NA	NA
YDR524C-B	YDR524C-B	1	1	1	1	NA	NA	NA	NA	NA	NA	NA	NA	NA	NA	NA	NA	NA	NA	NA	NA	NA	NA	NA	NA	NA	NA	NA	NA	NA	NA	NA	NA	NA	NA	NA	NA	NA	NA	NA	NA	NA	NA	NA	NA	NA	NA	NA	NA
YDR524W-C	YDR524W-C	0	0	NA	NA	NA	NA	NA	NA	NA	NA	NA	NA	NA	NA	NA	NA	NA	NA	NA	NA	NA	NA	NA	NA	NA	NA	NA	NA	NA	NA	NA	NA	NA	NA	NA	NA	NA	NA	NA	NA	NA	NA	NA	NA	NA	NA	NA	NA
YDR525W-A	YDR525W-A	0	0	NA	NA	0	NA	NA	NA	0	NA	0	NA	NA	0	0	NA	NA	NA	0	0	0	0	NA	NA	NA	NA	NA	NA	NA	NA	NA	NA	NA	NA	NA	NA	NA	NA	NA	NA	NA	NA	NA	NA	NA	NA	NA	NA
YDR527W	YDR527W	0	0	0	0	0	0	0	0	0	0	0	0	0	0	0	0	0	0	0	1	1	1	1	0	0	0	0	0	0	0	0	0	0	0	0	NA	0	0	0	0	0	0	0	NA	0	0	0	0
YDR528W	YDR528W	0	NA	0	0	0	0	NA	NA	NA	NA	NA	0	NA	NA	NA	NA	NA	NA	NA	NA	NA	NA	NA	NA	NA	NA	NA	NA	NA	NA	NA	NA	NA	NA	NA	NA	NA	NA	NA	NA	NA	NA	NA	NA	NA	NA	NA	NA
YDR529C	YDR529C	0	0	0	0	1	0	0	0	0	0	1	0	0	0	0	1	1	0	0	0	0	0	0	0	0	0	0	0	0	0	0	0	0	0	0	0	0	0	0	NA	0	0	NA	0	0	NA	1	1
YDR530C	YDR530C	0	0	0	0	NA	0	0	NA	0	NA	0	0	NA	NA	0	0	0	NA	NA	NA	0	NA	NA	NA	NA	NA	NA	NA	NA	NA	NA	NA	NA	NA	NA	NA	NA	NA	NA	NA	NA	NA	0	NA	NA	NA	NA	NA
YDR531W	YDR531W	0	0	0	0	0	0	0	0	0	0	0	0	0	0	0	0	0	0	0	0	0	0	0	0	0	0	0	0	0	0	0	0	0	0	0	0	0	0	0	0	0	0	0	0	0	0	0	0
YDR532C	YDR532C	0	0	0	0	0	0	0	0	0	0	1	0	NA	NA	NA	NA	NA	NA	NA	NA	NA	NA	NA	NA	NA	NA	NA	NA	NA	NA	NA	NA	NA	NA	NA	NA	NA	NA	NA	NA	NA	NA	NA	NA	NA	NA	NA	0
YDR533C	YDR533C	0	0	0	0	0	0	NA	0	NA	NA	1	NA	NA	NA	NA	NA	NA	NA	NA	NA	0	NA	NA	NA	NA	NA	NA	NA	NA	NA	NA	NA	NA	NA	NA	0	0	NA	NA	NA	NA	NA	NA	NA	NA	NA	NA	NA
YDR534C	YDR534C	0	0	0	NA	0	0	NA	NA	NA	NA	0	NA	NA	NA	NA	NA	NA	NA	NA	NA	NA	NA	NA	NA	NA	NA	NA	NA	NA	NA	NA	NA	NA	NA	NA	NA	NA	NA	NA	NA	NA	NA	NA	NA	NA	NA	NA	NA
YDR536W	YDR536W	0	0	0	0	NA	1	NA	NA	1	0	0	0	0	0	0	0	1	0	0	0	0	0	1	1	0	0	0	0	0	0	0	0	0	0	0	0	0	0	0	0	0	1	0	1	1	1	0	0
YDR538W	YDR538W	0	0	0	0	0	0	NA	NA	NA	NA	NA	NA	0	0	0	NA	NA	NA	NA	NA	0	NA	NA	NA	NA	NA	NA	NA	NA	NA	NA	NA	NA	NA	NA	NA	NA	NA	NA	NA	0	NA	1	0	0	0	NA	NA
YDR539W	YDR539W	1	1	0	1	1	0	NA	NA	NA	NA	NA	NA	0	0	0	NA	NA	NA	NA	NA	0	NA	NA	NA	NA	NA	NA	NA	NA	NA	NA	NA	NA	NA	NA	NA	NA	NA	0	NA	0	NA	0	0	1	1	NA	NA
YDR540C	YDR540C	0	0	NA	0	NA	NA	NA	NA	NA	NA	NA	NA	NA	NA	NA	NA	NA	NA	NA	NA	NA	NA	NA	NA	NA	NA	NA	NA	NA	NA	NA	NA	NA	NA	NA	NA	NA	NA	NA	NA	NA	NA	NA	NA	NA	NA	NA	NA
YDR541C	YDR541C	0	0	NA	0	0	NA	NA	NA	NA	NA	0	NA	NA	NA	NA	NA	NA	0	NA	NA	NA	NA	1	1	NA	0	0	0	0	0	0	0	NA	NA	NA	NA	NA	NA	NA	0	0	0	0	0	0	NA	NA	NA
YDR542W	YDR542W	0	NA	NA	NA	NA	NA	NA	NA	NA	NA	NA	NA	NA	NA	NA	NA	NA	NA	NA	NA	NA	NA	NA	NA	NA	NA	NA	NA	NA	NA	NA	NA	NA	NA	NA	NA	NA	NA	NA	NA	NA	NA	NA	NA	NA	NA	NA	NA
YDR545W	YDR545W	0	NA	NA	NA	NA	NA	NA	NA	NA	NA	NA	NA	NA	NA	NA	NA	NA	NA	NA	NA	NA	NA	NA	NA	NA	NA	NA	NA	NA	NA	NA	NA	NA	NA	NA	NA	NA	NA	NA	NA	NA	NA	NA	NA	NA	NA	NA	NA
YEL054C	YEL054C	0	NA	NA	NA	NA	NA	NA	NA	NA	NA	NA	NA	NA	NA	NA	NA	NA	NA	NA	NA	NA	NA	NA	NA	NA	NA	NA	NA	NA	NA	NA	NA	NA	NA	NA	NA	NA	NA	NA	NA	NA	NA	NA	NA	NA	NA	NA	NA
YER137C-A	YER137C-A	0	NA	NA	NA	NA	NA	NA	NA	NA	NA	NA	NA	NA	NA	NA	NA	NA	NA	NA	NA	NA	NA	NA	NA	NA	NA	NA	NA	NA	NA	NA	NA	NA	NA	NA	NA	NA	NA	NA	NA	NA	NA	NA	NA	NA	NA	NA	NA
YER159C-A	YER159C-A	0	NA	NA	NA	NA	NA	NA	NA	NA	NA	NA	NA	NA	NA	NA	NA	NA	NA	NA	NA	NA	NA	NA	NA	NA	NA	NA	NA	NA	NA	NA	NA	NA	NA	NA	NA	NA	NA	NA	NA	NA	NA	NA	NA	NA	NA	NA	NA
YGR161C-C	YGR161C-C	0	NA	NA	NA	NA	NA	NA	NA	NA	NA	NA	NA	NA	NA	NA	NA	NA	NA	NA	NA	NA	NA	NA	NA	NA	NA	NA	NA	NA	NA	NA	NA	NA	NA	NA	NA	NA	NA	NA	NA	NA	NA	NA	NA	NA	NA	NA	NA
YLR157C-A	YLR157C-A	0	NA	NA	NA	NA	NA	NA	NA	NA	NA	NA	NA	NA	NA	NA	NA	NA	NA	NA	NA	NA	NA	NA	NA	NA	NA	NA	NA	NA	NA	NA	NA	NA	NA	NA	NA	NA	NA	NA	NA	NA	NA	NA	NA	NA	NA	NA	NA
YLR467W	YLR467W	0	NA	NA	NA	NA	NA	NA	NA	NA	NA	NA	NA	NA	NA	NA	NA	NA	NA	NA	NA	NA	NA	NA	NA	NA	NA	NA	NA	NA	NA	NA	NA	NA	NA	NA	NA	NA	NA	NA	NA	NA	NA	NA	NA	NA	NA	NA	NA
YML026C	YML026C	0	NA	NA	NA	NA	NA	NA	NA	NA	NA	NA	NA	NA	NA	NA	NA	NA	NA	NA	NA	NA	NA	NA	NA	NA	NA	NA	NA	NA	NA	NA	NA	NA	NA	NA	NA	NA	NA	NA	NA	NA	NA	NA	NA	NA	NA	NA	NA
YMR051C	YMR051C	0	NA	NA	NA	NA	NA	NA	NA	NA	NA	NA	NA	NA	NA	NA	NA	NA	NA	NA	NA	NA	NA	NA	NA	NA	NA	NA	NA	NA	NA	NA	NA	NA	NA	NA	NA	NA	NA	NA	NA	NA	NA	NA	NA	NA	NA	NA	NA
YOR133W	YOR133W	0	NA	NA	NA	NA	NA	NA	NA	NA	NA	NA	NA	NA	NA	NA	NA	NA	NA	NA	NA	NA	NA	NA	NA	NA	NA	NA	NA	NA	NA	NA	NA	NA	NA	NA	NA	NA	NA	NA	NA	NA	NA	NA	NA	NA	NA	NA	NA
YOR396W	YOR396W	0	NA	NA	NA	NA	NA	NA	NA	NA	NA	NA	NA	NA	NA	NA	NA	NA	NA	NA	NA	NA	NA	NA	NA	NA	NA	NA	NA	NA	NA	NA	NA	NA	NA	NA	NA	NA	NA	NA	NA	NA	NA	NA	NA	NA	NA	NA	NA
YPL257W-A	YPL257W-A	0	NA	NA	NA	NA	NA	NA	NA	NA	NA	NA	NA	NA	NA	NA	NA	NA	NA	NA	NA	NA	NA	NA	NA	NA	NA	NA	NA	NA	NA	NA	NA	NA	NA	NA	NA	NA	NA	NA	NA	NA	NA	NA	NA	NA	NA	NA	NA
YBL072C	YBL072C	0	0	0	0	0	1	1	1	0	0	0	0	0	0	1	0	0	0	0	0	0	0	1	0	0	0	0	0	0	0	0	0	0	0	0	NA	0	0	0	0	0	0	NA	0	0	0	0	0
YBL087C	YBL087C	0	0	0	0	0	0	0	0	0	0	1	0	0	0	0	0	0	0	NA	0	NA	0	1	0	0	0	0	0	0	0	0	0	0	0	0	0	0	0	0	0	1	0	0	0	0	0	0	0
YEL001C	YEL001C	0	0	0	0	0	1	0	0	0	0	1	0	1	1	1	0	0	1	0	0	0	0	NA	NA	NA	NA	NA	NA	NA	NA	NA	NA	NA	NA	NA	NA	NA	NA	NA	NA	NA	NA	NA	NA	NA	NA	NA	NA
YEL002C	YEL002C	0	0	0	0	NA	0	0	0	0	0	0	0	0	0	1	0	0	0	0	0	0	0	0	0	0	0	0	0	0	0	0	0	0	0	0	0	0	0	0	0	0	0	0	0	1	1	0	0
YEL003W	YEL003W	0	0	0	0	NA	0	NA	0	0	0	0	0	0	0	0	0	0	0	0	0	0	1	NA	0	0	NA	0	NA	0	0	0	0	0	0	NA	NA	0	0	0	0	0	0	0	0	0	NA	0	NA
YEL004W	YEL004W	0	0	NA	NA	0	NA	NA	NA	NA	0	0	NA	0	0	0	0	NA	NA	0	NA	NA	0	0	1	0	0	0	0	0	0	0	0	0	0	0	0	0	0	1	1	NA	NA	0	0	NA	0	0	0
YEL005C	YEL005C	0	NA	NA	0	0	0	0	0	0	NA	0	0	NA	NA	NA	NA	NA	NA	NA	NA	NA	NA	NA	NA	NA	NA	NA	NA	NA	NA	NA	NA	NA	NA	NA	NA	NA	NA	NA	NA	NA	NA	NA	NA	NA	NA	NA	NA
YEL006W	YEL006W	0	0	0	0	0	0	NA	NA	NA	NA	NA	NA	0	0	0	0	0	1	0	0	0	0	0	0	0	0	NA	0	0	0	0	0	0	0	0	1	1	0	1	1	1	1	NA	1	1	1	0	0
YEL007W	YEL007W	0	NA	NA	0	NA	0	0	0	NA	NA	0	0	0	0	0	0	0	0	NA	0	0	0	0	0	0	NA	NA	0	0	0	0	0	NA	NA	NA	0	0	0	NA	NA	NA	NA	0	NA	0	0	NA	NA
YEL009C	YEL009C	0	0	0	0	0	0	0	0	0	0	0	0	0	0	0	0	0	NA	0	0	0	0	0	NA	NA	NA	NA	0	NA	NA	0	0	0	0	NA	NA	0	0	0	0	0	0	NA	0	0	0	NA	NA
YEL011W	YEL011W	0	0	0	0	NA	0	0	0	NA	0	0	0	0	0	0	0	1	0	0	0	1	0	0	0	0	0	0	0	0	0	0	0	0	0	0	0	0	0	0	1	1	0	NA	0	NA	0	0	0
YEL012W	YEL012W	0	0	0	1	0	0	0	0	0	1	1	0	0	0	1	0	0	0	0	0	0	0	0	0	0	0	0	0	NA	NA	0	0	0	0	0	NA	0	0	0	0	0	0	0	0	0	0	0	0
YEL013W	YEL013W	0	0	0	0	NA	0	0	0	NA	0	0	0	0	1	0	0	0	0	0	0	0	0	0	0	0	0	0	0	0	0	0	0	0	0	0	0	0	0	0	0	0	0	NA	0	0	0	0	1
YEL015W	YEL015W	0	0	0	0	NA	0	0	0	0	0	0	0	0	0	0	0	0	1	0	0	0	0	0	0	0	0	0	0	0	0	0	0	0	0	0	0	0	0	0	0	0	1	0	0	0	0	NA	NA
YEL016C	YEL016C	0	0	0	0	NA	0	NA	NA	NA	NA	1	NA	0	0	0	NA	0	NA	0	0	0	0	0	0	0	0	0	1	0	0	0	0	0	1	0	0	0	0	0	0	0	0	0	0	0	0	NA	0
YEL017C-A	YEL017C-A	0	0	NA	NA	NA	NA	NA	NA	NA	NA	NA	NA	NA	NA	NA	NA	NA	NA	NA	NA	NA	NA	NA	NA	NA	NA	NA	NA	NA	NA	NA	NA	NA	NA	NA	NA	NA	NA	NA	NA	NA	NA	NA	NA	NA	NA	NA	NA
YEL017W	YEL017W	0	0	1	1	0	0	0	0	0	0	0	0	NA	NA	NA	NA	NA	NA	0	NA	NA	NA	NA	NA	NA	NA	NA	NA	NA	NA	NA	NA	NA	NA	NA	NA	NA	NA	NA	NA	NA	NA	NA	NA	NA	NA	NA	NA
YEL018W	YEL018W	0	0	0	0	NA	0	0	NA	0	0	0	0	NA	NA	NA	NA	NA	NA	NA	NA	NA	NA	NA	NA	NA	NA	NA	NA	NA	NA	NA	NA	NA	NA	NA	NA	NA	NA	NA	NA	NA	NA	NA	NA	NA	NA	NA	NA
YEL019C	YEL019C	0	0	0	0	0	0	0	0	0	0	0	0	NA	NA	NA	0	0	NA	NA	0	0	0	NA	NA	NA	NA	NA	NA	NA	NA	NA	NA	NA	NA	NA	NA	NA	NA	NA	NA	NA	NA	NA	NA	NA	NA	NA	NA
YEL020C	YEL020C	1	1	1	0	NA	0	0	0	0	0	NA	0	NA	NA	NA	NA	NA	NA	NA	NA	NA	NA	0	NA	0	1	1	1	1	1	0	0	0	0	0	1	0	0	0	0	0	0	NA	1	1	1	0	0
YEL020W-A	YEL020W-A	1	1	1	NA	1	1	1	1	1	1	1	1	1	1	1	1	NA	1	1	1	1	1	1	0	0	0	0	0	NA	NA	0	0	0	NA	NA	NA	0	0	0	0	0	0	0	0	0	NA	0	NA
YEL021W	YEL021W	0	NA	0	0	0	0	0	0	0	0	0	0	1	1	1	0	0	0	0	0	0	0	NA	0	0	0	0	0	0	0	0	0	0	0	0	0	0	0	0	0	0	0	NA	0	NA	0	0	0
YEL022W	YEL022W	0	0	0	0	0	0	0	1	0	1	0	0	NA	NA	NA	NA	NA	NA	NA	NA	NA	NA	NA	NA	NA	NA	NA	NA	NA	NA	NA	NA	NA	NA	NA	NA	NA	NA	NA	NA	NA	NA	NA	NA	NA	NA	NA	NA
YEL023C	YEL023C	0	0	0	0	0	0	0	0	0	0	0	1	0	0	0	0	NA	0	0	NA	NA	0	0	0	0	0	0	0	1	1	0	0	0	0	0	0	0	0	0	0	0	0	0	0	0	1	0	0
YEL024W	YEL024W	0	0	0	0	0	0	1	0	0	0	0	1	0	0	0	0	0	0	0	0	0	0	0	0	NA	0	0	0	0	0	0	0	0	0	0	0	0	1	0	0	0	0	NA	0	0	0	0	0
YEL025C	YEL025C	0	0	0	0	NA	0	0	NA	NA	0	NA	NA	NA	NA	NA	NA	NA	NA	NA	NA	NA	NA	NA	NA	NA	NA	NA	NA	NA	NA	NA	NA	NA	NA	NA	NA	NA	NA	NA	NA	NA	NA	NA	NA	NA	NA	NA	NA
YEL026W	YEL026W	0	0	1	0	0	0	0	0	0	0	0	0	1	1	1	0	0	0	0	0	0	0	1	0	0	0	0	0	0	0	0	0	0	0	0	0	0	0	0	0	0	0	NA	0	0	0	0	0
YEL027W	YEL027W	0	0	0	0	NA	0	0	0	0	0	0	0	0	0	0	0	0	1	NA	NA	0	0	0	0	0	0	0	0	NA	NA	0	0	0	0	0	0	0	0	0	0	0	0	NA	0	0	0	0	0
YEL029C	YEL029C	0	0	0	0	0	0	0	0	0	0	0	0	0	0	0	1	0	0	0	0	0	1	0	NA	NA	NA	NA	NA	NA	NA	0	0	0	NA	0	NA	NA	NA	NA	NA	NA	NA	NA	NA	NA	0	0	0
YEL030W	YEL030W	0	0	0	NA	0	0	NA	NA	0	NA	NA	NA	1	1	1	1	1	1	1	1	1	1	1	1	0	0	0	0	0	0	0	0	0	0	0	0	0	0	0	0	0	0	NA	0	0	0	0	0
YEL031W	YEL031W	0	0	0	0	NA	0	0	0	NA	0	0	0	0	0	0	NA	0	0	0	0	NA	1	1	0	1	0	0	0	0	0	0	0	0	0	0	NA	0	0	0	0	0	0	NA	0	0	0	0	0
YEL032W	YEL032W	0	0	0	0	NA	0	1	0	0	0	0	0	0	0	0	0	0	NA	0	0	0	0	0	0	0	0	0	0	0	0	0	0	0	NA	0	0	0	0	0	0	0	1	NA	1	0	0	0	0
YEL034W	YEL034W	0	0	0	0	0	0	NA	0	0	NA	0	0	NA	NA	NA	NA	NA	NA	0	NA	NA	NA	NA	0	0	NA	NA	NA	NA	NA	0	NA	NA	NA	0	NA	0	NA	NA	0	0	0	0	0	NA	0	NA	NA
YEL035C	YEL035C	0	0	NA	NA	NA	NA	NA	NA	NA	NA	NA	NA	NA	NA	NA	NA	NA	NA	NA	NA	NA	NA	NA	NA	NA	NA	NA	NA	NA	NA	NA	NA	NA	NA	NA	NA	NA	NA	NA	NA	NA	NA	NA	NA	NA	NA	NA	NA
YEL036C	YEL036C	1	1	1	0	1	0	0	0	0	0	0	0	1	1	0	0	0	0	0	0	0	0	0	0	0	0	0	0	NA	0	0	0	0	0	0	0	0	0	0	NA	0	0	0	0	0	0	0	0
YEL037C	YEL037C	0	0	0	0	0	0	0	0	1	1	0	0	0	0	0	0	0	0	1	0	0	0	0	0	0	0	NA	0	0	0	0	0	0	0	0	NA	0	0	0	0	0	0	NA	0	0	0	1	0
YEL038W	YEL038W	1	1	0	0	0	0	0	0	0	0	0	0	0	0	0	0	0	0	0	0	0	1	0	0	0	NA	NA	NA	NA	NA	NA	NA	NA	NA	NA	NA	NA	NA	NA	NA	NA	NA	NA	NA	NA	NA	0	0
YEL039C	YEL039C	0	0	0	0	0	0	NA	1	NA	NA	NA	1	1	1	1	1	1	0	1	1	1	1	1	0	NA	NA	NA	NA	NA	NA	NA	NA	0	0	NA	0	NA	NA	0	NA	0	0	NA	0	0	0	NA	NA
YEL040W	YEL040W	0	0	0	0	NA	0	0	0	0	0	1	NA	0	0	0	0	0	0	0	0	0	0	0	0	0	0	NA	1	1	1	0	1	1	1	0	0	0	0	0	0	0	0	1	0	0	0	0	0
YEL041W	YEL041W	0	0	0	0	NA	0	NA	NA	NA	NA	NA	NA	0	0	0	0	0	0	NA	0	0	0	1	0	1	0	0	0	0	0	0	0	0	0	0	1	0	0	0	0	0	0	0	0	0	0	0	0
YEL042W	YEL042W	0	0	1	0	0	0	0	0	0	0	0	0	0	0	0	0	0	0	0	0	0	0	1	0	0	0	0	0	0	0	0	0	0	0	0	0	0	0	0	0	0	0	NA	0	0	0	0	0
YEL043W	YEL043W	1	1	1	NA	0	1	1	0	0	0	0	0	0	0	0	0	0	1	NA	0	0	1	0	0	NA	0	NA	0	0	NA	0	0	0	0	0	0	0	0	0	NA	NA	NA	NA	NA	NA	NA	NA	NA
YEL044W	YEL044W	0	0	0	NA	0	1	0	1	0	0	0	0	0	0	0	0	0	0	0	0	1	0	0	0	0	NA	NA	NA	NA	NA	NA	NA	0	0	0	NA	NA	0	0	0	0	0	NA	0	0	0	0	0
YEL046C	YEL046C	0	0	0	0	0	0	0	0	1	0	0	0	0	0	0	1	0	0	0	0	0	1	0	0	NA	0	0	0	0	0	0	0	0	0	0	0	1	0	0	0	0	0	0	0	0	0	0	0
YEL047C	YEL047C	0	0	0	0	0	0	0	1	0	0	0	NA	0	0	1	0	1	0	NA	0	0	0	NA	NA	1	NA	NA	NA	NA	NA	NA	0	0	0	1	0	0	0	0	0	NA	1	1	0	0	NA	NA	0
YEL048C	YEL048C	0	0	0	1	1	0	0	0	0	0	0	0	NA	NA	1	NA	0	0	0	NA	NA	0	NA	NA	NA	NA	NA	NA	NA	NA	NA	NA	NA	NA	NA	NA	NA	NA	NA	NA	NA	NA	NA	NA	NA	NA	NA	NA
YEL049W	YEL049W	0	0	NA	NA	NA	NA	NA	NA	NA	NA	NA	NA	NA	NA	NA	NA	NA	NA	NA	NA	NA	NA	NA	NA	NA	NA	NA	NA	NA	NA	NA	NA	NA	NA	NA	NA	NA	NA	NA	NA	NA	NA	NA	NA	NA	NA	NA	NA
YEL050C	YEL050C	1	1	1	1	1	1	1	1	1	1	1	1	1	1	1	1	1	1	1	1	1	1	1	1	0	0	0	NA	NA	NA	0	0	0	0	0	0	0	1	0	0	0	0	NA	0	0	0	0	0
YEL051W	YEL051W	1	0	1	0	1	1	0	0	0	0	0	0	0	0	0	0	0	0	0	0	1	0	0	0	1	0	0	0	0	0	0	0	0	0	0	0	0	0	0	0	0	0	0	NA	0	0	0	0
YEL052W	YEL052W	0	NA	0	0	NA	0	1	1	0	0	0	0	0	0	0	0	1	0	0	0	0	0	0	0	0	0	NA	0	0	0	0	0	0	0	0	0	1	1	1	0	0	1	0	0	1	1	0	0
YEL053C	YEL053C	0	0	0	0	NA	0	0	1	0	1	1	0	0	0	0	1	0	NA	0	0	0	0	1	0	0	0	0	0	NA	NA	0	0	0	0	NA	NA	0	0	0	1	1	0	0	0	1	NA	0	0
YEL055C	YEL055C	0	0	0	0	NA	0	1	1	0	0	0	0	0	NA	0	0	0	0	0	0	0	0	0	0	0	0	0	0	0	0	0	0	0	0	0	0	0	1	0	0	0	0	0	0	0	0	0	0
YEL056W	YEL056W	0	0	0	0	0	0	0	1	0	0	0	0	0	0	1	0	0	0	0	0	0	0	0	0	0	0	0	0	0	0	0	0	0	0	0	0	0	0	0	0	0	0	NA	0	0	0	0	0
YEL057C	YEL057C	0	0	0	0	0	0	NA	NA	NA	NA	NA	NA	NA	NA	NA	NA	NA	NA	NA	NA	NA	NA	NA	NA	NA	NA	NA	NA	NA	NA	NA	NA	NA	NA	NA	NA	NA	NA	NA	NA	NA	NA	NA	NA	NA	NA	NA	NA
YEL058W	YEL058W	0	0	0	0	0	0	0	0	0	0	0	0	0	0	0	0	NA	0	0	0	0	0	0	0	0	0	0	0	0	0	0	0	0	0	0	0	0	0	1	0	0	0	NA	0	0	0	0	0
YEL059C-A	YEL059C-A	0	0	NA	NA	0	NA	0	NA	0	1	1	0	0	0	0	NA	0	0	0	0	0	0	NA	NA	NA	NA	NA	NA	NA	NA	NA	NA	NA	NA	NA	NA	NA	NA	NA	NA	NA	NA	NA	NA	NA	NA	NA	NA
YEL060C	YEL060C	0	0	0	0	0	0	0	0	0	0	0	0	0	0	0	1	0	0	0	0	0	0	1	0	0	1	NA	0	0	0	1	0	0	0	NA	NA	NA	NA	0	0	0	0	NA	0	0	0	NA	NA
YEL061C	YEL061C	0	0	0	0	0	0	0	0	0	0	0	0	NA	NA	NA	NA	NA	0	NA	NA	NA	NA	NA	1	NA	NA	NA	NA	NA	NA	NA	NA	NA	NA	NA	NA	NA	NA	NA	NA	0	NA	NA	0	NA	NA	NA	NA
YEL062W	YEL062W	0	0	0	0	0	1	0	0	1	0	0	0	NA	0	0	0	1	0	0	0	0	1	0	0	0	0	0	0	0	0	0	0	0	0	0	0	0	0	0	0	0	0	1	0	0	0	0	0
YEL063C	YEL063C	1	1	1	0	NA	0	0	0	0	0	1	NA	NA	NA	NA	NA	NA	NA	NA	NA	NA	NA	NA	NA	NA	NA	NA	NA	NA	NA	NA	NA	NA	NA	NA	0	NA	NA	NA	NA	NA	NA	NA	NA	NA	NA	NA	NA
YEL064C	YEL064C	0	0	0	0	NA	0	0	NA	0	0	0	0	0	0	0	0	0	0	0	0	0	0	0	0	0	0	0	0	0	0	0	0	0	0	0	0	0	0	1	1	1	1	1	1	1	1	0	0
YEL065W	YEL065W	0	0	0	0	NA	0	0	NA	0	1	NA	NA	NA	NA	NA	NA	1	NA	0	0	0	0	NA	0	NA	NA	NA	NA	NA	NA	NA	NA	NA	NA	NA	NA	NA	NA	NA	NA	NA	0	NA	NA	NA	NA	NA	0
YEL066W	YEL066W	0	0	0	0	0	1	NA	NA	NA	NA	NA	NA	NA	NA	NA	NA	NA	NA	NA	0	NA	0	NA	0	NA	NA	NA	NA	NA	NA	NA	NA	NA	NA	NA	NA	NA	NA	NA	NA	NA	NA	NA	NA	NA	NA	NA	NA
YEL067C	YEL067C	0	NA	NA	NA	NA	NA	NA	NA	NA	NA	NA	NA	NA	NA	NA	NA	NA	NA	NA	NA	NA	NA	NA	NA	NA	NA	NA	NA	NA	NA	NA	NA	NA	NA	NA	NA	NA	NA	NA	NA	NA	NA	NA	NA	NA	NA	NA	NA
YEL069C	YEL069C	0	0	0	NA	NA	NA	NA	NA	NA	NA	NA	NA	NA	NA	NA	NA	NA	NA	NA	NA	NA	NA	NA	NA	NA	NA	NA	NA	NA	NA	NA	NA	NA	NA	NA	NA	NA	NA	NA	NA	NA	NA	NA	NA	NA	NA	NA	NA
YEL070W	YEL070W	1	1	0	0	0	0	NA	NA	NA	NA	NA	NA	NA	NA	NA	NA	NA	NA	NA	NA	NA	NA	NA	NA	NA	NA	NA	NA	NA	NA	NA	NA	NA	NA	NA	NA	NA	NA	0	0	0	0	NA	0	0	0	NA	NA
YEL071W	YEL071W	0	1	0	0	0	0	0	NA	NA	NA	NA	NA	NA	NA	NA	NA	NA	NA	NA	NA	NA	NA	0	0	0	0	0	0	0	0	0	0	0	0	0	0	0	0	0	0	0	1	NA	0	0	0	0	0
YEL072W	YEL072W	0	0	0	1	NA	NA	0	NA	NA	0	NA	NA	0	0	0	0	0	0	0	0	1	NA	NA	NA	NA	NA	NA	NA	NA	NA	NA	NA	NA	NA	NA	NA	NA	NA	NA	NA	NA	NA	NA	NA	NA	NA	NA	NA
YEL073C	YEL073C	0	NA	0	0	NA	0	NA	NA	NA	NA	NA	NA	NA	NA	NA	NA	NA	NA	NA	NA	NA	NA	NA	NA	NA	NA	NA	NA	NA	NA	NA	NA	NA	NA	NA	NA	NA	NA	NA	NA	NA	NA	NA	NA	NA	NA	NA	NA
YEL075C	YEL075C	0	NA	NA	NA	NA	NA	NA	NA	NA	NA	NA	NA	NA	NA	NA	NA	NA	NA	NA	NA	NA	NA	NA	NA	NA	NA	NA	NA	NA	NA	NA	NA	NA	NA	NA	NA	NA	NA	NA	NA	NA	NA	NA	NA	NA	NA	NA	NA
YEL077C	YEL077C	0	NA	NA	NA	NA	NA	NA	NA	NA	NA	NA	NA	NA	NA	NA	NA	NA	NA	NA	NA	NA	NA	NA	NA	NA	NA	NA	NA	NA	NA	NA	NA	NA	NA	NA	NA	NA	NA	NA	NA	NA	NA	NA	NA	NA	NA	NA	NA
YER001W	YER001W	0	0	0	0	0	0	NA	NA	0	0	0	NA	NA	NA	0	0	NA	0	NA	0	1	NA	NA	NA	NA	NA	NA	NA	NA	NA	NA	NA	0	NA	NA	NA	0	NA	NA	1	NA	NA	0	0	0	NA	NA	0
YER002W	YER002W	0	0	0	0	0	0	0	0	0	0	1	0	0	0	0	0	0	0	0	0	0	0	1	0	0	0	0	0	0	0	0	0	0	0	0	0	0	1	0	0	0	0	0	0	0	NA	0	0
YER003C	YER003C	0	0	0	0	1	0	0	1	0	0	0	0	1	1	1	0	0	1	0	0	0	0	0	0	0	0	0	0	0	0	0	0	0	0	0	0	0	0	0	0	0	0	0	0	0	0	0	0
YER004W	YER004W	0	0	0	0	NA	0	0	0	0	0	0	0	0	0	0	0	0	0	0	0	0	1	NA	0	0	NA	NA	NA	NA	NA	NA	NA	0	0	0	0	0	0	0	0	0	0	NA	0	1	1	0	0
YER005W	YER005W	1	1	1	1	NA	1	1	0	0	0	0	0	0	0	0	0	0	0	0	0	0	0	1	0	1	1	1	1	1	1	1	1	1	1	0	0	0	0	0	0	0	0	NA	0	0	0	0	0
YER006W	YER006W	0	0	0	0	NA	0	0	0	0	0	0	0	0	0	0	0	0	0	0	0	0	0	0	0	0	0	0	0	0	0	0	0	0	0	0	0	0	1	0	0	0	0	NA	0	0	0	1	NA
YER007C-A	YER007C-A	0	0	0	0	NA	0	0	0	NA	0	1	0	0	0	0	0	0	NA	0	0	0	0	0	0	0	0	0	0	0	0	0	0	0	0	NA	1	0	0	1	0	0	0	NA	NA	NA	0	0	0
YER007W	YER007W	0	0	0	0	0	0	0	0	0	1	0	0	0	0	0	0	0	0	0	0	0	1	0	0	0	0	0	0	0	0	NA	0	0	0	0	0	0	0	1	0	0	0	NA	0	NA	0	NA	0
YER008C	YER008C	0	0	0	0	NA	0	0	0	0	0	0	0	NA	NA	NA	NA	0	NA	0	0	0	0	0	0	0	NA	NA	NA	NA	NA	NA	NA	NA	NA	NA	0	0	0	0	0	0	0	0	0	0	0	0	1
YER009W	YER009W	0	0	0	1	0	0	0	0	0	0	0	0	0	0	0	0	0	0	0	0	0	0	0	0	0	0	0	0	0	0	0	0	0	0	NA	NA	0	0	0	0	0	0	NA	0	0	NA	0	0
YER010C	YER010C	0	0	1	0	1	0	0	0	0	0	1	0	0	0	0	0	0	0	0	0	0	0	0	0	NA	0	0	0	0	NA	0	0	1	1	NA	0	1	0	0	0	0	0	0	0	0	0	0	0
YER011W	YER011W	1	1	1	1	1	0	0	NA	NA	NA	NA	NA	NA	NA	NA	0	NA	1	NA	NA	NA	NA	NA	NA	NA	NA	NA	NA	NA	NA	NA	NA	NA	NA	NA	NA	NA	NA	NA	NA	NA	NA	NA	NA	NA	NA	NA	NA
YER012W	YER012W	0	0	0	0	0	0	0	0	0	0	0	0	0	0	1	0	0	0	0	0	0	0	0	0	0	0	0	0	0	0	0	1	0	0	0	0	0	0	0	0	0	0	NA	0	0	0	0	1
YER013W	YER013W	0	0	0	0	0	0	0	0	0	0	0	0	0	0	0	0	0	NA	0	0	0	NA	0	0	0	0	0	0	0	0	0	1	0	0	0	0	0	0	0	0	0	0	0	0	0	0	0	0
YER014C-A	YER014C-A	0	NA	NA	NA	NA	NA	NA	NA	NA	NA	NA	NA	NA	NA	NA	NA	NA	NA	NA	NA	NA	NA	NA	NA	NA	NA	NA	NA	NA	NA	NA	NA	NA	NA	NA	NA	NA	NA	NA	NA	NA	NA	NA	NA	NA	NA	NA	NA
YER014W	YER014W	0	0	0	0	NA	0	0	0	0	0	0	0	0	0	0	1	0	0	0	0	0	1	1	1	0	0	0	0	0	0	0	0	0	0	0	0	0	0	0	0	0	0	0	0	0	0	1	0
YER015W	YER015W	0	0	0	0	1	0	1	0	0	0	0	0	0	0	0	0	1	0	0	0	0	0	NA	0	0	0	0	0	0	0	0	0	1	1	1	0	0	1	1	1	1	1	1	1	1	1	1	0
YER016W	YER016W	0	0	0	0	0	0	0	0	0	0	0	1	1	1	0	0	0	0	0	0	0	0	0	0	0	0	NA	0	0	0	0	0	0	0	0	0	0	0	0	0	0	0	NA	0	0	0	0	0
YER017C	YER017C	1	1	1	1	NA	1	0	1	NA	1	NA	1	1	1	1	1	1	NA	1	1	1	1	NA	NA	NA	NA	NA	NA	NA	NA	NA	NA	NA	NA	NA	NA	NA	NA	NA	NA	NA	NA	NA	NA	NA	NA	NA	NA
YER018C	YER018C	0	0	1	0	0	NA	0	NA	NA	0	0	0	NA	NA	NA	NA	NA	NA	NA	NA	NA	NA	NA	0	NA	NA	NA	NA	NA	NA	NA	NA	NA	NA	NA	NA	NA	NA	NA	NA	NA	NA	NA	NA	NA	NA	NA	NA
YER019C-A	YER019C-A	0	0	NA	NA	0	NA	0	0	0	0	1	1	0	0	0	NA	0	NA	NA	NA	0	1	0	0	0	NA	NA	0	NA	NA	0	0	0	0	0	NA	0	0	0	0	0	0	0	0	0	0	NA	0
YER019W	YER019W	0	0	0	1	0	0	0	0	0	0	0	0	1	1	0	0	0	0	0	0	0	0	1	0	0	0	0	0	0	0	0	0	0	0	0	0	1	1	1	0	1	0	0	0	0	0	0	0
YER020W	YER020W	0	0	0	0	0	0	0	0	0	0	0	0	0	0	0	0	0	0	0	0	0	0	1	0	0	NA	NA	0	0	NA	0	0	0	0	0	NA	0	0	0	0	0	0	NA	0	0	0	0	0
YER021W	YER021W	0	0	0	1	0	0	1	0	0	0	0	0	0	0	0	0	0	0	NA	0	0	0	1	0	0	0	0	0	0	0	0	0	0	0	0	0	0	0	0	0	0	0	NA	0	0	0	0	0
YER022W	YER022W	0	0	0	0	NA	1	0	0	0	0	0	0	0	0	0	0	0	1	0	0	NA	1	0	0	1	0	0	0	0	0	0	1	NA	NA	0	0	0	NA	0	0	0	0	0	0	0	0	NA	0
YER023W	YER023W	0	0	1	1	1	0	0	0	0	0	0	0	0	0	0	0	0	0	0	0	0	0	0	0	0	0	0	0	0	0	0	0	0	0	0	1	0	1	0	0	0	0	0	1	0	0	0	0
YER024W	YER024W	0	0	0	0	0	0	0	0	NA	0	0	0	0	0	0	0	0	0	0	0	0	0	NA	NA	NA	NA	NA	NA	NA	NA	NA	NA	NA	NA	NA	NA	NA	NA	NA	NA	NA	NA	NA	NA	NA	NA	NA	NA
YER025W	YER025W	0	0	0	0	0	0	0	0	0	0	1	0	1	1	0	0	0	0	0	0	NA	0	1	0	0	0	0	0	0	0	0	0	0	0	NA	0	0	0	0	0	0	0	NA	0	0	0	0	0
YER026C	YER026C	1	1	1	1	NA	1	0	0	0	1	0	1	0	0	0	1	0	0	0	0	0	0	0	0	0	0	0	0	0	0	0	0	0	0	0	1	0	0	0	0	0	0	0	0	0	0	0	0
YER027C	YER027C	1	1	1	0	1	1	0	0	0	0	0	0	NA	NA	NA	NA	NA	NA	NA	NA	NA	NA	NA	NA	0	NA	NA	NA	NA	NA	NA	0	0	NA	NA	0	NA	NA	NA	NA	NA	NA	NA	NA	NA	0	0	NA
YER028C	YER028C	0	0	0	0	0	0	NA	NA	0	NA	0	NA	NA	NA	NA	NA	0	NA	0	NA	NA	0	NA	0	NA	0	0	NA	0	0	0	0	0	0	NA	0	0	0	0	0	0	NA	NA	0	0	0	0	0
YER029C	YER029C	0	0	0	0	1	0	0	0	0	0	0	NA	0	0	0	NA	NA	0	0	0	0	0	0	NA	NA	0	NA	NA	NA	NA	NA	NA	NA	NA	NA	NA	NA	NA	NA	NA	NA	NA	NA	0	NA	NA	0	NA
YER030W	YER030W	1	1	0	1	1	1	0	1	1	0	0	0	1	1	1	0	0	NA	0	0	NA	0	NA	NA	NA	NA	NA	NA	NA	NA	NA	NA	NA	NA	NA	NA	NA	NA	0	NA	0	0	NA	NA	NA	NA	NA	NA
YER031C	YER031C	0	0	0	0	0	1	NA	0	0	NA	NA	NA	0	0	0	0	0	0	NA	NA	0	0	0	NA	NA	NA	NA	NA	NA	NA	NA	NA	NA	NA	NA	NA	NA	NA	NA	NA	NA	NA	NA	NA	NA	NA	NA	NA
YER032W	YER032W	0	NA	0	0	NA	0	0	0	0	0	0	NA	NA	NA	NA	NA	NA	NA	NA	NA	NA	NA	NA	NA	NA	NA	NA	NA	NA	NA	NA	NA	NA	NA	NA	NA	NA	NA	NA	NA	NA	NA	NA	NA	NA	NA	NA	NA
YER033C	YER033C	0	0	0	0	NA	0	1	0	0	0	0	0	NA	NA	NA	NA	NA	NA	NA	NA	NA	0	NA	NA	NA	NA	NA	NA	NA	NA	NA	NA	NA	NA	NA	NA	NA	NA	NA	NA	NA	NA	NA	NA	NA	NA	NA	NA
YER034W	YER034W	0	0	0	0	NA	0	0	0	0	0	0	0	NA	NA	NA	NA	NA	NA	NA	NA	NA	NA	NA	NA	NA	NA	NA	NA	NA	NA	NA	NA	NA	NA	NA	NA	NA	NA	NA	NA	NA	NA	NA	NA	NA	NA	NA	NA
YER035W	YER035W	0	0	0	NA	0	0	NA	NA	NA	NA	NA	NA	NA	NA	NA	NA	NA	NA	NA	NA	NA	NA	NA	NA	NA	NA	NA	NA	NA	NA	NA	NA	NA	NA	NA	NA	NA	NA	NA	NA	NA	NA	NA	NA	NA	NA	NA	NA
YER036C	YER036C	1	1	1	1	NA	0	0	0	1	0	0	0	0	0	0	0	0	0	0	0	0	0	0	0	0	0	0	0	0	0	0	0	0	0	1	0	0	0	0	0	0	0	0	0	0	0	0	0
YER037W	YER037W	0	0	0	0	NA	0	NA	NA	NA	NA	NA	NA	0	0	0	0	0	NA	0	0	0	0	0	0	0	1	1	1	1	1	0	1	0	0	NA	0	0	0	0	0	0	0	0	1	0	0	0	0
YER038C	YER038C	0	0	0	0	NA	0	0	0	0	0	0	0	NA	NA	NA	NA	NA	NA	NA	NA	NA	NA	NA	NA	NA	NA	NA	NA	NA	NA	NA	NA	NA	NA	NA	NA	NA	NA	NA	NA	NA	NA	NA	NA	NA	NA	NA	NA
YER039C	YER039C	0	0	NA	NA	NA	NA	NA	NA	NA	NA	NA	NA	NA	NA	NA	NA	NA	0	NA	NA	NA	NA	NA	NA	NA	NA	NA	NA	NA	NA	NA	NA	NA	NA	NA	0	NA	NA	NA	NA	NA	NA	NA	NA	NA	NA	0	NA
YER039C-A	YER039C-A	0	0	NA	NA	NA	NA	NA	NA	NA	NA	NA	NA	NA	NA	NA	NA	NA	NA	NA	NA	NA	NA	NA	NA	NA	NA	NA	NA	NA	NA	NA	NA	NA	NA	NA	NA	NA	NA	NA	NA	NA	NA	NA	NA	NA	NA	NA	NA
YER040W	YER040W	0	0	0	0	NA	0	1	0	0	0	0	0	0	0	0	0	0	0	NA	0	0	0	NA	NA	NA	NA	NA	NA	0	0	NA	NA	NA	NA	NA	0	NA	NA	NA	NA	NA	NA	NA	NA	NA	NA	NA	NA
YER041W	YER041W	0	0	0	0	NA	0	0	0	0	1	0	0	0	0	1	0	0	0	NA	0	0	0	NA	NA	NA	NA	NA	NA	NA	NA	NA	NA	NA	NA	NA	NA	NA	NA	NA	NA	NA	NA	NA	NA	NA	NA	NA	NA
YER042W	YER042W	0	0	0	0	0	0	0	1	0	0	0	0	0	0	0	0	0	0	0	0	0	0	0	0	0	0	0	0	0	0	0	0	1	1	0	0	1	0	0	1	1	0	0	0	0	0	0	0
YER043C	YER043C	0	0	0	0	0	0	1	0	1	1	1	0	1	1	1	0	0	0	1	0	0	0	0	0	0	0	0	1	0	0	0	0	0	0	0	0	0	0	0	0	0	0	NA	0	0	0	0	0
YER044C	YER044C	0	0	0	0	0	0	NA	1	0	1	0	1	1	1	1	0	1	1	0	0	0	1	0	0	0	0	0	0	NA	NA	0	0	0	0	0	0	0	0	1	0	0	0	0	NA	0	0	0	0
YER044C-A	YER044C-A	0	NA	NA	0	NA	0	0	NA	NA	0	NA	NA	NA	NA	NA	NA	NA	NA	NA	NA	NA	NA	NA	NA	NA	NA	NA	NA	NA	NA	NA	NA	NA	NA	NA	NA	NA	NA	NA	NA	NA	NA	NA	NA	NA	NA	NA	NA
YER045C	YER045C	0	0	0	0	NA	0	NA	NA	NA	NA	NA	NA	0	0	0	0	NA	0	0	0	NA	NA	NA	NA	0	NA	NA	NA	NA	NA	NA	NA	NA	NA	NA	NA	NA	NA	NA	NA	NA	NA	NA	NA	NA	NA	NA	0
YER046W	YER046W	0	0	0	0	0	0	NA	NA	NA	NA	0	NA	0	0	0	0	NA	NA	0	0	0	0	NA	NA	NA	NA	NA	NA	NA	NA	NA	NA	NA	NA	NA	NA	NA	NA	NA	NA	NA	NA	NA	NA	NA	NA	NA	NA
YER047C	YER047C	0	0	0	0	NA	0	0	0	0	0	0	0	0	0	0	0	0	0	0	0	0	0	NA	0	0	0	0	0	0	0	NA	NA	0	0	NA	1	1	0	0	0	0	0	0	0	0	0	0	0
YER048C	YER048C	0	0	0	0	NA	0	0	0	0	0	0	0	0	0	0	0	NA	1	0	0	0	NA	NA	NA	NA	NA	NA	NA	NA	NA	NA	NA	NA	NA	NA	0	NA	NA	NA	NA	NA	NA	NA	NA	NA	NA	NA	NA
YER048W-A	YER048W-A	1	1	NA	1	1	NA	1	1	0	0	0	0	1	1	1	1	0	1	1	0	1	0	1	NA	NA	0	NA	0	NA	NA	0	NA	0	0	NA	NA	1	1	0	0	0	NA	NA	NA	NA	NA	0	0
YER049W	YER049W	0	NA	0	0	0	0	0	0	0	0	0	0	0	0	0	0	0	0	0	0	1	1	0	0	0	0	0	0	0	0	0	0	0	0	0	0	0	0	0	1	1	1	1	1	1	1	0	0
YER050C	YER050C	1	1	1	1	1	1	1	1	1	1	1	0	NA	NA	NA	NA	NA	NA	1	0	1	1	NA	NA	NA	0	0	0	NA	NA	0	0	1	1	NA	0	0	0	0	0	NA	0	0	NA	0	NA	0	0
YER051W	YER051W	1	0	0	1	0	1	NA	0	0	0	0	0	1	0	0	0	0	0	0	0	1	0	0	NA	NA	NA	NA	NA	NA	NA	NA	NA	NA	NA	NA	NA	NA	NA	NA	NA	NA	NA	NA	NA	NA	NA	NA	NA
YER052C	YER052C	0	0	1	1	1	1	0	1	0	0	0	0	0	0	0	0	1	0	1	1	1	1	1	0	0	0	0	0	0	0	0	0	1	1	1	0	0	0	0	0	0	0	0	0	0	0	0	0
YER053C	YER053C	0	0	0	0	0	0	0	NA	0	1	NA	NA	0	0	0	0	0	0	0	0	0	0	0	0	0	0	0	0	0	0	0	0	0	0	1	0	0	0	0	0	0	0	0	0	0	0	0	0
YER053C-A	YER053C-A	0	0	NA	NA	NA	NA	NA	NA	NA	NA	NA	NA	NA	NA	NA	NA	NA	NA	NA	NA	NA	NA	NA	NA	NA	NA	NA	NA	NA	NA	NA	NA	NA	NA	NA	NA	NA	NA	NA	NA	NA	NA	NA	NA	NA	NA	NA	NA
YER054C	YER054C	0	0	0	0	0	0	0	0	NA	1	NA	NA	0	0	NA	NA	NA	NA	NA	0	NA	0	NA	NA	NA	NA	NA	NA	NA	NA	NA	NA	NA	NA	NA	NA	NA	NA	NA	NA	NA	NA	NA	NA	NA	NA	NA	NA
YER055C	YER055C	0	0	0	0	0	0	0	0	0	0	0	0	0	0	0	0	0	0	0	0	0	0	0	0	0	0	0	0	0	0	0	0	0	NA	1	0	0	0	0	0	0	0	0	1	1	1	0	0
YER056C	YER056C	0	0	NA	0	0	0	NA	NA	NA	NA	NA	NA	NA	NA	NA	NA	NA	NA	NA	NA	NA	0	NA	NA	NA	0	NA	NA	NA	NA	NA	NA	NA	NA	NA	NA	NA	NA	NA	NA	NA	NA	1	NA	NA	NA	0	NA
YER056C-A	YER056C-A	0	0	0	NA	NA	NA	0	0	0	0	0	0	0	0	0	NA	NA	NA	NA	NA	0	NA	NA	NA	0	NA	NA	NA	0	0	NA	0	NA	NA	NA	NA	NA	NA	NA	NA	NA	NA	NA	NA	0	0	NA	0
YER057C	YER057C	0	0	0	0	0	0	0	0	NA	NA	NA	NA	0	0	0	NA	NA	0	0	NA	0	0	0	NA	0	NA	NA	NA	NA	NA	NA	NA	1	1	NA	NA	NA	NA	NA	NA	NA	NA	NA	NA	NA	NA	NA	0
YER058W	YER058W	1	1	NA	1	1	1	1	1	1	1	1	1	1	1	1	1	NA	1	1	0	1	1	1	1	0	0	0	0	NA	NA	0	0	0	0	NA	0	0	1	0	0	0	0	0	NA	NA	NA	0	NA
YER059W	YER059W	0	0	0	0	0	1	0	0	NA	0	0	NA	NA	NA	NA	NA	NA	0	NA	1	NA	NA	NA	0	0	0	NA	0	0	0	0	0	0	NA	0	NA	0	0	0	0	NA	0	NA	NA	NA	NA	NA	0
YER060W	YER060W	0	NA	0	0	NA	0	0	0	0	0	0	0	0	0	0	0	0	0	0	NA	0	NA	0	0	NA	NA	0	NA	0	0	0	1	0	0	0	0	NA	0	0	1	1	0	NA	1	0	0	NA	0
YER060W-A	YER060W-A	1	NA	0	NA	NA	NA	0	NA	NA	NA	NA	NA	NA	NA	NA	NA	NA	NA	NA	0	NA	NA	NA	NA	NA	NA	NA	NA	NA	NA	NA	NA	NA	NA	NA	NA	NA	NA	NA	NA	NA	NA	NA	NA	NA	NA	NA	NA
YER061C	YER061C	0	0	0	NA	0	NA	1	1	0	1	1	0	0	0	0	0	0	1	0	0	0	0	1	0	0	0	0	0	0	0	0	0	0	0	NA	0	0	NA	0	0	0	0	0	0	0	NA	0	0
YER062C	YER062C	0	0	0	0	0	0	NA	0	NA	0	0	0	0	0	0	0	0	1	NA	0	0	1	NA	0	NA	0	0	0	0	0	0	0	0	0	NA	NA	0	0	0	1	NA	1	NA	NA	NA	1	NA	0
YER063W	YER063W	0	0	0	0	0	0	0	0	0	NA	0	0	0	0	0	0	0	0	0	0	0	0	0	0	0	NA	NA	NA	NA	NA	NA	NA	NA	NA	NA	NA	NA	NA	NA	NA	NA	NA	NA	NA	NA	NA	NA	NA
YER064C	YER064C	0	0	0	0	1	1	NA	NA	NA	NA	NA	NA	NA	NA	NA	NA	0	0	0	0	0	0	0	NA	NA	NA	NA	NA	NA	NA	NA	NA	NA	NA	NA	NA	NA	NA	NA	NA	NA	NA	NA	NA	NA	NA	NA	NA
YER065C	YER065C	0	0	0	0	0	0	1	0	0	0	0	0	0	0	0	0	0	0	0	0	0	1	NA	0	0	0	0	0	0	0	0	0	0	0	0	NA	0	1	0	0	0	0	NA	0	0	0	1	0
YER066W	YER066W	0	0	NA	1	NA	NA	NA	NA	NA	NA	NA	NA	NA	NA	NA	NA	0	NA	NA	NA	NA	NA	NA	NA	NA	NA	NA	NA	NA	NA	NA	NA	NA	NA	NA	NA	NA	NA	NA	NA	NA	NA	NA	NA	NA	NA	NA	NA
YER067W	YER067W	0	0	0	0	NA	0	NA	NA	0	0	NA	0	NA	NA	NA	NA	NA	NA	NA	NA	NA	NA	NA	NA	NA	NA	NA	NA	NA	NA	NA	NA	NA	NA	NA	NA	NA	NA	NA	NA	NA	NA	NA	NA	NA	NA	NA	NA
YER068W	YER068W	0	0	0	0	NA	0	0	0	1	1	0	0	0	0	1	0	0	0	0	0	0	0	NA	NA	NA	NA	NA	NA	NA	NA	NA	NA	NA	NA	NA	NA	NA	NA	NA	NA	NA	NA	NA	NA	NA	NA	0	NA
YER069W	YER069W	0	0	1	1	0	0	0	1	0	0	0	0	0	0	0	0	0	NA	0	0	0	0	0	0	0	0	0	0	0	0	0	0	0	0	0	0	0	0	0	0	0	0	NA	0	0	NA	0	0
YER070W	YER070W	0	0	0	0	NA	0	0	0	NA	NA	NA	NA	NA	NA	NA	NA	NA	NA	NA	NA	NA	NA	NA	NA	NA	NA	NA	NA	NA	NA	NA	NA	NA	NA	NA	NA	NA	NA	NA	NA	NA	NA	NA	NA	NA	NA	NA	NA
YER071C	YER071C	1	1	1	1	1	0	0	0	0	0	0	0	NA	1	NA	1	NA	NA	0	NA	NA	NA	NA	NA	NA	NA	NA	NA	NA	NA	NA	NA	NA	NA	NA	NA	NA	NA	NA	NA	NA	NA	NA	NA	NA	NA	NA	NA
YER072W	YER072W	0	0	0	0	0	0	0	0	0	0	0	0	0	0	0	0	0	0	0	0	0	0	0	0	0	0	0	0	0	0	0	0	0	0	0	NA	0	0	0	0	0	0	0	0	0	0	0	0
YER073W	YER073W	0	0	0	0	0	0	0	0	0	0	0	0	NA	NA	NA	NA	NA	NA	NA	NA	NA	NA	1	0	NA	NA	0	NA	0	0	0	0	NA	NA	NA	0	NA	0	0	0	0	1	NA	0	0	0	0	NA
YER074W	YER074W	0	NA	0	0	NA	0	0	0	NA	0	0	0	NA	0	0	NA	NA	1	NA	NA	0	0	0	0	0	0	0	0	0	0	0	0	0	0	0	0	0	0	0	0	0	0	NA	0	0	0	0	0
YER074W-A	YER074W-A	0	0	NA	NA	NA	NA	0	NA	NA	0	NA	0	0	0	0	0	0	0	0	0	0	1	NA	1	0	0	0	0	NA	NA	0	0	0	0	NA	NA	0	0	0	NA	NA	0	NA	NA	NA	NA	0	0
YER075C	YER075C	1	1	1	0	NA	0	0	0	0	0	1	0	0	0	1	0	NA	NA	0	0	0	0	0	0	0	0	NA	0	0	0	0	1	0	NA	0	1	1	0	0	0	0	0	0	0	NA	0	0	0
YER076C	YER076C	0	0	0	NA	NA	0	NA	NA	NA	NA	NA	NA	NA	NA	NA	NA	NA	NA	NA	NA	NA	NA	NA	NA	NA	NA	NA	NA	NA	NA	NA	NA	NA	NA	NA	NA	NA	NA	NA	NA	NA	NA	NA	NA	NA	NA	NA	NA
YER077C	YER077C	1	1	1	0	NA	1	1	0	0	1	1	1	NA	NA	NA	NA	NA	NA	NA	NA	NA	NA	NA	NA	NA	NA	NA	NA	NA	NA	NA	NA	NA	NA	NA	NA	NA	NA	NA	NA	NA	NA	NA	NA	NA	NA	NA	NA
YER078C	YER078C	1	1	1	1	1	1	1	1	1	1	1	0	1	1	1	0	0	0	1	0	0	1	1	1	0	0	0	0	0	0	0	0	0	0	0	0	0	0	0	0	1	0	0	0	0	0	0	1
YER078W-A	YER078W-A	0	0	NA	NA	NA	NA	NA	NA	NA	NA	NA	NA	NA	NA	NA	NA	NA	NA	NA	NA	NA	NA	NA	NA	NA	NA	NA	NA	NA	NA	NA	NA	NA	NA	NA	NA	NA	NA	NA	NA	NA	NA	NA	NA	NA	NA	NA	NA
YER079W	YER079W	0	0	0	0	0	0	0	NA	0	NA	0	0	NA	NA	NA	NA	NA	NA	NA	NA	NA	NA	NA	NA	NA	NA	NA	NA	NA	NA	NA	NA	NA	NA	NA	NA	NA	NA	NA	NA	NA	NA	NA	NA	NA	NA	NA	NA
YER080W	YER080W	0	0	1	1	1	1	1	1	0	1	1	0	1	1	1	1	0	0	1	1	1	1	0	NA	NA	1	1	1	1	1	1	1	0	0	0	0	0	0	0	0	0	0	0	0	1	1	0	0
YER081W	YER081W	0	0	0	0	1	1	NA	0	0	NA	NA	0	NA	NA	NA	NA	NA	NA	NA	NA	NA	NA	NA	0	NA	0	0	0	0	0	0	0	0	0	NA	0	0	NA	NA	NA	NA	NA	NA	NA	NA	NA	0	0
YER082C	YER082C	1	1	1	1	NA	1	0	0	0	0	0	1	0	0	0	0	0	1	0	0	0	0	0	0	0	0	0	0	0	0	0	0	0	0	0	0	0	0	0	0	0	0	0	0	0	0	0	0
YER083C	YER083C	0	0	0	0	NA	0	0	1	0	0	0	0	0	0	NA	0	0	0	0	0	0	0	NA	NA	NA	NA	NA	NA	NA	NA	NA	NA	NA	NA	NA	NA	NA	NA	NA	NA	NA	NA	NA	NA	NA	NA	NA	NA
YER085C	YER085C	0	0	0	NA	0	NA	NA	NA	NA	NA	NA	NA	NA	NA	NA	NA	NA	NA	NA	NA	NA	NA	NA	NA	NA	NA	NA	NA	NA	NA	NA	NA	NA	NA	NA	NA	NA	NA	NA	NA	NA	NA	NA	NA	NA	NA	NA	NA
YER086W	YER086W	1	1	0	0	0	0	0	0	0	0	0	0	0	0	0	0	1	0	0	0	0	0	0	0	0	0	0	0	0	0	0	0	0	0	0	1	0	0	0	1	1	0	0	0	0	0	0	0
YER087C-B	YER087C-B	0	0	0	1	0	NA	0	NA	NA	NA	NA	NA	NA	NA	NA	NA	NA	NA	NA	NA	NA	NA	NA	NA	NA	NA	NA	NA	NA	NA	NA	NA	NA	NA	NA	NA	NA	NA	NA	NA	NA	NA	NA	NA	NA	NA	NA	NA
YER087W	YER087W	1	1	1	0	1	1	0	0	0	1	1	0	0	0	0	0	0	1	1	1	1	1	1	1	0	0	0	0	0	0	0	0	0	0	0	1	0	0	0	0	0	0	0	0	0	0	0	0
YER088C	YER088C	0	0	0	0	NA	0	0	0	0	0	0	0	NA	NA	0	NA	NA	0	0	NA	NA	NA	NA	NA	NA	NA	NA	NA	NA	NA	NA	NA	NA	NA	NA	NA	NA	NA	NA	NA	NA	NA	NA	NA	NA	NA	NA	NA
YER089C	YER089C	0	0	0	0	0	0	NA	NA	0	NA	0	0	NA	NA	1	NA	NA	NA	NA	NA	NA	NA	NA	NA	NA	NA	NA	NA	0	0	NA	0	NA	NA	0	NA	NA	NA	NA	NA	0	NA	NA	NA	NA	NA	0	NA
YER090W	YER090W	1	1	1	1	1	0	0	0	0	1	0	0	0	0	1	0	1	0	0	0	0	0	0	0	0	0	0	0	0	0	0	0	0	0	0	0	0	0	0	0	0	0	0	0	0	0	0	0
YER091C	YER091C	0	0	0	0	NA	0	0	0	0	0	0	0	0	0	0	1	0	0	0	0	0	0	1	0	0	0	0	0	0	0	0	0	0	0	0	0	0	0	0	0	0	0	NA	0	0	0	0	0
YER092W	YER092W	0	0	0	0	NA	1	0	0	0	0	0	0	NA	NA	NA	NA	NA	NA	NA	NA	NA	NA	NA	NA	NA	NA	NA	NA	NA	NA	NA	NA	NA	NA	NA	NA	NA	NA	NA	NA	NA	NA	NA	NA	NA	NA	NA	NA
YER093C	YER093C	1	1	1	1	NA	1	0	0	0	1	0	0	NA	1	0	NA	0	0	0	0	0	0	0	1	0	0	0	0	0	0	0	0	0	0	0	0	0	0	1	1	1	1	1	1	0	0	1	0
YER093C-A	YER093C-A	1	1	1	1	1	1	1	1	1	1	1	0	1	1	1	1	1	1	1	0	1	1	1	NA	NA	NA	NA	NA	NA	NA	NA	NA	NA	NA	NA	NA	NA	NA	NA	NA	NA	NA	NA	NA	NA	NA	NA	NA
YER094C	YER094C	0	0	NA	0	0	0	0	0	0	0	0	0	0	0	0	0	0	1	0	0	0	0	0	0	NA	0	0	0	0	0	0	0	0	0	0	0	0	0	0	0	0	0	NA	0	0	0	0	0
YER095W	YER095W	0	0	0	0	0	0	0	0	0	0	0	0	0	0	0	0	0	0	0	0	0	NA	0	0	1	0	0	0	0	0	0	0	0	0	0	0	0	0	0	0	0	0	NA	0	1	1	NA	NA
YER096W	YER096W	0	0	0	0	0	0	NA	NA	NA	NA	NA	NA	NA	NA	NA	NA	NA	NA	NA	NA	NA	NA	NA	NA	NA	NA	NA	NA	NA	NA	NA	NA	NA	NA	NA	NA	NA	NA	NA	NA	NA	NA	NA	NA	NA	NA	NA	0
YER098W	YER098W	1	1	0	1	1	1	0	NA	0	0	NA	NA	0	0	0	0	0	0	0	0	0	1	0	NA	NA	NA	NA	NA	NA	NA	NA	NA	NA	NA	NA	0	NA	NA	NA	NA	NA	NA	NA	0	0	NA	NA	NA
YER099C	YER099C	0	0	0	0	0	1	0	0	NA	0	NA	NA	1	1	0	NA	NA	NA	NA	NA	NA	0	NA	NA	NA	NA	NA	NA	NA	NA	NA	NA	NA	NA	NA	NA	NA	NA	NA	NA	NA	NA	NA	NA	NA	NA	NA	NA
YER100W	YER100W	0	0	0	0	0	0	0	0	0	0	0	0	0	0	0	0	0	0	0	0	0	0	1	0	NA	0	0	0	NA	NA	0	1	0	0	0	NA	NA	0	0	NA	0	0	NA	0	0	0	0	0
YER101C	YER101C	0	0	0	0	0	0	NA	0	0	0	0	NA	0	0	NA	0	NA	NA	NA	NA	NA	NA	0	NA	NA	0	0	NA	0	0	0	0	0	0	0	0	1	NA	NA	NA	0	0	NA	NA	NA	NA	NA	0
YER102W	YER102W	0	NA	NA	NA	NA	NA	NA	NA	NA	NA	NA	NA	NA	NA	NA	NA	NA	NA	NA	NA	NA	NA	NA	NA	NA	NA	NA	NA	NA	NA	NA	NA	NA	NA	NA	NA	NA	NA	NA	NA	NA	NA	NA	NA	NA	NA	NA	NA
YER103W	YER103W	0	0	1	1	0	0	NA	NA	0	NA	NA	NA	NA	NA	NA	NA	0	NA	NA	NA	NA	NA	NA	NA	NA	NA	NA	NA	NA	NA	NA	NA	NA	NA	NA	NA	NA	NA	NA	NA	NA	NA	NA	NA	NA	NA	NA	NA
YER104W	YER104W	0	0	0	1	0	0	0	0	NA	0	0	NA	NA	NA	NA	NA	NA	NA	NA	NA	NA	NA	NA	NA	NA	NA	NA	NA	NA	NA	NA	NA	NA	NA	NA	NA	NA	NA	NA	NA	NA	NA	NA	NA	NA	NA	NA	NA
YER105C	YER105C	0	NA	0	0	NA	0	NA	NA	NA	NA	NA	NA	0	0	0	0	0	0	0	0	0	0	0	0	0	0	0	0	0	0	0	0	0	0	0	0	0	0	0	0	0	0	0	0	0	0	0	0
YER106W	YER106W	0	0	0	0	0	0	0	0	0	0	NA	0	NA	NA	NA	NA	NA	NA	NA	NA	NA	NA	NA	NA	NA	NA	NA	NA	NA	NA	NA	NA	NA	NA	NA	NA	NA	NA	NA	NA	NA	NA	NA	NA	NA	NA	NA	NA
YER107C	YER107C	0	0	0	1	0	0	0	0	0	1	0	0	0	0	0	0	0	0	0	0	0	0	0	0	0	0	0	0	0	0	0	0	0	0	0	0	0	0	0	0	0	0	0	0	0	0	0	0
YER109C	YER109C	0	0	0	0	0	0	0	0	NA	0	0	NA	0	0	0	NA	NA	NA	NA	NA	NA	0	1	NA	NA	NA	NA	NA	NA	NA	NA	NA	NA	NA	0	0	0	NA	NA	NA	NA	0	NA	NA	NA	NA	NA	NA
YER110C	YER110C	0	0	0	0	NA	0	0	0	0	0	0	0	0	0	0	0	0	0	0	0	0	0	0	0	0	0	NA	0	0	0	0	0	0	0	0	0	0	0	1	1	1	1	NA	0	1	1	1	0
YER111C	YER111C	0	0	0	0	NA	0	0	0	0	0	0	0	0	0	0	0	0	0	0	NA	NA	NA	NA	NA	NA	NA	NA	NA	NA	NA	NA	NA	NA	NA	NA	NA	0	NA	NA	NA	NA	NA	NA	NA	NA	NA	NA	NA
YER112W	YER112W	1	1	1	0	0	1	0	1	0	0	0	0	NA	1	1	NA	0	NA	NA	0	0	0	0	0	NA	0	0	1	NA	NA	0	0	0	0	NA	0	0	0	0	0	0	0	0	0	0	0	0	0
YER113C	YER113C	1	1	1	0	NA	1	NA	0	0	0	0	0	0	0	1	0	0	NA	0	0	0	0	NA	NA	NA	0	NA	NA	NA	NA	NA	NA	NA	NA	NA	0	NA	NA	NA	NA	NA	NA	NA	NA	NA	NA	NA	NA
YER114C	YER114C	0	0	0	0	0	0	NA	0	0	1	0	1	NA	NA	NA	NA	NA	NA	NA	0	NA	NA	NA	NA	NA	NA	NA	NA	NA	NA	NA	NA	NA	NA	NA	NA	0	0	NA	0	0	NA	0	0	NA	NA	NA	NA
YER115C	YER115C	0	0	NA	NA	0	NA	NA	NA	NA	NA	NA	NA	NA	NA	NA	NA	NA	NA	NA	NA	NA	NA	NA	NA	NA	NA	NA	NA	NA	NA	NA	NA	NA	NA	NA	NA	NA	NA	NA	NA	NA	NA	NA	NA	NA	NA	NA	NA
YER116C	YER116C	0	0	0	0	0	0	0	NA	0	0	NA	NA	NA	NA	NA	NA	NA	NA	NA	NA	NA	NA	NA	0	0	NA	NA	NA	NA	NA	NA	NA	NA	NA	NA	NA	NA	NA	NA	NA	NA	NA	NA	NA	NA	NA	NA	NA
YER117W	YER117W	0	NA	NA	NA	NA	NA	NA	NA	NA	NA	NA	NA	NA	NA	NA	NA	NA	NA	NA	NA	NA	NA	NA	NA	NA	NA	NA	NA	NA	NA	NA	NA	NA	NA	NA	NA	NA	NA	NA	NA	NA	NA	NA	NA	NA	NA	NA	NA
YER118C	YER118C	1	0	0	0	0	0	0	1	0	0	0	0	0	0	0	1	0	0	0	0	0	NA	0	0	0	0	0	0	0	0	NA	0	0	0	0	0	0	0	0	0	0	0	0	0	0	0	0	0
YER119C	YER119C	0	0	0	0	NA	0	NA	0	0	0	0	0	NA	NA	NA	NA	NA	0	NA	NA	0	NA	0	NA	NA	NA	NA	NA	0	0	NA	NA	NA	NA	NA	NA	NA	NA	NA	NA	NA	NA	NA	NA	NA	0	1	NA
YER120W	YER120W	0	0	0	1	NA	0	0	0	NA	0	0	0	NA	NA	NA	NA	NA	NA	NA	NA	NA	0	NA	1	0	0	0	0	NA	NA	0	0	NA	NA	NA	NA	NA	NA	NA	NA	NA	0	NA	0	0	NA	NA	0
YER121W	YER121W	0	0	0	NA	0	NA	NA	NA	NA	NA	NA	NA	NA	NA	NA	NA	NA	NA	NA	NA	NA	NA	NA	NA	NA	NA	NA	NA	NA	NA	NA	NA	NA	NA	NA	NA	NA	NA	NA	NA	NA	NA	NA	NA	NA	NA	NA	NA
YER122C	YER122C	0	0	0	0	NA	1	0	1	0	0	0	0	1	1	1	1	0	0	0	0	0	0	0	0	0	0	0	0	1	0	0	0	0	0	0	0	1	0	0	0	0	0	NA	0	0	0	0	0
YER123W	YER123W	0	0	0	0	0	0	0	1	0	0	1	0	NA	NA	NA	NA	NA	NA	NA	NA	NA	NA	NA	NA	NA	NA	NA	NA	NA	NA	NA	NA	NA	NA	NA	NA	NA	NA	NA	NA	NA	NA	0	NA	NA	NA	NA	NA
YER124C	YER124C	1	1	0	0	0	0	0	0	0	0	0	0	NA	0	0	0	0	0	0	0	0	0	0	NA	NA	NA	NA	NA	NA	NA	NA	NA	NA	NA	NA	NA	NA	NA	NA	NA	NA	NA	NA	NA	NA	NA	NA	NA
YER125W	YER125W	0	0	0	0	0	0	0	0	0	0	0	0	0	0	0	0	0	0	0	0	0	0	0	0	0	0	0	0	0	0	0	0	0	0	0	0	0	0	1	1	1	1	NA	1	1	NA	1	0
YER126C	YER126C	1	1	1	1	1	1	0	0	0	0	0	0	0	0	0	0	0	0	0	0	0	0	0	0	0	0	0	0	0	0	0	0	0	0	0	0	0	0	0	0	0	0	0	0	0	0	0	0
YER127W	YER127W	0	0	0	0	0	0	0	0	0	0	0	1	0	0	0	0	0	0	0	0	0	0	0	0	0	0	0	0	0	0	0	0	0	0	0	0	0	0	0	1	1	1	1	0	0	0	0	0
YER128W	YER128W	0	0	0	0	0	0	0	0	0	0	0	0	0	0	0	1	1	0	0	0	0	0	0	NA	NA	0	0	0	NA	NA	0	0	0	0	NA	NA	0	NA	0	NA	0	0	NA	NA	0	0	0	NA
YER129W	YER129W	0	NA	0	0	NA	0	0	0	0	0	0	0	0	0	0	0	0	0	NA	1	1	0	NA	0	NA	NA	NA	NA	0	0	NA	NA	NA	1	NA	NA	NA	NA	NA	NA	NA	NA	NA	NA	0	NA	NA	NA
YER130C	YER130C	0	0	0	0	NA	0	1	0	0	0	1	0	NA	NA	NA	NA	NA	NA	NA	NA	NA	NA	NA	NA	NA	NA	NA	NA	NA	NA	NA	NA	NA	NA	NA	NA	NA	NA	NA	NA	NA	NA	NA	NA	NA	NA	NA	NA
YER131W	YER131W	0	0	0	0	NA	NA	0	0	0	0	0	0	0	0	0	0	1	0	0	0	1	0	NA	NA	NA	NA	NA	NA	NA	NA	NA	NA	NA	NA	NA	NA	NA	NA	NA	NA	NA	NA	NA	NA	NA	NA	NA	NA
YER132C	YER132C	0	0	0	0	0	0	0	NA	0	0	0	0	NA	NA	0	0	NA	0	NA	NA	0	NA	NA	0	1	NA	NA	NA	NA	NA	NA	NA	NA	NA	NA	NA	NA	NA	NA	NA	NA	NA	NA	NA	NA	NA	NA	NA
YER133W	YER133W	0	0	0	0	NA	0	0	0	NA	0	0	0	0	0	0	0	0	0	0	0	0	0	0	0	0	0	0	0	0	0	0	0	0	0	0	NA	0	0	0	0	0	0	0	0	0	1	0	0
YER134C	YER134C	0	0	0	0	1	1	0	0	0	0	0	0	1	1	1	0	0	0	0	0	0	0	0	NA	0	0	0	NA	0	0	0	0	0	0	NA	0	0	0	0	1	1	0	0	0	1	1	0	0
YER136W	YER136W	0	0	0	0	0	0	0	0	0	0	0	0	0	0	0	0	0	0	0	0	0	0	0	0	0	0	0	0	0	0	0	0	1	1	1	0	0	0	0	0	0	0	NA	0	0	0	0	0
YER137C	YER137C	0	0	1	1	0	0	1	1	0	0	1	1	0	0	NA	NA	0	NA	NA	NA	NA	NA	NA	NA	NA	NA	NA	NA	NA	NA	NA	NA	NA	NA	NA	NA	NA	NA	NA	NA	NA	NA	NA	NA	NA	NA	NA	NA
YER138C	YER138C	0	NA	NA	NA	NA	NA	NA	NA	NA	NA	NA	NA	NA	NA	NA	NA	NA	NA	NA	NA	NA	NA	NA	NA	NA	NA	NA	NA	NA	NA	NA	NA	NA	NA	NA	NA	NA	NA	NA	NA	NA	NA	NA	NA	NA	NA	NA	NA
YER139C	YER139C	0	0	0	0	0	0	0	0	0	0	0	0	0	0	0	0	0	0	0	0	0	0	NA	NA	NA	NA	NA	NA	NA	NA	NA	NA	NA	NA	NA	NA	NA	NA	NA	NA	NA	NA	NA	NA	NA	NA	NA	NA
YER140W	YER140W	0	0	0	0	NA	0	0	0	0	0	1	0	0	0	0	0	0	0	0	0	1	0	0	NA	0	NA	NA	0	0	NA	NA	0	NA	NA	NA	NA	NA	NA	NA	0	0	0	NA	0	NA	NA	0	0
YER141W	YER141W	1	1	1	1	NA	1	1	1	1	1	1	1	1	1	1	1	0	1	1	1	1	1	1	1	1	0	0	0	0	0	0	0	1	1	0	0	1	1	0	0	0	0	0	0	0	0	0	0
YER142C	YER142C	0	0	0	0	0	0	0	0	0	0	0	0	0	0	0	0	0	1	0	0	0	0	0	0	0	0	0	0	0	0	0	0	0	0	NA	NA	0	1	1	0	0	0	0	0	0	0	0	0
YER143W	YER143W	1	1	0	0	0	0	0	0	0	0	0	0	0	0	0	1	0	1	0	0	0	NA	0	0	0	0	0	0	0	0	0	0	0	0	0	0	0	0	1	0	0	0	NA	0	0	0	0	NA
YER144C	YER144C	0	0	0	0	0	1	NA	NA	NA	NA	0	NA	0	0	0	NA	0	0	1	0	1	NA	0	NA	NA	1	NA	0	0	0	0	NA	NA	NA	0	0	NA	NA	NA	NA	1	NA	NA	1	NA	NA	0	0
YER145C	YER145C	0	0	0	0	0	0	0	0	0	0	0	0	0	0	0	0	0	0	0	0	0	0	0	0	0	0	0	0	NA	0	0	0	NA	NA	NA	NA	NA	NA	NA	0	0	0	0	0	0	0	0	0
YER146W	YER146W	0	0	0	0	NA	0	0	0	1	0	0	0	NA	NA	NA	NA	NA	NA	NA	NA	0	0	0	0	0	0	0	0	NA	NA	0	NA	0	0	NA	0	0	0	0	0	0	0	NA	0	1	NA	0	0
YER147C	YER147C	0	0	0	0	NA	0	0	0	0	0	0	0	NA	NA	NA	NA	NA	NA	NA	NA	NA	NA	NA	NA	NA	NA	NA	NA	NA	NA	NA	NA	NA	NA	NA	NA	NA	NA	NA	NA	NA	NA	NA	NA	NA	NA	NA	NA
YER148W	YER148W	0	0	0	0	0	0	0	0	0	0	0	0	1	1	0	0	0	0	0	0	0	0	0	0	0	0	NA	NA	0	0	0	NA	0	0	0	0	0	0	0	0	0	0	NA	0	0	0	0	0
YER149C	YER149C	0	0	0	0	0	0	0	0	0	0	0	0	NA	NA	NA	NA	0	NA	NA	0	NA	NA	NA	NA	NA	NA	NA	NA	NA	NA	NA	NA	NA	NA	NA	NA	NA	NA	NA	NA	NA	NA	NA	NA	NA	NA	NA	NA
YER150W	YER150W	0	0	0	0	0	0	NA	NA	NA	0	0	NA	0	0	NA	NA	NA	NA	NA	0	NA	0	NA	NA	NA	NA	NA	NA	NA	NA	NA	NA	NA	NA	NA	NA	NA	NA	NA	NA	NA	NA	NA	NA	NA	NA	NA	NA
YER151C	YER151C	0	0	0	0	NA	0	0	1	0	0	0	0	0	0	0	0	0	0	0	0	0	0	0	0	0	0	0	0	0	0	0	0	0	0	0	0	0	0	0	1	1	0	0	1	0	0	0	1
YER152C	YER152C	0	0	0	0	NA	1	1	0	1	0	1	0	0	0	0	0	0	1	0	1	0	0	0	0	0	0	0	0	0	0	0	0	0	0	0	0	1	0	0	0	0	1	0	0	0	0	NA	0
YER153C	YER153C	0	0	NA	NA	0	NA	0	1	1	1	1	0	NA	NA	NA	NA	NA	NA	NA	NA	NA	NA	NA	NA	NA	NA	NA	NA	NA	NA	NA	NA	NA	NA	NA	NA	NA	NA	NA	NA	NA	NA	NA	NA	NA	NA	NA	NA
YER154W	YER154W	1	1	1	1	NA	1	1	1	NA	1	1	0	1	1	1	1	1	1	1	1	1	1	1	0	1	0	0	0	0	0	0	0	1	1	NA	0	0	NA	0	0	0	0	0	0	0	0	0	0
YER155C	YER155C	0	0	0	0	0	0	1	0	0	0	0	0	0	0	0	0	0	0	0	0	0	0	0	0	0	NA	NA	NA	NA	NA	NA	NA	NA	NA	NA	NA	NA	NA	NA	NA	NA	NA	NA	NA	NA	NA	NA	NA
YER156C	YER156C	0	0	0	0	0	0	1	0	0	0	0	0	0	0	0	1	NA	0	0	0	0	0	0	0	0	0	0	0	0	0	0	0	0	0	0	NA	0	0	0	0	0	0	0	0	0	0	0	0
YER157W	YER157W	0	0	0	1	0	0	0	0	0	1	0	1	0	1	1	0	0	1	0	0	0	0	1	0	0	0	0	0	0	0	0	0	0	0	0	0	0	1	1	1	1	1	1	NA	1	1	0	0
YER158C	YER158C	0	0	0	0	0	0	0	NA	NA	NA	NA	NA	NA	NA	NA	NA	NA	NA	NA	NA	NA	NA	NA	NA	NA	NA	NA	NA	NA	NA	NA	NA	NA	0	NA	NA	NA	NA	NA	NA	NA	NA	NA	NA	NA	NA	NA	NA
YER159C	YER159C	0	0	0	0	0	1	0	0	0	0	0	0	0	0	0	0	NA	NA	0	0	0	0	0	NA	NA	NA	NA	NA	NA	NA	NA	NA	NA	NA	NA	NA	NA	NA	NA	NA	NA	NA	NA	NA	NA	NA	NA	0
YER160C	YER160C	0	NA	NA	NA	NA	NA	NA	NA	NA	NA	NA	NA	NA	NA	NA	NA	NA	NA	NA	NA	NA	NA	NA	NA	NA	NA	NA	NA	NA	NA	NA	NA	NA	NA	NA	NA	NA	NA	NA	NA	NA	NA	NA	NA	NA	NA	NA	NA
YER161C	YER161C	0	0	0	0	0	0	0	0	0	0	0	0	NA	0	0	0	0	1	0	0	1	0	0	NA	NA	NA	NA	NA	NA	NA	NA	NA	NA	NA	NA	NA	NA	NA	NA	NA	NA	NA	NA	NA	NA	NA	NA	NA
YER162C	YER162C	1	NA	0	1	NA	NA	0	0	0	1	0	0	0	0	0	1	0	0	0	0	0	0	1	0	0	1	1	0	1	0	0	1	0	0	0	1	0	1	0	0	0	0	0	0	0	0	0	0
YER163C	YER163C	0	0	0	0	0	0	0	0	NA	0	0	0	0	0	0	0	0	0	0	0	1	0	1	0	0	0	0	1	0	0	0	0	0	0	0	NA	0	NA	0	0	0	0	0	0	0	0	0	0
YER164W	YER164W	1	1	0	0	0	0	0	1	1	0	0	0	0	0	0	0	0	1	0	0	0	1	0	0	0	0	0	0	0	0	0	0	0	0	0	0	0	0	0	0	0	0	0	0	0	0	0	0
YER165W	YER165W	0	NA	0	0	NA	0	1	0	0	0	0	0	0	0	0	0	0	0	0	0	0	0	1	0	NA	0	0	0	0	0	NA	0	0	0	0	0	0	0	0	0	0	0	0	0	0	0	0	0
YER166W	YER166W	1	NA	1	1	NA	0	0	0	NA	0	NA	NA	NA	NA	NA	NA	NA	NA	NA	0	NA	NA	NA	NA	NA	NA	1	NA	1	1	NA	1	NA	NA	NA	NA	0	0	NA	NA	NA	NA	NA	NA	NA	NA	NA	NA
YER167W	YER167W	0	0	0	0	1	0	0	0	0	0	0	0	NA	NA	NA	NA	NA	NA	NA	NA	NA	NA	NA	NA	NA	NA	NA	NA	NA	NA	NA	NA	NA	NA	NA	NA	NA	NA	NA	NA	NA	NA	NA	NA	NA	NA	NA	NA
YER168C	YER168C	0	0	0	0	0	1	0	0	0	0	0	0	1	1	1	1	0	0	0	0	0	0	0	1	0	0	0	0	0	0	0	0	0	0	0	0	0	0	0	0	0	1	NA	1	0	0	0	0
YER169W	YER169W	0	0	0	0	NA	0	0	0	0	1	0	0	NA	NA	NA	NA	NA	NA	NA	NA	NA	NA	NA	NA	NA	NA	NA	NA	NA	NA	NA	NA	NA	NA	NA	NA	NA	NA	NA	NA	NA	NA	NA	NA	NA	NA	NA	NA
YER170W	YER170W	1	NA	1	NA	1	1	0	1	1	0	1	0	0	0	0	0	0	0	0	0	1	0	0	1	0	0	0	0	0	0	0	0	0	0	0	1	0	0	0	0	0	0	0	0	0	0	0	1
YER171W	YER171W	1	1	0	0	NA	0	0	0	0	0	0	0	0	0	0	0	0	NA	0	0	0	0	0	0	0	0	0	0	0	0	0	0	0	0	0	0	0	0	0	1	1	0	0	0	0	0	0	0
YER172C	YER172C	0	0	0	0	NA	0	1	0	1	0	1	0	0	0	0	NA	1	0	0	0	0	0	0	0	0	0	0	0	0	0	0	0	0	0	0	NA	0	0	0	0	0	0	0	0	0	0	0	0
YER173W	YER173W	1	1	0	0	0	1	0	0	0	0	0	0	0	0	0	0	0	0	0	NA	1	0	1	NA	NA	NA	NA	NA	NA	NA	NA	NA	NA	NA	NA	NA	NA	NA	0	0	0	0	NA	NA	NA	NA	NA	NA
YER174C	YER174C	1	1	1	0	0	0	NA	NA	NA	NA	NA	NA	0	0	0	0	0	0	0	0	NA	1	NA	0	0	0	0	0	0	0	0	0	NA	NA	NA	NA	NA	0	0	NA	NA	NA	NA	NA	NA	NA	0	0
YER175C	YER175C	0	0	0	0	0	0	0	0	0	0	0	0	0	0	0	0	0	0	0	NA	0	0	NA	NA	0	NA	NA	NA	NA	NA	0	NA	NA	NA	NA	NA	NA	NA	NA	NA	0	NA	NA	NA	NA	NA	0	0
YER175W-A	YER175W-A	0	0	NA	NA	NA	NA	NA	NA	NA	NA	NA	NA	NA	NA	NA	NA	NA	NA	NA	NA	NA	NA	NA	NA	NA	NA	NA	NA	NA	NA	NA	NA	NA	NA	NA	NA	NA	NA	NA	NA	NA	NA	NA	NA	NA	NA	NA	NA
YER176W	YER176W	0	0	0	0	NA	0	0	1	1	0	NA	0	0	0	0	1	0	0	0	0	0	NA	NA	0	NA	NA	NA	NA	NA	NA	NA	NA	NA	NA	NA	NA	NA	NA	NA	NA	NA	NA	NA	0	NA	NA	NA	NA
YER177W	YER177W	1	1	1	1	NA	1	1	NA	0	0	0	0	0	0	1	0	0	NA	0	0	0	NA	NA	NA	0	0	0	0	0	0	NA	0	0	NA	0	NA	NA	NA	0	NA	NA	0	NA	0	0	NA	NA	0
YER178W	YER178W	0	0	0	0	NA	0	0	0	0	0	0	0	0	0	0	0	0	0	0	0	0	0	0	1	0	0	0	0	0	0	0	0	0	0	0	0	0	0	0	0	0	0	0	0	0	0	0	0
YER179W	YER179W	0	0	0	0	0	0	0	0	NA	0	0	0	0	0	0	0	0	0	NA	NA	0	NA	NA	0	0	0	0	0	NA	NA	0	0	0	0	NA	0	0	NA	0	0	0	0	NA	NA	0	0	NA	NA
YER180C	YER180C	0	0	0	0	0	0	0	0	NA	0	NA	1	NA	NA	NA	NA	NA	NA	NA	NA	NA	NA	NA	NA	NA	NA	NA	NA	NA	NA	NA	NA	NA	NA	NA	NA	NA	NA	NA	NA	NA	NA	NA	NA	NA	NA	NA	NA
YER180C-A	YER180C-A	0	0	NA	NA	NA	0	0	NA	NA	0	0	NA	NA	NA	NA	NA	NA	NA	NA	NA	NA	NA	NA	NA	NA	NA	NA	NA	NA	NA	NA	NA	NA	NA	NA	NA	NA	NA	NA	NA	NA	NA	NA	NA	NA	NA	NA	NA
YER182W	YER182W	1	1	1	1	1	1	0	1	1	0	0	0	0	0	0	0	0	NA	0	0	1	0	0	NA	0	0	0	0	NA	NA	NA	0	0	NA	0	NA	0	NA	1	0	1	1	1	0	1	1	NA	NA
YER183C	YER183C	0	0	0	0	0	1	0	0	0	0	0	0	0	0	0	0	0	0	0	0	0	0	1	0	0	0	0	0	0	NA	0	0	0	0	0	0	0	0	0	NA	NA	0	0	NA	0	0	0	0
YER184C	YER184C	0	0	1	0	NA	NA	NA	0	NA	0	NA	NA	NA	NA	NA	NA	NA	NA	NA	NA	NA	NA	NA	NA	NA	NA	NA	NA	NA	NA	NA	NA	NA	NA	NA	NA	NA	NA	NA	NA	NA	NA	1	NA	NA	NA	NA	NA
YER185W	YER185W	1	1	1	0	0	NA	NA	NA	0	0	0	NA	NA	NA	NA	NA	0	NA	NA	NA	NA	0	NA	0	0	0	0	0	0	NA	0	0	0	0	0	NA	NA	NA	NA	NA	NA	NA	NA	NA	NA	NA	NA	NA
YER186C	YER186C	0	NA	NA	NA	0	NA	NA	NA	NA	NA	NA	NA	NA	NA	NA	NA	NA	NA	NA	NA	NA	NA	NA	NA	NA	NA	NA	NA	NA	NA	NA	NA	NA	NA	NA	NA	NA	NA	NA	NA	NA	NA	NA	NA	NA	NA	NA	NA
YER187W	YER187W	1	0	NA	1	NA	NA	NA	NA	NA	NA	NA	NA	NA	NA	NA	NA	NA	NA	NA	NA	NA	NA	NA	NA	NA	NA	NA	NA	NA	NA	NA	NA	NA	NA	NA	NA	NA	NA	NA	NA	NA	NA	NA	NA	NA	NA	NA	NA
YER188C-A	YER188C-A	0	NA	NA	NA	NA	NA	NA	NA	NA	NA	NA	NA	NA	NA	NA	NA	NA	NA	NA	NA	NA	NA	NA	NA	NA	NA	NA	NA	NA	NA	NA	NA	NA	NA	NA	NA	NA	NA	NA	NA	NA	NA	NA	NA	NA	NA	NA	NA
YER189W	YER189W	0	NA	NA	NA	NA	NA	NA	NA	NA	NA	NA	NA	NA	NA	NA	NA	NA	NA	NA	NA	NA	NA	NA	NA	NA	NA	NA	NA	NA	NA	NA	NA	NA	NA	NA	NA	NA	NA	NA	NA	NA	NA	NA	NA	NA	NA	NA	NA
YER190W	YER190W	0	NA	NA	0	NA	NA	NA	NA	NA	NA	NA	NA	NA	NA	NA	NA	NA	NA	NA	NA	NA	NA	NA	NA	NA	NA	NA	NA	NA	NA	NA	NA	NA	NA	NA	NA	NA	NA	NA	NA	NA	NA	NA	NA	NA	NA	NA	NA
YIL069C	YIL069C	0	NA	NA	NA	NA	NA	NA	NA	NA	NA	NA	NA	NA	NA	NA	NA	NA	NA	NA	NA	NA	NA	NA	NA	NA	NA	NA	NA	NA	NA	NA	NA	NA	NA	NA	NA	NA	NA	NA	NA	NA	NA	NA	NA	NA	NA	NA	NA
YNR073C	YNR073C	1	NA	NA	NA	NA	NA	NA	NA	NA	NA	NA	NA	NA	NA	NA	NA	NA	NA	NA	NA	NA	NA	NA	NA	NA	NA	NA	NA	NA	NA	NA	NA	NA	NA	NA	NA	NA	NA	NA	NA	NA	NA	NA	NA	NA	NA	NA	NA
YFL001W	YFL001W	0	0	0	0	0	0	1	0	0	0	0	0	1	1	0	1	0	0	0	0	0	1	0	0	1	0	0	0	0	0	0	0	0	0	0	0	0	0	1	0	0	1	0	1	0	NA	0	0
YFL002C	YFL002C	0	0	0	0	0	0	0	1	0	0	0	0	0	0	0	0	0	0	0	0	0	0	0	0	0	0	NA	0	0	0	0	0	0	0	0	0	0	1	0	1	1	0	0	0	0	0	0	0
YFL002W-A	YFL002W-A	0	NA	NA	NA	NA	NA	NA	NA	NA	NA	NA	NA	NA	NA	NA	NA	NA	NA	NA	NA	NA	NA	NA	NA	NA	NA	NA	NA	NA	NA	NA	NA	NA	NA	NA	NA	NA	NA	NA	NA	NA	NA	NA	NA	NA	NA	NA	NA
YFL002W-B	YFL002W-B	0	0	NA	NA	NA	NA	NA	NA	NA	NA	NA	NA	NA	NA	NA	NA	NA	NA	NA	NA	NA	NA	NA	NA	NA	NA	NA	NA	NA	NA	NA	NA	NA	NA	NA	NA	NA	NA	NA	NA	NA	NA	NA	NA	NA	NA	NA	NA
YFL003C	YFL003C	0	0	0	0	NA	0	0	0	NA	0	0	NA	0	0	0	0	0	0	NA	NA	NA	NA	NA	0	0	0	0	0	0	0	0	0	0	0	0	0	0	0	NA	0	0	0	NA	0	0	NA	0	0
YFL004W	YFL004W	0	0	0	0	0	0	0	0	0	0	0	NA	NA	NA	NA	NA	NA	NA	1	NA	NA	NA	NA	NA	NA	NA	NA	NA	NA	NA	NA	NA	NA	NA	0	NA	NA	NA	NA	NA	NA	NA	NA	NA	NA	NA	NA	NA
YFL005W	YFL005W	0	0	0	0	0	1	0	0	0	0	1	0	0	0	0	0	0	0	0	0	0	0	1	0	0	NA	0	0	NA	NA	0	0	0	0	0	0	0	0	0	0	0	0	NA	0	0	0	0	0
YFL007W	YFL007W	1	1	1	NA	NA	1	0	0	0	0	0	0	0	0	0	0	1	0	0	0	0	1	1	0	0	0	0	0	0	0	0	0	0	0	0	0	0	0	0	1	1	1	NA	0	0	0	0	0
YFL008W	YFL008W	0	0	0	0	NA	0	0	1	0	0	0	0	0	0	0	0	0	1	0	0	0	0	0	0	0	0	0	1	0	0	0	0	1	1	0	0	0	0	0	0	0	0	0	0	0	0	0	NA
YFL009W	YFL009W	0	0	1	0	0	0	0	0	0	0	0	0	0	0	1	1	0	0	0	0	0	0	0	0	0	0	0	0	0	0	0	0	0	0	0	0	0	0	0	0	0	0	0	0	0	0	0	0
YFL010C	YFL010C	0	0	0	0	0	0	0	0	0	0	0	0	0	0	0	0	0	1	NA	0	0	0	0	NA	NA	NA	NA	NA	NA	NA	NA	NA	NA	NA	NA	1	0	NA	NA	0	1	1	NA	NA	0	NA	0	0
YFL010W-A	YFL010W-A	0	0	NA	NA	NA	NA	NA	NA	NA	NA	NA	NA	NA	NA	NA	NA	NA	NA	NA	NA	NA	NA	NA	NA	NA	NA	NA	NA	NA	NA	NA	NA	NA	NA	NA	NA	NA	NA	NA	NA	NA	NA	NA	NA	NA	NA	NA	NA
YFL011W	YFL011W	0	0	0	0	0	0	1	0	0	0	NA	NA	NA	NA	NA	NA	NA	NA	NA	NA	NA	NA	NA	NA	NA	NA	NA	NA	NA	NA	NA	NA	NA	NA	NA	NA	NA	NA	NA	NA	NA	NA	NA	NA	NA	NA	NA	NA
YFL012W	YFL012W	0	0	NA	1	0	1	NA	NA	NA	NA	NA	NA	NA	NA	NA	NA	NA	NA	NA	NA	NA	NA	NA	NA	NA	NA	NA	NA	NA	NA	NA	NA	NA	NA	NA	NA	NA	NA	NA	NA	NA	NA	NA	NA	NA	NA	NA	NA
YFL013C	YFL013C	0	0	0	0	0	0	0	0	0	0	0	0	0	0	0	0	0	NA	0	0	0	0	0	NA	0	NA	NA	NA	NA	NA	NA	NA	NA	NA	NA	NA	NA	NA	NA	NA	NA	NA	NA	0	NA	NA	NA	0
YFL014W	YFL014W	0	0	1	1	0	1	0	0	0	0	0	NA	0	0	0	0	0	0	0	0	0	NA	0	NA	0	0	0	0	0	0	0	0	0	0	0	0	0	1	0	0	0	0	0	0	0	NA	0	0
YFL016C	YFL016C	0	0	0	0	NA	0	1	1	1	1	1	1	1	1	1	1	1	1	1	1	1	1	1	1	0	0	0	0	0	0	0	0	0	0	0	1	0	0	0	0	0	0	NA	0	0	0	0	1
YFL017C	YFL017C	0	0	0	1	0	0	0	0	0	1	0	0	0	0	0	0	0	1	0	0	0	0	1	0	0	0	0	0	0	0	0	1	0	0	NA	0	0	0	0	0	0	0	0	0	0	0	0	0
YFL017W-A	YFL017W-A	0	0	NA	NA	0	NA	0	NA	0	0	1	0	0	0	0	0	NA	NA	NA	NA	NA	NA	NA	0	0	0	0	0	NA	NA	0	0	0	0	0	0	0	0	0	0	0	0	0	0	0	NA	0	0
YFL018C	YFL018C	0	0	0	0	0	0	0	1	0	0	0	0	0	0	0	0	0	0	0	0	0	0	0	0	0	0	0	0	NA	NA	0	0	0	0	0	0	1	0	0	0	0	0	NA	0	0	0	0	0
YFL020C	YFL020C	0	0	NA	NA	NA	1	NA	NA	NA	NA	NA	NA	NA	NA	NA	NA	NA	NA	NA	NA	NA	NA	NA	NA	NA	NA	NA	NA	NA	NA	NA	NA	NA	NA	NA	NA	NA	NA	NA	NA	NA	NA	NA	NA	NA	NA	NA	NA
YFL021W	YFL021W	0	NA	0	0	NA	NA	0	NA	0	NA	0	NA	0	0	0	0	0	0	0	0	0	0	NA	NA	0	NA	NA	NA	NA	0	NA	NA	NA	NA	NA	NA	NA	NA	NA	NA	NA	NA	NA	0	0	NA	1	NA
YFL022C	YFL022C	0	0	0	0	NA	NA	0	0	0	1	0	1	1	1	1	1	1	1	0	0	0	0	0	0	0	0	0	0	0	0	0	0	0	0	0	0	0	0	0	0	0	0	0	0	0	0	0	0
YFL023W	YFL023W	0	NA	0	0	0	0	0	0	0	NA	0	0	0	0	0	NA	1	NA	0	0	0	1	0	0	0	NA	NA	NA	NA	NA	NA	NA	NA	NA	NA	NA	NA	NA	NA	0	NA	0	NA	NA	0	0	NA	NA
YFL024C	YFL024C	0	0	0	0	0	0	0	0	NA	0	0	0	0	0	0	0	1	0	0	NA	1	0	1	0	NA	NA	NA	NA	NA	NA	NA	NA	NA	NA	NA	NA	NA	NA	NA	1	1	NA	NA	NA	NA	NA	NA	NA
YFL025C	YFL025C	1	1	0	0	NA	1	1	0	0	1	0	0	NA	NA	NA	NA	0	0	0	0	0	1	0	0	0	0	0	0	0	0	0	0	0	0	0	0	1	NA	1	0	0	0	1	1	1	1	1	1
YFL026W	YFL026W	0	0	0	0	NA	0	0	0	0	0	0	0	0	0	NA	0	0	0	0	0	0	0	0	0	0	0	0	0	0	0	0	0	0	0	0	0	0	0	0	0	0	0	0	0	NA	0	NA	0
YFL027C	YFL027C	0	0	0	0	0	0	0	0	0	0	0	0	NA	NA	0	NA	NA	NA	1	0	0	NA	0	1	0	0	0	NA	NA	NA	0	0	0	0	0	NA	NA	NA	0	0	0	0	0	NA	NA	0	0	0
YFL028C	YFL028C	0	0	0	0	NA	NA	1	0	0	0	0	0	0	0	0	1	0	0	0	0	0	0	0	0	0	0	0	0	0	0	1	0	1	1	1	0	0	0	0	1	1	1	1	1	0	1	0	0
YFL029C	YFL029C	0	0	0	1	0	1	0	1	0	0	0	1	0	0	0	0	0	0	0	0	0	0	0	NA	NA	NA	NA	NA	NA	NA	NA	NA	NA	NA	NA	NA	NA	NA	NA	NA	NA	NA	NA	NA	NA	NA	NA	NA
YFL030W	YFL030W	0	0	0	0	0	1	0	0	0	0	1	NA	0	0	0	0	0	0	0	0	0	0	0	0	0	0	0	0	0	0	0	0	1	1	1	0	0	0	0	0	0	0	NA	0	0	0	0	0
YFL031W	YFL031W	0	0	0	0	0	0	0	NA	0	0	0	NA	NA	NA	NA	0	NA	NA	NA	NA	0	0	NA	NA	0	NA	NA	NA	NA	NA	NA	NA	NA	NA	0	NA	NA	NA	NA	NA	NA	NA	NA	NA	NA	0	NA	NA
YFL033C	YFL033C	0	0	0	0	NA	0	0	0	0	0	0	0	0	0	0	0	0	0	0	0	0	0	0	0	0	1	1	1	1	1	1	1	0	0	0	0	0	0	0	0	0	0	0	0	0	0	0	0
YFL034C-A	YFL034C-A	0	0	0	0	NA	0	NA	NA	NA	NA	NA	NA	NA	NA	NA	NA	NA	NA	NA	NA	NA	0	NA	1	NA	0	0	0	0	0	0	0	NA	NA	NA	NA	NA	NA	0	0	0	0	NA	0	0	0	NA	NA
YFL034C-B	YFL034C-B	1	1	1	0	0	0	0	0	0	0	0	0	1	1	1	0	0	0	0	0	0	0	0	0	0	NA	NA	NA	NA	NA	NA	NA	NA	NA	NA	NA	NA	NA	NA	NA	NA	NA	NA	NA	NA	NA	NA	NA
YFL034W	YFL034W	0	0	0	0	NA	0	0	0	0	0	0	0	0	0	0	0	0	0	0	0	NA	1	1	0	0	0	0	0	0	0	0	NA	0	0	0	1	0	NA	0	0	0	0	0	0	0	0	0	0
YFL036W	YFL036W	1	1	1	0	NA	1	1	1	1	1	1	1	1	1	1	1	1	1	1	1	1	1	1	1	0	1	1	1	1	1	1	1	0	0	0	0	0	1	1	1	1	1	1	1	1	1	0	0
YFL037W	YFL037W	1	1	1	0	0	1	0	0	0	0	0	0	0	0	0	1	0	0	0	NA	0	0	0	0	0	0	0	0	0	0	0	0	0	0	0	0	0	0	0	0	0	0	NA	0	0	0	0	0
YFL038C	YFL038C	0	0	0	0	0	1	0	0	0	0	0	1	0	0	0	0	0	0	0	0	0	0	0	NA	0	0	0	0	NA	NA	0	0	0	0	NA	0	0	0	0	NA	NA	0	NA	NA	0	0	0	0
YFL039C	YFL039C	0	0	0	0	0	0	1	1	0	0	0	0	0	0	0	0	0	0	0	0	1	0	0	0	0	0	0	0	0	0	0	0	0	0	0	0	0	0	0	0	0	0	0	0	0	0	0	0
YFL040W	YFL040W	0	1	0	0	0	0	0	0	0	0	1	0	NA	NA	NA	NA	NA	NA	NA	NA	NA	NA	NA	NA	NA	NA	NA	NA	NA	NA	NA	NA	NA	NA	NA	NA	NA	NA	NA	NA	NA	NA	NA	NA	NA	NA	NA	NA
YFL041W	YFL041W	1	1	1	1	1	1	NA	1	0	0	0	0	NA	NA	NA	NA	NA	NA	NA	NA	NA	NA	NA	NA	0	NA	NA	NA	NA	NA	NA	NA	0	0	NA	0	NA	NA	0	NA	NA	NA	NA	NA	NA	NA	NA	NA
YFL041W-A	YFL041W-A	0	0	NA	NA	NA	NA	NA	NA	NA	NA	NA	NA	NA	NA	NA	NA	NA	NA	NA	NA	NA	NA	NA	NA	NA	NA	NA	NA	NA	NA	NA	NA	NA	NA	NA	NA	NA	NA	NA	NA	NA	NA	NA	NA	NA	NA	NA	NA
YFL042C	YFL042C	0	0	0	0	NA	0	0	1	0	1	0	1	0	0	NA	0	0	0	0	0	0	0	NA	NA	NA	NA	NA	NA	NA	NA	NA	NA	NA	NA	NA	NA	NA	NA	NA	NA	NA	NA	NA	NA	NA	NA	NA	NA
YFL044C	YFL044C	0	0	0	0	NA	0	0	0	0	0	0	0	0	1	0	0	0	0	0	0	0	0	0	0	0	0	0	0	0	0	0	0	0	0	0	0	0	0	1	0	0	0	NA	0	0	0	0	0
YFL045C	YFL045C	0	0	0	0	NA	0	0	0	0	0	1	0	0	0	0	0	0	0	0	0	0	1	0	0	0	0	0	0	0	0	0	0	0	0	0	0	0	0	0	0	0	0	NA	0	0	0	0	0
YFL046W	YFL046W	0	0	0	0	0	0	0	0	0	0	1	1	0	0	0	0	0	0	0	0	1	0	0	0	0	0	NA	0	0	0	0	0	0	0	0	0	1	0	0	1	1	0	0	0	0	0	0	0
YFL047W	YFL047W	1	1	1	0	NA	0	0	0	0	1	0	0	0	0	0	0	0	1	0	0	0	0	0	0	0	0	0	0	0	0	0	0	1	1	1	0	0	0	0	0	0	0	0	0	0	0	0	0
YFL048C	YFL048C	1	1	1	1	NA	1	0	0	0	0	0	0	0	0	0	0	NA	1	NA	NA	NA	NA	NA	NA	NA	NA	NA	NA	NA	NA	NA	NA	NA	NA	NA	NA	NA	NA	NA	NA	NA	0	0	NA	NA	NA	NA	NA
YFL049W	YFL049W	0	NA	0	0	NA	1	0	0	0	0	0	1	NA	NA	NA	NA	NA	NA	NA	NA	NA	NA	0	NA	NA	NA	NA	NA	NA	NA	NA	NA	NA	NA	NA	NA	NA	NA	NA	NA	NA	NA	NA	NA	NA	NA	NA	NA
YFL050C	YFL050C	0	0	0	NA	NA	NA	0	0	0	0	0	0	1	1	0	0	0	0	0	0	0	0	0	0	0	0	0	NA	0	NA	NA	NA	0	0	NA	1	1	1	NA	0	0	1	NA	NA	0	NA	0	NA
YFL051C	YFL051C	0	NA	NA	NA	NA	NA	NA	NA	NA	NA	NA	NA	NA	NA	NA	NA	NA	NA	NA	NA	NA	NA	NA	NA	NA	NA	NA	NA	NA	NA	NA	NA	NA	NA	NA	NA	NA	NA	NA	NA	NA	NA	NA	NA	NA	NA	NA	NA
YFL052W	YFL052W	0	0	0	0	1	0	NA	NA	NA	NA	NA	NA	0	0	0	1	0	NA	1	1	0	NA	0	0	NA	NA	NA	NA	NA	NA	NA	NA	NA	NA	NA	NA	NA	NA	0	0	0	0	0	1	0	0	0	0
YFL053W	YFL053W	0	0	0	0	NA	0	NA	NA	0	NA	NA	NA	0	0	0	0	0	0	0	0	0	0	0	0	NA	NA	NA	NA	NA	NA	NA	NA	0	0	NA	0	0	0	NA	0	0	0	NA	0	0	0	NA	NA
YFL054C	YFL054C	0	0	0	0	NA	0	NA	NA	0	NA	NA	NA	NA	NA	NA	NA	NA	NA	NA	NA	NA	NA	NA	NA	NA	NA	NA	NA	NA	NA	NA	0	NA	NA	NA	NA	NA	NA	0	1	1	0	NA	0	1	0	0	NA
YFL055W	YFL055W	0	NA	0	0	1	NA	NA	NA	0	0	0	NA	1	1	0	0	0	1	0	0	0	0	0	0	NA	0	0	0	NA	NA	0	1	NA	NA	0	NA	NA	0	NA	0	0	0	NA	0	0	0	NA	0
YFL056C	YFL056C	0	NA	NA	NA	NA	NA	NA	NA	NA	NA	NA	NA	NA	NA	NA	NA	NA	NA	NA	NA	NA	NA	NA	NA	NA	NA	NA	NA	NA	NA	NA	NA	NA	NA	NA	NA	0	NA	NA	NA	NA	NA	NA	NA	0	NA	NA	NA
YFL057C	YFL057C	0	NA	NA	NA	NA	NA	NA	NA	NA	NA	NA	NA	NA	NA	NA	NA	NA	NA	NA	NA	NA	NA	NA	NA	NA	NA	NA	NA	NA	NA	NA	NA	NA	NA	NA	NA	NA	NA	NA	NA	NA	NA	NA	NA	NA	NA	NA	NA
YFL058W	YFL058W	0	NA	0	NA	NA	NA	NA	NA	NA	NA	NA	NA	NA	NA	NA	NA	NA	NA	NA	NA	NA	NA	NA	NA	NA	NA	NA	NA	NA	NA	NA	NA	NA	NA	NA	NA	NA	NA	NA	NA	NA	NA	NA	NA	NA	NA	NA	NA
YFL059W	YFL059W	1	NA	NA	NA	NA	NA	NA	NA	NA	1	NA	NA	NA	NA	NA	NA	NA	1	NA	NA	NA	NA	NA	NA	NA	NA	NA	NA	NA	NA	NA	NA	NA	NA	NA	NA	NA	NA	NA	NA	NA	NA	NA	NA	NA	NA	NA	NA
YFL060C	YFL060C	0	NA	0	NA	NA	NA	NA	NA	NA	NA	NA	NA	NA	NA	NA	NA	NA	NA	NA	NA	NA	NA	NA	NA	NA	NA	NA	NA	NA	NA	NA	NA	NA	NA	NA	NA	NA	NA	NA	NA	NA	NA	NA	NA	NA	NA	NA	NA
YFL061W	YFL061W	0	0	0	NA	NA	NA	NA	NA	NA	NA	NA	NA	0	0	0	0	0	0	NA	0	0	0	NA	NA	NA	0	0	0	1	0	0	0	0	0	0	0	NA	NA	0	0	0	0	0	NA	0	0	NA	NA
YFL062W	YFL062W	0	NA	NA	NA	NA	NA	NA	NA	NA	NA	NA	NA	NA	NA	NA	NA	NA	NA	NA	NA	NA	NA	NA	NA	NA	NA	NA	NA	NA	NA	NA	NA	NA	NA	NA	NA	NA	NA	NA	NA	NA	NA	NA	NA	NA	NA	NA	NA
YFL064C	YFL064C	0	NA	NA	NA	NA	NA	NA	NA	0	NA	NA	NA	NA	NA	NA	NA	NA	NA	NA	NA	NA	NA	NA	NA	NA	NA	NA	NA	NA	NA	NA	NA	NA	NA	NA	NA	NA	NA	NA	NA	NA	NA	NA	NA	NA	NA	NA	NA
YFL065C	YFL065C	0	NA	NA	NA	NA	NA	NA	NA	NA	NA	NA	NA	NA	NA	NA	NA	NA	NA	NA	NA	NA	NA	NA	NA	NA	NA	NA	NA	NA	NA	NA	NA	NA	NA	NA	NA	NA	NA	NA	NA	NA	NA	NA	NA	NA	NA	NA	NA
YFL066C	YFL066C	0	NA	0	NA	NA	NA	NA	NA	0	NA	NA	NA	NA	NA	0	NA	NA	NA	NA	NA	NA	NA	NA	NA	NA	NA	NA	NA	NA	NA	NA	NA	NA	NA	NA	NA	NA	NA	NA	NA	NA	NA	NA	NA	NA	NA	NA	NA
YFL067W	YFL067W	0	NA	NA	NA	NA	NA	NA	NA	NA	NA	NA	NA	NA	NA	NA	NA	NA	NA	NA	NA	NA	NA	NA	NA	NA	NA	NA	NA	NA	NA	NA	NA	NA	NA	NA	NA	NA	NA	NA	NA	NA	NA	NA	NA	NA	NA	NA	NA
YFL068W	YFL068W	0	NA	NA	NA	NA	NA	NA	NA	NA	NA	NA	NA	NA	NA	NA	NA	NA	NA	NA	NA	NA	NA	NA	NA	NA	NA	NA	NA	NA	NA	NA	NA	NA	NA	NA	NA	NA	NA	NA	NA	NA	NA	NA	NA	NA	NA	NA	NA
YFR001W	YFR001W	0	0	0	0	0	0	0	0	0	1	0	0	0	0	0	0	0	0	0	0	0	0	1	NA	NA	0	0	0	0	0	0	0	0	0	0	NA	NA	NA	NA	NA	NA	NA	NA	0	0	0	NA	NA
YFR002W	YFR002W	0	0	0	0	0	0	0	0	0	0	1	0	0	0	0	0	0	1	0	0	0	1	0	0	0	0	0	0	0	0	0	0	0	0	NA	0	0	0	0	0	0	0	0	0	0	0	0	0
YFR003C	YFR003C	0	0	0	0	0	0	0	0	0	0	1	0	0	0	0	0	0	0	0	0	0	0	0	0	0	0	0	0	NA	NA	0	0	1	1	NA	0	NA	NA	NA	NA	NA	0	0	NA	NA	0	0	0
YFR004W	YFR004W	0	0	0	0	NA	0	0	0	0	0	0	0	0	0	0	0	0	0	0	0	0	0	0	0	0	0	0	1	0	0	1	0	0	0	0	0	0	0	0	0	0	0	0	1	0	0	0	0
YFR005C	YFR005C	0	0	0	0	0	0	1	0	0	0	0	0	NA	NA	0	0	NA	NA	NA	0	0	0	0	0	0	0	0	0	0	0	0	0	0	0	0	0	0	NA	0	0	0	1	0	0	0	0	0	0
YFR006W	YFR006W	0	0	0	0	0	0	0	0	0	0	1	0	0	0	0	0	0	0	0	0	0	0	0	0	0	1	1	1	1	1	1	1	0	0	0	0	0	1	0	0	0	0	NA	0	0	0	0	0
YFR007W	YFR007W	1	1	0	1	0	0	NA	0	0	0	0	1	0	0	0	0	0	0	0	0	0	0	0	0	0	0	0	0	0	0	0	0	0	0	0	NA	0	0	0	0	0	0	0	0	0	1	0	0
YFR008W	YFR008W	0	0	0	0	0	0	0	0	0	0	0	0	NA	NA	NA	NA	NA	NA	NA	NA	NA	NA	NA	NA	NA	NA	NA	NA	NA	NA	NA	NA	NA	NA	NA	NA	NA	NA	NA	NA	NA	NA	NA	NA	NA	NA	NA	NA
YFR009W	YFR009W	0	0	0	0	NA	0	0	0	0	0	1	0	0	0	0	0	0	1	0	0	0	0	0	0	0	0	0	0	0	0	0	0	0	0	0	0	0	0	0	0	0	0	NA	0	0	0	0	0
YFR010W	YFR010W	0	0	0	0	0	0	0	1	0	0	0	0	1	1	1	0	0	0	0	0	0	1	0	NA	0	0	0	0	0	0	0	0	0	0	1	0	0	0	0	0	0	0	0	0	0	0	0	0
YFR011C	YFR011C	1	1	0	1	1	1	0	1	0	0	0	0	0	0	0	NA	NA	NA	0	NA	0	0	0	NA	0	0	0	0	0	NA	0	0	0	0	0	NA	0	0	0	NA	NA	NA	NA	0	0	0	1	1
YFR012W	YFR012W	0	0	NA	NA	NA	NA	NA	NA	NA	NA	NA	NA	NA	NA	NA	NA	NA	NA	NA	NA	NA	NA	NA	NA	NA	NA	NA	NA	NA	NA	NA	NA	NA	NA	NA	NA	NA	NA	NA	NA	NA	NA	NA	NA	NA	NA	NA	NA
YFR012W-A	YFR012W-A	0	0	NA	NA	NA	NA	NA	NA	NA	NA	NA	NA	NA	NA	NA	NA	NA	NA	NA	NA	NA	NA	NA	NA	NA	NA	NA	NA	NA	NA	NA	NA	NA	NA	NA	NA	NA	NA	NA	NA	NA	NA	NA	NA	NA	NA	NA	NA
YFR013W	YFR013W	0	0	0	0	NA	0	0	0	0	0	0	0	NA	NA	0	0	NA	NA	NA	0	1	NA	NA	NA	NA	NA	NA	NA	NA	NA	NA	NA	NA	NA	NA	NA	NA	NA	NA	NA	NA	NA	NA	NA	NA	NA	NA	NA
YFR014C	YFR014C	0	0	0	0	NA	0	NA	NA	NA	NA	NA	NA	0	0	0	0	0	0	0	0	0	0	0	0	0	0	0	0	0	0	0	0	NA	NA	NA	NA	NA	0	0	0	0	0	0	0	0	0	0	0
YFR015C	YFR015C	0	0	0	0	NA	0	0	0	NA	0	0	NA	NA	NA	NA	NA	NA	NA	NA	NA	NA	NA	NA	NA	NA	NA	NA	NA	NA	NA	NA	NA	NA	NA	NA	NA	NA	NA	NA	NA	NA	NA	NA	NA	NA	NA	NA	NA
YFR016C	YFR016C	1	1	1	1	NA	1	0	0	0	NA	NA	0	0	0	NA	NA	0	0	0	0	0	NA	1	NA	NA	NA	NA	NA	NA	NA	NA	NA	NA	NA	NA	NA	NA	NA	NA	NA	NA	NA	NA	NA	NA	NA	NA	NA
YFR017C	YFR017C	0	0	1	0	0	1	0	1	0	0	NA	NA	NA	NA	NA	NA	NA	NA	NA	NA	NA	NA	NA	NA	NA	NA	NA	NA	NA	NA	NA	NA	NA	NA	NA	NA	NA	NA	NA	NA	NA	NA	NA	NA	NA	NA	NA	NA
YFR018C	YFR018C	0	0	0	0	NA	NA	0	1	0	0	1	0	NA	NA	NA	NA	NA	NA	NA	NA	NA	NA	0	NA	0	0	0	0	0	0	0	0	1	1	0	1	0	1	0	0	0	0	0	0	0	0	0	0
YFR019W	YFR019W	0	0	0	0	NA	0	0	0	NA	0	0	0	0	0	0	1	0	1	0	0	0	0	0	NA	0	0	0	0	0	0	0	0	0	0	1	0	1	0	0	0	0	1	NA	0	0	0	0	0
YFR021W	YFR021W	0	0	0	0	0	0	0	0	0	0	0	0	0	0	0	0	0	0	0	0	0	0	1	0	0	0	0	0	0	0	0	0	0	0	0	0	0	0	0	0	0	0	NA	0	0	0	0	0
YFR022W	YFR022W	1	1	0	1	NA	0	NA	NA	NA	NA	NA	0	0	0	0	NA	NA	0	NA	NA	NA	NA	NA	NA	0	1	1	1	NA	NA	1	0	0	0	0	NA	NA	NA	NA	NA	NA	NA	NA	NA	NA	NA	0	0
YFR023W	YFR023W	0	0	0	0	NA	0	0	0	0	0	0	0	NA	NA	NA	NA	NA	NA	NA	NA	NA	NA	NA	NA	NA	NA	NA	NA	NA	NA	NA	NA	NA	NA	NA	NA	NA	NA	NA	NA	NA	NA	NA	NA	NA	NA	NA	NA
YFR024C-A	YFR024C-A	1	1	1	1	NA	1	0	0	NA	NA	0	NA	NA	NA	NA	NA	NA	NA	NA	NA	NA	NA	NA	NA	NA	NA	NA	NA	NA	NA	0	NA	0	0	0	NA	NA	NA	NA	NA	NA	NA	NA	NA	NA	NA	NA	NA
YFR025C	YFR025C	1	1	0	0	NA	0	0	0	NA	0	0	0	0	0	0	0	0	0	0	0	NA	0	1	0	0	0	NA	0	0	0	0	0	0	0	0	0	0	0	0	0	0	1	NA	0	0	0	0	0
YFR026C	YFR026C	0	NA	NA	NA	NA	NA	NA	NA	NA	NA	NA	NA	NA	NA	NA	NA	NA	NA	NA	NA	NA	NA	NA	NA	NA	NA	NA	NA	NA	NA	NA	NA	NA	NA	NA	NA	NA	NA	NA	NA	NA	NA	NA	NA	NA	NA	NA	NA
YFR027W	YFR027W	0	0	0	0	0	0	0	0	NA	0	0	0	0	0	0	0	0	0	0	0	0	0	0	0	0	NA	0	NA	0	0	NA	0	0	0	0	0	0	0	0	0	0	0	NA	0	0	0	0	0
YFR028C	YFR028C	0	0	0	0	NA	0	0	0	0	0	0	0	0	0	0	0	0	0	0	0	0	0	0	0	0	0	0	0	0	0	0	0	0	0	0	0	0	0	0	0	0	0	0	0	0	0	0	0
YFR029W	YFR029W	0	0	0	0	NA	1	0	0	0	0	0	0	0	0	0	0	0	0	0	0	0	0	0	NA	NA	NA	NA	NA	NA	NA	NA	NA	NA	NA	NA	NA	NA	NA	NA	NA	NA	NA	NA	NA	NA	NA	NA	NA
YFR030W	YFR030W	0	0	0	1	NA	0	0	0	0	0	0	0	0	0	0	1	0	NA	NA	0	0	0	0	NA	0	NA	NA	NA	NA	NA	NA	NA	0	0	0	0	0	1	0	0	0	0	0	0	0	0	0	0
YFR031C	YFR031C	0	0	0	0	NA	0	0	0	0	0	0	0	0	0	0	0	0	0	0	0	0	0	1	0	0	0	0	0	0	0	0	0	0	0	0	0	0	0	0	0	0	0	0	0	0	0	0	0
YFR032C	YFR032C	0	0	0	0	0	0	0	0	0	0	0	0	0	0	0	NA	NA	NA	NA	NA	0	NA	NA	NA	NA	NA	NA	NA	NA	NA	NA	NA	NA	NA	NA	NA	NA	NA	NA	NA	NA	NA	NA	NA	NA	NA	NA	NA
YFR032C-A	YFR032C-A	0	0	NA	NA	0	0	0	0	NA	0	0	0	0	0	NA	0	0	0	0	0	0	0	NA	0	0	0	0	0	NA	NA	0	0	0	0	0	0	0	0	0	0	0	0	NA	NA	0	NA	0	0
YFR032C-B	YFR032C-B	0	0	NA	NA	NA	NA	NA	NA	NA	NA	NA	NA	NA	NA	NA	NA	NA	NA	NA	NA	NA	NA	NA	NA	NA	NA	NA	NA	NA	NA	NA	NA	NA	NA	NA	NA	NA	NA	NA	NA	NA	NA	NA	NA	NA	NA	NA	NA
YFR033C	YFR033C	0	0	0	0	0	0	1	0	0	0	0	0	1	1	0	NA	NA	NA	NA	NA	0	0	0	0	NA	NA	0	0	0	0	NA	0	0	0	0	0	0	0	0	0	0	0	NA	0	0	NA	0	0
YFR034C	YFR034C	0	0	0	0	0	NA	1	0	NA	NA	NA	0	NA	NA	NA	NA	NA	NA	NA	NA	NA	NA	NA	NA	NA	NA	NA	NA	NA	NA	NA	NA	NA	NA	NA	NA	NA	NA	NA	NA	NA	NA	NA	NA	NA	NA	NA	NA
YFR035C	YFR035C	1	1	NA	NA	NA	NA	NA	NA	NA	NA	NA	NA	NA	NA	NA	NA	NA	NA	NA	NA	NA	NA	NA	NA	NA	NA	NA	NA	NA	NA	NA	NA	NA	NA	NA	NA	NA	NA	NA	NA	NA	NA	NA	NA	NA	NA	NA	NA
YFR036W	YFR036W	0	0	0	0	NA	0	NA	0	NA	NA	NA	NA	NA	NA	NA	NA	NA	NA	NA	NA	NA	NA	NA	NA	NA	NA	NA	NA	NA	NA	NA	NA	NA	NA	NA	NA	NA	NA	NA	NA	NA	NA	NA	NA	NA	NA	NA	NA
YFR037C	YFR037C	0	0	0	0	NA	0	1	0	0	0	0	0	0	0	0	0	0	0	0	0	0	0	0	0	NA	NA	NA	NA	NA	NA	0	0	0	0	0	0	0	NA	0	0	0	0	0	0	0	0	NA	0
YFR038W	YFR038W	1	1	0	0	NA	0	0	0	0	0	0	0	1	1	1	0	0	0	0	0	0	0	NA	0	0	0	0	0	0	0	0	0	1	1	0	1	0	0	1	0	0	0	0	0	0	0	0	0
YFR039C	YFR039C	1	1	0	0	NA	0	1	0	NA	NA	NA	NA	NA	NA	NA	NA	NA	NA	NA	NA	NA	NA	NA	NA	NA	NA	NA	NA	NA	NA	NA	NA	NA	NA	NA	NA	NA	NA	NA	NA	NA	NA	NA	NA	NA	NA	NA	NA
YFR040W	YFR040W	1	1	0	1	NA	0	1	1	0	1	0	1	NA	NA	NA	NA	NA	NA	NA	NA	NA	NA	NA	NA	NA	NA	NA	NA	NA	NA	NA	NA	NA	NA	NA	NA	NA	NA	NA	NA	NA	NA	NA	NA	NA	NA	NA	NA
YFR041C	YFR041C	0	0	0	0	0	0	1	0	0	0	0	0	0	0	0	0	0	0	0	0	0	1	0	0	0	0	0	0	NA	NA	0	1	0	0	0	0	1	0	0	0	0	0	NA	0	0	0	0	0
YFR042W	YFR042W	1	1	NA	NA	0	NA	0	0	0	0	0	0	0	0	0	0	0	NA	NA	0	NA	NA	NA	NA	NA	NA	NA	NA	NA	NA	NA	NA	NA	NA	NA	NA	NA	NA	NA	NA	NA	NA	NA	NA	NA	NA	NA	NA
YFR043C	YFR043C	0	0	0	0	0	0	0	0	0	0	0	0	0	0	0	0	0	NA	0	0	NA	0	NA	0	NA	NA	NA	NA	NA	NA	NA	NA	NA	NA	NA	NA	NA	NA	NA	NA	NA	NA	NA	NA	NA	NA	NA	NA
YFR044C	YFR044C	1	1	0	1	0	0	0	0	0	0	0	0	0	0	0	0	0	0	0	0	0	0	0	0	0	0	0	NA	0	0	NA	1	0	0	1	0	0	0	0	0	0	0	NA	0	NA	0	0	0
YFR045W	YFR045W	1	1	1	1	1	1	NA	1	0	1	1	1	1	1	1	1	0	NA	0	1	1	NA	1	NA	NA	NA	NA	NA	NA	NA	NA	NA	NA	NA	NA	NA	NA	NA	NA	NA	NA	NA	NA	NA	NA	NA	NA	NA
YFR046C	YFR046C	0	0	0	0	0	0	NA	0	NA	0	NA	NA	NA	NA	NA	NA	NA	NA	NA	NA	NA	NA	NA	NA	NA	NA	NA	NA	NA	NA	NA	NA	NA	NA	NA	NA	NA	NA	NA	NA	NA	NA	NA	NA	NA	NA	NA	NA
YFR047C	YFR047C	0	0	0	0	0	0	NA	NA	1	0	NA	0	0	0	0	0	1	1	0	1	NA	0	0	0	0	1	1	1	1	1	1	1	1	1	0	0	0	1	0	0	0	0	NA	0	0	0	0	0
YFR048W	YFR048W	0	0	1	0	0	0	0	0	0	0	NA	1	0	0	0	0	0	0	0	0	0	0	0	0	0	0	0	0	0	0	0	0	0	0	0	1	0	0	0	0	0	0	0	0	1	1	0	0
YFR049W	YFR049W	0	0	NA	NA	1	NA	0	0	0	0	0	0	NA	NA	0	NA	NA	NA	NA	NA	NA	NA	NA	NA	NA	0	0	0	0	0	NA	0	0	0	NA	NA	NA	NA	NA	NA	NA	NA	NA	NA	NA	NA	NA	NA
YFR050C	YFR050C	0	0	0	0	0	0	0	0	0	1	1	0	0	0	0	0	0	1	0	0	0	0	0	0	0	0	0	0	0	0	0	0	0	0	NA	0	0	0	0	0	0	0	0	0	0	0	0	0
YFR051C	YFR051C	0	0	0	0	NA	0	1	0	0	0	0	0	0	0	0	1	0	1	0	0	0	0	1	0	NA	0	0	0	0	0	0	0	0	0	0	0	0	0	0	0	0	0	0	0	0	0	0	0
YFR052W	YFR052W	1	1	1	1	1	1	0	0	0	0	0	0	0	0	0	0	0	0	0	0	0	0	1	1	0	0	0	0	0	0	0	1	0	0	0	0	0	0	0	0	0	0	NA	NA	0	0	0	0
YFR053C	YFR053C	1	1	1	1	1	0	NA	NA	0	NA	0	0	0	0	0	0	NA	NA	0	NA	1	0	0	NA	NA	NA	NA	NA	NA	NA	NA	NA	NA	NA	NA	0	0	0	0	1	1	1	NA	0	0	0	0	NA
YFR055W	YFR055W	0	0	0	1	NA	0	NA	NA	NA	NA	NA	NA	NA	NA	NA	NA	NA	NA	NA	NA	NA	NA	NA	NA	NA	NA	NA	NA	NA	NA	NA	NA	NA	NA	NA	NA	NA	NA	NA	NA	NA	NA	NA	NA	NA	NA	NA	NA
YFR057W	YFR057W	0	0	NA	NA	NA	NA	NA	NA	NA	NA	NA	NA	NA	NA	NA	NA	NA	NA	NA	NA	NA	NA	NA	NA	NA	NA	NA	NA	NA	NA	NA	NA	NA	NA	NA	NA	NA	NA	NA	NA	NA	NA	NA	NA	NA	NA	NA	NA
YGR161W-A	YGR161W-A	0	NA	NA	NA	NA	NA	NA	NA	NA	NA	NA	NA	NA	NA	NA	NA	NA	NA	NA	NA	NA	NA	NA	NA	NA	NA	NA	NA	NA	NA	NA	NA	NA	NA	NA	NA	NA	NA	NA	NA	NA	NA	NA	NA	NA	NA	NA	NA
YGR161W-B	YGR161W-B	0	NA	NA	NA	NA	NA	NA	NA	NA	NA	NA	NA	NA	NA	NA	NA	NA	NA	NA	NA	NA	NA	NA	NA	NA	NA	NA	NA	NA	NA	NA	NA	NA	NA	NA	NA	NA	NA	NA	NA	NA	NA	NA	NA	NA	NA	NA	NA
YNL335W	YNL335W	0	NA	NA	NA	NA	NA	NA	NA	NA	NA	NA	NA	NA	NA	NA	NA	NA	NA	NA	NA	NA	NA	NA	NA	NA	NA	NA	NA	NA	NA	NA	NA	NA	NA	NA	NA	NA	NA	NA	NA	NA	NA	NA	NA	NA	NA	NA	NA
YPR202W	YPR202W	0	NA	NA	NA	NA	NA	NA	NA	NA	NA	NA	NA	NA	NA	NA	NA	NA	NA	NA	NA	NA	NA	NA	NA	NA	NA	NA	NA	NA	NA	NA	NA	NA	NA	NA	NA	NA	NA	NA	NA	NA	NA	NA	NA	NA	NA	NA	NA
YGL001C	YGL001C	1	1	1	0	1	1	0	0	0	0	1	0	0	0	0	0	0	1	0	0	0	1	0	0	0	1	1	0	0	0	0	0	0	0	0	0	0	0	0	1	0	0	0	0	0	1	0	1
YGL002W	YGL002W	0	0	0	0	1	1	NA	1	NA	NA	0	0	NA	NA	NA	NA	NA	NA	NA	NA	NA	NA	0	0	0	0	0	1	0	0	0	0	0	0	0	NA	0	0	0	NA	NA	NA	NA	NA	0	0	0	0
YGL003C	YGL003C	0	0	0	0	0	0	0	0	0	0	0	1	0	0	0	0	0	1	0	0	0	0	0	0	0	0	0	0	0	0	0	0	0	0	0	0	0	0	0	0	0	0	NA	0	0	0	0	0
YGL004C	YGL004C	0	0	0	0	0	0	0	0	0	0	1	0	NA	NA	NA	NA	NA	NA	0	0	0	NA	NA	NA	NA	NA	NA	NA	NA	NA	NA	NA	NA	NA	NA	NA	NA	NA	NA	NA	NA	NA	NA	NA	NA	NA	NA	NA
YGL005C	YGL005C	0	0	0	0	0	0	0	1	1	1	0	0	0	0	0	0	0	1	0	0	0	0	NA	NA	NA	NA	NA	NA	NA	NA	NA	NA	NA	NA	NA	NA	NA	NA	NA	NA	NA	NA	NA	NA	NA	NA	NA	NA
YGL006W	YGL006W	0	0	0	0	0	0	0	0	0	0	0	1	0	0	0	0	0	0	0	0	0	1	0	0	0	0	1	0	0	0	0	1	0	0	0	0	0	0	0	0	0	1	1	1	1	1	0	0
YGL006W-A	YGL006W-A	0	NA	NA	NA	NA	NA	NA	NA	NA	NA	NA	NA	NA	NA	NA	NA	NA	NA	NA	NA	NA	NA	NA	NA	NA	NA	NA	NA	NA	NA	NA	NA	NA	NA	NA	NA	NA	NA	NA	NA	NA	NA	NA	NA	NA	NA	NA	NA
YGL007C-A	YGL007C-A	0	0	NA	NA	NA	NA	NA	NA	NA	NA	NA	NA	NA	NA	NA	NA	NA	NA	NA	NA	NA	NA	NA	NA	NA	NA	NA	NA	NA	NA	NA	NA	NA	NA	NA	NA	NA	NA	NA	NA	NA	NA	NA	NA	NA	NA	NA	NA
YGL008C	YGL008C	0	0	0	0	NA	0	0	NA	NA	NA	NA	NA	NA	NA	NA	NA	NA	NA	NA	NA	NA	NA	NA	NA	NA	NA	NA	NA	NA	NA	NA	NA	NA	NA	NA	NA	NA	NA	0	NA	NA	NA	NA	NA	NA	NA	NA	NA
YGL009C	YGL009C	0	0	0	1	NA	0	0	0	0	0	0	0	0	0	0	0	0	1	0	0	0	1	0	0	0	0	0	0	0	0	0	0	0	0	NA	0	0	0	0	0	0	0	0	0	0	0	0	0
YGL010W	YGL010W	0	0	NA	NA	0	NA	0	0	0	1	0	0	0	0	0	0	0	1	0	0	0	0	0	0	0	0	0	0	0	0	0	0	0	0	0	1	0	0	0	0	0	0	NA	0	0	0	0	0
YGL011C	YGL011C	0	0	1	0	1	0	0	0	0	0	1	0	0	0	0	0	0	0	0	0	0	0	0	0	0	0	0	0	0	0	0	0	0	0	0	0	0	1	0	0	0	0	NA	NA	0	0	0	0
YGL012W	YGL012W	1	1	1	1	NA	1	0	0	0	0	0	0	0	0	0	1	0	0	0	0	0	0	0	1	1	0	0	0	0	0	0	0	0	0	0	0	0	0	0	0	0	0	1	0	0	0	0	0
YGL013C	YGL013C	0	0	0	0	NA	0	1	0	NA	NA	NA	NA	NA	NA	NA	NA	0	NA	NA	NA	NA	NA	NA	NA	NA	NA	NA	NA	NA	NA	NA	NA	NA	NA	NA	NA	NA	NA	NA	NA	NA	NA	NA	NA	NA	NA	NA	NA
YGL014W	YGL014W	0	0	NA	0	NA	0	0	0	0	0	0	0	0	0	0	0	NA	0	NA	NA	1	0	NA	NA	NA	0	NA	NA	NA	NA	NA	NA	NA	NA	NA	NA	NA	NA	NA	NA	NA	NA	NA	NA	NA	NA	NA	NA
YGL015C	YGL015C	0	0	0	NA	1	0	NA	NA	NA	NA	NA	NA	NA	NA	NA	NA	NA	NA	NA	NA	NA	NA	NA	NA	NA	NA	NA	NA	NA	NA	NA	NA	NA	NA	NA	NA	NA	NA	NA	NA	NA	NA	NA	NA	NA	NA	NA	NA
YGL016W	YGL016W	0	0	0	0	0	1	0	0	0	0	0	0	0	0	0	0	0	0	1	NA	0	1	0	0	0	0	0	0	0	0	0	0	1	1	0	0	0	NA	0	0	0	0	NA	0	NA	NA	0	0
YGL017W	YGL017W	0	0	0	0	0	0	0	1	0	0	0	0	0	0	0	0	0	0	1	0	0	0	0	0	NA	NA	NA	NA	NA	NA	NA	NA	0	0	NA	0	0	NA	0	NA	NA	NA	NA	NA	NA	NA	NA	NA
YGL018C	YGL018C	1	1	1	1	1	1	1	1	0	0	0	0	0	0	0	0	0	1	NA	0	0	0	1	1	0	1	1	1	1	1	1	1	0	0	NA	0	0	0	0	0	0	0	0	0	0	0	NA	0
YGL019W	YGL019W	0	0	0	0	0	0	0	0	0	0	0	0	0	0	0	0	0	0	0	0	0	0	0	0	NA	NA	NA	0	0	0	0	0	0	0	0	0	0	0	0	0	0	0	0	0	0	0	0	0
YGL020C	YGL020C	0	1	1	1	0	0	0	0	0	0	0	0	0	0	0	0	1	0	0	NA	0	0	NA	NA	NA	NA	NA	NA	NA	NA	NA	NA	NA	NA	NA	NA	NA	NA	NA	NA	NA	NA	NA	NA	NA	NA	NA	NA
YGL021W	YGL021W	0	0	0	1	0	0	0	0	0	0	0	0	NA	NA	NA	NA	NA	NA	NA	NA	NA	NA	NA	NA	NA	NA	NA	NA	NA	NA	NA	NA	NA	NA	NA	NA	NA	NA	NA	NA	NA	NA	NA	NA	NA	NA	NA	NA
YGL022W	YGL022W	0	NA	0	0	NA	0	0	1	0	1	0	0	0	0	0	0	0	NA	0	0	0	0	0	0	0	0	0	0	0	0	0	0	0	0	0	0	0	0	0	0	0	0	0	0	0	0	0	0
YGL023C	YGL023C	0	0	0	0	NA	0	0	0	NA	0	0	1	0	0	0	0	0	NA	0	0	0	0	NA	NA	0	NA	NA	NA	NA	0	NA	NA	NA	NA	0	NA	0	0	0	0	0	0	NA	0	NA	NA	NA	NA
YGL025C	YGL025C	0	0	0	0	0	0	0	0	0	0	NA	1	NA	NA	NA	NA	NA	NA	NA	NA	NA	NA	NA	NA	NA	NA	NA	NA	NA	NA	NA	NA	NA	NA	NA	NA	NA	NA	NA	NA	NA	NA	NA	NA	NA	NA	NA	NA
YGL026C	YGL026C	0	0	0	0	0	0	0	0	0	0	0	0	0	0	0	1	0	0	0	0	1	0	0	1	0	0	0	0	0	0	0	0	0	0	1	0	0	0	0	0	0	0	0	0	0	0	0	0
YGL027C	YGL027C	0	0	0	0	0	0	0	1	0	0	0	0	0	NA	0	0	0	0	0	0	0	0	0	0	0	0	0	0	0	0	0	0	0	0	0	0	0	0	0	0	0	0	0	0	0	0	0	0
YGL028C	YGL028C	0	0	0	0	0	0	0	0	NA	0	0	NA	0	0	0	0	0	0	0	NA	0	0	0	0	0	0	NA	0	0	0	0	0	0	0	0	NA	0	0	0	NA	0	0	NA	0	0	0	1	0
YGL029W	YGL029W	0	0	0	0	0	0	0	0	0	0	1	0	0	0	0	0	0	0	0	NA	0	0	NA	0	NA	0	0	0	0	NA	0	0	0	NA	NA	0	0	1	0	0	0	0	0	1	1	1	0	0
YGL030W	YGL030W	1	NA	0	0	NA	0	0	0	NA	0	0	0	1	1	1	NA	0	0	NA	0	0	0	0	1	0	0	0	0	0	0	0	0	0	0	0	0	0	0	0	0	0	0	NA	0	0	0	0	0
YGL031C	YGL031C	1	1	0	NA	0	NA	0	0	0	0	0	NA	NA	NA	NA	NA	0	NA	NA	NA	NA	0	1	NA	0	0	0	0	0	0	0	0	NA	NA	NA	NA	NA	NA	0	NA	NA	NA	NA	NA	NA	NA	0	0
YGL032C	YGL032C	0	0	NA	NA	0	NA	0	0	0	0	NA	NA	NA	NA	NA	NA	NA	NA	NA	NA	NA	NA	NA	NA	NA	NA	NA	NA	NA	NA	NA	NA	NA	NA	NA	NA	NA	NA	NA	NA	NA	NA	NA	NA	NA	NA	NA	NA
YGL033W	YGL033W	0	0	0	0	NA	0	0	0	0	0	0	0	0	0	0	0	NA	NA	NA	NA	0	NA	NA	NA	NA	0	0	0	NA	NA	0	0	0	NA	NA	NA	NA	NA	NA	NA	NA	NA	NA	NA	NA	NA	NA	0
YGL035C	YGL035C	0	0	0	0	0	0	0	0	NA	0	0	0	0	0	0	0	NA	0	0	0	0	NA	0	NA	0	NA	0	NA	NA	NA	0	NA	NA	NA	0	NA	NA	NA	NA	NA	NA	0	0	NA	NA	NA	NA	NA
YGL036W	YGL036W	0	0	0	0	0	0	0	0	0	0	0	0	NA	NA	NA	NA	NA	NA	NA	NA	NA	NA	NA	NA	NA	NA	NA	NA	NA	NA	NA	NA	NA	NA	NA	NA	NA	NA	NA	NA	NA	NA	NA	NA	NA	NA	NA	NA
YGL037C	YGL037C	0	0	0	0	0	0	0	1	0	0	1	0	0	0	0	0	0	0	1	0	0	0	0	0	0	0	0	0	0	0	0	0	0	0	0	0	0	NA	0	0	0	0	0	0	0	0	0	0
YGL038C	YGL038C	0	0	0	0	1	0	0	0	0	0	0	0	0	0	0	0	0	0	0	0	0	1	NA	0	0	0	0	0	0	0	NA	0	NA	NA	0	NA	NA	1	NA	NA	NA	NA	NA	0	NA	NA	0	NA
YGL039W	YGL039W	0	0	0	0	0	0	0	NA	0	1	NA	NA	0	0	1	0	0	NA	0	0	0	0	NA	NA	0	NA	NA	NA	NA	NA	NA	NA	0	0	0	1	0	0	NA	NA	NA	NA	NA	NA	1	1	0	NA
YGL040C	YGL040C	0	0	0	0	0	1	0	1	1	1	1	0	0	0	0	1	1	0	0	1	0	1	1	0	0	0	0	0	0	0	0	0	0	0	0	0	0	0	0	0	0	0	0	NA	NA	1	0	0
YGL041C-B	YGL041C-B	1	1	NA	NA	NA	NA	NA	NA	NA	NA	NA	NA	NA	NA	NA	NA	NA	NA	NA	NA	NA	NA	NA	NA	NA	NA	NA	NA	NA	NA	NA	NA	NA	NA	NA	NA	NA	NA	NA	NA	NA	NA	NA	NA	NA	NA	NA	NA
YGL041W-A	YGL041W-A	0	NA	0	1	NA	1	NA	NA	NA	NA	0	NA	NA	NA	NA	NA	NA	NA	NA	NA	NA	NA	NA	NA	NA	NA	NA	NA	NA	NA	NA	NA	NA	NA	NA	NA	NA	NA	NA	NA	NA	NA	NA	NA	NA	NA	NA	NA
YGL043W	YGL043W	1	1	1	1	0	0	1	0	0	0	0	0	0	0	0	0	0	0	1	0	0	0	1	0	NA	0	0	0	0	0	0	0	0	0	0	0	0	0	0	0	0	0	0	0	0	0	0	0
YGL044C	YGL044C	0	0	0	0	NA	0	0	1	0	0	0	0	0	0	0	0	1	0	0	0	0	1	1	0	0	0	0	0	0	0	0	0	0	0	0	0	0	0	0	0	0	0	0	NA	0	0	0	0
YGL045W	YGL045W	0	0	0	0	0	0	0	0	NA	0	0	0	0	0	0	0	0	0	1	0	1	0	NA	1	0	0	0	0	0	0	0	0	0	0	0	0	0	0	0	0	0	0	NA	1	0	NA	0	0
YGL047W	YGL047W	0	0	0	0	0	0	0	0	0	0	0	0	0	0	1	0	0	0	0	0	1	0	1	0	0	0	0	1	0	NA	0	0	1	1	0	0	0	0	0	0	0	0	0	NA	NA	0	0	0
YGL048C	YGL048C	0	0	0	0	1	1	0	0	0	0	0	0	0	0	0	0	0	0	1	0	0	0	0	0	0	0	0	0	0	0	0	0	0	0	0	0	0	0	0	0	0	0	NA	0	0	0	0	0
YGL049C	YGL049C	0	0	0	1	NA	1	NA	NA	0	NA	0	0	NA	0	NA	NA	0	0	0	0	NA	NA	NA	NA	NA	NA	NA	NA	NA	NA	NA	0	0	0	0	0	NA	NA	0	0	0	0	0	0	0	0	NA	0
YGL050W	YGL050W	0	0	0	0	NA	NA	0	0	0	0	NA	0	0	0	0	0	0	0	0	0	1	0	0	NA	0	0	0	0	0	0	0	0	0	0	0	0	1	0	0	0	0	0	NA	0	0	NA	0	0
YGL051W	YGL051W	0	NA	0	0	NA	NA	NA	NA	NA	NA	NA	NA	NA	NA	NA	NA	NA	NA	NA	NA	NA	NA	NA	NA	NA	NA	NA	NA	NA	NA	NA	NA	NA	NA	NA	NA	NA	NA	NA	NA	NA	NA	NA	NA	NA	NA	NA	NA
YGL053W	YGL053W	0	0	NA	NA	NA	NA	NA	NA	NA	NA	NA	NA	NA	NA	NA	NA	NA	NA	NA	NA	NA	NA	NA	NA	NA	NA	NA	NA	NA	NA	NA	NA	NA	NA	NA	NA	NA	NA	NA	NA	NA	NA	NA	NA	NA	NA	NA	NA
YGL054C	YGL054C	1	1	1	0	NA	0	0	0	0	0	0	0	0	0	1	0	0	0	0	0	NA	0	NA	0	0	0	0	0	NA	0	NA	0	0	0	0	0	0	0	1	1	1	1	NA	1	1	1	0	0
YGL055W	YGL055W	0	0	0	1	0	0	0	0	0	0	0	0	0	0	0	0	0	0	0	0	0	0	0	1	1	0	0	0	0	0	0	0	0	0	0	NA	0	0	0	0	0	0	0	0	0	0	1	0
YGL056C	YGL056C	0	0	0	1	NA	0	NA	NA	0	NA	0	0	0	0	NA	NA	1	NA	0	0	NA	0	0	0	NA	0	0	NA	0	0	0	NA	0	0	NA	0	NA	NA	0	0	NA	0	0	0	NA	0	0	0
YGL057C	YGL057C	0	0	1	0	NA	0	NA	NA	0	1	NA	0	NA	NA	NA	NA	1	NA	1	NA	NA	NA	NA	NA	NA	NA	NA	NA	NA	NA	NA	NA	NA	NA	NA	NA	NA	NA	NA	NA	NA	NA	NA	NA	NA	NA	NA	NA
YGL058W	YGL058W	0	0	0	0	NA	0	0	0	0	1	0	0	1	1	0	0	0	0	1	0	1	1	0	0	0	0	0	0	0	0	0	0	0	0	NA	0	0	NA	0	0	0	0	NA	0	0	0	0	0
YGL059W	YGL059W	1	1	0	0	0	0	0	0	0	0	0	0	NA	NA	0	0	0	0	0	0	1	0	0	0	0	0	0	1	0	0	0	0	0	0	0	0	0	0	0	0	0	1	NA	0	0	0	0	0
YGL060W	YGL060W	0	0	0	NA	0	0	0	NA	0	NA	NA	0	0	0	0	1	0	NA	0	0	0	NA	NA	NA	NA	NA	NA	NA	NA	NA	NA	NA	NA	NA	NA	NA	NA	NA	NA	NA	NA	NA	NA	NA	NA	NA	NA	NA
YGL061C	YGL061C	0	0	0	0	0	0	0	0	0	0	0	0	NA	NA	NA	NA	NA	NA	NA	NA	NA	NA	NA	NA	NA	NA	NA	NA	NA	NA	NA	NA	NA	NA	NA	NA	NA	NA	NA	NA	NA	NA	NA	NA	NA	NA	NA	NA
YGL062W	YGL062W	0	0	0	0	0	0	0	0	0	0	0	NA	NA	0	0	0	0	0	NA	0	0	NA	1	0	0	0	0	0	0	0	0	0	0	0	NA	0	0	0	0	0	0	0	NA	0	0	0	0	0
YGL063W	YGL063W	1	1	NA	NA	1	NA	NA	NA	NA	NA	NA	NA	NA	NA	NA	NA	NA	NA	NA	NA	NA	NA	NA	NA	NA	NA	NA	NA	NA	NA	NA	NA	NA	NA	NA	NA	NA	NA	NA	NA	NA	NA	NA	NA	NA	NA	NA	NA
YGL064C	YGL064C	1	1	1	1	1	1	1	1	0	1	1	1	0	0	0	1	0	0	1	1	1	1	1	1	0	0	0	0	0	0	0	0	0	0	0	1	0	0	0	0	0	0	0	NA	0	0	0	0
YGL065C	YGL065C	0	0	0	0	NA	0	0	0	0	0	0	0	1	1	0	0	0	0	0	0	0	0	0	0	0	0	0	0	0	0	0	0	0	0	0	0	0	0	0	0	0	0	0	0	NA	0	0	0
YGL066W	YGL066W	0	0	0	1	NA	0	0	0	0	0	1	0	1	1	1	0	0	0	NA	0	NA	0	NA	NA	0	NA	NA	NA	NA	NA	NA	NA	NA	NA	NA	0	1	NA	NA	NA	0	NA	NA	NA	NA	NA	NA	NA
YGL067W	YGL067W	0	0	0	0	0	0	0	0	0	0	1	NA	0	0	0	0	0	0	0	0	0	0	0	0	0	1	1	1	1	1	0	0	0	0	0	0	0	0	0	1	1	0	NA	1	0	0	0	0
YGL068W	YGL068W	1	1	1	1	NA	1	1	1	1	1	1	1	1	1	1	1	1	1	1	1	1	1	1	1	1	0	0	0	0	0	0	0	0	0	0	0	0	0	0	0	0	0	NA	0	0	0	0	0
YGL070C	YGL070C	0	0	NA	0	0	NA	0	0	0	1	0	0	0	0	0	0	0	0	0	0	0	0	0	0	0	0	0	0	NA	NA	0	0	0	0	0	0	0	0	0	0	0	0	NA	0	1	1	NA	0
YGL071W	YGL071W	1	1	0	0	0	0	1	0	0	1	0	NA	1	1	NA	0	NA	NA	NA	0	NA	0	NA	NA	NA	NA	NA	NA	NA	NA	NA	NA	NA	NA	NA	NA	NA	NA	NA	NA	NA	NA	NA	NA	NA	NA	NA	NA
YGL073W	YGL073W	0	0	0	0	0	0	1	0	0	0	NA	0	0	0	0	1	NA	NA	0	NA	NA	NA	NA	NA	NA	0	0	0	0	0	0	0	NA	NA	NA	0	0	0	NA	0	0	NA	0	0	NA	NA	NA	NA
YGL075C	YGL075C	0	0	0	0	0	0	0	0	0	0	0	0	NA	NA	NA	NA	NA	NA	NA	NA	NA	NA	NA	NA	NA	NA	NA	NA	NA	NA	NA	NA	NA	NA	NA	NA	NA	NA	NA	NA	NA	NA	NA	NA	NA	NA	NA	NA
YGL076C	YGL076C	0	0	NA	0	NA	NA	NA	NA	NA	NA	NA	NA	NA	NA	NA	NA	NA	NA	NA	NA	NA	NA	0	NA	NA	NA	NA	NA	NA	NA	NA	NA	NA	NA	NA	NA	NA	NA	NA	NA	NA	NA	NA	NA	NA	NA	NA	NA
YGL077C	YGL077C	0	0	0	1	0	0	1	0	0	0	0	0	0	0	0	0	0	0	0	0	0	0	0	0	0	0	0	0	0	0	0	0	1	1	1	1	1	1	0	1	1	0	1	1	1	1	NA	NA
YGL078C	YGL078C	0	0	0	0	0	0	0	0	0	0	0	0	0	0	0	0	0	0	0	0	1	1	1	0	0	NA	NA	NA	NA	NA	NA	NA	0	0	0	0	0	0	0	0	0	0	0	0	0	0	0	0
YGL079W	YGL079W	0	0	0	0	0	0	0	0	0	0	0	0	0	0	0	NA	0	1	0	0	NA	0	0	0	0	NA	NA	NA	NA	NA	NA	NA	NA	NA	NA	NA	NA	NA	NA	NA	NA	NA	NA	NA	NA	NA	NA	0
YGL080W	YGL080W	0	0	0	NA	0	0	0	0	0	0	0	0	0	0	0	NA	0	1	0	0	0	0	0	0	0	NA	0	0	0	NA	0	0	0	0	0	NA	0	NA	0	1	1	0	NA	0	1	1	0	0
YGL081W	YGL081W	0	0	0	0	0	0	NA	NA	NA	0	NA	0	NA	NA	NA	NA	NA	NA	NA	NA	NA	NA	NA	NA	NA	NA	NA	NA	NA	NA	NA	NA	NA	NA	NA	NA	NA	NA	NA	NA	NA	NA	NA	NA	NA	NA	NA	NA
YGL082W	YGL082W	0	0	0	0	0	0	0	0	0	0	0	0	0	0	0	0	0	0	0	NA	0	0	NA	NA	NA	NA	NA	NA	NA	NA	NA	NA	NA	NA	1	NA	NA	NA	NA	NA	NA	NA	NA	NA	NA	NA	NA	0
YGL083W	YGL083W	0	0	0	0	0	0	0	0	0	0	0	0	1	NA	1	0	1	1	0	0	0	0	0	0	0	0	NA	0	0	0	0	0	0	0	0	0	0	1	0	0	0	0	0	1	0	0	0	0
YGL084C	YGL084C	0	0	0	0	NA	0	0	0	0	0	0	0	0	0	0	1	0	NA	NA	0	0	0	NA	NA	NA	NA	NA	NA	NA	NA	NA	NA	NA	NA	NA	NA	NA	NA	NA	NA	NA	NA	NA	NA	NA	NA	NA	NA
YGL085W	YGL085W	0	0	0	0	1	0	1	0	0	0	0	0	0	0	0	0	0	0	0	0	1	0	0	0	0	0	0	0	0	0	0	0	1	1	1	NA	NA	0	0	0	0	0	0	0	0	0	0	0
YGL086W	YGL086W	1	1	1	0	1	1	0	0	0	0	1	0	0	0	0	0	0	0	1	0	0	0	0	0	0	0	0	0	0	0	0	0	0	0	0	0	0	0	0	1	1	0	NA	0	0	0	1	0
YGL087C	YGL087C	1	1	0	1	NA	1	0	0	0	0	1	0	0	0	0	0	0	0	0	0	0	0	0	0	0	0	0	0	NA	NA	0	0	0	0	0	0	0	0	0	0	0	0	NA	0	0	0	0	0
YGL089C	YGL089C	0	0	0	0	0	NA	NA	0	NA	0	NA	0	NA	NA	NA	NA	NA	NA	NA	NA	NA	0	0	NA	NA	NA	NA	NA	NA	NA	NA	NA	NA	NA	NA	NA	NA	NA	NA	NA	NA	NA	NA	NA	NA	NA	NA	NA
YGL090W	YGL090W	0	0	1	0	0	0	0	0	NA	NA	NA	NA	NA	NA	NA	NA	NA	NA	NA	NA	NA	NA	NA	NA	NA	NA	NA	NA	NA	NA	NA	NA	NA	NA	NA	NA	NA	NA	NA	NA	NA	NA	NA	NA	NA	NA	NA	NA
YGL091C	YGL091C	0	0	0	0	0	0	0	0	0	0	0	0	0	0	0	0	0	0	0	1	1	1	0	0	0	0	0	0	0	0	0	0	1	1	0	0	0	0	0	0	0	0	NA	0	0	0	0	0
YGL092W	YGL092W	0	0	1	1	NA	1	0	0	0	0	0	0	0	0	1	0	0	0	0	NA	0	1	0	NA	0	NA	0	NA	0	0	NA	0	NA	NA	NA	0	0	0	NA	NA	0	NA	NA	0	NA	NA	NA	NA
YGL093W	YGL093W	1	1	0	0	NA	0	0	0	0	0	0	0	0	NA	1	0	0	0	0	0	0	0	NA	NA	0	NA	NA	0	0	0	0	NA	0	0	0	0	0	NA	0	NA	NA	NA	NA	0	0	0	0	NA
YGL094C	YGL094C	0	0	0	0	NA	0	0	1	0	0	0	0	NA	0	0	0	0	0	0	0	0	0	0	0	0	0	0	1	0	0	0	0	0	0	0	0	0	0	0	0	0	0	NA	0	0	0	0	0
YGL095C	YGL095C	0	0	0	0	0	0	0	0	0	0	0	0	0	0	0	0	0	0	0	1	0	0	1	0	0	0	0	0	0	0	0	0	0	0	0	0	0	0	0	0	0	0	0	0	0	1	0	0
YGL096W	YGL096W	0	0	0	0	0	0	NA	NA	NA	NA	NA	NA	0	0	NA	0	NA	0	NA	0	NA	NA	NA	NA	NA	NA	NA	NA	NA	0	0	NA	NA	NA	NA	NA	NA	NA	0	0	NA	NA	NA	0	NA	NA	NA	NA
YGL097W	YGL097W	0	0	1	0	0	0	1	0	0	0	0	0	0	NA	0	0	0	0	0	0	0	0	0	0	0	0	0	0	0	0	0	0	0	0	0	0	0	0	0	0	0	0	0	0	0	0	0	0
YGL098W	YGL098W	0	0	0	0	0	0	0	0	0	0	0	0	NA	NA	NA	NA	NA	0	0	NA	0	NA	NA	NA	NA	NA	NA	NA	NA	NA	NA	NA	NA	NA	NA	NA	NA	NA	NA	NA	NA	NA	NA	NA	NA	NA	NA	NA
YGL099W	YGL099W	0	0	0	0	NA	0	0	0	0	0	0	0	0	0	0	0	0	0	0	0	0	0	0	0	1	0	0	0	0	0	0	0	0	0	0	1	1	0	0	0	0	0	0	0	0	0	0	0
YGL100W	YGL100W	0	0	0	0	1	0	0	0	1	0	1	0	0	0	0	0	0	0	0	0	0	0	0	0	0	0	0	0	0	0	0	0	0	0	0	0	0	0	0	0	0	0	NA	0	0	NA	0	0
YGL101W	YGL101W	0	0	0	0	0	NA	NA	NA	NA	0	NA	0	NA	NA	NA	NA	0	0	0	NA	0	NA	0	0	NA	0	0	NA	0	NA	NA	0	NA	NA	0	NA	0	NA	NA	NA	NA	0	NA	0	NA	NA	0	0
YGL103W	YGL103W	0	0	0	0	1	1	0	0	0	1	0	1	0	0	0	0	0	0	0	0	0	0	0	0	0	0	0	0	0	0	0	0	0	0	0	0	0	0	0	0	0	0	NA	0	NA	0	0	0
YGL104C	YGL104C	0	0	0	0	0	0	0	NA	NA	NA	NA	NA	0	1	0	0	0	1	0	0	1	1	0	0	0	0	0	0	0	0	0	0	0	0	0	0	0	0	1	0	0	0	0	1	0	0	0	0
YGL105W	YGL105W	0	0	0	0	NA	0	0	1	0	0	0	0	1	1	1	0	1	0	0	0	0	1	1	0	0	0	0	0	NA	0	0	0	0	0	0	NA	0	0	0	0	0	0	NA	0	1	1	0	0
YGL106W	YGL106W	1	1	0	0	0	0	0	0	0	0	0	0	0	0	0	NA	NA	NA	NA	NA	0	0	0	0	0	0	0	0	0	0	0	0	0	0	0	0	0	0	NA	0	0	0	0	0	0	0	0	0
YGL107C	YGL107C	1	1	1	1	NA	1	NA	NA	NA	NA	NA	0	1	1	1	0	1	1	1	1	1	NA	NA	NA	NA	NA	NA	NA	NA	NA	NA	NA	NA	NA	NA	NA	NA	NA	NA	NA	NA	NA	NA	NA	NA	NA	NA	NA
YGL108C	YGL108C	0	0	0	0	NA	0	0	0	0	0	0	NA	NA	NA	NA	NA	NA	NA	NA	NA	NA	0	NA	NA	NA	NA	NA	NA	NA	NA	NA	NA	NA	NA	NA	NA	NA	NA	NA	NA	NA	NA	NA	NA	NA	NA	NA	NA
YGL110C	YGL110C	0	0	0	0	0	1	0	0	0	0	0	0	0	0	0	0	0	1	0	0	1	1	NA	NA	1	NA	NA	NA	NA	NA	NA	0	NA	NA	NA	NA	NA	NA	NA	NA	NA	NA	0	NA	NA	NA	NA	NA
YGL111W	YGL111W	0	0	0	0	0	0	0	0	0	0	0	0	0	0	0	0	0	0	0	0	0	0	0	NA	1	NA	NA	NA	NA	NA	NA	NA	NA	NA	NA	NA	NA	NA	NA	NA	NA	NA	NA	NA	NA	NA	NA	NA
YGL112C	YGL112C	1	1	1	0	1	0	0	0	0	0	1	0	0	0	0	0	0	0	0	0	0	0	1	0	0	0	0	0	0	0	0	0	0	0	0	1	0	0	0	0	0	0	NA	0	0	0	0	0
YGL113W	YGL113W	0	0	0	0	1	0	0	0	0	0	0	0	NA	NA	NA	0	NA	0	0	0	0	0	NA	NA	NA	NA	NA	NA	NA	NA	NA	NA	NA	NA	NA	NA	NA	NA	NA	NA	NA	NA	NA	NA	NA	NA	NA	0
YGL114W	YGL114W	1	NA	0	0	0	0	0	0	0	0	0	0	0	0	0	0	0	0	0	1	0	0	1	1	0	0	0	0	0	0	1	1	0	0	0	0	0	0	0	0	1	0	0	0	0	0	0	0
YGL115W	YGL115W	1	1	1	1	1	1	NA	0	1	0	0	0	0	0	0	0	1	0	0	0	0	0	0	0	0	0	0	0	1	0	0	0	0	0	0	NA	0	0	0	0	0	0	0	0	0	0	0	0
YGL116W	YGL116W	0	0	0	0	0	NA	0	0	0	0	0	0	0	0	0	0	1	NA	0	0	0	0	1	0	0	0	NA	0	0	0	0	1	0	0	0	0	0	0	0	0	0	0	0	0	0	0	0	0
YGL117W	YGL117W	0	NA	0	0	0	0	NA	0	NA	0	NA	NA	NA	NA	NA	NA	NA	NA	NA	NA	NA	NA	NA	NA	NA	NA	NA	NA	NA	NA	NA	NA	NA	NA	NA	NA	NA	NA	NA	NA	NA	NA	NA	NA	NA	NA	NA	NA
YGL119W	YGL119W	1	1	1	1	1	0	1	0	0	1	1	1	1	1	0	1	0	0	1	0	0	1	1	1	0	0	0	0	0	0	0	0	0	0	0	0	0	0	0	0	0	0	0	0	0	0	0	1
YGL120C	YGL120C	0	0	0	0	0	1	0	0	0	0	0	0	0	0	0	0	0	0	0	0	0	0	0	0	0	0	0	0	0	0	0	0	0	0	0	0	0	0	0	0	0	0	NA	0	0	0	0	0
YGL121C	YGL121C	0	0	0	0	0	0	0	0	NA	0	NA	NA	NA	NA	NA	NA	NA	NA	NA	NA	NA	NA	NA	NA	NA	NA	NA	NA	NA	NA	NA	NA	NA	NA	NA	NA	NA	NA	NA	NA	NA	NA	NA	NA	NA	NA	NA	NA
YGL122C	YGL122C	1	1	0	0	0	0	0	0	0	0	0	0	0	0	0	0	0	0	0	0	0	0	NA	0	1	0	0	0	0	0	0	0	0	0	0	0	0	0	1	1	1	NA	NA	1	1	NA	NA	NA
YGL123W	YGL123W	0	0	0	0	0	0	0	0	0	0	0	1	0	0	0	NA	0	1	0	0	0	0	0	0	0	0	0	0	0	0	0	0	0	0	0	0	0	0	0	0	0	0	0	0	0	0	0	0
YGL124C	YGL124C	1	1	1	0	NA	1	1	1	0	0	0	0	0	0	0	0	0	1	0	0	NA	0	0	1	0	0	0	0	0	0	0	0	0	0	0	0	1	0	0	NA	0	1	0	0	1	1	1	0
YGL125W	YGL125W	0	0	1	1	1	0	1	0	1	0	1	1	0	0	0	0	0	1	0	NA	0	0	1	0	0	0	0	0	0	0	0	0	0	0	0	0	0	0	0	0	0	0	0	0	0	0	0	0
YGL126W	YGL126W	1	1	NA	NA	0	NA	0	0	1	0	0	0	1	1	0	1	0	0	1	0	0	0	NA	1	0	0	0	NA	NA	NA	0	NA	NA	NA	NA	NA	NA	0	0	NA	0	1	NA	NA	NA	NA	0	0
YGL127C	YGL127C	1	1	0	0	0	NA	0	1	0	0	0	0	0	0	0	0	0	NA	0	0	0	0	NA	NA	NA	NA	NA	NA	NA	NA	NA	NA	NA	NA	NA	0	NA	NA	0	NA	NA	0	NA	NA	0	NA	0	NA
YGL128C	YGL128C	1	1	0	0	NA	0	0	0	0	1	0	0	NA	NA	NA	NA	NA	NA	NA	NA	NA	NA	NA	NA	NA	NA	NA	NA	NA	NA	NA	NA	NA	NA	NA	NA	NA	NA	NA	NA	NA	NA	NA	NA	NA	NA	NA	NA
YGL129C	YGL129C	1	NA	1	1	1	1	1	1	1	1	1	1	1	1	1	1	1	1	1	1	1	1	1	NA	0	NA	0	0	0	0	0	0	0	0	NA	0	0	0	0	NA	NA	0	NA	0	0	0	0	0
YGL130W	YGL130W	1	1	0	1	NA	1	1	0	0	0	0	0	0	0	0	0	0	0	0	0	0	0	1	0	0	0	0	0	0	0	0	0	0	0	0	1	0	0	0	1	1	0	0	NA	0	0	0	0
YGL131C	YGL131C	0	0	0	0	NA	0	1	NA	0	0	0	0	0	0	0	1	0	0	NA	0	0	NA	0	0	NA	NA	0	0	0	0	0	NA	0	0	0	0	0	0	0	0	0	0	0	0	0	0	0	0
YGL133W	YGL133W	0	0	0	0	NA	1	0	0	0	0	1	1	0	0	0	0	0	0	NA	0	1	0	0	NA	NA	0	NA	0	NA	NA	NA	0	0	NA	NA	NA	0	NA	0	1	1	1	0	1	NA	NA	NA	0
YGL134W	YGL134W	0	0	NA	0	NA	0	NA	NA	NA	NA	0	NA	NA	NA	NA	1	0	NA	NA	NA	NA	NA	NA	NA	NA	NA	NA	NA	NA	NA	NA	NA	NA	NA	NA	NA	NA	NA	NA	NA	NA	NA	NA	NA	NA	NA	NA	NA
YGL135W	YGL135W	0	0	0	0	0	0	0	0	0	0	0	0	1	1	0	0	0	0	0	0	1	0	0	1	0	0	0	0	NA	0	0	0	0	0	0	0	0	0	0	0	0	0	NA	0	0	0	0	0
YGL136C	YGL136C	1	1	1	1	0	1	0	1	1	0	1	1	0	0	0	0	0	0	1	0	1	0	1	1	0	0	0	0	0	NA	0	0	0	0	0	0	0	0	0	NA	0	0	0	NA	NA	0	0	0
YGL137W	YGL137W	0	0	0	0	0	0	1	0	0	0	0	0	0	0	0	0	0	0	0	0	0	0	1	0	1	0	0	0	0	0	0	0	0	0	0	0	0	0	0	0	0	0	0	0	0	0	0	0
YGL138C	YGL138C	0	0	0	0	NA	0	0	0	0	0	0	0	NA	NA	NA	NA	NA	NA	NA	NA	NA	NA	1	NA	NA	NA	NA	NA	NA	NA	NA	NA	NA	NA	NA	NA	NA	NA	NA	NA	NA	NA	NA	NA	NA	NA	NA	NA
YGL139W	YGL139W	0	NA	0	0	NA	0	0	NA	0	NA	0	NA	NA	NA	0	NA	NA	NA	NA	NA	NA	NA	0	NA	NA	0	NA	0	NA	NA	NA	NA	NA	NA	NA	0	NA	NA	NA	NA	NA	NA	NA	NA	NA	NA	NA	NA
YGL140C	YGL140C	0	NA	1	NA	NA	1	0	0	0	1	0	0	0	0	0	NA	NA	NA	NA	0	0	NA	0	0	0	NA	NA	NA	NA	NA	NA	NA	NA	NA	NA	NA	NA	NA	NA	NA	NA	NA	NA	NA	NA	NA	NA	NA
YGL141W	YGL141W	0	NA	0	0	0	0	0	0	0	0	0	1	0	NA	0	0	0	0	0	0	0	0	0	1	NA	0	0	0	0	0	0	0	0	0	0	0	0	0	0	0	0	0	NA	1	NA	NA	0	NA
YGL142C	YGL142C	0	0	0	0	0	0	0	1	0	0	0	0	0	0	0	0	0	0	0	0	0	0	0	0	0	0	0	0	1	0	0	0	1	1	0	0	0	NA	0	0	0	1	0	0	0	0	0	0
YGL143C	YGL143C	1	1	1	1	1	1	1	1	1	1	1	0	1	1	1	1	1	1	1	1	NA	1	1	1	1	0	0	0	0	0	0	0	0	0	0	NA	0	0	0	0	0	0	1	0	1	1	0	0
YGL144C	YGL144C	0	0	0	0	0	0	0	0	0	0	0	0	NA	NA	NA	NA	NA	0	NA	NA	NA	NA	NA	NA	NA	NA	NA	NA	NA	NA	NA	NA	NA	NA	NA	NA	NA	NA	NA	NA	NA	NA	NA	NA	NA	NA	NA	NA
YGL145W	YGL145W	0	0	0	0	0	0	0	0	0	0	0	0	0	0	0	0	0	0	0	0	0	1	NA	1	NA	0	0	NA	NA	NA	NA	1	0	0	NA	NA	0	0	NA	1	NA	NA	NA	NA	0	0	0	NA
YGL146C	YGL146C	0	0	0	0	0	1	0	NA	0	0	1	NA	NA	NA	NA	NA	NA	NA	NA	NA	NA	NA	NA	NA	NA	NA	NA	NA	NA	NA	NA	NA	NA	NA	NA	NA	NA	NA	NA	NA	NA	NA	NA	NA	NA	NA	NA	NA
YGL147C	YGL147C	0	0	0	0	0	0	0	0	0	0	0	0	0	0	0	1	0	0	0	0	0	0	0	0	NA	NA	NA	NA	NA	NA	NA	NA	0	0	0	NA	0	0	0	0	0	0	NA	0	NA	0	NA	NA
YGL148W	YGL148W	0	0	0	0	NA	0	1	0	0	0	0	0	0	NA	0	0	1	0	0	0	0	0	0	1	0	0	0	0	0	0	0	0	0	0	0	0	0	0	0	0	0	0	0	NA	0	0	0	0
YGL150C	YGL150C	0	0	0	0	NA	1	1	0	0	0	0	0	0	0	0	0	0	0	0	0	1	0	0	0	NA	0	0	0	0	0	0	0	0	0	0	NA	0	0	0	0	0	0	0	0	0	0	0	0
YGL151W	YGL151W	1	1	0	0	NA	0	0	0	0	0	0	0	NA	NA	NA	NA	NA	NA	NA	NA	0	NA	NA	NA	NA	NA	NA	NA	NA	NA	NA	NA	NA	NA	NA	NA	NA	NA	NA	NA	NA	NA	NA	NA	NA	NA	NA	NA
YGL153W	YGL153W	0	0	0	0	0	1	0	1	0	0	0	1	NA	0	1	0	0	0	0	0	0	0	0	1	0	0	0	0	NA	0	0	0	0	0	0	0	0	0	0	0	0	0	0	0	0	0	0	0
YGL154C	YGL154C	0	0	0	0	0	0	0	0	0	0	0	0	0	0	0	0	0	NA	0	0	0	0	0	NA	NA	NA	NA	NA	NA	NA	NA	NA	NA	NA	NA	NA	NA	NA	NA	NA	NA	NA	NA	NA	NA	NA	NA	NA
YGL155W	YGL155W	0	0	0	0	0	0	0	0	0	0	1	0	0	0	1	1	0	0	0	0	1	0	0	0	0	0	0	0	0	0	0	1	NA	NA	0	0	0	0	NA	0	0	0	0	0	0	0	0	NA
YGL156W	YGL156W	0	0	0	0	0	0	0	0	0	0	NA	0	0	0	0	1	0	0	0	0	0	0	0	0	0	0	0	0	0	0	0	0	0	0	0	0	0	0	0	0	0	0	NA	0	0	0	0	0
YGL157W	YGL157W	0	0	0	1	0	0	NA	NA	NA	NA	NA	NA	NA	NA	NA	NA	NA	NA	NA	NA	NA	NA	NA	NA	NA	NA	NA	NA	NA	NA	NA	NA	NA	NA	NA	NA	NA	NA	NA	NA	NA	NA	NA	NA	NA	NA	NA	NA
YGL158W	YGL158W	0	0	0	0	0	0	NA	NA	NA	NA	NA	NA	NA	NA	NA	NA	NA	NA	NA	NA	NA	NA	NA	NA	NA	NA	NA	NA	NA	NA	NA	NA	NA	NA	0	NA	NA	NA	NA	NA	NA	NA	NA	0	NA	NA	NA	NA
YGL159W	YGL159W	0	0	0	0	0	1	0	NA	0	0	0	NA	1	1	0	0	0	0	0	0	0	0	0	NA	0	0	0	0	0	0	0	0	0	0	0	NA	1	NA	0	0	0	1	0	1	0	0	0	0
YGL160W	YGL160W	0	0	0	0	0	0	0	0	0	0	0	0	0	0	0	1	0	0	1	0	0	0	NA	NA	NA	NA	NA	NA	NA	NA	NA	NA	NA	NA	NA	NA	NA	NA	NA	NA	NA	NA	NA	NA	NA	NA	NA	NA
YGL161C	YGL161C	1	1	0	0	1	0	NA	1	0	0	0	0	0	0	0	1	NA	NA	1	NA	1	0	0	0	0	1	1	0	1	1	0	1	0	0	0	NA	0	NA	0	0	0	0	0	0	0	0	0	0
YGL162W	YGL162W	0	0	1	1	0	0	NA	0	0	1	NA	NA	NA	NA	NA	NA	NA	NA	NA	NA	NA	NA	NA	NA	NA	NA	NA	NA	NA	NA	NA	NA	NA	NA	NA	NA	NA	NA	NA	NA	NA	NA	NA	NA	NA	NA	NA	NA
YGL163C	YGL163C	0	0	0	0	1	0	0	0	0	0	0	0	0	0	0	0	0	0	0	0	0	0	0	0	0	0	0	0	0	0	0	0	0	0	NA	0	0	0	0	0	0	0	NA	0	0	0	0	0
YGL164C	YGL164C	1	1	1	0	NA	0	0	0	NA	0	NA	0	0	0	0	0	0	0	0	0	0	1	0	0	0	0	0	0	0	0	0	0	0	0	0	1	0	1	0	0	0	0	0	0	1	1	0	0
YGL166W	YGL166W	0	0	NA	0	NA	0	0	0	NA	NA	NA	NA	NA	NA	NA	NA	NA	NA	NA	NA	NA	NA	NA	NA	NA	NA	NA	NA	NA	NA	NA	NA	NA	NA	NA	NA	NA	NA	NA	NA	NA	NA	NA	NA	NA	NA	0	NA
YGL167C	YGL167C	1	1	1	1	NA	0	1	0	1	0	0	0	0	0	1	0	0	1	0	0	0	0	1	0	0	0	0	0	0	0	0	1	0	0	1	0	0	0	0	0	0	0	NA	0	0	0	0	0
YGL168W	YGL168W	0	0	NA	NA	NA	NA	NA	NA	NA	NA	NA	NA	NA	NA	NA	NA	NA	NA	NA	NA	NA	NA	NA	NA	NA	NA	NA	NA	NA	NA	NA	NA	NA	NA	NA	NA	NA	NA	NA	NA	NA	NA	NA	NA	NA	NA	NA	NA
YGL169W	YGL169W	1	1	1	0	0	1	0	0	0	0	0	1	0	0	0	1	1	0	0	0	1	0	0	0	0	0	0	0	0	0	0	0	0	0	0	0	0	0	0	0	1	1	NA	0	0	0	0	0
YGL170C	YGL170C	0	0	0	0	0	0	NA	NA	NA	NA	NA	NA	NA	NA	NA	NA	NA	NA	NA	NA	NA	NA	NA	NA	NA	NA	NA	NA	NA	NA	NA	NA	NA	NA	NA	NA	NA	NA	NA	NA	NA	NA	NA	NA	NA	NA	NA	NA
YGL171W	YGL171W	1	1	1	0	0	1	0	0	NA	0	0	0	0	NA	0	0	0	0	0	0	0	0	0	1	0	0	NA	0	0	0	1	0	0	0	0	0	0	0	0	0	0	0	0	1	0	0	0	0
YGL172W	YGL172W	0	0	0	0	0	0	0	0	0	0	0	0	0	0	0	0	0	0	0	0	0	0	1	0	0	0	0	0	NA	0	0	NA	0	0	0	1	0	NA	NA	0	NA	0	NA	NA	0	0	0	0
YGL173C	YGL173C	0	0	0	1	0	0	0	0	1	0	0	0	0	NA	0	0	0	0	0	0	0	NA	0	0	0	0	0	0	1	0	0	0	0	0	0	0	1	1	0	0	0	1	NA	1	1	1	0	NA
YGL174W	YGL174W	0	0	0	0	0	0	0	0	1	0	0	0	0	0	1	0	0	NA	0	0	1	0	0	0	0	0	NA	0	0	0	0	NA	0	0	NA	NA	NA	NA	0	NA	NA	0	NA	NA	0	NA	0	NA
YGL175C	YGL175C	0	0	0	0	0	0	0	0	0	0	0	0	NA	NA	NA	NA	NA	NA	NA	0	0	NA	0	NA	NA	NA	NA	NA	NA	NA	NA	NA	NA	NA	NA	NA	NA	NA	NA	NA	NA	NA	NA	NA	NA	NA	NA	NA
YGL176C	YGL176C	0	0	0	0	1	0	0	0	NA	0	NA	NA	NA	NA	NA	NA	NA	NA	NA	NA	NA	NA	NA	NA	NA	NA	NA	NA	NA	NA	NA	NA	NA	NA	NA	NA	NA	NA	NA	NA	NA	NA	NA	NA	NA	NA	NA	NA
YGL178W	YGL178W	0	0	0	0	NA	0	0	0	NA	0	0	0	0	0	0	0	0	0	0	0	0	0	0	NA	0	NA	NA	NA	NA	0	NA	NA	NA	NA	NA	NA	NA	NA	0	NA	NA	NA	NA	NA	0	0	NA	NA
YGL179C	YGL179C	0	0	0	1	0	0	NA	NA	NA	NA	NA	NA	NA	NA	NA	NA	NA	NA	NA	NA	NA	1	0	0	0	NA	NA	NA	NA	NA	NA	NA	NA	NA	0	0	NA	NA	NA	0	NA	NA	0	NA	NA	NA	NA	0
YGL180W	YGL180W	0	0	0	1	NA	0	0	0	0	0	0	NA	0	0	0	0	1	0	0	0	0	0	0	0	0	0	0	0	0	0	0	0	0	0	0	0	0	0	1	0	1	0	0	1	1	1	0	0
YGL181W	YGL181W	0	0	0	0	NA	0	0	0	0	0	0	0	0	0	0	1	0	1	0	0	NA	0	NA	0	0	0	0	0	NA	NA	0	0	NA	NA	NA	0	0	1	NA	1	NA	0	NA	NA	0	0	0	0
YGL183C	YGL183C	0	0	0	0	0	1	0	0	0	0	0	0	0	0	0	0	0	0	NA	NA	0	NA	NA	0	0	0	0	0	0	0	0	0	0	0	0	0	0	0	0	0	0	0	0	NA	NA	0	0	0
[truncated: 3,881 more rows]
[truncated: 32 more columns]
