# Supplementary material for: Evolutionary Conservation and Diversification of Puf RNA Binding Proteins and Their mRNA Targets
Source: PLoS Biol. 2015 Nov 20;13(11):e1002307. doi: 10.1371/journal.pbio.1002307 (PMC4654594; doi:10.1371/journal.pbio.1002307)
Supplement: S9 Dataset — (ZIP) [file pbio.1002307.s009.zip › Puf3 motif rank vs permutations_Puf3 in Eukaryotes.txt]

H.sapiens.fa	P.troglodytes.fa	P.pygmaeus.fa	M.mulatta.fa	M.musculus.fa	R.norvegicus.fa	C.porcellus.fa	C.familiaris.fa	E.caballus.fa	B.taurus.fa	M.domestica.fa	O.anatinus.fa	G.gallus.fa	X.tropicalis.fa	T.rubripes.fa	T.nigroviridis.fa	G.aculeatus.fa	O.latipes.fa	D.rerio.fa	C.savignyi.fa	C.intestinalis.fa	S.purpuratus.fa	B.floridae.fa	N.vectensis.fa	T.adhaerens.fa	C.spI.fa	H.robusta.fa	L.gigantea.fa	D.melanogaster.fa	D.ananassae.fa	D.pseudoobscura.fa	D.willistoni.fa	D.virilis.fa	D.mojavensis.fa	D.grimshawi.fa	A.aegypti.fa	C.pipiens.fa	A.gambiae.fa	B.mori.fa	T.castaneum.fa	N.vitripennis.fa	A.mellifera.fa	A.pisum.fa	P.humanus.fa	D.pulex.fa	I.scapularis.fa	C.briggsae.fa	C.remanei.fa	C.elegans.fa	C.brenneri.fa
H.sapiens.fa	NA	0.991071428571429	0.991964285714286	0.999107142857143	1	1	1	1	1	1	1	1	1	1	1	1	1	1	1	0.716071428571429	0.376785714285714	0.0348214285714286	0.994642857142857	0.190178571428571	0.684821428571429	0.575	0.558928571428571	0.735714285714286	0.977678571428571	0.663392857142857	0.189285714285714	0.955357142857143	0.9	0.289285714285714	0.6	0.995535714285714	0.986607142857143	0.940178571428571	0.758035714285714	0.984821428571429	1	0.942857142857143	0.211607142857143	0.442857142857143	0.59375	0.739285714285714	0.867857142857143	0.416964285714286	0.541071428571429
P.troglodytes.fa	0.991071428571429	NA	0.998214285714286	0.999107142857143	1	1	1	1	1	1	1	1	1	1	1	1	1	1	1	0.271428571428571	0.605357142857143	0.158928571428571	0.988392857142857	0.232142857142857	0.888392857142857	0.692857142857143	0.00714285714285714	0.776785714285714	0.675892857142857	0.591071428571429	0.505357142857143	0.709821428571429	0.258928571428571	0.921428571428571	0.2625	0.970535714285714	0.519642857142857	0.941071428571429	0.128571428571429	0.855357142857143	0.875	0.213392857142857	0.60625	0.914285714285714	0.546428571428571	0.269642857142857	0.723214285714286	0.742857142857143	0.494642857142857
P.pygmaeus.fa	0.995535714285714	0.999107142857143	NA	0.999107142857143	1	1	1	1	1	1	1	1	1	1	1	1	1	1	1	0.260714285714286	0.603571428571429	0.182142857142857	0.997321428571429	0.224107142857143	0.457142857142857	0.741964285714286	0.441071428571429	0.941964285714286	0.640178571428571	0.684821428571429	0.0401785714285714	0.674107142857143	0.621428571428571	0.458928571428571	0.524107142857143	0.961607142857143	0.859821428571429	0.978571428571429	0.570535714285714	0.766964285714286	0.983928571428571	0.7625	0.925892857142857	0.752678571428571	0.351785714285714	0.441071428571429	0.599107142857143	0.6875	0.120535714285714
M.mulatta.fa	1	0.998214285714286	0.999107142857143	NA	1	1	1	1	1	1	1	1	1	1	1	1	1	1	1	0.551785714285714	0.753571428571429	0.816071428571429	0.960714285714286	0.921428571428571	0.711607142857143	0.655357142857143	0.0375	0.0866071428571429	0.732142857142857	0.288392857142857	0.767857142857143	0.253571428571429	0.633035714285714	0.915178571428571	0.936607142857143	0.99375	0.877678571428571	0.966964285714286	0.258035714285714	0.476785714285714	1	0.335714285714286	0.739285714285714	0.958928571428571	0.360714285714286	0.559821428571429	0.741071428571429	0.525	0.713392857142857
M.musculus.fa	1	1	1	1	NA	1	1	1	1	1	1	1	1	1	1	0.999107142857143	1	1	1	0.195535714285714	0.727678571428571	0.194642857142857	0.991071428571429	0.435714285714286	0.71875	0.592857142857143	0.583928571428571	0.144642857142857	0.764285714285714	0.574107142857143	0.753571428571429	0.449107142857143	0.794642857142857	0.401785714285714	0.6375	0.871428571428571	0.908035714285714	0.996428571428571	0.533035714285714	0.883035714285714	0.979464285714286	0.989285714285714	0.958035714285714	0.965178571428571	0.875	0.908928571428571	0.390178571428571	0.101785714285714	0.628571428571429
R.norvegicus.fa	1	1	1	1	1	NA	1	1	1	1	1	1	1	1	1	1	1	1	0.983928571428571	0.00267857142857143	0.203571428571429	0.745535714285714	0.969642857142857	0.977678571428571	0.69375	0.545535714285714	0.264285714285714	0.916964285714286	0.525892857142857	0.420535714285714	0.504464285714286	0.754464285714286	0.93125	0.376785714285714	0.824107142857143	0.91875	0.533928571428571	0.891071428571429	0.877678571428571	0.869642857142857	0.440178571428571	0.901785714285714	0.978571428571429	0.396428571428571	0.869642857142857	0.951785714285714	0.49375	0.226785714285714	0.657142857142857
C.porcellus.fa	1	1	1	1	1	1	NA	1	1	1	1	1	1	1	1	1	1	1	1	0.239285714285714	0.960714285714286	0.565178571428571	0.950892857142857	0.958035714285714	0.915178571428571	0.641071428571429	0.40625	0.672321428571429	0.9625	0.920535714285714	0.640178571428571	0.178571428571429	0.85	0.48125	0.821428571428571	0.591964285714286	0.640178571428571	0.998214285714286	0.482142857142857	0.996428571428571	0.883928571428571	0.569642857142857	0.542857142857143	0.991071428571429	0.973214285714286	0.9	0.855357142857143	0.3	0.472321428571429
C.familiaris.fa	1	1	1	1	1	1	1	NA	1	1	1	1	1	1	1	1	0.999107142857143	1	1	0.246428571428571	0.949107142857143	0.0196428571428571	0.929464285714286	0.600892857142857	0.470535714285714	0.749107142857143	0.933035714285714	0.446428571428571	0.761607142857143	0.960714285714286	0.638392857142857	0.977678571428571	0.65	0.0919642857142857	0.460714285714286	0.977678571428571	0.700892857142857	0.827678571428571	0.491071428571429	0.951785714285714	0.967857142857143	0.623214285714286	0.707142857142857	0.741964285714286	0.475	0.8125	0.475892857142857	0.191071428571429	0.345535714285714
E.caballus.fa	1	1	1	0.998214285714286	1	0.999107142857143	1	1	NA	1	0.998214285714286	1	1	1	1	0.994642857142857	1	0.998214285714286	0.997321428571429	0.0223214285714286	0.616964285714286	0.442857142857143	0.996428571428571	0.824107142857143	0.305357142857143	0.56875	0.302678571428571	0.74375	0.180357142857143	0.803571428571429	0.516964285714286	0.953571428571429	0.455357142857143	0.383928571428571	0.929464285714286	0.763392857142857	0.707142857142857	0.508928571428571	0.757142857142857	0.8125	0.95	0.50625	0.958035714285714	0.655357142857143	0.758928571428571	0.0151785714285714	0.951785714285714	0.622321428571429	0.994642857142857
B.taurus.fa	1	1	1	1	1	1	1	1	1	NA	1	1	1	1	1	1	1	1	1	0.0321428571428571	0.834821428571429	0.213392857142857	0.998214285714286	0.489285714285714	0.563392857142857	0.938392857142857	0.683928571428571	0.585714285714286	0.475892857142857	0.564285714285714	0.913392857142857	0.691964285714286	0.797321428571429	0.56875	0.229464285714286	0.935714285714286	0.577678571428571	0.501785714285714	0.602678571428571	0.304464285714286	0.995535714285714	0.909821428571429	0.310714285714286	0.642857142857143	0.986607142857143	0.429464285714286	0.859821428571429	0.872321428571429	0.939285714285714
M.domestica.fa	1	1	1	1	1	1	1	1	1	1	NA	1	1	1	1	1	1	1	0.996428571428571	0.433035714285714	0.104464285714286	0.0580357142857143	0.729464285714286	0.966071428571429	0.986607142857143	0.23125	0.178571428571429	0.53125	0.480357142857143	0.473214285714286	0.170535714285714	0.734821428571429	0.666964285714286	0.594642857142857	0.754464285714286	0.991964285714286	0.989285714285714	0.448214285714286	0.783928571428571	0.423214285714286	0.990178571428571	0.397321428571429	0.580357142857143	0.710714285714286	0.885714285714286	0.991071428571429	0.958928571428571	0.703571428571429	0.795535714285714
O.anatinus.fa	1	1	0.999107142857143	1	1	1	1	1	1	1	1	NA	1	1	1	0.760714285714286	0.999107142857143	0.99375	0.991964285714286	0.550892857142857	0.0455357142857143	0.886607142857143	0.860714285714286	0.986607142857143	0.8625	0.0758928571428571	0.213392857142857	0.591964285714286	0.341964285714286	0.627678571428571	0.516071428571429	0.523214285714286	0.841071428571429	0.241071428571429	0.625892857142857	0.349107142857143	0.692857142857143	0.604464285714286	0.350892857142857	0.94375	0.977678571428571	0.744642857142857	0.64375	0.724107142857143	0.558035714285714	0.0205357142857143	0.260714285714286	0.672321428571429	0.338392857142857
G.gallus.fa	1	1	1	1	1	1	1	1	1	1	1	1	NA	1	1	0.999107142857143	1	1	1	0.290178571428571	0.900892857142857	0.308035714285714	0.878571428571429	0.08125	0.338392857142857	0.666071428571429	0.839285714285714	0.592857142857143	0.0160714285714286	0.430357142857143	0.327678571428571	0.763392857142857	0.942857142857143	0.274107142857143	0.720535714285714	0.841071428571429	0.626785714285714	0.296428571428571	0.491071428571429	1	0.94375	0.691071428571429	0.988392857142857	0.979464285714286	0.166964285714286	0.842857142857143	0.811607142857143	0.598214285714286	0.799107142857143
X.tropicalis.fa	1	1	1	1	1	1	1	1	1	1	1	1	1	NA	0.999107142857143	0.996428571428571	0.995535714285714	1	0.995535714285714	0.964285714285714	0.155357142857143	0.791964285714286	0.991964285714286	0.999107142857143	0.965178571428571	0.708928571428571	0.983928571428571	0.990178571428571	0.408035714285714	0.365178571428571	0.547321428571429	0.0133928571428571	0.963392857142857	0.310714285714286	0.560714285714286	0.629464285714286	0.892857142857143	0.475892857142857	0.238392857142857	0.953571428571429	0.986607142857143	0.880357142857143	0.945535714285714	0.923214285714286	0.791071428571429	0.803571428571429	0.765178571428571	0.435714285714286	0.715178571428571
T.rubripes.fa	1	1	1	1	1	1	1	1	1	1	1	1	1	1	NA	1	1	1	1	0.545535714285714	0.575892857142857	0.269642857142857	0.995535714285714	0.992857142857143	0.8875	0.902678571428571	0.959821428571429	0.935714285714286	0.50625	0.252678571428571	0.524107142857143	0.0803571428571429	0.729464285714286	0.826785714285714	0.2125	0.648214285714286	0.7125	0.824107142857143	0.775892857142857	0.532142857142857	0.990178571428571	0.5625	0.924107142857143	0.991964285714286	0.872321428571429	0.515178571428571	0.492857142857143	0.0660714285714286	0.0232142857142857
T.nigroviridis.fa	0.999107142857143	1	0.996428571428571	0.991071428571429	0.999107142857143	0.999107142857143	1	1	1	1	1	0.991964285714286	1	1	1	NA	1	1	1	0.426785714285714	0.10625	0.797321428571429	0.804464285714286	0.421428571428571	0.566071428571429	0.859821428571429	0.953571428571429	0.679464285714286	0.00178571428571429	0.0848214285714286	0.179464285714286	0.0580357142857143	0.209821428571429	0.125	0.119642857142857	0.799107142857143	0.253571428571429	0.247321428571429	1	0.716071428571429	0.474107142857143	0.122321428571429	0.365178571428571	0.783035714285714	0.503571428571429	0.914285714285714	0.609821428571429	0.30625	0.814285714285714
G.aculeatus.fa	1	1	1	1	1	1	1	1	1	1	1	1	1	0.999107142857143	1	1	NA	1	1	0.790178571428571	0.365178571428571	0.983928571428571	0.88125	0.607142857142857	0.964285714285714	0.79375	0.933928571428571	0.996428571428571	0.634821428571429	0.651785714285714	0.805357142857143	0.195535714285714	0.735714285714286	0.230357142857143	0.332142857142857	0.942857142857143	0.765178571428571	0.959821428571429	0.472321428571429	0.991964285714286	0.708035714285714	0.977678571428571	0.847321428571429	0.996428571428571	0.824107142857143	0.634821428571429	0.65625	0.467857142857143	0.699107142857143
O.latipes.fa	1	1	1	1	1	1	1	1	1	1	1	1	1	1	1	1	1	NA	1	0.3375	0.938392857142857	0.298214285714286	1	0.910714285714286	0.444642857142857	0.751785714285714	0.504464285714286	0.196428571428571	0.723214285714286	0.783928571428571	0.980357142857143	0.438392857142857	0.536607142857143	0.813392857142857	0.9125	0.797321428571429	0.864285714285714	0.880357142857143	0.566964285714286	0.922321428571429	0.990178571428571	0.858035714285714	0.9875	0.0910714285714286	0.655357142857143	0.225892857142857	0.426785714285714	0.808928571428571	0.753571428571429
D.rerio.fa	1	1	1	1	1	0.999107142857143	1	1	0.997321428571429	1	1	0.98125	1	1	1	1	1	1	NA	0.598214285714286	0.4	0.4	0.322321428571429	0.878571428571429	0.9375	0.614285714285714	0.445535714285714	0.0732142857142857	0.242857142857143	0.214285714285714	0.75	0.974107142857143	0.182142857142857	0.0116071428571429	0.766964285714286	0.735714285714286	0.710714285714286	0.998214285714286	0.366964285714286	0.871428571428571	0.998214285714286	0.935714285714286	0.908928571428571	0.833035714285714	0.88125	0.0803571428571429	0.633928571428571	0.0616071428571429	0.808035714285714
C.savignyi.fa	0.75625	0.535714285714286	0.377678571428571	0.507142857142857	0.194642857142857	0.290178571428571	0.516964285714286	0.258035714285714	0.00267857142857143	0.667857142857143	0.0696428571428571	0.822321428571429	0.628571428571429	0.722321428571429	0.691964285714286	0.486607142857143	0.283035714285714	0.528571428571429	0.0732142857142857	NA	1	0.564285714285714	0.35625	0.851785714285714	0.119642857142857	0.746428571428571	0.0776785714285714	0.995535714285714	0.770535714285714	0.535714285714286	0.364285714285714	0.571428571428571	0.157142857142857	0.16875	0.270535714285714	0.0732142857142857	0.183928571428571	0.711607142857143	0.476785714285714	0.758928571428571	0.00982142857142857	0.0151785714285714	0.492857142857143	0.05	0.395535714285714	0.00625	0.997321428571429	0.285714285714286	0.616964285714286
C.intestinalis.fa	0.886607142857143	0.796428571428571	0.404464285714286	0.353571428571429	0.349107142857143	0.375	0.348214285714286	0.788392857142857	0.522321428571429	0.0357142857142857	0.623214285714286	0.236607142857143	0.620535714285714	0.0214285714285714	0.5375	0.171428571428571	0.389285714285714	0.909821428571429	0.0616071428571429	1	NA	0.774107142857143	0.68125	0.675	0.748214285714286	0.6875	0.882142857142857	0.334821428571429	0.0723214285714286	0.0473214285714286	0.546428571428571	0.210714285714286	0.832142857142857	0.232142857142857	0.170535714285714	0.133928571428571	0.95625	0.130357142857143	0.0294642857142857	0.685714285714286	0.00178571428571429	0.448214285714286	0.000892857142857143	0.754464285714286	0.907142857142857	0.800892857142857	0.817857142857143	0.238392857142857	0.70625
S.purpuratus.fa	0.554464285714286	0.23125	0.278571428571429	0.34375	0.74375	0.784821428571429	0.215178571428571	0.388392857142857	0.438392857142857	0.816964285714286	0.3375	0.852678571428571	0.749107142857143	0.988392857142857	0.291964285714286	0.488392857142857	0.58125	0.529464285714286	0.415178571428571	0.809821428571429	0.965178571428571	NA	0.808035714285714	0.999107142857143	0.632142857142857	0.558035714285714	0.755357142857143	0.996428571428571	0.0258928571428571	0.259821428571429	0.280357142857143	0.0732142857142857	0.166964285714286	0.263392857142857	0.00714285714285714	0.475	0.790178571428571	0.908928571428571	0.379464285714286	0.0982142857142857	0.282142857142857	0.65	0.426785714285714	0.0714285714285714	0.734821428571429	0.679464285714286	0.194642857142857	0.105357142857143	0.01875
B.floridae.fa	0.974107142857143	0.999107142857143	0.988392857142857	0.998214285714286	0.995535714285714	0.999107142857143	1	0.999107142857143	0.934821428571429	0.998214285714286	0.927678571428571	0.932142857142857	0.973214285714286	0.991964285714286	1	0.999107142857143	0.977678571428571	1	0.938392857142857	0.729464285714286	0.851785714285714	0.908035714285714	NA	0.999107142857143	0.833928571428571	0.800892857142857	0.958928571428571	0.880357142857143	0.627678571428571	0.996428571428571	0.258035714285714	0.589285714285714	0.976785714285714	0.119642857142857	0.891964285714286	0.999107142857143	0.827678571428571	0.00803571428571428	0.954464285714286	0.182142857142857	0.913392857142857	0.00178571428571429	0.608928571428571	0.901785714285714	0.992857142857143	0.852678571428571	0.658928571428571	0.128571428571429	0.391964285714286
N.vectensis.fa	0.0883928571428571	0.0991071428571429	0.660714285714286	0.7375	0.213392857142857	0.667857142857143	0.684821428571429	0.649107142857143	0.426785714285714	0.146428571428571	1	0.751785714285714	0.675892857142857	1	0.95	0.928571428571429	0.979464285714286	0.880357142857143	0.786607142857143	0.25	0.554464285714286	0.866964285714286	0.997321428571429	NA	0.99375	0.678571428571429	0.833035714285714	0.976785714285714	0.970535714285714	0.846428571428571	0.511607142857143	0.03125	0.510714285714286	0.548214285714286	0.853571428571429	0.415178571428571	0.758928571428571	0.640178571428571	0.757142857142857	0.995535714285714	0.8125	0.99375	0.823214285714286	0.79375	0.648214285714286	0.236607142857143	0.9	0.516964285714286	0.883928571428571
T.adhaerens.fa	0.466964285714286	0.577678571428571	0.6875	0.528571428571429	0.319642857142857	0.315178571428571	0.875	0.372321428571429	0.429464285714286	0.873214285714286	0.60625	0.286607142857143	0.46875	0.8	0.366071428571429	0.660714285714286	0.903571428571429	0.252678571428571	0.451785714285714	0.119642857142857	0.628571428571429	0.95625	0.853571428571429	0.957142857142857	NA	0.6875	0.0383928571428571	0.929464285714286	0.5625	0.432142857142857	0.533928571428571	0.927678571428571	0.2375	0.919642857142857	0.025	0.784821428571429	0.510714285714286	0.757142857142857	0.347321428571429	0.427678571428571	0.965178571428571	0.916071428571429	0.823214285714286	0.952678571428571	0.635714285714286	0.992857142857143	0.179464285714286	0.560714285714286	0.890178571428571
C.spI.fa	0.873214285714286	0.590178571428571	0.633928571428571	0.674107142857143	0.950892857142857	0.941964285714286	0.280357142857143	0.96875	0.11875	0.919642857142857	0.491071428571429	0.55	0.263392857142857	0.904464285714286	0.883035714285714	0.664285714285714	0.0196428571428571	0.75	0.665178571428571	0.658928571428571	0.274107142857143	0.75625	0.905357142857143	0.408928571428571	0.192857142857143	NA	0.995535714285714	0.925	0.216071428571429	0.525892857142857	0.51875	0.140178571428571	0.352678571428571	0.489285714285714	0.365178571428571	0.998214285714286	0.854464285714286	0.573214285714286	0.520535714285714	0.9375	0.00178571428571429	0.13125	0.784821428571429	0.696428571428571	0.983035714285714	0.515178571428571	0.182142857142857	0.513392857142857	0.925892857142857
H.robusta.fa	0.504464285714286	0.582142857142857	0.340178571428571	0.508928571428571	0.907142857142857	0.776785714285714	0.653571428571429	0.74375	0.1125	0.724107142857143	0.155357142857143	0.467857142857143	0.992857142857143	1	0.835714285714286	0.257142857142857	0.820535714285714	0.759821428571429	0.521428571428571	0.625892857142857	0.263392857142857	0.94375	0.836607142857143	0.854464285714286	0.771428571428571	0.915178571428571	NA	0.842857142857143	0.567857142857143	0.939285714285714	0.3	0.74375	0.00714285714285714	0.709821428571429	0.675	0.950892857142857	0.833035714285714	0.978571428571429	0.85625	0.285714285714286	0.757142857142857	0.0910714285714286	0.9875	0.963392857142857	0.603571428571429	0.879464285714286	0.633928571428571	0.158928571428571	0.484821428571429
L.gigantea.fa	0.127678571428571	0.175892857142857	0.219642857142857	0.13125	0.4625	0.9	0.730357142857143	0.583035714285714	0.598214285714286	0.517857142857143	0.6	0.0526785714285714	0.757142857142857	0.883035714285714	0.452678571428571	0.988392857142857	0.976785714285714	0.941071428571429	0.540178571428571	0.640178571428571	0.697321428571429	0.876785714285714	0.899107142857143	0.991071428571429	0.638392857142857	0.891964285714286	0.949107142857143	NA	0.201785714285714	0.185714285714286	0.414285714285714	0.402678571428571	0.0142857142857143	0.00982142857142857	0.0910714285714286	0.0848214285714286	0.0339285714285714	0.446428571428571	0.574107142857143	0.628571428571429	0.721428571428571	0.978571428571429	0.404464285714286	0.3875	0.791964285714286	0.827678571428571	0.724107142857143	0.428571428571429	0.408035714285714
D.melanogaster.fa	0.561607142857143	0.566964285714286	0.0714285714285714	0.949107142857143	0.270535714285714	0.626785714285714	0.909821428571429	0.607142857142857	0.516964285714286	0.357142857142857	0.697321428571429	0.583928571428571	0.467857142857143	0.822321428571429	0.797321428571429	0.120535714285714	0.957142857142857	0.9125	0.458035714285714	0.622321428571429	0.658928571428571	0.0839285714285714	0.75	0.895535714285714	0.345535714285714	0.402678571428571	0.761607142857143	0.892857142857143	NA	1	1	1	1	1	1	1	1	0.998214285714286	0.984821428571429	1	0.74375	0.994642857142857	0.330357142857143	0.95625	0.575	0.99375	0.93125	0.899107142857143	0.808928571428571
D.ananassae.fa	0.841071428571429	0.545535714285714	0.624107142857143	0.442857142857143	0.700892857142857	0.570535714285714	0.736607142857143	0.98125	0.367857142857143	0.573214285714286	0.878571428571429	0.46875	0.248214285714286	0.380357142857143	0.0589285714285714	0.0848214285714286	0.653571428571429	0.994642857142857	0.13125	0.238392857142857	0.0214285714285714	0.141071428571429	0.89375	0.198214285714286	0.810714285714286	0.265178571428571	0.904464285714286	0.961607142857143	1	NA	1	1	1	1	1	1	1	1	0.996428571428571	0.999107142857143	0.954464285714286	0.960714285714286	0.959821428571429	0.708035714285714	0.998214285714286	0.294642857142857	0.999107142857143	0.91875	0.414285714285714
D.pseudoobscura.fa	0.0455357142857143	0.154464285714286	0.0419642857142857	0.565178571428571	0.758928571428571	0.577678571428571	0.142857142857143	0.505357142857143	0.220535714285714	0.688392857142857	0.419642857142857	0.11875	0.391964285714286	0.0107142857142857	0.215178571428571	0.483928571428571	0.440178571428571	0.946428571428571	0.366071428571429	0.104464285714286	0.691964285714286	0.530357142857143	0.134821428571429	0.534821428571429	0.0982142857142857	0.0526785714285714	0.807142857142857	0.500892857142857	1	1	NA	1	1	1	1	1	1	1	0.601785714285714	1	0.946428571428571	0.994642857142857	0.982142857142857	0.99375	0.786607142857143	0.0714285714285714	0.996428571428571	0.873214285714286	0.636607142857143
D.willistoni.fa	0.74375	0.941964285714286	0.552678571428571	0.952678571428571	0.983928571428571	0.809821428571429	0.919642857142857	0.99375	0.795535714285714	0.883928571428571	0.408035714285714	0.626785714285714	0.959821428571429	0.5625	0.80625	0.958035714285714	0.325892857142857	0.996428571428571	0.35625	0.532142857142857	0.105357142857143	0.73125	0.614285714285714	0.295535714285714	0.670535714285714	0.305357142857143	0.975892857142857	0.34375	1	1	1	NA	1	0.999107142857143	1	0.998214285714286	1	1	0.974107142857143	0.998214285714286	0.8	0.878571428571429	0.301785714285714	0.667857142857143	0.578571428571429	0.978571428571429	0.638392857142857	0.930357142857143	0.88125
D.virilis.fa	0.399107142857143	0.0535714285714286	0.517857142857143	0.557142857142857	0.790178571428571	0.786607142857143	0.233928571428571	0.792857142857143	0.388392857142857	0.0383928571428571	0.304464285714286	0.376785714285714	0.358035714285714	0.458928571428571	0.80625	0.344642857142857	0.975	0.895535714285714	0.166964285714286	0.251785714285714	0.795535714285714	0.0107142857142857	0.959821428571429	0.215178571428571	0.695535714285714	0.30625	0.911607142857143	0.0142857142857143	1	1	1	1	NA	1	1	0.998214285714286	1	1	0.997321428571429	0.991071428571429	0.960714285714286	0.908035714285714	0.991964285714286	0.948214285714286	0.986607142857143	0.798214285714286	0.997321428571429	0.983035714285714	0.742857142857143
D.mojavensis.fa	0.140178571428571	0.364285714285714	0.117857142857143	0.775892857142857	0.686607142857143	0.3	0.575892857142857	0.138392857142857	0.105357142857143	0.722321428571429	0.890178571428571	0.0857142857142857	0.351785714285714	0.583035714285714	0.91875	0.977678571428571	0.607142857142857	0.960714285714286	0.85	0.416071428571429	0.341071428571429	0.379464285714286	0.949107142857143	0.573214285714286	0.555357142857143	0.489285714285714	0.972321428571429	0.625	1	1	1	1	1	NA	1	0.909821428571429	1	0.989285714285714	0.420535714285714	1	0.999107142857143	0.966964285714286	0.491964285714286	0.491964285714286	0.983035714285714	0.329464285714286	0.725892857142857	0.664285714285714	0.302678571428571
D.grimshawi.fa	0.522321428571429	0.342857142857143	0.528571428571429	0.902678571428571	0.551785714285714	0.646428571428571	0.2875	0.363392857142857	0.0919642857142857	0.6125	0.6875	0.709821428571429	0.123214285714286	0.216964285714286	0.114285714285714	0.00267857142857143	0.977678571428571	0.984821428571429	0.679464285714286	0.3875	0.492857142857143	0.025	0.272321428571429	0.2125	0.804464285714286	0.341071428571429	0.425	0.0125	1	1	1	1	1	1	NA	0.995535714285714	0.999107142857143	0.996428571428571	0.902678571428571	0.809821428571429	0.824107142857143	0.244642857142857	0.91875	0.850892857142857	0.895535714285714	0.861607142857143	0.858928571428571	0.935714285714286	0.511607142857143
A.aegypti.fa	0.936607142857143	0.899107142857143	0.857142857142857	0.952678571428571	0.199107142857143	0.667857142857143	0.819642857142857	0.777678571428571	0.155357142857143	0.327678571428571	0.984821428571429	0.816071428571429	0.669642857142857	0.625	0.0446428571428571	0.958928571428571	0.872321428571429	0.900892857142857	0.930357142857143	0.0571428571428571	0.489285714285714	0.158928571428571	0.938392857142857	0.191964285714286	0.697321428571429	0.974107142857143	0.882142857142857	0.900892857142857	1	1	1	1	1	1	1	NA	1	1	0.992857142857143	1	0.998214285714286	0.899107142857143	1	0.976785714285714	0.908035714285714	0.886607142857143	0.327678571428571	0.945535714285714	0.7125
C.pipiens.fa	0.709821428571429	0.764285714285714	0.84375	0.9375	0.953571428571429	0.075	0.84375	0.979464285714286	0.692857142857143	0.809821428571429	0.566964285714286	0.323214285714286	0.525892857142857	0.9625	0.895535714285714	0.0571428571428571	0.319642857142857	0.998214285714286	0.81875	0.323214285714286	0.308035714285714	0.949107142857143	0.860714285714286	0.429464285714286	0.69375	0.624107142857143	0.6	0.230357142857143	1	1	1	0.999107142857143	1	1	1	1	NA	1	1	1	0.98125	0.89375	0.970535714285714	0.977678571428571	0.941071428571429	0.975892857142857	0.03125	0.783035714285714	0.425
A.gambiae.fa	0.991964285714286	0.829464285714286	0.972321428571429	0.979464285714286	0.675	0.657142857142857	0.850892857142857	0.997321428571429	0.85625	0.98125	0.713392857142857	0.549107142857143	0.133928571428571	0.598214285714286	0.151785714285714	0.900892857142857	0.479464285714286	0.794642857142857	0.708928571428571	0.138392857142857	0.01875	0.594642857142857	0.588392857142857	0.8	0.0919642857142857	0.558035714285714	0.966071428571429	0.465178571428571	0.999107142857143	0.999107142857143	1	0.998214285714286	0.999107142857143	0.961607142857143	0.979464285714286	1	1	NA	0.998214285714286	1	0.850892857142857	0.989285714285714	0.963392857142857	0.80625	0.95	0.95	0.217857142857143	0.329464285714286	0.677678571428571
B.mori.fa	0.897321428571429	0.672321428571429	0.864285714285714	0.879464285714286	0.785714285714286	0.886607142857143	0.620535714285714	0.532142857142857	0.523214285714286	0.838392857142857	0.459821428571429	0.969642857142857	0.504464285714286	0.411607142857143	0.621428571428571	0.979464285714286	0.147321428571429	0.961607142857143	0.776785714285714	0.504464285714286	0.295535714285714	0.758928571428571	0.901785714285714	0.955357142857143	0.476785714285714	0.215178571428571	0.820535714285714	0.751785714285714	0.960714285714286	0.997321428571429	0.863392857142857	0.788392857142857	0.991071428571429	0.679464285714286	0.933035714285714	1	0.995535714285714	0.991964285714286	NA	1	0.860714285714286	0.274107142857143	0.653571428571429	0.798214285714286	0.958928571428571	0.980357142857143	0.340178571428571	0.789285714285714	0.378571428571429
T.castaneum.fa	0.925892857142857	0.926785714285714	0.563392857142857	0.575	0.670535714285714	0.855357142857143	0.558928571428571	0.995535714285714	0.851785714285714	0.973214285714286	0.830357142857143	0.999107142857143	1	0.116071428571429	0.753571428571429	0.6875	0.916071428571429	0.948214285714286	0.894642857142857	0.108035714285714	0.169642857142857	0.0982142857142857	0.49375	0.523214285714286	0.0625	1	0.958035714285714	0.508035714285714	0.998214285714286	1	1	0.998214285714286	0.975892857142857	0.999107142857143	0.904464285714286	1	1	1	1	NA	0.910714285714286	0.334821428571429	1	1	0.996428571428571	0.997321428571429	0.859821428571429	0.274107142857143	0.335714285714286
N.vitripennis.fa	0.995535714285714	0.99375	0.958035714285714	0.996428571428571	0.883035714285714	0.797321428571429	0.408928571428571	0.926785714285714	0.907142857142857	0.898214285714286	0.909821428571429	0.641071428571429	0.983035714285714	0.889285714285714	0.834821428571429	0.377678571428571	0.492857142857143	0.941964285714286	1	0.204464285714286	0.113392857142857	0.141964285714286	0.765178571428571	0.307142857142857	0.89375	0.0160714285714286	0.980357142857143	0.182142857142857	0.913392857142857	0.988392857142857	0.996428571428571	0.715178571428571	0.90625	0.979464285714286	0.766071428571429	1	0.975892857142857	0.846428571428571	0.972321428571429	0.935714285714286	NA	1	0.825892857142857	1	0.911607142857143	0.788392857142857	0.10625	0.616071428571429	0.274107142857143
A.mellifera.fa	0.944642857142857	0.98125	0.845535714285714	0.467857142857143	0.934821428571429	0.982142857142857	0.791964285714286	0.596428571428571	0.601785714285714	0.88125	0.449107142857143	0.784821428571429	0.988392857142857	0.454464285714286	0.778571428571429	0.529464285714286	0.877678571428571	0.947321428571429	0.744642857142857	0.386607142857143	0.111607142857143	0.225	0.129464285714286	0.541964285714286	0.996428571428571	0.126785714285714	0.478571428571429	0.777678571428571	0.840178571428571	0.361607142857143	0.803571428571429	0.323214285714286	0.849107142857143	0.874107142857143	0.898214285714286	0.940178571428571	0.95	0.910714285714286	0.385714285714286	0.408928571428571	1	NA	0.990178571428571	0.117857142857143	0.608035714285714	0.309821428571429	0.623214285714286	0.0589285714285714	0.376785714285714
A.pisum.fa	0.839285714285714	0.85	0.858035714285714	0.857142857142857	1	0.999107142857143	0.934821428571429	0.896428571428571	0.910714285714286	0.638392857142857	0.415178571428571	0.777678571428571	0.975892857142857	0.7	0.919642857142857	0.934821428571429	0.280357142857143	0.999107142857143	0.972321428571429	0.334821428571429	0.0107142857142857	0.689285714285714	0.550892857142857	0.741071428571429	0.863392857142857	0.878571428571429	0.958035714285714	0.332142857142857	0.924107142857143	0.954464285714286	0.8	0.952678571428571	0.857142857142857	0.994642857142857	0.88125	0.997321428571429	1	0.991964285714286	0.79375	1	0.9625	0.988392857142857	NA	0.978571428571429	0.979464285714286	0.9875	0.561607142857143	0.301785714285714	0.611607142857143
P.humanus.fa	0.507142857142857	0.558035714285714	0.71875	0.608035714285714	0.429464285714286	0.155357142857143	0.930357142857143	0.892857142857143	0.458035714285714	0.73125	0.754464285714286	0.835714285714286	0.522321428571429	0.8875	0.935714285714286	0.608035714285714	0.721428571428571	0.600892857142857	0.750892857142857	0.0741071428571429	0.344642857142857	0.292857142857143	0.913392857142857	0.466071428571429	0.949107142857143	0.808035714285714	0.98125	0.655357142857143	0.622321428571429	0.91875	0.561607142857143	0.896428571428571	0.901785714285714	0.609821428571429	0.80625	0.986607142857143	0.983928571428571	0.950892857142857	0.778571428571429	1	0.9875	0.998214285714286	0.875	NA	0.385714285714286	0.645535714285714	0.85	0.915178571428571	0.51875
D.pulex.fa	0.265178571428571	0.182142857142857	0.472321428571429	0.358035714285714	0.79375	0.701785714285714	0.911607142857143	0.3375	0.372321428571429	0.769642857142857	0.4625	0.807142857142857	0.773214285714286	0.0696428571428571	0.996428571428571	0.83125	0.791071428571429	0.64375	0.920535714285714	0.491964285714286	0.255357142857143	0.830357142857143	1	0.219642857142857	0.277678571428571	0.9875	0.801785714285714	0.7875	0.930357142857143	0.979464285714286	0.999107142857143	0.659821428571429	0.980357142857143	0.985714285714286	0.999107142857143	0.997321428571429	0.325892857142857	0.483035714285714	0.7	1	0.599107142857143	0.807142857142857	0.777678571428571	0.891071428571429	NA	0.976785714285714	0.450892857142857	0.398214285714286	0.414285714285714
I.scapularis.fa	0.903571428571429	0.688392857142857	0.948214285714286	0.783928571428571	0.7375	0.932142857142857	0.810714285714286	0.899107142857143	0.702678571428571	0.633928571428571	0.999107142857143	0.0589285714285714	0.835714285714286	0.763392857142857	0.99375	0.935714285714286	0.825892857142857	0.869642857142857	0.8625	0.39375	0.513392857142857	0.707142857142857	0.984821428571429	0.742857142857143	0.9	0.616964285714286	0.829464285714286	0.116964285714286	0.621428571428571	0.474107142857143	0.691071428571429	0.491071428571429	0.927678571428571	0.551785714285714	0.525892857142857	0.999107142857143	0.999107142857143	0.842857142857143	0.496428571428571	0.66875	0.533928571428571	0.873214285714286	0.933928571428571	0.434821428571429	0.926785714285714	NA	0.00267857142857143	0.260714285714286	0.30625
C.briggsae.fa	0.8875	0.992857142857143	0.957142857142857	0.389285714285714	0.897321428571429	0.332142857142857	0.950892857142857	0.466964285714286	0.7625	0.557142857142857	0.13125	0.0607142857142857	0.775892857142857	0.966071428571429	0.498214285714286	0.825892857142857	0.291071428571429	0.492857142857143	0.283035714285714	0.96875	0.224107142857143	0.00446428571428571	0.741964285714286	0.594642857142857	0.0946428571428571	0.158928571428571	0.991964285714286	0.571428571428571	0.995535714285714	0.9875	0.888392857142857	0.926785714285714	0.998214285714286	0.996428571428571	0.895535714285714	0.858035714285714	0.641071428571429	0.995535714285714	0.33125	0.144642857142857	0.801785714285714	0.305357142857143	0.178571428571429	0.267857142857143	0.48125	0.0151785714285714	NA	1	1
C.remanei.fa	0.149107142857143	0.611607142857143	0.764285714285714	0.670535714285714	0.225892857142857	0.445535714285714	0.0258928571428571	0.617857142857143	0.832142857142857	0.225892857142857	0.225892857142857	0.366964285714286	0.660714285714286	0.702678571428571	0.0392857142857143	0.922321428571429	0.101785714285714	0.0401785714285714	0.0723214285714286	0.177678571428571	0.748214285714286	0.8375	0.791071428571429	0.542857142857143	0.235714285714286	0.6375	0.934821428571429	0.141964285714286	0.991071428571429	0.685714285714286	0.514285714285714	0.816964285714286	1	0.9375	0.96875	0.933928571428571	0.928571428571429	0.892857142857143	0.0633928571428571	0.14375	0.598214285714286	0.129464285714286	0.208928571428571	0.16875	0.436607142857143	0.296428571428571	1	NA	1
C.elegans.fa	0.584821428571429	0.723214285714286	0.335714285714286	0.626785714285714	0.677678571428571	0.534821428571429	0.364285714285714	0.0589285714285714	0.655357142857143	0.425892857142857	0.735714285714286	0.596428571428571	0.611607142857143	0.43125	0.115178571428571	0.0133928571428571	0.552678571428571	0.411607142857143	0.172321428571429	0.960714285714286	0.754464285714286	0.138392857142857	0.579464285714286	0.529464285714286	0.685714285714286	0.473214285714286	0.122321428571429	0.378571428571429	0.732142857142857	0.926785714285714	0.639285714285714	0.767857142857143	0.616071428571429	0.86875	0.70625	0.836607142857143	0.246428571428571	0.439285714285714	0.808928571428571	0.216964285714286	0.0785714285714286	0.816964285714286	0.301785714285714	0.660714285714286	0.146428571428571	0.273214285714286	1	1	NA
C.brenneri.fa	0.434821428571429	0.0928571428571429	0.0785714285714286	0.0857142857142857	0.538392857142857	0.105357142857143	0.340178571428571	0.135714285714286	0.03125	0.0375	0.14375	0.692857142857143	0.125	0.516964285714286	0.244642857142857	0.335714285714286	0.0526785714285714	0.3875	0.199107142857143	0.775892857142857	0.726785714285714	0.1375	0.822321428571429	0.942857142857143	0.698214285714286	0.871428571428571	0.798214285714286	0.598214285714286	0.682142857142857	0.786607142857143	0.880357142857143	0.984821428571429	0.966964285714286	0.373214285714286	0.775	0.996428571428571	0.654464285714286	0.322321428571429	0.425892857142857	0.966964285714286	0.0517857142857143	0.565178571428571	0.805357142857143	0.725	0.400892857142857	0.852678571428571	1	1	1
C.japonica.fa	0.939285714285714	0.832142857142857	0.0946428571428571	0.326785714285714	0.24375	0.103571428571429	0.258928571428571	0.915178571428571	0.953571428571429	0.574107142857143	0.755357142857143	0.813392857142857	0.372321428571429	0.599107142857143	0.0303571428571429	0.0973214285714286	0.355357142857143	0.375	0.411607142857143	0.905357142857143	0.436607142857143	0.630357142857143	0.0910714285714286	0.189285714285714	0.908928571428571	0.477678571428571	0.864285714285714	0.430357142857143	0.6875	0.3625	0.591071428571429	0.447321428571429	0.978571428571429	0.417857142857143	0.241964285714286	0.313392857142857	0.178571428571429	0.966964285714286	0.142857142857143	0.819642857142857	0.0455357142857143	0.645535714285714	0.16875	0.683928571428571	0.0803571428571429	0.3125	1	1	1
P.pacificus.fa	0.360714285714286	0.575892857142857	0.496428571428571	0.852678571428571	0.15	0.0285714285714286	0.116964285714286	0.566071428571429	0.908035714285714	0.91875	0.341964285714286	0.807142857142857	0.391071428571429	0.920535714285714	0.142857142857143	0.266964285714286	0.527678571428571	0.364285714285714	0.383928571428571	0.149107142857143	0.944642857142857	0.266071428571429	0.377678571428571	0.323214285714286	0.402678571428571	0.8625	0.782142857142857	0.98125	0.38125	0.484821428571429	0.85	0.899107142857143	0.230357142857143	0.202678571428571	0.828571428571429	0.796428571428571	0.807142857142857	0.99375	0.491071428571429	0.0839285714285714	0.70625	0.964285714285714	0.0535714285714286	0.977678571428571	0.363392857142857	0.854464285714286	1	1	1
B.malayi.fa	0.589285714285714	0.489285714285714	0.727678571428571	0.667857142857143	0.583928571428571	0.564285714285714	0.34375	0.341964285714286	0.71875	0.814285714285714	0.521428571428571	0.561607142857143	0.670535714285714	0.805357142857143	0.314285714285714	0.14375	0.0303571428571429	0.996428571428571	0.716071428571429	0.934821428571429	0.422321428571429	0.0723214285714286	0.0133928571428571	0.960714285714286	0.733035714285714	0.682142857142857	0.315178571428571	0.103571428571429	0.367857142857143	0.641071428571429	0.947321428571429	0.686607142857143	0.846428571428571	0.910714285714286	0.774107142857143	0.192857142857143	0.472321428571429	0.989285714285714	0.963392857142857	0.938392857142857	0.925	0.283928571428571	0.869642857142857	0.445535714285714	0.8	0.695535714285714	0.476785714285714	0.996428571428571	0.977678571428571
S.mansoni.fa	0.809821428571429	0.870535714285714	0.96875	0.764285714285714	0.672321428571429	0.591071428571429	0.984821428571429	0.688392857142857	0.90625	0.917857142857143	0.716964285714286	0.348214285714286	0.915178571428571	0.625	0.845535714285714	0.869642857142857	0.147321428571429	0.272321428571429	0.749107142857143	0.00178571428571429	0.075	0.373214285714286	0.601785714285714	0.995535714285714	0.995535714285714	0.636607142857143	0.594642857142857	0.692857142857143	0.545535714285714	0.548214285714286	0.354464285714286	0.9375	0.05625	0.722321428571429	0.916071428571429	0.150892857142857	0.308035714285714	0.295535714285714	0.963392857142857	0.674107142857143	0.885714285714286	0.926785714285714	0.995535714285714	0.739285714285714	0.579464285714286	0.98125	0.392857142857143	0.93125	0.449107142857143
M.brevicollis.fa	0.308928571428571	0.311607142857143	0.373214285714286	0.05	0.211607142857143	0.0401785714285714	0.777678571428571	0.0473214285714286	0.0241071428571429	0.263392857142857	0.225	0.166964285714286	0.05625	0.450892857142857	0.494642857142857	0.3625	0.928571428571429	0.269642857142857	0.877678571428571	0.7375	0.291071428571429	0.277678571428571	0.733035714285714	0.161607142857143	0.6625	0.316071428571429	0.380357142857143	0.473214285714286	0.127678571428571	0.505357142857143	0.00803571428571428	0.0116071428571429	0.651785714285714	0.870535714285714	0.00535714285714286	0.905357142857143	0.457142857142857	0.61875	0.689285714285714	0.986607142857143	0.104464285714286	0.123214285714286	0.825892857142857	0.425892857142857	0.661607142857143	0.233928571428571	0.525892857142857	0.435714285714286	0.959821428571429
S.cerevisiae.fa	0.488392857142857	0.320535714285714	0.350892857142857	0.424107142857143	0.866964285714286	0.5375	0.602678571428571	0.1875	0.125	0.508928571428571	0.234821428571429	0.409821428571429	0.786607142857143	0.7	0.929464285714286	0.152678571428571	0.0526785714285714	0.500892857142857	0.278571428571429	0.00267857142857143	0.0348214285714286	0.158035714285714	0.178571428571429	0.5	0.469642857142857	0.0241071428571429	0.370535714285714	0.215178571428571	0.1875	0.358928571428571	0.640178571428571	0.501785714285714	0.294642857142857	0.588392857142857	0.0669642857142857	0.534821428571429	0.86875	0.903571428571429	0.925	0.901785714285714	0.944642857142857	0.0482142857142857	0.904464285714286	0.0785714285714286	0.4125	0.954464285714286	0.771428571428571	0.107142857142857	0.0767857142857143
C.glabrata.fa	0.230357142857143	0.825	0.614285714285714	0.883035714285714	0.4625	0.390178571428571	0.284821428571429	0.482142857142857	0.997321428571429	0.347321428571429	0.742857142857143	0.925892857142857	0.470535714285714	0.324107142857143	0.911607142857143	0.0160714285714286	0.81875	0.891071428571429	0.828571428571429	0.215178571428571	0.0446428571428571	0.413392857142857	0.526785714285714	0.326785714285714	0.0598214285714286	0.0232142857142857	0.280357142857143	0.101785714285714	0.659821428571429	0.972321428571429	0.913392857142857	0.652678571428571	0.382142857142857	0.690178571428571	0.167857142857143	0.914285714285714	0.957142857142857	0.795535714285714	0.939285714285714	0.922321428571429	0.984821428571429	0.541071428571429	0.417857142857143	0.545535714285714	0.602678571428571	0.635714285714286	0.376785714285714	0.658035714285714	0.0508928571428571
K.lactis.fa	0.501785714285714	0.733035714285714	0.673214285714286	0.139285714285714	0.620535714285714	0.727678571428571	0.664285714285714	0.705357142857143	0.284821428571429	0.796428571428571	0.473214285714286	0.135714285714286	0.329464285714286	0.458035714285714	0.0473214285714286	0.6375	0.480357142857143	0.616071428571429	0.935714285714286	0.0214285714285714	0.208928571428571	0.166071428571429	0.258928571428571	0.445535714285714	0.301785714285714	0.1125	0.132142857142857	0.478571428571429	0.230357142857143	0.747321428571429	0.232142857142857	0.204464285714286	0.302678571428571	0.636607142857143	0.360714285714286	0.465178571428571	0.730357142857143	0.372321428571429	0.0321428571428571	0.928571428571429	0.95625	0.175892857142857	0.463392857142857	0.608928571428571	0.276785714285714	0.860714285714286	0.532142857142857	0.605357142857143	0.685714285714286
C.albicans.fa	0.58125	0.459821428571429	0.205357142857143	0.883035714285714	0.784821428571429	0.8625	0.79375	0.248214285714286	0.654464285714286	0.508035714285714	0.382142857142857	0.341071428571429	0.294642857142857	0.783928571428571	0.940178571428571	0.0401785714285714	0.78125	0.391964285714286	0.586607142857143	0.416071428571429	0.366071428571429	0.913392857142857	0.691964285714286	0.0160714285714286	0.833035714285714	0.199107142857143	0.194642857142857	0.00892857142857143	0.270535714285714	0.289285714285714	0.996428571428571	0.776785714285714	0.886607142857143	0.901785714285714	0.747321428571429	0.524107142857143	0.0223214285714286	0.025	0.841071428571429	0.963392857142857	0.891964285714286	0.133035714285714	0.566964285714286	0.407142857142857	0.66875	0.50625	0.848214285714286	0.638392857142857	0.616071428571429
D.hansenii.fa	0.492857142857143	0.467857142857143	0.633928571428571	0.191964285714286	0.917857142857143	0.707142857142857	0.902678571428571	0.641964285714286	0.548214285714286	0.926785714285714	0.351785714285714	0.1	0.785714285714286	0.830357142857143	0.388392857142857	0.421428571428571	0.327678571428571	0.154464285714286	0.828571428571429	0.122321428571429	0.0526785714285714	0.124107142857143	0.978571428571429	0.78125	0.399107142857143	0.61875	0.2375	0.0785714285714286	0.0883928571428571	0.191964285714286	0.00357142857142857	0.227678571428571	0.0535714285714286	0.801785714285714	0.375892857142857	0.522321428571429	0.232142857142857	0.803571428571429	0.740178571428571	0.775892857142857	0.965178571428571	0.667857142857143	0.176785714285714	0.998214285714286	0.255357142857143	0.949107142857143	0.540178571428571	0.000892857142857143	0.000892857142857143
Y.lipolytica.fa	0.679464285714286	0.199107142857143	0.0214285714285714	0.541071428571429	0.420535714285714	0.913392857142857	0.38125	0.479464285714286	0.0526785714285714	0.447321428571429	0.45	0.325	0.208928571428571	0.0383928571428571	0.292857142857143	0.641071428571429	0.56875	0.424107142857143	0.933035714285714	0.182142857142857	0.5625	0.183035714285714	0.529464285714286	0.13125	0.2375	0.814285714285714	0.0339285714285714	0.0321428571428571	0.208928571428571	0.482142857142857	0.35	0.704464285714286	0.354464285714286	0.265178571428571	0.485714285714286	0.276785714285714	0.975892857142857	0.310714285714286	0.05	0.359821428571429	0.914285714285714	0.0660714285714286	0.258928571428571	0.68125	0.824107142857143	0.644642857142857	0.259821428571429	0.0116071428571429	0.05625
A.fumigatus.fa	0.2625	0.0160714285714286	0.402678571428571	0.0366071428571429	0.453571428571429	0.4	0.567857142857143	0.341964285714286	0.763392857142857	0.354464285714286	0.930357142857143	0.666964285714286	0.154464285714286	0.920535714285714	0.609821428571429	0.683928571428571	0.652678571428571	0.227678571428571	0.572321428571429	0.945535714285714	0.814285714285714	0.547321428571429	0.824107142857143	0.574107142857143	0.824107142857143	0.744642857142857	0.0535714285714286	0.141071428571429	0.6125	0.413392857142857	0.969642857142857	0.826785714285714	0.99375	0.958928571428571	0.975	0.375	0.861607142857143	0.363392857142857	0.614285714285714	0.933928571428571	0.778571428571429	0.996428571428571	0.445535714285714	0.579464285714286	0.74375	0.405357142857143	0.872321428571429	0.471428571428571	0.459821428571429
C.immitis.fa	0.860714285714286	0.842857142857143	0.309821428571429	0.0598214285714286	0.00892857142857143	0.715178571428571	0.5125	0.730357142857143	0.846428571428571	0.873214285714286	0.672321428571429	0.341964285714286	0.516964285714286	0.371428571428571	0.200892857142857	0.00357142857142857	0.81875	0.408928571428571	0.665178571428571	0.241071428571429	0.125	0.0116071428571429	0.425	0.5625	0.259821428571429	0.794642857142857	0.469642857142857	0.00446428571428571	0.283035714285714	0.474107142857143	0.682142857142857	0.325	0.000892857142857143	0.360714285714286	0.388392857142857	0.320535714285714	0.220535714285714	0.392857142857143	0.221428571428571	0.383035714285714	0.382142857142857	0.496428571428571	0.298214285714286	0.108035714285714	0.888392857142857	0.940178571428571	0.439285714285714	0.858928571428571	0.8125
S.nodorum.fa	0.201785714285714	0.432142857142857	0.925892857142857	0.127678571428571	0.0892857142857143	0.192857142857143	0.567857142857143	0.83125	0.610714285714286	0.536607142857143	0.553571428571429	0.1625	0.402678571428571	0.501785714285714	0.975	0.999107142857143	0.723214285714286	0.983035714285714	0.296428571428571	0.824107142857143	0.883035714285714	0.917857142857143	0.939285714285714	0.4625	0.282142857142857	0.560714285714286	0.996428571428571	0.182142857142857	0.797321428571429	0.985714285714286	0.869642857142857	0.266964285714286	0.969642857142857	0.919642857142857	0.877678571428571	0.322321428571429	0.0517857142857143	0.469642857142857	0.416964285714286	0.0767857142857143	0.733035714285714	0.04375	0.0651785714285714	0.316964285714286	0.478571428571429	0.188392857142857	0.122321428571429	0.694642857142857	0.853571428571429
S.sclerotiorum.fa	0.0821428571428571	0.120535714285714	0.102678571428571	0.0303571428571429	0.360714285714286	0.385714285714286	0.291964285714286	0.950892857142857	0.767857142857143	0.828571428571429	0.708035714285714	0.971428571428571	0.0410714285714286	0.371428571428571	0.86875	0.722321428571429	0.98125	0.835714285714286	0.870535714285714	0.5375	0.966071428571429	0.601785714285714	0.8	0.94375	0.702678571428571	0.388392857142857	0.103571428571429	0.7375	0.189285714285714	0.830357142857143	0.43125	0.105357142857143	0.673214285714286	0.225892857142857	0.860714285714286	0.495535714285714	0.783928571428571	0.319642857142857	0.917857142857143	0.891071428571429	0.939285714285714	0.447321428571429	0.05625	0.300892857142857	0.115178571428571	0.539285714285714	0.242857142857143	0.575892857142857	0.475892857142857
F.graminearum.fa	0.692857142857143	0.904464285714286	0.948214285714286	0.699107142857143	0.734821428571429	0.183035714285714	0.916964285714286	0.913392857142857	0.471428571428571	0.994642857142857	0.0205357142857143	0.949107142857143	0.0107142857142857	0.835714285714286	0.974107142857143	0.53125	0.971428571428571	0.959821428571429	0.992857142857143	0.358035714285714	0.00535714285714286	0.946428571428571	0.335714285714286	0.000892857142857143	0.101785714285714	0.1625	0.260714285714286	0.626785714285714	0.966964285714286	0.23125	0.759821428571429	0.80625	0.415178571428571	0.792857142857143	0.398214285714286	0.904464285714286	0.922321428571429	0.9875	0.908035714285714	0.916071428571429	0.0178571428571429	0.808928571428571	0.941964285714286	0.597321428571429	0.899107142857143	0.907142857142857	0.955357142857143	0.985714285714286	0.763392857142857
N.crassa.fa	0.119642857142857	0.0857142857142857	0.0223214285714286	0.00892857142857143	0.166071428571429	0.123214285714286	0.05	0.79375	0.128571428571429	0.104464285714286	0.515178571428571	0.0410714285714286	0.486607142857143	0.00714285714285714	0.758928571428571	0.00803571428571428	0.374107142857143	0.689285714285714	0.10625	0.0892857142857143	0.802678571428571	0.19375	0.776785714285714	0.0410714285714286	0.616071428571429	0.158928571428571	0.130357142857143	0.0339285714285714	0.185714285714286	0.54375	0.540178571428571	0.928571428571429	0.754464285714286	0.421428571428571	0.385714285714286	0.983035714285714	0.950892857142857	0.83125	0.986607142857143	0.866071428571429	0.0946428571428571	0.320535714285714	0.45625	0.401785714285714	0.800892857142857	0.000892857142857143	0.791964285714286	0.740178571428571	0.0598214285714286
M.grisea.fa	0.497321428571429	0.680357142857143	0.872321428571429	0.933928571428571	0.365178571428571	0.784821428571429	0.455357142857143	0.902678571428571	0.711607142857143	0.448214285714286	0.363392857142857	0.984821428571429	0.621428571428571	0.899107142857143	0.929464285714286	0.241071428571429	0.846428571428571	0.735714285714286	0.708035714285714	0.533035714285714	0.332142857142857	0.45	0.810714285714286	0.0491071428571429	0.634821428571429	0.190178571428571	0.476785714285714	0.175892857142857	0.757142857142857	0.426785714285714	0.721428571428571	0.701785714285714	0.927678571428571	0.0767857142857143	0.886607142857143	0.95625	0.641071428571429	0.248214285714286	0.653571428571429	0.350892857142857	0.0125	0.316071428571429	0.699107142857143	0.63125	0.601785714285714	0.950892857142857	0.399107142857143	0.167857142857143	0.973214285714286
S.pombe.fa	0.0482142857142857	0.241071428571429	0.000892857142857143	0.0321428571428571	0.480357142857143	0.0482142857142857	0.660714285714286	0.01875	0.776785714285714	0.591964285714286	0.971428571428571	0.66875	0.398214285714286	0.0125	0.480357142857143	0.498214285714286	0.00178571428571429	0.591071428571429	0.0419642857142857	0.905357142857143	0.175	0.0758928571428571	0.173214285714286	0.86875	0.134821428571429	0.578571428571429	0.194642857142857	0.867857142857143	0.671428571428571	0.534821428571429	0.139285714285714	0.857142857142857	0.0758928571428571	0.395535714285714	0.496428571428571	0.391964285714286	0.909821428571429	0.182142857142857	0.961607142857143	0.545535714285714	0.619642857142857	0.938392857142857	0.439285714285714	0.407142857142857	0.1125	0.602678571428571	0.833928571428571	0.723214285714286	0.967857142857143
C.neoformans.fa	0.338392857142857	0.733928571428571	0.613392857142857	0.797321428571429	0.458928571428571	0.621428571428571	0.626785714285714	0.852678571428571	0.0348214285714286	0.849107142857143	0.157142857142857	0.310714285714286	0.435714285714286	0.179464285714286	0.485714285714286	0.0125	0.2	0.0214285714285714	0.501785714285714	0.282142857142857	0.971428571428571	0.797321428571429	0.879464285714286	0.114285714285714	0.217857142857143	0.870535714285714	0.728571428571429	0.688392857142857	0.788392857142857	0.308035714285714	0.158928571428571	0.809821428571429	0.504464285714286	0.328571428571429	0.866964285714286	0.6	0.498214285714286	0.578571428571429	0.911607142857143	0.590178571428571	0.675	0.305357142857143	0.308928571428571	0.0276785714285714	0.233035714285714	0.688392857142857	0.941071428571429	0.402678571428571	0.647321428571429
C.cinereus.fa	0.389285714285714	0.353571428571429	0.620535714285714	0.7	0.889285714285714	0.444642857142857	0.860714285714286	0.145535714285714	0.964285714285714	0.367857142857143	0.25625	0.394642857142857	0.00446428571428571	0.579464285714286	0.605357142857143	0.158035714285714	0.511607142857143	0.135714285714286	0.000892857142857143	0.41875	0.339285714285714	0.425	0.0616071428571429	0.445535714285714	0.921428571428571	0.73125	0.21875	0.183035714285714	0.0660714285714286	0.7375	0.736607142857143	0.449107142857143	0.141964285714286	0.296428571428571	0.240178571428571	0.0339285714285714	0.2	0.479464285714286	0.898214285714286	0.45	0.505357142857143	0.49375	0.524107142857143	0.695535714285714	0.346428571428571	0.0151785714285714	0.0339285714285714	0.132142857142857	0.0928571428571429
U.maydis.fa	0.00625	0.0464285714285714	0.0160714285714286	0.0214285714285714	0.147321428571429	0.226785714285714	0.252678571428571	0.00714285714285714	0.00446428571428571	0.489285714285714	0.615178571428571	0.0267857142857143	0.0151785714285714	0.0919642857142857	0.0151785714285714	0.00357142857142857	0.000892857142857143	0.0758928571428571	0.0794642857142857	0.145535714285714	0.305357142857143	0.750892857142857	0.000892857142857143	0.463392857142857	0.158035714285714	0.6375	0.551785714285714	0.00714285714285714	0.716071428571429	0.61875	0.563392857142857	0.771428571428571	0.8375	0.00625	0.827678571428571	0.84375	0.609821428571429	0.1	0.0321428571428571	0.804464285714286	0.0982142857142857	0.254464285714286	0.413392857142857	0.657142857142857	0.388392857142857	0.0517857142857143	0.504464285714286	0.327678571428571	0.761607142857143
P.graminis.fa	0.00625	0.16875	0.139285714285714	0.251785714285714	0.119642857142857	0.842857142857143	0.0116071428571429	0.348214285714286	0.157142857142857	0.616964285714286	0.486607142857143	0.997321428571429	0.714285714285714	0.498214285714286	0.130357142857143	0.0267857142857143	0.661607142857143	0.541964285714286	0.527678571428571	0.902678571428571	0.0821428571428571	0.0732142857142857	0.866964285714286	0.189285714285714	0.8	0.0419642857142857	0.811607142857143	0.38125	0.388392857142857	0.441071428571429	0.672321428571429	0.698214285714286	0.501785714285714	0.320535714285714	0.158928571428571	0.179464285714286	0.919642857142857	0.311607142857143	0.635714285714286	0.927678571428571	0.0866071428571429	0.371428571428571	0.386607142857143	0.0482142857142857	0.86875	0.263392857142857	0.0330357142857143	0.2375	0.0955357142857143
R.oryzae.fa	0.719642857142857	0.216964285714286	0.603571428571429	0.726785714285714	0.883928571428571	0.805357142857143	0.276785714285714	0.546428571428571	0.999107142857143	0.101785714285714	0.958928571428571	0.995535714285714	0.988392857142857	0.583035714285714	0.369642857142857	0.607142857142857	0.932142857142857	0.565178571428571	0.938392857142857	0.849107142857143	0.441071428571429	0.533035714285714	0.63125	0.929464285714286	0.391071428571429	0.396428571428571	1	0.647321428571429	0.924107142857143	0.395535714285714	0.838392857142857	0.773214285714286	0.975	0.961607142857143	0.883928571428571	0.740178571428571	0.78125	0.990178571428571	0.794642857142857	0.0705357142857143	0.471428571428571	0.984821428571429	0.822321428571429	0.98125	0.875892857142857	0.9875	0.966964285714286	0.889285714285714	0.494642857142857
B.dendrobatidis.fa	0.0330357142857143	0.0982142857142857	0.304464285714286	0.854464285714286	0.0982142857142857	0.0125	0.396428571428571	0.458928571428571	0.378571428571429	0.566071428571429	0.480357142857143	0.194642857142857	0.380357142857143	0.448214285714286	0.273214285714286	0.0633928571428571	0.0366071428571429	0.727678571428571	0.450892857142857	0.36875	0.471428571428571	0.01875	0.0303571428571429	0.834821428571429	0.745535714285714	0.854464285714286	0.514285714285714	0.928571428571429	0.108928571428571	0.311607142857143	0.284821428571429	0.791964285714286	0.33125	0.435714285714286	0.523214285714286	0.0508928571428571	0.182142857142857	0.445535714285714	0.999107142857143	0.426785714285714	0.278571428571429	0.0776785714285714	0.000892857142857143	0.140178571428571	0.0955357142857143	0.0214285714285714	0.938392857142857	0.641964285714286	0.885714285714286
D.discoideum.fa	0.852678571428571	0.753571428571429	0.9375	0.980357142857143	0.871428571428571	0.98125	0.726785714285714	0.728571428571429	0.417857142857143	0.130357142857143	0.161607142857143	0.624107142857143	0.815178571428571	0.65625	0.142857142857143	0.176785714285714	0.561607142857143	0.994642857142857	0.641071428571429	0.0678571428571429	0.996428571428571	0.659821428571429	0.775892857142857	0.882142857142857	0.988392857142857	0.0901785714285714	0.978571428571429	0.448214285714286	0.876785714285714	0.0625	0.220535714285714	0.0723214285714286	0.125892857142857	0.314285714285714	0.195535714285714	0.35625	0.125	0.689285714285714	0.922321428571429	0.905357142857143	0.969642857142857	0.738392857142857	0.850892857142857	0.858035714285714	0.220535714285714	0.709821428571429	0.0723214285714286	0.0107142857142857	0.136607142857143
S.bicolor.fa	0.245535714285714	0.766071428571429	0.60625	0.691964285714286	0.892857142857143	0.723214285714286	0.541964285714286	0.0803571428571429	0.527678571428571	0.980357142857143	0.742857142857143	0.423214285714286	0.25625	0.883928571428571	0.684821428571429	0.295535714285714	0.666071428571429	0.320535714285714	0.511607142857143	0.616071428571429	0.950892857142857	0.0205357142857143	0.3875	0.492857142857143	0.75	0.49375	0.528571428571429	0.816964285714286	0.483928571428571	0.991071428571429	0.991071428571429	0.916071428571429	0.952678571428571	0.95	0.817857142857143	0.789285714285714	0.788392857142857	0.3375	0.820535714285714	0.963392857142857	0.975	0.940178571428571	0.719642857142857	0.980357142857143	0.302678571428571	0.978571428571429	0.997321428571429	0.999107142857143	0.954464285714286
O.sativa.fa	0.974107142857143	0.986607142857143	0.980357142857143	0.725892857142857	0.323214285714286	0.664285714285714	0.766071428571429	0.479464285714286	0.9375	0.495535714285714	0.745535714285714	1	0.141071428571429	0.9875	0.254464285714286	0.469642857142857	0.195535714285714	0.258928571428571	0.00892857142857143	0.176785714285714	0.184821428571429	0.883928571428571	0.876785714285714	0.0660714285714286	0.983928571428571	0.713392857142857	0.986607142857143	0.977678571428571	0.51875	0.248214285714286	0.934821428571429	0.908035714285714	0.929464285714286	0.91875	0.625	0.7125	0.873214285714286	0.941964285714286	0.625	0.983928571428571	0.866071428571429	0.945535714285714	0.924107142857143	0.9875	0.536607142857143	0.448214285714286	0.969642857142857	0.961607142857143	0.741071428571429
A.thaliana.fa	0.29375	0.3	0.229464285714286	0.334821428571429	0.945535714285714	0.99375	0.994642857142857	0.816964285714286	0.240178571428571	0.352678571428571	0.520535714285714	0.579464285714286	0.0767857142857143	0.903571428571429	0.122321428571429	0.06875	0.516071428571429	0.790178571428571	0.979464285714286	0.30625	0.191071428571429	0.740178571428571	0.725	0.224107142857143	0.492857142857143	0.191964285714286	0.545535714285714	0.116071428571429	0.449107142857143	0.15625	0.46875	0.234821428571429	0.0348214285714286	0.933035714285714	0.746428571428571	0.522321428571429	0.279464285714286	0.99375	0.775892857142857	0.194642857142857	0.15	0.750892857142857	0.0642857142857143	0.814285714285714	0.686607142857143	0.169642857142857	0.788392857142857	0.894642857142857	0.513392857142857
P.trichocarpa.fa	0.927678571428571	0.852678571428571	0.610714285714286	0.0830357142857143	0.839285714285714	0.980357142857143	0.759821428571429	0.877678571428571	0.708035714285714	0.110714285714286	0.975	0.888392857142857	0.963392857142857	0.979464285714286	0.414285714285714	0.544642857142857	0.0294642857142857	0.772321428571429	0.753571428571429	0.296428571428571	0.339285714285714	0.875	0.739285714285714	0.883928571428571	0.130357142857143	0.884821428571429	0.861607142857143	0.533928571428571	0.604464285714286	0.680357142857143	0.672321428571429	0.347321428571429	0.276785714285714	0.177678571428571	0.478571428571429	0.219642857142857	0.641071428571429	0.964285714285714	0.2375	0.903571428571429	0.767857142857143	0.217857142857143	0.526785714285714	0.973214285714286	0.692857142857143	0.615178571428571	0.997321428571429	0.8125	0.915178571428571
P.patens.fa	0.379464285714286	0.677678571428571	0.4625	0.575892857142857	0.992857142857143	0.65	0.488392857142857	0.502678571428571	0.0723214285714286	0.285714285714286	0.84375	0.511607142857143	0.0642857142857143	0.320535714285714	0.859821428571429	0.453571428571429	0.144642857142857	0.621428571428571	0.679464285714286	0.5375	0.853571428571429	0.463392857142857	0.0232142857142857	0.775892857142857	0.339285714285714	0.753571428571429	0.885714285714286	0.636607142857143	0.94375	0.244642857142857	0.592857142857143	0.489285714285714	0.874107142857143	0.845535714285714	0.797321428571429	0.203571428571429	0.953571428571429	0.472321428571429	0.349107142857143	0.991964285714286	0.321428571428571	0.298214285714286	0.717857142857143	0.567857142857143	0.182142857142857	0.811607142857143	0.98125	0.965178571428571	0.689285714285714
C.reinhardtii.fa	0.244642857142857	0.376785714285714	0.264285714285714	0.169642857142857	0.555357142857143	0.451785714285714	0.0517857142857143	0.0571428571428571	0.391071428571429	0.00714285714285714	0.103571428571429	0.00178571428571429	0.00267857142857143	0.2625	0.966071428571429	0.738392857142857	0.261607142857143	0.101785714285714	0.672321428571429	0.404464285714286	0.729464285714286	0.00714285714285714	0.69375	0.490178571428571	0.0642857142857143	0.0125	0.0473214285714286	0.202678571428571	0.828571428571429	0.550892857142857	0.0366071428571429	0.00178571428571429	0.0598214285714286	0.00357142857142857	0.0705357142857143	0.244642857142857	0.0660714285714286	0.351785714285714	0.908928571428571	0.04375	0.520535714285714	0.175892857142857	0.0205357142857143	0.00267857142857143	0.0723214285714286	0.0330357142857143	0.540178571428571	0.0892857142857143	0.386607142857143
O.tauri.fa	0.344642857142857	0.319642857142857	0.909821428571429	0.794642857142857	0.00714285714285714	0.2375	0.254464285714286	0.215178571428571	0.0196428571428571	0.2	0.261607142857143	0.0464285714285714	0.44375	0.8125	0.803571428571429	0.925892857142857	0.0821428571428571	0.600892857142857	0.920535714285714	0.446428571428571	0.263392857142857	0.6625	0.710714285714286	0.44375	0.542857142857143	0.875	0.23125	0.229464285714286	0.609821428571429	0.630357142857143	0.35	0.134821428571429	0.870535714285714	0.392857142857143	0.960714285714286	0.755357142857143	0.614285714285714	0.523214285714286	0.0223214285714286	0.441071428571429	0.000892857142857143	0.291071428571429	0.872321428571429	0.216964285714286	0.134821428571429	0.173214285714286	0.114285714285714	0.0758928571428571	0.897321428571429
P.sojae.fa	0.124107142857143	0.0276785714285714	0.0973214285714286	0.174107142857143	0.497321428571429	0.890178571428571	0.258035714285714	0.0633928571428571	0.0598214285714286	0.163392857142857	0.00892857142857143	0.213392857142857	0.00267857142857143	0.0410714285714286	0.135714285714286	0.0589285714285714	0.308928571428571	0.341964285714286	0.81875	0.342857142857143	0.0973214285714286	0.00803571428571428	0.670535714285714	0.483928571428571	0.448214285714286	0.00267857142857143	0.964285714285714	0.208928571428571	0.129464285714286	0.797321428571429	0.521428571428571	0.900892857142857	0.215178571428571	0.733928571428571	0.308928571428571	0.45	0.991071428571429	0.983928571428571	0.786607142857143	0.8	0.823214285714286	0.590178571428571	0.726785714285714	0.965178571428571	0.676785714285714	0.599107142857143	0.622321428571429	0.702678571428571	0.926785714285714
P.ramorum.fa	0.675	0.0678571428571429	0.335714285714286	0.9875	0.603571428571429	0.10625	0.565178571428571	0.796428571428571	0.0892857142857143	0.636607142857143	0.00267857142857143	0.0116071428571429	0.324107142857143	0.0892857142857143	0.304464285714286	0.00357142857142857	0.01875	0.219642857142857	0.0205357142857143	0.68125	0.675892857142857	0.06875	0.0785714285714286	0.224107142857143	0.5125	0.479464285714286	0.000892857142857143	0.586607142857143	0.358035714285714	0.85625	0.249107142857143	0.169642857142857	0.891964285714286	0.954464285714286	0.717857142857143	0.940178571428571	0.35	0.6375	0.354464285714286	0.550892857142857	0.00178571428571429	0.23125	0.748214285714286	0.901785714285714	0.64375	0.633928571428571	0.0294642857142857	0.554464285714286	0.876785714285714
T.pseudonana.fa	0.766964285714286	0.76875	0.371428571428571	0.675892857142857	0.805357142857143	0.334821428571429	0.0785714285714286	0.0973214285714286	0.332142857142857	0.761607142857143	0.0767857142857143	0.025	0.0767857142857143	0.395535714285714	0.949107142857143	0.00625	0.16875	0.199107142857143	0.620535714285714	0.885714285714286	0.383035714285714	0.0964285714285714	0.463392857142857	0.976785714285714	0.742857142857143	0.957142857142857	0.983928571428571	0.894642857142857	0.564285714285714	0.628571428571429	0.56875	0.425	0.0357142857142857	0.334821428571429	0.00267857142857143	0.3125	0.0366071428571429	0.25	0.425892857142857	0.199107142857143	0.969642857142857	0.624107142857143	0.0705357142857143	0.697321428571429	0.325	0.252678571428571	0.0366071428571429	0.342857142857143	0.354464285714286
C.merolae.fa	0.03125	0.00535714285714286	0.354464285714286	0.0366071428571429	0.0330357142857143	0.0258928571428571	0.00625	0.05625	0.00625	0.00357142857142857	0.0258928571428571	0.0116071428571429	0.00625	0.373214285714286	0.101785714285714	0.0491071428571429	0.0142857142857143	0.175892857142857	0.405357142857143	0.140178571428571	0.351785714285714	0.953571428571429	0.245535714285714	0.252678571428571	0.608928571428571	0.5	0.536607142857143	0.505357142857143	0.348214285714286	0.902678571428571	0.780357142857143	0.775	0.0455357142857143	0.0508928571428571	0.365178571428571	0.0160714285714286	0.171428571428571	0.165178571428571	0.134821428571429	0.00982142857142857	0.220535714285714	0.507142857142857	0.934821428571429	0.251785714285714	0.144642857142857	0.194642857142857	0.423214285714286	0.725	0.301785714285714
T.parva.fa	0.421428571428571	0.305357142857143	0.638392857142857	0.461607142857143	0.513392857142857	0.323214285714286	0.465178571428571	0.515178571428571	0.176785714285714	0.0258928571428571	0.199107142857143	0.0883928571428571	0.00178571428571429	0.0875	0.166964285714286	0.0241071428571429	0.415178571428571	0.0241071428571429	0.366964285714286	0.464285714285714	0.309821428571429	0.769642857142857	0.869642857142857	0.194642857142857	0.141071428571429	0.000892857142857143	0.857142857142857	0.572321428571429	0.691071428571429	0.807142857142857	0.980357142857143	0.903571428571429	0.739285714285714	0.929464285714286	0.807142857142857	0.905357142857143	0.21875	0.238392857142857	0.138392857142857	0.0285714285714286	0.3625	0.886607142857143	0.160714285714286	0.363392857142857	0.244642857142857	0.358035714285714	0.161607142857143	0.290178571428571	0.428571428571429
T.annulata.fa	0.920535714285714	0.764285714285714	0.0303571428571429	0.294642857142857	0.439285714285714	0.115178571428571	0.563392857142857	0.85	0.749107142857143	0.476785714285714	0.124107142857143	0.727678571428571	0.00178571428571429	0.25	0.265178571428571	0.000892857142857143	0.376785714285714	0.105357142857143	0.172321428571429	0.213392857142857	0.164285714285714	0.475892857142857	0.257142857142857	0.85	0.202678571428571	0.00178571428571429	0.908035714285714	0.328571428571429	0.355357142857143	0.845535714285714	0.340178571428571	0.270535714285714	0.116964285714286	0.704464285714286	0.802678571428571	0.230357142857143	0.0205357142857143	0.186607142857143	0.4125	0.8125	0.514285714285714	0.665178571428571	0.916071428571429	0.584821428571429	0.68125	0.825	0.435714285714286	0.101785714285714	0.65625
P.vivax.fa	0.01875	0.0741071428571429	0.0803571428571429	0.366964285714286	0.03125	0.00178571428571429	0.491071428571429	0.000892857142857143	0.0357142857142857	0.0294642857142857	0.00267857142857143	0.00267857142857143	0.197321428571429	0.0625	0.0714285714285714	0.213392857142857	0.0928571428571429	0.226785714285714	0.0892857142857143	0.183035714285714	0.883035714285714	0.0169642857142857	0.23125	0.100892857142857	0.00178571428571429	0.922321428571429	0.325892857142857	0.21875	0.625892857142857	0.375	0.905357142857143	0.191071428571429	0.000892857142857143	0.0232142857142857	0.959821428571429	0.56875	0.458035714285714	0.584821428571429	0.866071428571429	0.491964285714286	0.00625	0.00446428571428571	0.461607142857143	0.109821428571429	0.726785714285714	0.0508928571428571	0.39375	0.132142857142857	0.152678571428571
P.falciparum.fa	0.0232142857142857	0.0589285714285714	0.125892857142857	0.0178571428571429	0.0160714285714286	0.713392857142857	0.121428571428571	0.590178571428571	0.0232142857142857	0.00446428571428571	0.565178571428571	0.00357142857142857	0.321428571428571	0.519642857142857	0.89375	0.489285714285714	0.834821428571429	0.824107142857143	0.0464285714285714	0.966964285714286	0.801785714285714	0.925892857142857	0.405357142857143	0.3125	0.729464285714286	0.886607142857143	0.105357142857143	0.680357142857143	0.217857142857143	0.299107142857143	0.788392857142857	0.233928571428571	0.791964285714286	0.291964285714286	0.0964285714285714	0.861607142857143	0.257142857142857	0.866964285714286	0.608035714285714	0.267857142857143	0.203571428571429	0.484821428571429	0.778571428571429	0.823214285714286	0.0169642857142857	0.233928571428571	0.228571428571429	0.122321428571429	0.761607142857143
C.hominis.fa	0.142857142857143	0.592857142857143	0.808928571428571	0.651785714285714	0.994642857142857	0.0678571428571429	0.696428571428571	0.528571428571429	0.967857142857143	0.0232142857142857	0.255357142857143	0.741071428571429	0.597321428571429	0.801785714285714	0.401785714285714	0.0151785714285714	0.0401785714285714	0.272321428571429	0.820535714285714	0.249107142857143	0.240178571428571	0.909821428571429	0.483928571428571	0.0607142857142857	0.146428571428571	0.736607142857143	0.923214285714286	0.748214285714286	0.525	0.192857142857143	0.0125	0.272321428571429	0.185714285714286	0.3125	0.290178571428571	0.450892857142857	0.654464285714286	0.722321428571429	0.0705357142857143	0.986607142857143	0.383035714285714	0.5875	0.19375	0.561607142857143	0.478571428571429	0.567857142857143	0.358035714285714	0.760714285714286	0.658928571428571
C.parvum.fa	0.866071428571429	0.616964285714286	0.783035714285714	0.629464285714286	0.00267857142857143	0.733928571428571	0.149107142857143	0.532142857142857	0.69375	0.808928571428571	0.908035714285714	0.754464285714286	0.430357142857143	0.691071428571429	0.103571428571429	0.06875	0.0651785714285714	0.000892857142857143	0.297321428571429	0.100892857142857	0.384821428571429	0.291964285714286	0.124107142857143	0.442857142857143	0.469642857142857	0.15	0.502678571428571	0.716964285714286	0.133035714285714	0.632142857142857	0.0258928571428571	0.58125	0.447321428571429	0.9625	0.109821428571429	0.704464285714286	0.409821428571429	0.391071428571429	0.8375	0.330357142857143	0.445535714285714	0.433035714285714	0.220535714285714	0.983928571428571	0.4125	0.0883928571428571	0.0276785714285714	0.416964285714286	0.301785714285714
T.thermophila.fa	0.335714285714286	0.270535714285714	0.422321428571429	0.625892857142857	0.838392857142857	0.407142857142857	0.154464285714286	0.81875	0.934821428571429	0.528571428571429	0.416964285714286	0.729464285714286	0.189285714285714	0.154464285714286	0.824107142857143	0.291964285714286	0.166964285714286	0.305357142857143	0.767857142857143	0.121428571428571	0.291071428571429	0.559821428571429	0.505357142857143	0.690178571428571	0.691964285714286	0.99375	0.380357142857143	0.122321428571429	0.723214285714286	0.00892857142857143	0.55625	0.192857142857143	0.528571428571429	0.0446428571428571	0.292857142857143	0.604464285714286	0.68125	0.809821428571429	0.7125	0.965178571428571	0.749107142857143	0.599107142857143	0.923214285714286	0.385714285714286	0.744642857142857	0.85625	0.845535714285714	0.18125	0.314285714285714
T.vaginalis.fa	0.940178571428571	0.0276785714285714	0.383035714285714	0.466964285714286	0.453571428571429	0.66875	1	0.491071428571429	0.694642857142857	0.671428571428571	0.191964285714286	0.5	0.685714285714286	0.623214285714286	0.155357142857143	0.686607142857143	0.283035714285714	0.409821428571429	0.838392857142857	0.767857142857143	0.95625	0.710714285714286	0.190178571428571	0.01875	0.425892857142857	0.663392857142857	0.945535714285714	0.35	0.338392857142857	0.404464285714286	0.401785714285714	0.01875	0.95	0.29375	0.390178571428571	0.498214285714286	0.5	0.0767857142857143	0.582142857142857	0.360714285714286	0.525	0.563392857142857	0.424107142857143	0.585714285714286	0.9625	0.23125	0.845535714285714	0.0589285714285714	0.36875
E.histolytica.fa	0.667857142857143	0.448214285714286	0.451785714285714	0.298214285714286	0.0178571428571429	0.321428571428571	0.229464285714286	0.428571428571429	0.113392857142857	0.50625	0.0258928571428571	0.327678571428571	0.399107142857143	0.764285714285714	0.259821428571429	0.475	0.541071428571429	0.600892857142857	0.599107142857143	0.408928571428571	0.828571428571429	0.249107142857143	0.349107142857143	0.624107142857143	0.18125	0.904464285714286	0.113392857142857	0.894642857142857	0.901785714285714	0.414285714285714	0.252678571428571	0.974107142857143	0.347321428571429	0.670535714285714	0.48125	0.807142857142857	0.972321428571429	0.816071428571429	0.40625	0.640178571428571	0.161607142857143	0.885714285714286	0.676785714285714	0.09375	0.847321428571429	0.392857142857143	0.0830357142857143	0.323214285714286	0.141964285714286
L.major.fa	0.149107142857143	0.140178571428571	0.129464285714286	0.177678571428571	0.0357142857142857	0.102678571428571	0.0116071428571429	0.45625	0.0107142857142857	0.0116071428571429	0.415178571428571	0.03125	0.101785714285714	0.971428571428571	0.0133928571428571	0.0196428571428571	0.0383928571428571	0.0133928571428571	0.903571428571429	0.241964285714286	0.170535714285714	0.0178571428571429	0.0946428571428571	0.0526785714285714	0.0169642857142857	0.702678571428571	0.01875	0.816964285714286	0.19375	0.0928571428571429	0.98125	0.43125	0.0133928571428571	0.607142857142857	0.0330357142857143	0.128571428571429	0.0160714285714286	0.0142857142857143	0.0267857142857143	0.0169642857142857	0.160714285714286	0.799107142857143	0.308928571428571	0.438392857142857	0.532142857142857	0.0214285714285714	0.621428571428571	0.719642857142857	0.0392857142857143
T.cruzi.fa	0.0785714285714286	0.025	0.0267857142857143	0.0633928571428571	0.00267857142857143	0.0196428571428571	0.00803571428571428	0.350892857142857	0.536607142857143	0.025	0.738392857142857	0.0116071428571429	0.164285714285714	0.480357142857143	0.770535714285714	0.327678571428571	0.133928571428571	0.33125	0.0214285714285714	0.471428571428571	0.530357142857143	0.114285714285714	0.8875	0.925	0.657142857142857	0.99375	0.0616071428571429	0.882142857142857	0.684821428571429	0.676785714285714	0.78125	0.547321428571429	0.0383928571428571	0.329464285714286	0.425892857142857	0.215178571428571	0.0625	0.609821428571429	0.589285714285714	0.0955357142857143	0.911607142857143	0.8875	0.408928571428571	0.0205357142857143	0.00714285714285714	0.953571428571429	0.533035714285714	0.4375	0.696428571428571
G.lamblia.fa	0.863392857142857	0.908928571428571	0.527678571428571	0.758928571428571	0.878571428571429	0.910714285714286	0.44375	0.445535714285714	0.761607142857143	0.542857142857143	0.758928571428571	0.00535714285714286	0.00803571428571428	0.0169642857142857	0.759821428571429	0.466071428571429	0.00178571428571429	0.409821428571429	0.0178571428571429	0.698214285714286	0.0535714285714286	0.96875	0.713392857142857	0.835714285714286	0.613392857142857	0.1875	0.275	0.901785714285714	0.684821428571429	0.341071428571429	0.279464285714286	0.480357142857143	0.207142857142857	0.197321428571429	0.633928571428571	0.0267857142857143	0.68125	0.108035714285714	0.0491071428571429	0.733928571428571	0.292857142857143	0.300892857142857	0.257142857142857	0.00446428571428571	0.930357142857143	0.00625	0.959821428571429	0.390178571428571	0.175892857142857
[truncated: 50 more columns]
