# Supplementary material for: Evolutionary Conservation and Diversification of Puf RNA Binding Proteins and Their mRNA Targets
Source: PLoS Biol. 2015 Nov 20;13(11):e1002307. doi: 10.1371/journal.pbio.1002307 (PMC4654594; doi:10.1371/journal.pbio.1002307)
Supplement: S9 Dataset — (ZIP) [file pbio.1002307.s009.zip › Bonferroni corrected pvals_without rank filtering_Puf3 in Eukaryotes.txt]

H.sapiens.fa	P.troglodytes.fa	P.pygmaeus.fa	M.mulatta.fa	M.musculus.fa	R.norvegicus.fa	C.porcellus.fa	C.familiaris.fa	E.caballus.fa	B.taurus.fa	M.domestica.fa	O.anatinus.fa	G.gallus.fa	X.tropicalis.fa	T.rubripes.fa	T.nigroviridis.fa	G.aculeatus.fa	O.latipes.fa	D.rerio.fa	C.savignyi.fa	C.intestinalis.fa	S.purpuratus.fa	B.floridae.fa	N.vectensis.fa	T.adhaerens.fa	C.spI.fa	H.robusta.fa	L.gigantea.fa	D.melanogaster.fa	D.ananassae.fa	D.pseudoobscura.fa	D.willistoni.fa	D.virilis.fa	D.mojavensis.fa	D.grimshawi.fa	A.aegypti.fa	C.pipiens.fa	A.gambiae.fa	B.mori.fa	T.castaneum.fa	N.vitripennis.fa	A.mellifera.fa	A.pisum.fa	P.humanus.fa	D.pulex.fa	I.scapularis.fa	C.briggsae.fa	C.remanei.fa	C.elegans.fa	C.brenneri.fa
H.sapiens.fa	NA	Inf	Inf	Inf	296.172297047958	253.612143733462	224.605106968416	288.745232237998	266.422424778314	229.711525609713	164.132311020036	55.8594358353133	75.9443526107606	27.5759562965465	7.310041041589	4.94251149803859	4.10646477413361	6.9729830406197	8.47752145286	0	0	0	0	0	0	0	0	0	0	0	0	0	0	0	0	0	0	0	0	0	0.76775373365009	0	0	0	0	0	0	0	0
P.troglodytes.fa	Inf	NA	Inf	Inf	192.724157191767	171.713299762567	277.499267683157	303.626845197416	314.124386041409	292.161157780308	113.228842066327	50.9584413478192	57.1283067751581	22.4247181076524	12.1684948851753	0.57065633063182	7.0814126896505	5.53934749364479	5.05260778756883	0	0	0	0	0	0	0	0	0	0	0	0	0	0	0	0	0	0	0	0	0	0	0	0	0	0	0	0	0	0
P.pygmaeus.fa	Inf	Inf	NA	Inf	245.891166371591	227.863379899741	191.083509296641	236.04317263647	225.275698748446	171.313187551607	149.933710139466	43.7205844983919	64.6754817564273	23.9826748472748	5.87281459581194	3.95991003134462	5.73191651817788	6.4455740224986	4.9797612258267	0	0	0	0	0	0	0	0	0	0	0	0	0	0	0	0	0	0	0	0	0	0	0	0	0	0	0	0	0	0
M.mulatta.fa	Inf	Inf	Inf	NA	161.09260075913	147.316433640208	242.860228252292	275.368854738621	251.466974283807	266.818489064766	103.524283116665	42.1456376830256	52.3184447044218	17.2416936384001	7.0038788017829	0.16286031400444	4.5933188702596	5.54535859870232	6.0907180689942	0	0	0	0	0	0	0	0	0	0	0	0	0	0	0	0	0	0	0	0	0	0	0	0	0	0	0	0	0	0
M.musculus.fa	256.971971250887	234.652426810226	216.175597753384	182.452363000305	NA	Inf	216.709427901712	242.840485055432	210.356759468011	223.23458568033	113.915184264259	38.2760450435788	62.1533764864784	20.3643442841243	10.1539884275897	3.47008598329607	12.0387467717202	5.00988740998435	6.1710302635545	0	0	0	0	0	0	0	0	0	0	0	0	0	0	0	0	0	0	0	0	0	0	0	0	0	0	0	0	0	0
R.norvegicus.fa	214.411322891878	203.619943702735	196.383437558255	158.532725618778	Inf	NA	175.351749055402	175.710044432695	173.97698030168	156.113906856708	97.423857937534	55.2572723272641	54.4578018181333	22.8307169691715	6.4574832800874	1.39462837196867	7.2885253048553	5.97951013002234	0.51089822028956	0	0	0	0	0	0	0	0	0	0	0	0	0	0	0	0	0	0	0	0	0	0	0	0	0	0	0	0	0	0
C.porcellus.fa	225.21622115276	222.497921153115	209.149179486919	183.722712687222	190.040186063576	186.046574825303	NA	247.975202274085	254.427491195413	244.906145901576	109.963584939134	40.1973565390359	43.0835001685353	16.4883350295674	7.6337914993558	1.23755308099881	4.06468661467536	7.0954954103386	2.53640918706227	0	0	0	0	0	0	0	0	0	0	0	0	0	0	0	0	0	0	0	0	0	0	0	0	0	0	0	0	0	0
C.familiaris.fa	Inf	311.860641899566	296.316804015614	255.192814515628	268.64081196004	226.022985430153	259.712223854059	NA	244.5745605989	205.60900441838	151.706902502574	64.0323782459922	66.6150810591991	21.7025308493548	5.24452652528444	5.67828110803058	2.88321981185422	10.0857330605821	9.2102027967252	0	0	0	0	0	0	0	0	0	0	0	0	0	0	0	0	0	0	0	0	0	0	0	0	0	0	0	0	0	0
E.caballus.fa	235.529885566979	247.704586173454	242.107278818514	192.160111586882	184.762019012711	167.249611147752	195.82303131762	255.025958922479	NA	Inf	110.759381858751	42.3134578216245	54.2246748789582	21.1870260270509	7.0712098234731	0	4.57338889658691	9.1031937327137	6.456444817714	0	0	0	0	0	0	0	0	0	0	0	0	0	0	0	0	0	0	0	0	0	0	0	0	0	0	0	0	0	0
B.taurus.fa	Inf	299.590135739697	284.892828743739	276.487920229842	252.832722799108	220.169495021889	266.371849281352	Inf	Inf	NA	151.755448329248	55.2867098456804	63.4331830366338	19.4623989323919	6.2784339293727	5.25908378070257	5.76618156935695	6.7337475995255	3.11466551532394	0	0	0	0	0	0	0	0	0	0	0	0	0	0	0	0	0	0	0	0	0	0	0	0	0	0	0	0	0	0
M.domestica.fa	142.999940971627	141.358654576375	116.609374748833	108.875290177943	130.506000710967	96.068634848033	106.885850840552	112.827327114746	133.104498453715	104.698543354797	NA	52.7812995790376	59.5505778745773	21.2273700065967	6.822707511848	2.17367136844391	6.3881145496242	6.0380539777159	0.59122988821214	0	0	0	0	0	0	0	0	0	0	0	0	0	0	0	0	0	0	0	0	0	0	0	0	0	0	0	0	0	0
O.anatinus.fa	48.2309797495658	41.5202229120351	10.7723098882276	35.0206723676822	43.863664529769	49.6708544828747	40.8097972141466	49.8547347057109	39.7604284933993	49.7542748865538	43.2089440134502	NA	33.1935903802651	7.7207409380262	1.17259245790179	0	0.82538518084497	0	0	0	0	0	0	0	0	0	0	0	0	0	0	0	0	0	0	0	0	0	0	0	0	0	0	0	0	0	0	0	0
G.gallus.fa	73.4732756414641	80.7249189701566	61.3645935100424	57.9798866660604	66.1829904583213	56.3592288323928	71.7388020426257	75.4073950156277	63.5186721522422	66.1266565175082	67.5255896117694	28.6721738593572	NA	11.1417095110296	5.67202424120705	3.72511080965019	5.83566171676895	9.3500934307848	3.52777273504082	0	0	0	0	0	0	0	0	0	0	0	0	0	0	0	0	0	0	0	0	0	0	0	0	0	0	0	0	0	0
X.tropicalis.fa	16.9153138931815	20.554903126328	13.374991460788	18.6309094169653	23.3530599233775	14.2680372086632	21.3042666790093	16.8034460612691	9.1894261409736	19.9976632924976	17.9412505045559	15.5842386317981	15.154995348431	NA	6.645929233803	2.83535459440934	4.85274789246406	10.1632257337956	0.50337171040841	0	0	0	0	0.55651163316075	0	0	0	0	0	0	0	0	0	0	0	0	0	0	0	0	0	0	0	0	0	0	0	0	0
T.rubripes.fa	9.2331017865877	10.7679107907068	7.3246792367778	8.056311084011	12.3815315637553	11.0002978407499	13.9599440772832	5.89929863733529	8.6265152588612	4.94394165933626	10.5853955271137	3.0079646267826	6.1447184004111	8.766012998826	NA	134.301898464609	109.470339039776	86.4745200088024	25.6147245869164	0	0	0	0	0	0	0	0	0	0	0	0	0	0	0	0	0	0	0	0	0	0	0	0	0	0	0	0	0	0
T.nigroviridis.fa	1.97475898039103	2.2084707954607	0	0	0.88892431445881	0	1.6508338355064	4.55090286812845	1.61399655311915	0.62503041370486	4.40406611695277	0	5.76311890303206	1.46759970866039	147.586323804489	NA	62.3777368703855	52.0784682482772	18.0748193209346	0	0	0	0	0	0	0	0	0	0	0	0	0	0	0	0	0	0	0	0	0	0	0	0	0	0	0	0	0	0
G.aculeatus.fa	8.1698957817018	7.3278125828173	6.8987933850526	7.0620449934054	12.9534025159914	4.52965875415523	5.58512334157115	7.5664755556237	5.48093920652853	6.2151129884879	6.8748922683231	2.58495954641964	9.8230300898905	3.69770867426906	103.197783280245	65.0038543734018	NA	86.9450337968641	40.1702680717316	0	0	0	0	0	0	0	0	0	0	0	0	0	0	0	0	0	0	0	0	0	0	0	0	0	0	0	0	0	0
O.latipes.fa	5.69582913200708	7.0229317422785	6.3907823097586	4.88792962451131	8.2306735668458	8.5562727207806	9.8376626939172	3.66779189546836	7.6819537188594	4.53438627464619	8.2831472422517	2.04286203926956	8.9545218382521	8.1536220322345	74.7127109742679	68.0393147084206	101.197456237383	NA	31.6139908163492	0	0	0	0.36588312408557	0	0	0	0	0	0	0	0	0	0	0	0	0	0	0	0	0	0	0	0	0	0	0	0	0	0
D.rerio.fa	8.5154856201528	8.3860278799362	4.86025625182259	8.275574760874	9.8543482527256	0.90063997943327	8.0966017327427	8.2890518702353	10.0261723698007	0	4.30815034121767	0	7.4691692883376	5.01150169632044	28.4402279273455	18.5811053623298	30.3748302291126	25.8647192938633	NA	0	0	0	0	0	0	0	0	0	0	0	0	0	0	0	0	0	0	0	0	0	0	0	0	0	0	0	0	0	0
C.savignyi.fa	0	0	0	0	0	0	0	0	0	0	0	0	0	0	0	0	0	0	0	NA	18.4961443986246	0	0	0	0	0	0	0	0	0	0	0	0	0	0	0	0	0	0	0	0	0	0	0	0	0	0	0	0
C.intestinalis.fa	0	0	0	0	0	0	0	0	0	0	0	0	0	0	0	0	0	0	0	26.7206104336667	NA	0	0	0	0	0	0	0	0	0	0	0	0	0	0	0	0	0	0	0	0	0	0	0	0	0	0	0	0
S.purpuratus.fa	0	0	0	0	0	0	0	0	0	0	0	0	0	0	0	0	0	0	0	0	0	NA	0	0	0	0	0	0	0	0	0	0	0	0	0	0	0	0	0	0	0	0	0	0	0	0	0	0	0
B.floridae.fa	0	0	0	0	0	0.12996476571726	2.41453230784548	0	0	0	0	0	0	0	1.51339734066576	0	0	3.75641413556962	0	0	0	0	NA	0	0	0	0	0	0	0	0	0	0	0	0	0	0	0	0	0	0	0	0	0	0	0	0	0	0
N.vectensis.fa	0	0	0	0	0	0	0	0	0	0	0	0	0	1.78123662780767	0	0	0	0	0	0	0	0	1.11080817742679	NA	0	0	0	0	0	0	0	0	0	0	0	0	0	0	0	0	0	0	0	0	0	0	0	0	0
T.adhaerens.fa	0	0	0	0	0	0	0	0	0	0	0	0	0	0	0	0	0	0	0	0	0	0	0	0	NA	0	0	0	0	0	0	0	0	0	0	0	0	0	0	0	0	0	0	0	0	0	0	0	0
C.spI.fa	0	0	0	0	0	0	0	0	0	0	0	0	0	0	0	0	0	0	0	0	0	0	0	0	0	NA	0	0	0	0	0	0	0	0	0	0	0	0	0	0	0	0	0	0	0	0	0	0	0
H.robusta.fa	0	0	0	0	0	0	0	0	0	0	0	0	0	0	0	0	0	0	0	0	0	0	0	0	0	0	NA	0	0	0	0	0	0	0	0	0	0	0	0	0	0	0	0	0	0	0	0	0	0
L.gigantea.fa	0	0	0	0	0	0	0	0	0	0	0	0	0	0	0	0	0	0	0	0	0	0	0	0	0	0	0	NA	0	0	0	0	0	0	0	0	0	0	0	0	0	0	0	0	0	0	0	0	0
D.melanogaster.fa	0	0	0	0	0	0	0	0	0	0	0	0	0	0	0	0	0	0	0	0	0	0	0	0	0	0	0	0	NA	261.202217369754	152.794807178698	83.9545525602114	84.8993533211354	78.5408021701431	68.1759149074704	2.12160031402347	6.2456921082489	0	0	3.34485098072848	0	0	0	0	0	0	0	0	0
D.ananassae.fa	0	0	0	0	0	0	0	0	0	0	0	0	0	0	0	0	0	0	0	0	0	0	0	0	0	0	0	0	249.895445208893	NA	208.739143942014	106.778095155108	110.532074075167	85.9569991769336	87.5962319323664	8.002345492852	5.8384344863813	1.95919604920911	0	0.54859329649208	0	0	0	0	1.98327960774856	0	0.3125337885017	0	0
D.pseudoobscura.fa	0	0	0	0	0	0	0	0	0	0	0	0	0	0	0	0	0	0	0	0	0	0	0	0	0	0	0	0	179.645401242424	202.471493364422	NA	97.704472108234	96.428543320354	82.4843822155735	91.5340998242117	2.75269826813081	2.35564922491776	2.74301139952344	0	0	0	0	0	0	0	0	0	0	0
D.willistoni.fa	0	0	0	0	0	0	0	0	0	0	0	0	0	0	0	0	0	0	0	0	0	0	0	0	0	0	0	0	80.5123236300024	95.2358266958453	108.404079034945	NA	69.4159275379271	48.6221320721628	61.9315655130112	0	0.81501664113313	1.70732241633403	0	0	0	0	0	0	0	0	0	0	0
D.virilis.fa	0	0	0	0	0	0	0	0	0	0	0	0	0	0	0	0	0	0	0	0	0	0	0	0	0	0	0	0	82.3789572739336	113.097385317988	100.190485681515	75.9687441778457	NA	134.070093712473	129.130981192899	0.51831957205922	1.94377533961738	0.51543800662045	0	0	0	0	0	0	0	0	0	0	0
D.mojavensis.fa	0	0	0	0	0	0	0	0	0	0	0	0	0	0	0	0	0	0	0	0	0	0	0	0	0	0	0	0	76.2991921720897	83.4620335745611	81.3511812932649	59.0095977115297	135.874817569365	NA	105.5744610923	0	0.71831753469551	0	0	0.0352637628003096	0	0	0	0	0	0	0	0	0
D.grimshawi.fa	0	0	0	0	0	0	0	0	0	0	0	0	0	0	0	0	0	0	0	0	0	0	0	0	0	0	0	0	85.2803090412458	100.753101619529	97.563205433876	69.7622955879321	145.926649322729	98.885963860635	NA	0.0911679360357303	2.32069430675661	1.70910164408521	0	0	0	0	0	0	0	0	0	0	0
A.aegypti.fa	0	0	0	0	0	0	0	0	0	0	0	0	0	0	0	0	0	0	0	0	0	0	0	0	0	0	0	0	2.34731678506819	7.9468523636191	2.29410962161869	1.92141704111565	2.20711343196321	1.16765615860932	2.23517475424037	NA	115.356943726523	36.0453467632947	0	3.3168587522448	0	0	0	0	0	0	0	0	0
C.pipiens.fa	0	0	0	0	0	0	0	0	0	0	0	0	0	0	0	0	0	0	0	0	0	0	0	0	0	0	0	0	9.1379005327045	7.7057221778371	3.84487148055358	0.67559225840078	3.26414333866829	1.70059036112414	3.24266438634128	104.534566731165	NA	31.3559276626582	1.84026257173479	2.88233964850713	0	0	0	0	0	0	0	0	0
A.gambiae.fa	0	0	0	0	0	0	0	0	0	0	0	0	0	0	0	0	0	0	0	0	0	0	0	0	0	0	0	0	0	0.14165006792696	2.98761477020945	0.57542036901463	0	0	0	27.6322017830701	36.3519606142502	NA	0	1.13598998045866	0	0	0	0	0	0	0	0	0
B.mori.fa	0	0	0	0	0	0	0	0	0	0	0	0	0	0	0	0	0	0	0	0	0	0	0	0	0	0	0	0	0	0	0	0	0	0	0	0.74878279422487	0	0	NA	4.83503302566973	0	0	0	0	0	0	0	0	0
T.castaneum.fa	0	0	0	0	0	0	0	0	0	0	0	0	0.31988788373468	0	0	0	0	0	0	0	0	0	0	0	0	0	0	0	0.54293371012645	1.76805994020567	0	0	0	0.12908487541659	0	0	3.07893186007239	0	2.13272601472223	NA	0	0	0	0.46067755606614	0	0	0	0	0
N.vitripennis.fa	0	0	0	0	0	0	0	0	0	0	0	0	0	0	0	0	0	0	0	0	0	0	0	0	0	0	0	0	0	0	0	0	0	0	0	0	0	0	0	0	NA	4.61383594944315	0	0	0	0	0	0	0
A.mellifera.fa	0	0	0	0	0	0	0	0	0	0	0	0	0	0	0	0	0	0	0	0	0	0	0	0	0	0	0	0	0	0	0	0	0	0	0	0	0	0	0	0	2.29412414235928	NA	0	0	0	0	0	0	0
A.pisum.fa	0	0	0	0	0.18174476445375	0	0	0	0	0	0	0	0	0	0	0	0	0	0	0	0	0	0	0	0	0	0	0	0	0	0	0	0	0	0	0	0	0	0	4.87290602365249	0	0	NA	0	0	0	0	0	0
P.humanus.fa	0	0	0	0	0	0	0	0	0	0	0	0	0	0	0	0	0	0	0	0	0	0	0	0	0	0	0	0	0	0	0	0	0	0	0	0	0	0	0	0.55322452867492	0	0	0	NA	0	0	0	0	0
D.pulex.fa	0	0	0	0	0	0	0	0	0	0	0	0	0	0	0	0	0	0	0	0	0	0	0	0	0	0	0	0	0	0	0	0	0	0	0.440529651868	0	0	0	0	0.99929483179985	0	0	0	0	NA	0	0	0	0
I.scapularis.fa	0	0	0	0	0	0	0	0	0	0	0	0	0	0	0	0	0	0	0	0	0	0	0	0	0	0	0	0	0	0	0	0	0	0	0	0	0	0	0	0	0	0	0	0	0	NA	0	0	0
C.briggsae.fa	0	0	0	0	0	0	0	0	0	0	0	0	0	0	0	0	0	0	0	0	0	0	0	0	0	0	0	0	0	0	0	0	0	0	0	0	0	0	0	0	0	0	0	0	0	0	NA	175.757293867143	126.983795021009
C.remanei.fa	0	0	0	0	0	0	0	0	0	0	0	0	0	0	0	0	0	0	0	0	0	0	0	0	0	0	0	0	0	0	0	0	0.83241659910941	0	0	0	0	0	0	0	0	0	0	0	0	0	188.629044825478	NA	159.802032286625
C.elegans.fa	0	0	0	0	0	0	0	0	0	0	0	0	0	0	0	0	0	0	0	0	0	0	0	0	0	0	0	0	0	0	0	0	0	0	0	0	0	0	0	0	0	0	0	0	0	0	128.321311058407	143.532094405166	NA
C.brenneri.fa	0	0	0	0	0	0	0	0	0	0	0	0	0	0	0	0	0	0	0	0	0	0	0	0	0	0	0	0	0	0	0	0	0	0	0	0	0	0	0	0	0	0	0	0	0	0	186.052169353631	205.137349099912	155.988148287919
C.japonica.fa	0	0	0	0	0	0	0	0	0	0	0	0	0	0	0	0	0	0	0	0	0	0	0	0	0	0	0	0	0	0	0	0	0	0	0	0	0	0	0	0	0	0	0	0	0	0	75.478461494983	64.9894302577003	46.2606684676683
P.pacificus.fa	0	0	0	0	0	0	0	0	0	0	0	0	0	0	0	0	0	0	0	0	0	0	0	0	0	0	0	0	0	0	0	0	0	0	0	0	0	0	0	0	0	0	0	0	0	0	0.14038583860041	0	0.33206866792974
B.malayi.fa	0	0	0	0	0	0	0	0	0	0	0	0	0	0	0	0	0	0	0	0	0	0	0	0	0	0	0	0	0	0	0	0	0	0	0	0	0	0	0	0	0	0	0	0	0	0	0	0	0
S.mansoni.fa	0	0	0	0	0	0	0	0	0	0	0	0	0	0	0	0	0	0	0	0	0	0	0	0	0	0	0	0	0	0	0	0	0	0	0	0	0	0	0	0	0	0	0	0	0	0	0	0	0
M.brevicollis.fa	0	0	0	0	0	0	0	0	0	0	0	0	0	0	0	0	0	0	0	0	0	0	0	0	0	0	0	0	0	0	0	0	0	0	0	0	0	0	0	0	0	0	0	0	0	0	0	0	0
S.cerevisiae.fa	0	0	0	0	0	0	0	0	0	0	0	0	0	0	0	0	0	0	0	0	0	0	0	0	0	0	0	0	0	0	0	0	0	0	0	0	0	0	0	0	0	0	0	0	0	0	0	0	0
C.glabrata.fa	0	0	0	0	0	0	0	0	0	0	0	0	0	0	0	0	0	0	0	0	0	0	0	0	0	0	0	0	0	0	0	0	0	0	0	0	0	0	0	0	0	0	0	0	0	0	0	0	0
K.lactis.fa	0	0	0	0	0	0	0	0	0	0	0	0	0	0	0	0	0	0	0	0	0	0	0	0	0	0	0	0	0	0	0	0	0	0	0	0	0	0	0	0	0	0	0	0	0	0	0	0	0
C.albicans.fa	0	0	0	0	0	0	0	0	0	0	0	0	0	0	0	0	0	0	0	0	0	0	0	0	0	0	0	0	0	0	0	0	0	0	0	0	0	0	0	0	0	0	0	0	0	0	0	0	0
D.hansenii.fa	0	0	0	0	0	0	0	0	0	0	0	0	0	0	0	0	0	0	0	0	0	0	0	0	0	0	0	0	0	0	0	0	0	0	0	0	0	0	0	0	0	0	0	0	0	0	0	0	0
Y.lipolytica.fa	0	0	0	0	0	0	0	0	0	0	0	0	0	0	0	0	0	0	0	0	0	0	0	0	0	0	0	0	0	0	0	0	0	0	0	0	0	0	0	0	0	0	0	0	0	0	0	0	0
A.fumigatus.fa	0	0	0	0	0	0	0	0	0	0	0	0	0	0	0	0	0	0	0	0	0	0	0	0	0	0	0	0	0	0	0	0	0	0	0	0	0	0	0	0	0	0	0	0	0	0	0	0	0
C.immitis.fa	0	0	0	0	0	0	0	0	0	0	0	0	0	0	0	0	0	0	0	0	0	0	0	0	0	0	0	0	0	0	0	0	0	0	0	0	0	0	0	0	0	0	0	0	0	0	0	0	0
S.nodorum.fa	0	0	0	0	0	0	0	0	0	0	0	0	0	0	0	0	0	0	0	0	0	0	0	0	0	0	0	0	0	0	0	0	0	0	0	0	0	0	0	0	0	0	0	0	0	0	0	0	0
S.sclerotiorum.fa	0	0	0	0	0	0	0	0	0	0	0	0	0	0	0	0	0	0	0	0	0	0	0	0	0	0	0	0	0	0	0	0	0	0	0	0	0	0	0	0	0	0	0	0	0	0	0	0	0
F.graminearum.fa	0	0	0	0	0	0	0	0	0	0	0	0	0	0	0	0	0	0	0	0	0	0	0	0	0	0	0	0	0	0	0	0	0	0	0	0	0	0	0	0	0	0	0	0	0	0	0	0	0
N.crassa.fa	0	0	0	0	0	0	0	0	0	0	0	0	0	0	0	0	0	0	0	0	0	0	0	0	0	0	0	0	0	0	0	0	0	0	0	0	0	0	0	0	0	0	0	0	0	0	0	0	0
M.grisea.fa	0	0	0	0	0	0	0	0	0	0	0	0	0	0	0	0	0	0	0	0	0	0	0	0	0	0	0	0	0	0	0	0	0	0	0	0	0	0	0	0	0	0	0	0	0	0	0	0	0
S.pombe.fa	0	0	0	0	0	0	0	0	0	0	0	0	0	0	0	0	0	0	0	0	0	0	0	0	0	0	0	0	0	0	0	0	0	0	0	0	0	0	0	0	0	0	0	0	0	0	0	0	0
C.neoformans.fa	0	0	0	0	0	0	0	0	0	0	0	0	0	0	0	0	0	0	0	0	0	0	0	0	0	0	0	0	0	0	0	0	0	0	0	0	0	0	0	0	0	0	0	0	0	0	0	0	0
C.cinereus.fa	0	0	0	0	0	0	0	0	0	0	0	0	0	0	0	0	0	0	0	0	0	0	0	0	0	0	0	0	0	0	0	0	0	0	0	0	0	0	0	0	0	0	0	0	0	0	0	0	0
U.maydis.fa	0	0	0	0	0	0	0	0	0	0	0	0	0	0	0	0	0	0	0	0	0	0	0	0	0	0	0	0	0	0	0	0	0	0	0	0	0	0	0	0	0	0	0	0	0	0	0	0	0
P.graminis.fa	0	0	0	0	0	0	0	0	0	0	0	0	0	0	0	0	0	0	0	0	0	0	0	0	0	0	0	0	0	0	0	0	0	0	0	0	0	0	0	0	0	0	0	0	0	0	0	0	0
R.oryzae.fa	0	0	0	0	0	0	0	0	0	0	0	0	0	0	0	0	0	0	0	0	0	0	0	0	0	0	0.30586055170878	0	0	0	0	0	0	0	0	0	0	0	0	0	0	0	0	0	0	0	0	0	0
B.dendrobatidis.fa	0	0	0	0	0	0	0	0	0	0	0	0	0	0	0	0	0	0	0	0	0	0	0	0	0	0	0	0	0	0	0	0	0	0	0	0	0	0	0	0	0	0	0	0	0	0	0	0	0
D.discoideum.fa	0	0	0	0	0	0	0	0	0	0	0	0	0	0	0	0	0	0	0	0	0	0	0	0	0	0	0	0	0	0	0	0	0	0	0	0	0	0	0	0	0	0	0	0	0	0	0	0	0
S.bicolor.fa	0	0	0	0	0	0	0	0	0	0	0	0	0	0	0	0	0	0	0	0	0	0	0	0	0	0	0	0	0	0	0	0	0	0	0	0	0	0	0	0	0	0	0	0	0	0	0	0	0
O.sativa.fa	0	0	0	0	0	0	0	0	0	0	0	1.76030907456587	0	0	0	0	0	0	0	0	0	0	0	0	0	0	0	0	0	0	0	0	0	0	0	0	0	0	0	0	0	0	0	0	0	0	0	0	0
A.thaliana.fa	0	0	0	0	0	0	0	0	0	0	0	0	0	0	0	0	0	0	0	0	0	0	0	0	0	0	0	0	0	0	0	0	0	0	0	0	0	0	0	0	0	0	0	0	0	0	0	0	0
P.trichocarpa.fa	0	0	0	0	0	0	0	0	0	0	0	0	0	0	0	0	0	0	0	0	0	0	0	0	0	0	0	0	0	0	0	0	0	0	0	0	0	0	0	0	0	0	0	0	0	0	0	0	0
P.patens.fa	0	0	0	0	0	0	0	0	0	0	0	0	0	0	0	0	0	0	0	0	0	0	0	0	0	0	0	0	0	0	0	0	0	0	0	0	0	0	0	0	0	0	0	0	0	0	0	0	0
C.reinhardtii.fa	0	0	0	0	0	0	0	0	0	0	0	0	0	0	0	0	0	0	0	0	0	0	0	0	0	0	0	0	0	0	0	0	0	0	0	0	0	0	0	0	0	0	0	0	0	0	0	0	0
O.tauri.fa	0	0	0	0	0	0	0	0	0	0	0	0	0	0	0	0	0	0	0	0	0	0	0	0	0	0	0	0	0	0	0	0	0	0	0	0	0	0	0	0	0	0	0	0	0	0	0	0	0
P.sojae.fa	0	0	0	0	0	0	0	0	0	0	0	0	0	0	0	0	0	0	0	0	0	0	0	0	0	0	0	0	0	0	0	0	0	0	0	0	0	0	0	0	0	0	0	0	0	0	0	0	0
P.ramorum.fa	0	0	0	0	0	0	0	0	0	0	0	0	0	0	0	0	0	0	0	0	0	0	0	0	0	0	0	0	0	0	0	0	0	0	0	0	0	0	0	0	0	0	0	0	0	0	0	0	0
T.pseudonana.fa	0	0	0	0	0	0	0	0	0	0	0	0	0	0	0	0	0	0	0	0	0	0	0	0	0	0	0	0	0	0	0	0	0	0	0	0	0	0	0	0	0	0	0	0	0	0	0	0	0
C.merolae.fa	0	0	0	0	0	0	0	0	0	0	0	0	0	0	0	0	0	0	0	0	0	0	0	0	0	0	0	0	0	0	0	0	0	0	0	0	0	0	0	0	0	0	0	0	0	0	0	0	0
T.parva.fa	0	0	0	0	0	0	0	0	0	0	0	0	0	0	0	0	0	0	0	0	0	0	0	0	0	0	0	0	0	0	0	0	0	0	0	0	0	0	0	0	0	0	0	0	0	0	0	0	0
T.annulata.fa	0	0	0	0	0	0	0	0	0	0	0	0	0	0	0	0	0	0	0	0	0	0	0	0	0	0	0	0	0	0	0	0	0	0	0	0	0	0	0	0	0	0	0	0	0	0	0	0	0
P.vivax.fa	0	0	0	0	0	0	0	0	0	0	0	0	0	0	0	0	0	0	0	0	0	0	0	0	0	0	0	0	0	0	0	0	0	0	0	0	0	0	0	0	0	0	0	0	0	0	0	0	0
P.falciparum.fa	0	0	0	0	0	0	0	0	0	0	0	0	0	0	0	0	0	0	0	0	0	0	0	0	0	0	0	0	0	0	0	0	0	0	0	0	0	0	0	0	0	0	0	0	0	0	0	0	0
C.hominis.fa	0	0	0	0	0	0	0	0	0	0	0	0	0	0	0	0	0	0	0	0	0	0	0	0	0	0	0	0	0	0	0	0	0	0	0	0	0	0	0	0	0	0	0	0	0	0	0	0	0
C.parvum.fa	0	0	0	0	0	0	0	0	0	0	0	0	0	0	0	0	0	0	0	0	0	0	0	0	0	0	0	0	0	0	0	0	0	0	0	0	0	0	0	0	0	0	0	0	0	0	0	0	0
T.thermophila.fa	0	0	0	0	0	0	0	0	0	0	0	0	0	0	0	0	0	0	0	0	0	0	0	0	0	0	0	0	0	0	0	0	0	0	0	0	0	0	0	0	0	0	0	0	0	0	0	0	0
T.vaginalis.fa	0	0	0	0	0	0	0	0	0	0	0	0	0	0	0	0	0	0	0	0	0	0	0	0	0	0	0	0	0	0	0	0	0	0	0	0	0	0	0	0	0	0	0	0	0	0	0	0	0
E.histolytica.fa	0	0	0	0	0	0	0	0	0	0	0	0	0	0	0	0	0	0	0	0	0	0	0	0	0	0	0	0	0	0	0	0	0	0	0	0	0	0	0	0	0	0	0	0	0	0	0	0	0
L.major.fa	0	0	0	0	0	0	0	0	0	0	0	0	0	0	0	0	0	0	0	0	0	0	0	0	0	0	0	0	0	0	0	0	0	0	0	0	0	0	0	0	0	0	0	0	0	0	0	0	0
T.cruzi.fa	0	0	0	0	0	0	0	0	0	0	0	0	0	0	0	0	0	0	0	0	0	0	0	0	0	0	0	0	0	0	0	0	0	0	0	0	0	0	0	0	0	0	0	0	0	0	0	0	0
G.lamblia.fa	0	0	0	0	0	0	0	0	0	0	0	0	0	0	0	0	0	0	0	0	0	0	0	0	0	0	0	0	0	0	0	0	0	0	0	0	0	0	0	0	0	0	0	0	0	0	0	0	0
[truncated: 50 more columns]
