# Supplementary material for: Evolutionary Conservation and Diversification of Puf RNA Binding Proteins and Their mRNA Targets
Source: PLoS Biol. 2015 Nov 20;13(11):e1002307. doi: 10.1371/journal.pbio.1002307 (PMC4654594; doi:10.1371/journal.pbio.1002307)
Supplement: S10 Dataset — (ZIP) [file pbio.1002307.s010.zip]

Archive with 20 entries (20 files):
- HHF_PUFmotifs_Seqs.txt
- HHT.fasta
- HHT_PUFmotifs.txt
- HHT_PUFmotifs_Locations.txt
- HHT_PUFmotifs_Seqs.txt
- HTA.fasta
- HTA_PUFmotifs.txt
- HTA_PUFmotifs_Locations.txt
- HTA_PUFmotifs_Seqs.txt
- HTB.fasta
- HTB_PUFmotifs.txt
- HTB_PUFmotifs_Locations.txt
- HTB_PUFmotifs_Seqs.txt
- HTZ1.fasta
- HTZ1_PUFmotifs.txt
- HTZ1_PUFmotifs_Locations.txt
- HTZ1_PUFmotifs_Seqs.txt
- HHF.fasta
- HHF_PUFmotifs.txt
- HHF_PUFmotifs_Locations.txt
