# Supplementary material for: Evolutionary Conservation and Diversification of Puf RNA Binding Proteins and Their mRNA Targets
Source: PLoS Biol. 2015 Nov 20;13(11):e1002307. doi: 10.1371/journal.pbio.1002307 (PMC4654594; doi:10.1371/journal.pbio.1002307)
Supplement: S10 Dataset — (ZIP) [file pbio.1002307.s010.zip › HHF_PUFmotifs_Seqs.txt]

GeneID	Puf3 motif	PezizoPuf4	SacchPuf4-deconvoluted	SacchPuf5-deconvoluted
YBR009C:::S.cerevisiae.fa	NA	TGTACTATA	TGTACTATA	TGTACTATA
SCRT_02955:::S.cerevisiaeRM11-1a.fa	NA	TGTATTATA,TGTACAATTA	TGTATTATA	TGTATTATA
SCRT_03161:::S.cerevisiaeRM11-1a.fa	NA	TGTACTATA	TGTACTATA	TGTACTATA
spar_256-g4.1:::S.paradoxus.fa	NA	TGTATTATA,TGTATAATTA	TGTATTATA	TGTATTATA
spar_197-g2.1:::S.paradoxus.fa	NA	TGTACTATA	TGTACTATA	TGTACTATA
smik_144-g13.1:::S.mikatae.fa	NA	TGTATTATA,TGTATAATTA	TGTATTATA	TGTATTATA
smik_639-g20.1:::S.mikatae.fa	NA	TGTACTATA	TGTACTATA	TGTACTATA
YBR009C_c532_173-484:::S.kudriavzevii.fa	NA	TGTACTATA	TGTACTATA	TGTACTATA
_c334_418-729:::S.kudriavzevii.fa	NA	TGTATTATA,TGTATAATTA	TGTATTATA	TGTATTATA
sbayc578-g12.1:::S.bayanus.fa	NA	TGTACTATA	TGTACTATA	TGTACTATA
sbayc523-g13.1:::S.bayanus.fa	NA	TGTATTATA,TGTATAATTA	TGTATTATA	TGTATTATA
Scas695.4:::S.castellii.fa	NA	TGTATTATA	TGTATTATA	TGTATTATA
Scas716.60:::S.castellii.fa	NA	TGTAATTATA	NA	TGTAATTATA
Scas671.8:::S.castellii.fa	NA	TGTATATTA,TGTAATTTTA,TGTAATATA	TGTATATTA,TGTAATATA	TGTAATTTTA
Cgla_CBS_138:CAGL0C04136g.t1:::C.glabrata.fa	TGTATATA	NA	NA	NA
Cgla_CBS_138:CAGL0M06677g.t1:::C.glabrata.fa	NA	NA	NA	NA
Cgla_CBS_138:CAGL0H09834g.t1:::C.glabrata.fa	NA	TGTATATTA	TGTATATTA	NA
Kwal27.10964:::K.waltii.fa	TGTAAATA	TGTATTATA	TGTATTATA	TGTATTATA
Kwal27.11476:::K.waltii.fa	NA	TGTACAATA,TGTATCTGTA,TGTAACTTTA	TGTACAATA	TGTAACTTTA
SAKL0C10714g:::S.kluyveri.fa	NA	TGTATATTA	TGTATATTA	NA
SAKL0E07304g:::S.kluyveri.fa	NA	TGTACACTA,TGTATTACTA	TGTACACTA	NA
Klac_NRRL_Y-1140:KLLA0E08613g.t1:::K.lactis.fa	NA	TGTATTATTA	NA	TGTATTATTA
Klac_NRRL_Y-1140:KLLA0E17655g.t1:::K.lactis.fa	NA	TGTATTATTA	NA	TGTATTATTA
Egos_ATCC_10895:AGOS_ADL201W.t1:::E.gossypii.fa	NA	TGTACTATA	TGTACTATA	TGTACTATA
CAWT_00969:::C.albicansWO1.fa	NA	TGTATTTCTA,TGTATAGTA	NA	NA
CAWT_01979:::C.albicansWO1.fa	NA	TGTATTTTTA,TGTATATTA,TGTATGATA	TGTATATTA	TGTATTTTTA
orf19.1059:::C.albicansSC5314.fa	NA	TGTATTTCTA,TGTATAGTA	NA	NA
orf19.1854:::C.albicansSC5314.fa	NA	TGTATTTTTA,TGTATATTA,TGTATGATA	TGTATATTA	TGTATTTTTA
Cd36_04000:::C.dubliniensis.fa	NA	TGTATAGTA,TGTAATTCTA	NA	NA
Cd36_32340:::C.dubliniensis.fa	NA	TGTATTTTTA,TGTATATTA	TGTATATTA	TGTATTTTTA
CTRT_04733:::C.tropicalis.fa	NA	TGTATTTTTA,TGTATATTA,TGTATGTCTA	TGTATATTA	TGTATTTTTA
CTRT_00675:::C.tropicalis.fa	NA	TGTATAGTA	NA	NA
CPAG_04945.1:::C.parapsilosis.fa	NA	NA	NA	NA
CPAG_05580.1:::C.parapsilosis.fa	NA	NA	NA	NA
LELT_01679:::L.elongisporus.fa	NA	TGTATAGTA	NA	NA
LELT_03448:::L.elongisporus.fa	NA	TGTACATTA	TGTACATTA	NA
CLUT_01406:::C.lusitaniae.fa	NA	TGTATATTA	TGTATATTA	NA
CLUT_04785:::C.lusitaniae.fa	NA	TGTATTACTA,TGTATATTA	TGTATATTA	NA
PGUT_04809:::C.guilliermondii.fa	NA	TGTACTACTA,TGTATATTA	TGTATATTA	NA
DEHA0D13992g.1:::D.hansenii.fa	NA	TGTATTTCTA,TGTATATTA	TGTATATTA	NA
DEHA0A10890g.1:::D.hansenii.fa	NA	NA	NA	NA
61679:::P.stipitis.fa	NA	TGTATATTA	TGTATATTA	NA
90470:::P.stipitis.fa	NA	TGTATATTA	TGTATATTA	NA
Ylip_CLIB122:YALI0C11385g.t1:::Y.lipolytica.fa	NA	TGTAATATTA,TGTATTATA	TGTATTATA	TGTAATATTA,TGTATTATA
Ylip_CLIB122:YALI0F25883g.t1:::Y.lipolytica.fa	NA	TGTACTTGTA	NA	NA
AOL_s00117g1:::A.oligospora.fa	TGTAAATA	NA	NA	NA
AOL_s00043g615:::A.oligospora.fa	TGTAAATA	NA	NA	NA
GSTUMT00006686001:::T.melanosporum.fa	NA	NA	NA	NA
GSTUMT00000409001:::T.melanosporum.fa	NA	TGTACTATA	TGTACTATA	TGTACTATA
TESG_02677T0:::T.tonsurans.fa	NA	TGTATCATA	TGTATCATA	NA
TEQG_07708T0:::T.equinum.fa	NA	NA	NA	NA
TEQG_08133T0:::T.equinum.fa	NA	NA	NA	NA
TERG_03124T0:::T.rubrum.fa	NA	TGTATCATA	TGTATCATA	NA
TERG_03679T0:::T.rubrum.fa	NA	TGTATCATA	TGTATCATA	NA
ARB_00575:::A.benhamiae.fa	NA	NA	NA	NA
TRV_02149:::T.verrucosum.fa	NA	NA	NA	NA
MGYG_02435T0:::M.gypseum.fa	NA	NA	NA	NA
MGYG_08069T0:::M.gypseum.fa	NA	TGTATCATA	TGTATCATA	NA
MCYG_04171T0:::M.canis.fa	NA	TGTATTATA	TGTATTATA	TGTATTATA
MCYG_04838T0:::M.canis.fa	NA	NA	NA	NA
CIMG_05379T0:::C.immitis.fa	NA	NA	NA	NA
CIMG_03387T0:::C.immitis.fa	NA	TGTATCATA	TGTATCATA	NA
CPAT_07146:::C.posadasii.fa	NA	NA	NA	NA
CPAT_09072:::C.posadasii.fa	NA	NA	NA	NA
URET_06332:::U.reesii.fa	NA	NA	NA	NA
URET_07213:::U.reesii.fa	NA	TGTATCATA	TGTATCATA	NA
HCAG_03885T0:::H.capsulatum.fa	NA	NA	NA	NA
BDBG_03003T0:::B.dermatitidis.fa	NA	TGTATCATA	TGTATCATA	NA
BDBG_05658T0:::B.dermatitidis.fa	NA	NA	NA	NA
PAAG_00126T0:::P.brasiliensis.fa	NA	NA	NA	NA
PAAG_07098T0:::P.brasiliensis.fa	NA	TGTATCATA	TGTATCATA	NA
ANID_00734T0:::A.nidulans.fa	NA	TGTATCATA	TGTATCATA	NA
ANID_02426T0:::A.nidulans.fa	NA	NA	NA	NA
Afu1g13780:::A.fumigatus.fa	NA	NA	NA	NA
Afu2g13860:::A.fumigatus.fa	NA	NA	NA	NA
NFIA_011730:::N.fischeri.fa	NA	TGTATCATA	TGTATCATA	NA
NFIA_089030:::N.fischeri.fa	NA	NA	NA	NA
ACLA_021660:::A.clavatus.fa	NA	NA	NA	NA
ACLA_073790:::A.clavatus.fa	NA	NA	NA	NA
ATET_00587:::A.terreus.fa	NA	NA	NA	NA
ATET_01370:::A.terreus.fa	NA	NA	NA	NA
AFL2T_03397:::A.flavus.fa	NA	NA	NA	NA
AFL2T_07057:::A.flavus.fa	NA	NA	NA	NA
AO090012000496:::A.oryzae.fa	NA	NA	NA	NA
AO090026000189:::A.oryzae.fa	NA	NA	NA	NA
28465:::M.fijiensis.fa	NA	TGTAACATA	TGTAACATA	NA
73004:::M.graminicola.fa	NA	NA	NA	NA
SNOT_14904:::S.nodorum.fa	NA	TGTATAGTA	NA	NA
PTRT_02039:::P.tritici-repentis.fa	NA	TGTACAGTA	NA	NA
PTRT_11559:::P.tritici-repentis.fa	NA	TGTACAGTA	NA	NA
BC1T_04399:::B.cinerea.fa	NA	NA	NA	NA
BC1T_12805:::B.cinerea.fa	NA	TGTATCATA	TGTATCATA	NA
SS1T_09609:::S.sclerotiorum.fa	NA	TGTATCATA	TGTATCATA	NA
SS1T_13625:::S.sclerotiorum.fa	NA	NA	NA	NA
CHGT_10298:::C.globosum.fa	NA	TGTACCATA	TGTACCATA	NA
Pans_DSM_980:PODANSg4799.t1:::P.anserina.fa	NA	TGTACCATA	TGTACCATA	NA
NCU00212T0:::N.crassa.fa	NA	NA	NA	NA
NCU01634T0:::N.crassa.fa	NA	NA	NA	NA
161741:::N.discreta.fa	NA	NA	NA	NA
168735:::N.discreta.fa	NA	NA	NA	NA
130393:::N.tetrasperma.fa	NA	NA	NA	NA
63263:::N.tetrasperma.fa	NA	NA	NA	NA
MGG_06293T0:::M.oryzae.fa	NA	TGTAATTATA	NA	TGTAATTATA
MGG_01160T0:::M.oryzae.fa	NA	TGTACCATA	TGTACCATA	NA
VDBG_03427T0:::V.albo-atrum.fa	TGTACATA	TGTATTTTTA	NA	TGTATTTTTA
VDBG_06807T0:::V.albo-atrum.fa	NA	NA	NA	NA
VDAG_05871T0:::V.dahliae.fa	NA	NA	NA	NA
VDAG_10036T0:::V.dahliae.fa	NA	TGTACCATA	TGTACCATA	NA
82510:::T.reesei.fa	NA	NA	NA	NA
80167:::T.reesei.fa	NA	NA	NA	NA
88786:::T.virens.fa	NA	NA	NA	NA
216891:::T.virens.fa	NA	NA	NA	NA
255937:::T.atroviride.fa	NA	NA	NA	NA
297966:::T.atroviride.fa	NA	NA	NA	NA
46803:::N.haematococca.fa	NA	NA	NA	NA
47719:::N.haematococca.fa	NA	TGTATCATA,TGTACTATA	TGTATCATA,TGTACTATA	TGTACTATA
FGSG_04289T0:::F.graminearum.fa	NA	TGTATCATA	TGTATCATA	NA
FGSG_05491T0:::F.graminearum.fa	NA	NA	NA	NA
FOXG_09402T0:::F.oxysporum.fa	NA	NA	NA	NA
FOXG_13953T0:::F.oxysporum.fa	NA	TGTATCATA	TGTATCATA	NA
FVEG_11375T0:::F.verticillioides.fa	NA	NA	NA	NA
FVEG_07033T0:::F.verticillioides.fa	NA	TGTATCATA	TGTATCATA	NA
SJAG_00303T0:::S.japonicus.fa	NA	NA	NA	NA
SJAG_00336T0:::S.japonicus.fa	NA	NA	NA	NA
SJAG_03542T0:::S.japonicus.fa	NA	NA	NA	NA
SPOG_01060T0:::S.cryophilus.fa	NA	TGTAATATA,TGTATAGTA	TGTAATATA	NA
SPOG_02998T0:::S.cryophilus.fa	NA	TGTACATTA	TGTACATTA	NA
SPOG_04373T0:::S.cryophilus.fa	NA	NA	NA	NA
SOCG_00965T0:::S.octosporus.fa	NA	TGTATTTGTA	NA	NA
SOCG_03366T0:::S.octosporus.fa	NA	TGTATGTATA,TGTAAATTA	TGTAAATTA	NA
SOCG_06293T0:::S.octosporus.fa	NA	TGTATAGTA	NA	NA
SPBC1105.12_T0:::S.pombe.fa	NA	TGTAAATTTA	NA	NA
SPAC1834.03c_T0:::S.pombe.fa	NA	TGTACACTA	TGTACACTA	NA
SPBC8D2.03c_T0:::S.pombe.fa	NA	NA	NA	NA
CNAG_01648T0:::C.neoformans.fa	NA	NA	NA	NA
CNAG_07807T0:::C.neoformans.fa	NA	NA	NA	NA
CC1G_05756T0:::C.cinerea.fa	NA	TGTATCATTA,TGTACTAGTA,TGTATTTTTA	NA	TGTATCATTA,TGTATTTTTA
CC1G_05765T0:::C.cinerea.fa	NA	TGTACAATA	TGTACAATA	NA
CC1G_05458T0:::C.cinerea.fa	NA	TGTAAATCTA,TGTATATGTA	NA	NA
LACBIDRAFT_191132:::L.bicolor.fa	NA	TGTATTTTTA	NA	TGTATTTTTA
LACBIDRAFT_191150:::L.bicolor.fa	NA	TGTATATCTA	NA	NA
LACBIDRAFT_174455:::L.bicolor.fa	NA	NA	NA	NA
LACBIDRAFT_306722:::L.bicolor.fa	TGTACATA	TGTATGACTA	NA	NA
LACBIDRAFT_291419:::L.bicolor.fa	NA	NA	NA	NA
UM02710:::U.maydis.fa	NA	TGTACTTCTA	NA	NA
PGTT_06666:::P.graminis.fa	NA	NA	NA	NA
PGTT_06941:::P.graminis.fa	NA	NA	NA	NA
PGTT_00392:::P.graminis.fa	NA	NA	NA	NA
PGTT_01861:::P.graminis.fa	NA	NA	NA	NA
PGTT_06606:::P.graminis.fa	NA	NA	NA	NA
PGTT_06937:::P.graminis.fa	NA	TGTATAATTA	NA	NA
RO3T_08121:::R.oryzae.fa	TGTAAATA	TGTAATAGTA	NA	NA
RO3T_08218:::R.oryzae.fa	TGTATATA	NA	NA	NA
RO3T_16443:::R.oryzae.fa	TGTATATA	NA	NA	NA
AMAG_06713T0:::A.macrogynus.fa	NA	NA	NA	NA
AMAG_14773T0:::A.macrogynus.fa	NA	NA	NA	NA
AMAG_15239T0:::A.macrogynus.fa	NA	NA	NA	NA
BDET_05771:::B.dendrobatidis.fa	NA	NA	NA	NA
SPPG_08645T0:::S.punctatus.fa	TGTAAATA	NA	NA	NA
SPPG_04875T0:::S.punctatus.fa	TGTACATA	NA	NA	NA
72384:::L.starkeyi.fa	NA	TGTATAATA,TGTATATTA	TGTATAATA,TGTATATTA	NA
34084:::W.anomalus.fa	NA	TGTATATTA	TGTATATTA	NA
32681:::W.anomalus.fa	NA	TGTATATTA	TGTATATTA	NA
MVEG_09454T0:::M.verticillata.fa	TGTATATA	TGTAAAATA,TGTATATGTA	TGTAAAATA	NA
MVEG_06993T0:::M.verticillata.fa	NA	TGTAAAATA	TGTAAAATA	NA
MVEG_09740T0:::M.verticillata.fa	NA	NA	NA	NA
72253:::S.complicata.fa	NA	TGTACAACTA	NA	NA
210276:::A.immersus.fa	NA	NA	NA	NA
DRE_03725:::D.stenobrocha.fa	NA	NA	NA	NA
DRE_04720:::D.stenobrocha.fa	TGTATATA	TGTACGTGTA	NA	NA
PCON_05222:::P.confluens.fa	NA	NA	NA	NA
PCON_13210:::P.confluens.fa	NA	TGTACTATA	TGTACTATA	TGTACTATA
YNL030W:::S.cerevisiae.fa	NA	TGTATTATA,TGTACAATTA	TGTATTATA	TGTATTATA
