# Supplementary material for: Evolutionary Conservation and Diversification of Puf RNA Binding Proteins and Their mRNA Targets
Source: PLoS Biol. 2015 Nov 20;13(11):e1002307. doi: 10.1371/journal.pbio.1002307 (PMC4654594; doi:10.1371/journal.pbio.1002307)
Supplement: S10 Dataset — (ZIP) [file pbio.1002307.s010.zip › HHT.fasta]

>YBR010W:::S.cerevisiae.fa
TTTGTTGATTGTCATCAGTTTTAGTAAAAAACGAACAAAAACACAATAAAATATAAATCAATATATTTAGGTTTACTGGGTTCTTTAACAGTTGTATAATAGTTATTTTTTATTACAAAAATATAGGTTTTAATAAAAAAAAATAGGGTTCTATTTGTTTTACATTTATTGATTTGTTTTTCCTGGCGATACCCTCGAAAAAAGCCAGGCCTTGTAGGAGGCAAGATTTATGGCTTTCCATGTGGTTAAAGAAAAATTGCAGCAGGAAGATATTCATTCATGAGTCAGTTATATAATCGATATATAGCTACATATTAAACAACTTGAAGCCGCATACGTGGTAGGTGTCTCATTTTCAATTCAAAATATTTTAAACAGAACCGGAGATGAAGAACCACTTGTCAATAGACTTGTCAATTGGAGCATCTGCCTTTGGAGAAGCTGGTGGGATGGCATCAGAGGCAGCCTTGGAGTAGGTTGGGGTGTCAGGCAAAGTAACA
>SCRT_02954:::S.cerevisiaeRM11-1a.fa
TTTGTTGATTGTCATCAGTTTTAGTAAAAAACGAACAAAAACACAATAAAATATAAATCAATATATTTAGGTTTACTGGGTTCTTTAACAGTTGTATAATAGTTATTTTTTATTACAAAAATATAGGTTTTAATAAAAAAAAATAGGGTTCTATTTGTTTTACATTTATTGATTTGTTTTTCCCGGCGATACCCTCGAATAAAGCCAGGCCTTGTAGGAGGCAAGATTTATGGCTTTCCATGTGGTTAAAGAAAAATTGCAGCAGGAAGATATTCATTCATGAGTCAGTTATATAATCGATATATAGCTACATATTAAACAACTTGAAGCCGCATACGTGGTAGGTGTCTCATTTTCAATTCAAAATATTTTAAACAGAACCGGAGATGAAGAACCACTTGTCAATAGACTTGTCAATTGGAGCATCTGCCTTTGGAGAAGCTGGTGGGATGGCATCAGAGGCAGCCTTGGAGTAGGTTGGGGTGTCAGGCAAAGTAACA
>SCRT_03160:::S.cerevisiaeRM11-1a.fa
ATATAAAGCGGGAATTTTTTTTTTTTCTATGCATTTAGACTGGGGGGACATCATACAAACATCTCCTTTTTTAATACATTATTCATCTATCTATTCGCAATGCTTTTAACGACATAAGGAGGGTATATATGCTGTAATTTATCGTTTACAGACATAATTGCGGGGCTAATTTTTAGATGCTTAGATAGTATACGTAATTTTATAACCGGCAAGAAACCATGTATAATAATTATCAATAAACATCATTTTCGAAGAGACTAGTTACGTAAAGGTAATCACTGTCTACATATTACCATTGTAGAGGCAACCAGTTGTTTTTACTAGCAATCCTCTTAATTTCGTCATCGTCATACATCTCGATGAACTGCTGATCAAGCGCCCTGGCCTTCGGAAATGCGAAACGTCTGTACTCATCAAAAATCATCGTTAGCGACCAATTTTGTAGTTTTCTTATACAACCAATCAAACACCCCGTTCTATGTTTGCCTCTATTACAATGT
>spar_197-g3.1:::S.paradoxus.fa
TTTTGTTGATCGTCGTCAGTTTTAGTAAAAACGAACAAAAACACAATAAAATATAAATCAATATATTTAGGTTTACTGGGTTCTTTAACAGTTGTATAATAGTTATTTTTTATTATAAGAATATAGGTTTTAATAAAAAAAAGGGTTCTATTTAATTTATTTTATTCTTGGTCTTTGCTCTCAAAGAGCTGGACCGTGAAAGAAGGGGGAGACTCATGGATTCCCATGTAGTAAGAGCATAGTGCGGCAGAAAGAAATTCATTCATGAACCAGTTATATAATCGATATTTAGTTACGTATTAAAGAATTGGAGCCGCATACATGGCGTGCGTCTCATTTTCGATTTAAAATATTTTAGTATTTTAAACAGAACCAGAGATGAAGAACCATTTGTCAATAGACCTGTCAATTGGAGCATCAGCCTTTGGAGAAGCTGGTGGGACAGCATCAGAGGCAGATTTAGAGTAGGTTGGGGTGTCAGGCAAAGTAACATTGGTCAA
>spar_256-g3.1:::S.paradoxus.fa
ATATAAAGCGGAAAGTTTTTTCTATGCATTTAGATTAGGGGGACATCATTTAAGCATTCCCTTTTTTTTAATATATTATTCATTCTTCTATCTATTCGCAATGCTTTTAACGACATAAGGAGGGTATAGGTGCTGTAATTTATCATTTACAGACATAATTGCGGAGCTAATTTTTAGAACGCTTAGATAGCATAAATAATTTTATAACTCCGGCAAACCATGTATAATAATAATTATCAATAAACGTCATTTTTGAAGAAACTAGTTACATAGAGGTGACTATCTAAATATTACCATTTTAGAGGCAACCAGTTGTTTTTACTGGCAATCCTTTTAATTTCGTCATCATCGTACATCTCAATAAACTGCTGATCAAGCGCCCTTGCCTTTGGGAATGCGAAACGTCTGTACTCATCAAAAATCATTGTTAGCGACCAATTTTGTAGTTTCCTTATACACCCAATCAAACACCCCGTCCTATGTTTGCCTCTATTACAATG
>smik_144-g12.1:::S.mikatae.fa
TTTATTGATCGTCATTAGTTTTAAATCAAAACGAACAAAAACACAATGAAATATAAATCAATATATTTAGGTTTACTGGGTTCTTTAACAGTTGTATAATAGTTATTTTTTGTTATGAAAATATAGGTTCTAATAAAAAAGATAGGGTTCTATTTATTTTATCCATTGTTTCTGCTATCGAAACTAGCTGTACGTTAGGGGAAGCTTCTGAGCCCCAGGTGGCAAGATGGTAGCGCGGGAAAAGAAATTCATTCATGAACCAAATTATATAATCGATATTTAGTTACGTATTAAAAAAACTTGGAGCCGCATACGTAGCATATGTCTCGTTTCAATTCAAAATTCTTTAAACAGAGCCGGAGATGAAAAACCACTTGTCAATTGATTTGTCGATTGGAGCATCAGCTTCTGGAGAAGCTGGTGGAACGACATCGGAGGCAGTTGTGGAGTAAGTTGGGGTATCAGGCAAGGTAACATTAGTCAAATCGATACCCTTGTTG
>smik_639-g19.1:::S.mikatae.fa
ATTTAAAGGAAACTTTCTTCCATGCATTTAAAAGAGGGAAAACGTCCAATAATCCCCTCTTTTAATATATTATTCATTTTTCTATCCATTCGCAATGCTTTTAACGACATAGGGGGGGTATAAATGCTGTAGTTCGTCGTTTACGGACATGAATGCGGGGTTTACTTTTTAGAATGCTTAGATAGTGTACACGATTTTGTTCCTCCGACAAAGAAAAACCATGTATAATAATTATCAATAAACATCATTTTCGAAAAAAACTAGTTACGTAGGAGTAAAATTATCTACATATTACCATATTAGAGGCAACCAATTGTTTTCGCTGGCAATTCTTTTAATCTCGTCATCATCATACATTTCAATGAACTGCTGATCGAGCGCCCTGGCCTTCGGGAATGCAAACCGCCTGTACTCATCAAAAATCATTGTTAGCGACCAATTCTGTAGTTTCCTTATACATCCAATCAGACACCCCGTTCTATGTTTGCCTCTATTGCAAT
>sbayc523-g12.1:::S.bayanus.fa
ATGTGAAGAAAGAATATAATTACAGATAACATACAAATCTGGATATTTTTCTTCCATGCATTTAAACTAGGGGAAACTTCGTGTGAGACTCCCCCTTTTTAATATATTATTCATTTTGTTTTTCTATTCGCAATGCTTTTAACGAATTAAGGAGGGTATAAATAGCGTAAGCTTTGTCGTTTCATAGACAACGCCTACAAATAAATAATTTTTCGGGTTTTTTTAATTATAAAATGCTTAGATAGTGTATATAATCCTCACTAACCCTGCAAAAACCATGTATAATAATAATAATTATCAATAAACATCATTTTCCCATTAACTGTTTACGTAAAAAAAAAAGTGATCTCTATATATTACCATTTTAGAGGTAACCAGCTGTTTCCCCTGGCAATTCTTTTTATTTCGTCGTCATCGTACATCTCAATGAACTGCTGGTCAAGCGCTCTGGCCTTCGGGAACGCAAAACGCCTATACTCATCAAATATCATCGTCAGCGA
>sbayc578-g13.1:::S.bayanus.fa
TTTATTTGATCGTTATCTGTTCTAATAAAACAAACAAACACAATAAAATATAAATCAACATATATTTAGGTTTACTGGGTTCTTTAACAGTTGTATAATAGTTATTTTTATATTATAAAAATATAGGTTTTAATCAAAAAAAAAAAACAGGGTTTTTATTTATTACTTTATCTTTCGTTATCAGACCGCTGGTTTAGCTTCTGGAAATATTGCCTTTCCTTTCCACATTATTAGACCAAAGGAGGAAATTCATTCATTATCTCAAGTTAAATATCATAGATAAAATTATATAATTAGTATTTAGGTACGTATTAACTTAGTAGGTGGCATGGCATCTGTTTCATTTTCAAACTAAACTTTTAGACAGAGCCAGAGATAAAGAACCACTTGTCGACAGACTTGTCAATTGGGGCATCTTCCTTTGGAGAAGCTGGAGGAATAGAACTAGAGGCACTGGCAGAGTAGGTTGGGGTGTCGGTCAAAGTAGCATTGGTTAAGTC
>Scas671.9:::S.castellii.fa
GTATAAAGGTAAGATTTCTATTTTCTTTCCCTTAAGGGTGTAACAATAGTTTTAAATTTCTTCTCATTTGGGCTTAAAGGAATGAGTTGAACTGGGTATATAATATAATCGTTCATTTTATGATATATAATGTTGTATAATATAATACAATTTAATAAAAGTAACAATTTTTCTTTTTTACTGATTAAATTTAATTGGTGGTTTGAATATTTGATCATTTAAAAGGACAAGTAAGATTCGCAAACGTTGCATCGAAAGCGATTCCCATAATAAGAGATACTCGTTATAAGCTGCAATCACCAATTTAAATCTAGAACTATAATGTCTGACAAACCCATCGATACCGTTGATGAGCTCGCTTCCAAGACAAAACCCATTGCAGTAAACTATTGGGCTCAAATCAATGACTACACAAAGACGCCTTATCCAGCAATTATAAATTCAGCATTGATATTTGCAACCCCAGTACTATCACCTCCAATAAAAGCTGGAATTGTCGC
>Scas695.5:::S.castellii.fa
ATTCTTTTTCTCATCTTTTTTAATGACACGATTCTCCTTTCTTATATATTAATGCATCGATATTTCTCTTTATAATATCATATTTATGGGTTAACAGGGTATAAATAAATAAACTAAAAAAAATAATAATATATATTTCACACATATGTTCTTTCTTTTCCTGTTACCATTGCAAAGGTAACCAATTTTTGCTTTTGGCTATTCGTTTAATTCCCTCATCATCATACATCTCGATGAATTGTTGATCCAATGCTCTTGCCTTCGGGAACGCAAACCTCCTGTATTCATCGAATATCATCGTCAATGACCAATTCTGTAATTTTCGTATGCATCCAATCAAACACCCAGTTCTGTGTTTCCCTCTATTACAATGAATCAAAATGGGTTGATTAGCAGGATTTAATACTATTTCCAATGCCTTCGTCAACAAGTCTGACGGTATATTGACAAATGGCTCTTTATTACCACTCATTCCTACTTGAAATAGTTCAATATCAGCA
>Scas716.59:::S.castellii.fa
TTTATTCATTCACTCATCACCTTGTCTAATTTTAATTTTAATTCTTCCCTTCATATCATATTTTATGGCTGGGACGGGCTCAGCTCATAAGTTGTATAATAATATTATTTACTCTTCATACGTACTAAATTTTACATTCTAATAATATATCTCTTTAACGTCATTTAACTGGGTTCGTGCTGCGATGTTTGCAGTAAATAAGATGGCAAGAACAAATACATTGCATTATAGTTATAAACTGAAATACTAATAGTTGTATGTATTAATTAAACCCATAATCGTTTTACTTCTCATCTCTCATTCATTTCTTAACTTAGTATCATCAGTACCTACAACAAAATCTTGAACATATGATGGGCAAATAACTTTCAGTTCCATAGCTGGTTTGGTTGTTCAATAATGAAAGCTCTTTTCTAATCTAGCCACTCTCTGTTAAACTGTTTAAGTCCATATACAGTTTTCTGTGAGTACCCATACTTGATACCCAAGAAGATTAAGAA
>Cgla_CBS_138:CAGL0H09856g.t1:::C.glabrata.fa
ATACTCCTTTCGAAATTAAAAAATGCAGTAAATATTATTAATATTTTTTTTGGTCAAAAGGATGCCAAAATTGTAAAATTAATGTATAATATATTATTTTCAAATACCAATATAAAAGAATAAAGAAGTACTATTATTAGCTCTATTAAATATTACAATATCCGAAATGATTACAAATAGGTACTTGTGAGACTGTTGAGCTCTATATGCTACGGCTTTCATGGAATAATCATGTGACTCTTCCATGACCAGATAATAAAGCATTTTAAGGGTCTTGAAAAGTTACCCATTTGCTTTCCTTGTACGGCACTTTCTCTGACAGAAGCTCATTAAATTCATTGGAATTAGATTATTCGGCATCCCTCATCGCAATTTAATATATAATGAAAATAAAATAGTATATTAGGTATAGGCAATTGAGTTTATCTATCAATTCATCAAGTGTAATACAACCATAGTTACATTATTAGAAATGGCGAGTGTTGGTAAGAACGAATCGT
>Cgla_CBS_138:CAGL0C04114g.t1:::C.glabrata.fa
GTTGTCTTATAAACCAACTTTTAGTCTTTCTCTTTGTCAAACTTGTATGATATCGGCTATACATTTTTTTTTTTGCAATAGAAAATAATGACAGGGTTCAGGGAATCCATAGCATAGCAATATCACATACTAAAGCTGTTCTCCTCTACTGCGGGAGAGAATAGACTACATTACTCTGGCATTTTAGTTATACTATCGCCTTGACACGCAGTTGTACAATACTATCAAGTTATATTCTATGGTTTTTTTTACTTCATATTATATATATTATTTTTATTAAAAGATCTAATAAAAAGGTTTCGGTAATTTAAGAAGAATTTAGCTAAACATCACCTCATATTTGTTTAACCATTAGTTGGAGAGGATGAAAGTCTTTTATCTCAAATGAATTGTATCGTTTCAAAAATCTAGAACTGATTCTATTCTATACCAACATATTCTGATTCTTCAGTCTAACAGAAGCATATATTTTAGTTGATCCTAGAAATTGACTAGCAAAA
>Cgla_CBS_138:CAGL0M06655g.t1:::C.glabrata.fa
GCACACAGGGATTGTTGTACAATTACTTTTTATGATTTTAGATACACACAAATCTTTTCTACGATTACCTTTCATTTATTTTCGTTTCATGTTTTATTAATCATTCTTTTTGTATATTTCACATCGGGTGGGGTTTTTATATTAAATTTTAATAACATAATCTTTTAAAGTTTCTACTTTCTATCCTGTATATTATTTCCATATCTATATCTATATTTTCAAGCTTGTTCACATCCTTATCGGAATTGTTCCAGCGTTTTTGTACAGAAAATGATGTTATGGTAACGAGCTATATCAGACCTACTAGTCTTATAGAGCTGTACAGAGTCTTGGAAACATAACCAACACACCAACAAGATGTCATTTGATTCGTTACTCGACAAGAATGATAAGCTGGTAAAAGTTTGCGGGATTCAAACCGTCGAGGCTGCCGAAACTGCGCTTCAAGCAGGCGCTGATTTGATAGGGATCATATGTGTCCCCAACAGGAAGCGGACTAT
>Kwal27.10967:::K.waltii.fa
AGCTGGTCTCTTCAGTTGTGTATTATAGTTTTAGTTGTAGATCGTTACACCATGTATCAATAATATGACTTTAAGGTTGAAAAATTAGGATCTTCGGAGTTGCTATTTGTTTGAAGAAACAACAAATCTCGTTAGACACCAGCATGAGCATCATTCAGAACTCGGACATTGCCAGCACGCCGTACCCGGCGCTAGCTAATTCGCTTATGCTGTTAGCAACGCCAGTTATTTCCCCAGCTGTAAGCTCTCCTATAAGTGCCAGCTCATCTTCTACCAAACCTAGCTTTGGTCGTTTCTGGAGCCGTCCCAAGTTCGTTGGCCCAAGCACTAAGACTGCTCTCCTGTTTGGTGCTGCCCAGGCTGTGGGAAGCTGGATTATTTACGATGGGGACATAGAGAGTGGAACTGGGTTTCTTGGCGCATGGTCCGCACTGTATATGATAGTTGGAGGACGCGGGTCCATCAAGGCACTCCGTTATGGCCGCGTGTGGCCGCTTGCT
>Kwal27.11478:::K.waltii.fa
AGTTAAGGAAGTTGCCATTCGGACACTTTCCCTAAGATTTTTCTCCTTTTTTTTTTCTCTCGGGTTCACAACATGTTATAACGAGATGAGTAGTGGTCATACACAGTCATATCATATAAGTGAGCAGCTGCTCGTCTCTCGGTTTATATTGTATAGTAGGTTTTATCAAAGAATGCTTTTTTAATGATTAAATGAAACTGAGTCACGGTGAAAGATTAAAAAAAGACCTTGAGGCCATTCGGTTTAGATTGCTGCTCTTAGATTTGTGAAACTGTGACTGCGGCCCGGCATCAGGCTTCCAACACCATTCATGAATTGTATTTTGGGAGGTGACGCTACTGGCGAAGAGGATGCACTGCTCACAGTCACCCCCGCACTTCTACTCCTCACAAACAACCCGGACCCCATGAAAGCTTCTTTGATACGGTCATGTTTGGATTTTCTTATCCATTCAACCTCATTTTTTGCAGTACTTAGCTTTTCCTTGTAGCTGCGGATGG
>SAKL0C10692g:::S.kluyveri.fa
ACGCGTGGTTTTTTCTGGAATGAAACCACGTACTTTTACTTCTATATAACTGTACATTACTTTGAATTAGATTAATACCGTTTTGCGTTTGCGTTTGCGTTTTGCTCCTTGTCATAGCTTGTCAGGCAGGTGCTTATATTTTGTCTCGTCGTGCTGCGGACCGTCCGCCCGGGTCACGTGCGTCTCTGTCTGTTTATGTTTTGTTTGTTATCGGTAGCTTTTTGTTGTGACACAAGAAGTCATTTAACGTTGGAAACCATTACATGAACAGTAAACAAACAAATGTGTGTTTGTATGTCCGTGCTAATCTATACTTGTATAATTGCGTAGTATCTGCCAGTACGTAGTTCGTCGCACTCCTCCCACTCTTGCGTGTGACAAGCCTCTGCTCGCGACGAGCTTCTGCCCATGGCGATCCTCTGCTCGCCCAAGGCTATTCCGGCCTGCAACCACGCTCACTCCGACTCCGCTGCGCCCTGCCAAATCCACGTTGTGGTATG
>SAKL0E07326g:::S.kluyveri.fa
AACTGTCCTGTTGAGGTTAACTTTTTGAGGTAGTATTCTGTACAATATTAGGTTTTTTTATGTAACGATAATATATTGCTTGGGCATTTGAGCACCTTTTCGTTTTTGTTTATGTTTTTTCCCGTGTCTTTTGGGTCTTCGAGCCTGTTGTGTGTGCCCGTGGGGTACAGATATCACGACGTCTTTTTATCAGGTGTCGTGGTGGACCATTGCTCCTTCGACAGGCTTACTTACCGGGTGGAGGTATGGTGACGAGGTAGAGCAATTGCTACTGTGAATACAAGATGGATCGAAGAATAACCGCAAAGCATCAAAGACATTCACAAGGTTGAATTACCGGGGTTCATAGTTCAAAAGCAAAAAAGAAAAAAACGAAAGAAAAAAAAAAACATAAAACAAAAGATAAAAAGAAAAAAAGGGCTACGGCAAAGAAGTACTTTATTCTGAGATAAAAGTATCGAAATATACAACAAGTGAGTTACTACTACCATTCGTAATGT
>Klac_NRRL_Y-1140:KLLA0E08591g.t1:::K.lactis.fa
TTTTATCATTATCCTCTCCTCTTCTTCCGCTACCAGGTTTCACTTTTTTTATTATTTAGAGAGTATTGTATACTTAGTCTTTATCCAGGCTTTTCACGGCTAACCATGTAACATTAAACAGATCAAATATATGAAATAAAAAGATTCAAACGAGCGTTATTCTTAGAAATTGCATTAGCTGCGGCAGTAGTAGAAGGGTTTTCATTTCAATCCTTTACTTTTCTCTCTCTGCAGAGAAACTCTTGAGTTGTGCGAAGTTTGCTATTGTTGTGGAACTTCGAAATTTAAGTCTGTATGAAATTAAAGACCTCTACTTAACTTTAATGCAATTACGATAAAAAAAAAAATACAAGGATATATAGCAGATATAGCATATAAAGATAACTCTATTCTAGTACTTGTGGAATCTATAGCTTTCACATTTACTTGGTAATTTCAGGGTCATAGATACTATAGTCCTGACCGAAACCAACGAACGAATATCTACTAATGTCTGGCAC
>Klac_NRRL_Y-1140:KLLA0E17677g.t1:::K.lactis.fa
TTAGATACTTTTCCTCTTTTCAAATGGTTTTCTTTTTTTCAAGTTTCTTTCTCCCCCTTCACTTCTTCCATGTTTGATACATGATTGCATGGTATCACTACACACATCCCATATACCCCGGTATCTCTCACTGAACAAATAATAATGGTATTTTATGTATAAACTCAAATCCTTTATTCTTTATTTTTGTATAATAGTAATATCAATTTTAATATAAGGTTATTTCATTGAAAAATTGAACTATCAAACATCAGTTTACTAATCATTTACTTGGGTACTCTGAGCGAGCTACCCTCTTGCGAAATCTACTGTGATGCTCGTTAAAGTGTGTGGTTTGCAAACCGTTGAAGCTGCAAAGACTGCTGTGGATGATGGTGCTGATTACTTAGGTATCATTTGTGTTCCCGGTAGGAAAAGAACCATTGACTCATCTGTTGCGAAAGGTATTTCAACTGCAGTTCACCAACAAGAGAACGTGAAAGGTACTAAACTAGTCGGGG
>Egos_ATCC_10895:AGOS_ADL202C.t1:::E.gossypii.fa
GCGCGCGCGGGGTAATTTAGGTTTTGGCGGGGGTTTCTTTTCTGGGAATAGAAGCGTTTTTTTGAGCGCCCCCGGTACGTACTCATGTTCATCTGTGTATCATAGGTTTTCTAGTCTATATCGATAGTTTTAATATCCGATGGTTGTTGCGAAGGTGTGCGGCGTGCGGGACGCGGGCGCGGCGGCGGCGGCGGCGGCGGCGGGCGCGGGGTTCGTGGGGATGGTGTGTGTGCCGGGGCGGCGGCGGACGGTGGGCCGCGAGGAGGCGCGCGCGATTGCGGCGGCGGTGCGGGGCGCGCCGGGGACGAGGCTGGTGGGCGTGTTCCAAGACCAGGCGCCGGAGGAGGTGCTGCGGTTGCAGCGCGAGCTGGGGCTGGACGCGGTGCAGCTGCACGGCGCGGAGGACTGGGCGGCGTTCCGGGCGCAGCTGCCGGCGAGCACGCTGCTGATCAAGAGCTTCGTATTTCCCCGGGACTGCGAGGCCGCGCTGGCGATGCACC
>Egos_ATCC_10895:AGOS_AER013W.t1:::E.gossypii.fa
GAGCATGTGTACCATATTAGATAACTCTATAGGTTGTAACTATAAATCAGTGTTCAGGAGTTTGCGGTCGCCGCGTTTTCGGTATATAAGTAGGGGGGCCACGGACCGTTGCTGTCGGCAGCGCTAGACACCAACATGTGGGGAGCAATACAGCAGATACGGGATTTGTCGTACACGCCGGGCATCGCGTGGCTCAACAGCGCGATGCTGCTGGCCACGCCGGTGCTGTCGCCGGCGCAGCCCGCGGCTGCGGCCACGGTGCCGCAGGCGGGCGGATGGCTCGCGCGCGCCGCGCGCCCGAAGCATATCGGCCCGACGGCCAAGACGTCGCTGCTGTTCAGCGCCGCTCAGGCGCTCGGGGGTTGGATAATCCACGACGGCGACCTTGAGTCCGGCTCAGGCTTCCTGGCGGCGTGGTCCGCGCTGTACCTCGTGGTCGGCGGGCGCGGCAGCGTGCGCGCGCTGCGCTACGGCCGGCTGTGGCCGCTGGTGCTCGCCGC
>CAWT_01980:::C.albicansWO1.fa
GTTAAGCTCGTGGCGGGTGTTTTATGGATTATTGTTTTTAATTCTTTTGTATTATTTAGGTATCCTTTTTTTTTATTAAATAAGTTAATGTATTTTAGTTTAAAGATTTCGAAATTGATTATGAGTTTGCCATTTGTAAAATTAATTGGGTGCTACCAAGCTGGCCAAGTATAAAGCCACTTGAAAAAAAAAAAACAAACATCCAGTATGCTTCACACCCAATTCTAATTGACTTGCTATTACTGTTTAACGGAAAAACAACGTTAGAGGAGTTACAAAATAAATAACATCAACCTTATATTAGAATCAAAACATATACACTGCCCTCCCCCCCCTTAATAATTTTTAAAATGGATATACCTGTGGTTCCTTAGTAGGATCCAATCCATTTGCTTCTTGTTCCAAAGCTTTCTTCTCCAAATAAGGCAATAATGCATCTTTAAAAATATGGAAACCCTTGTATTCACCAACATCTTCACTCCAACTCTGGATACCATTCA
>CAWT_00967:::C.albicansWO1.fa
GTTTTATTTCCTTGATGGAAAAATTTTGTATAATAAATAAAAGTGTATATTAGTTAATGAAATCAAATTAAGAATAGATTTATGTATATTAGTGATGACATTAAGAACACATGTAGGAATGGTGGGGCTAGCTAAAAAATTAGGTGCTGGTATTGGACATTTGGTAGTGTCTTGTGCGAGCTGGAAATATGATTGCTATCTTTTGGAATGGCGATTAATTTTTCTTCCATCTCAATTAAACCTACTTGGACATACCACAACTATCCTCCAATAAATAAGATGGCACAACCTCAGACTAATTCTATTTATGATTCAATTGATAAATTATCGGTATCACCTATTCCTGCTGCTGCATTAGGGGGATCTCTTGTTCTCAAAGGATTATTTGGAACCAATGCTACCCCAGTAAATGTCGGTGCCACTGGCGGTACTGGTAGTGCATTCAAATTGGGTCGTAAAGTAGCTGTCGCTCGACCAACACGATTATCTTGCTTTACATT
>CAWT_03017:::C.albicansWO1.fa
GACAGGACAAGACAGGATAGGATAGGATAGATTAGGACAAATTATTGCTTGATGTTATTAAGTTCAGGTTTAGGTTTAGATTGATCTTTTTTTTTTTTGCTTTTATGAGGATTGATCGATNNNNNNNNNNNNNNNNNNNNNNNNNNNNNNNNNNNNNNNNNNNNNNNNNNNNNNNNNNNNNNNNNNNNNNNNNNNNNNNNNNNNNNNNNNNNNNNNNNNNNNNNNNNNNNNNNNNNNNNNNNNNNNNNNNNNNNNNNNNNNNNNNNNNNNNNNNNNNNNNNNNNNNNNNNNNNNNNNNNNNNNNNNNNNNNNNNNNNNNNNNNNNNNNNNNNNNNNNNNNNNNNNNNNNNNNNNNNNNNNNNNNNNNNNNNNNNNNNNNNNNNNNNNNNNNNNNNNNNNNNNNNNNNNNNNNNNNNNNNNNNNNNNNNNNNNNNNNNNNNNNNNNNNNNNNNNNNNNNNNNNNNNNNNNNNNNNNNNNNNNNNNNNNNNNNNNNNNNNNN
>orf19.1061:::C.albicansSC5314.fa
GTTAAGCTCGTGGCGGGTGTTTTATGGATTATTGTTTTTAATTCTTTTGTATTATTTAGGTATCCTTTTTTTTTATTAAATAAGTTAATGTATTTTAGTTTAAAGATTTCGAAATTGATTATGAGTTTGCCACTTGTAAAATTAATTGGGTGCTACCAAGCTGGCCAAGTATAAAGCCACTTGAAAAAAATAAAACAAACATCCGGTATGCTTCACACCCAATTCTAATTGACTTGCTATTACTGTTTAACGGAAAAACAACGTTAGAGGAGTTACAAAATAAATAACATCAACCTTATATTAGAATCAAAACATATACACTGCCCCCCCCCCTTAATAATTTTTAAAATGGATATACCTGTGGTTCCTTAGTAGGATCCAATCCATTTGCTTCTTGTTCCAAAGCTTTCTTCTCCAAATAAGGCAATAATGCATCTTTAAAAATATGGAAACCCTTGTATTCACCAACATCTTCACTCCAACTCTGGATACCATTCAAT
>orf19.6791:::C.albicansSC5314.fa
GACAGGATAAGATAGGATAGGATAGGATAGATTAGGACAAATTATTGTTTGATGTTATTAAGTTTAGGTTTAGGTTTAAATTGATCTTTTTTTTTTTTTGCTTTTATGAGGATTGATGGATCGATTGATAGGTGATGGTGATGATGATGATGATGATGATGATGGCTATGGCGGTTATAAGATTATATTTCTAATTAGGTGGCAATGATTAGTTTTCCTTCTTTCTTCTTTCTTCTTTCTTCTTTGTTCTTTCTTCCTTTTATTTGTTTTTTTCTTTATTTATGTGATTTTGTTTCAATCTTTATTCTTTTTTTATTGGATTTTGTCTTTTTTTTTATATATAGCTTTTTAAGAAATATATCTTTGTTTTAATTATAATCTTGAAGTCCCCCGAGTTGATAATCATAAGGAAAAATATTAAAAAGTAGAATAATAAATTACTGAAATTGCAAATGAGTGATGATATATTGCACTATTTCTATGAATTTGACGAAGAATAA
>orf19.1853:::C.albicansSC5314.fa
GTTTTATTTCCTTGATGGAAAAATTTTGTATAATAAATAAAAGTGTATATTAGTTAATGAAATCAAATTAAGAATAGATTTATGTATATTAGTGATGACATTAAGAACACATGTAGGAATGGTGGGGCTAGCTAAAAAATTAGGTGCTGGTATTGGACATTTGGTAGTGTCTTGTGCGAGCTGGAAATATGATTGCTATCTTTTGGAATGGCGATTAATTTTTCTTCCATCTCAATTAAACCTACTTGGACATACCACAACTATCCTCCAATAAATAAGATGGCACAACCTCAGACTAATTCTATTTATGATTCAATTGATAAATTATCGGTATCACCTATTCCTGCTGCTGCATTAGGGGGATCTCTTGTTCTCAAAGGATTATTTGGAACCAATGCTACCCCAGTAAATGTCGGTGCCACTGGCGGTACTGGTAGTGCATTCAAATTGGGTCGTAAAGTAGCTGTCGCTCGACCAACACGATTATCTTGCTTTACATT
>Cd36_04010:::C.dubliniensis.fa
GTTTAAGCTCGTGGCGGGTGTTTTTTTTTATGGATTATTGTTTTTTAATTCTTTTGTATTATTTAGGTATCTCCTTTTTTTTTCTTTATTAAATAAGTTAATGTATTTTAGTTTTTAAAATTCCAAAAATTTTGATTTTGTAGATAAGCTGTGCTACCAAGTTTGTTATTTACAAAATTGCAAAGAAATCCGCAACCCCAAGAAAGTGTCCAGTTCCAAACAACTAACTAGCTATAATTTTGGGGATTACGAGCTTGTTTAAAATGATTTGCTCTTTCGTATTTTTTTTTATTTGATTGATTGATTAGAATCAGAACATATATATTACTACTACTACTACTACTTATTTAAAATGGATATACTTGTGGTTCTTTCGTAGGATCCAATCCATTTGCTTCTTGTTCTAAAGCTTTTTTCTCCAAATATGGCAACAAGGCATCTTTGAAAATATGGAACCCTTTATATTCACCAACATCTTCACTCCAACTCTGGATACCATT
>Cd36_87020:::C.dubliniensis.fa
GCAAAGAAAAAGACTCTTTTTTTTTTTTGATTTAGGATGCTCTATTTTTTGTATGGGAATGAATGGGTGATGATGGCGGTTATAAGGTTATATTTCTAACTAGGTGGCGATGATGATTAGTTCTTCTTATTTTTTTTTTTATTTATGTATTTTGTTTTAATCTTTTTATTCTTTTTATTGGATTTTATTGTTTTTTTTTTATAGTATTTTTAAGGAATATATCTTTATTATTATTACAATTTAGAGTTCTCTAATTTGATGATAATGATATTAGGGGAAATGGTAAACTACAAGAATTGCCAATGAATGACAACACAGTGCTAGACTATTTGTACTAGATTGACAAAGATTAATGATGCATTCAAAATCTCTCTCTCTCTCTTTCTATACATATACATAAAATATTAAACCAAGTAACGATAAAGTACCAAATATATATAATGATAATACTACTACTACTTATAATAAACAAAATCATCAATAAACAGAAACAAAAACAA
>Cd36_32350:::C.dubliniensis.fa
GATTTTACTTCCTTGACGGAAATTTAAATGAAAAAGAACCAAATTTGTATAATAAATAAAAGTGTATATTAGTTTAACGAATCAAATAATCAGAATAGATTTATGTATATTAGTGATAGCAATATGGAAAACATGTAAGAAAAAGTGCACCTATTGGACATTTGGTAGTGTCTTGCGCGACCATGGAATATGATTGCTATTTGTACCAGCAATTTTTTTTTACGTCCTCTGGTTTAACTAAAAACCCATTTAACATAACAACGATTTAGCATATTAAACAAGATGGCAACACCTCTGAATAATTCTATTTATGATACAATTGATAAATTATCTATATCACCAATTCCTGCTGCTGTATTAGGAGGGTCTCTTGTTCTTAAAGGATTATTTGGTACCAACGCTACCCCAGTAGAAGTCAGTGCCAATGGTGGTGGTGGTGGTGGTAGTGGTGCATTCAAATTGGGTCGTAAAGTGGCTATTGCCAGACCAACACGATCATC
>CTRT_00676:::C.tropicalis.fa
GTTTATCTCTCTATTAATTAGCAGGTTTCAATTTAACATTCTATTTAATTTCCTTGATGGAATTTGTATATTATTTTAACAGTGTATATTAGTTTTCAAAAAGTGCTTTAATATAAATCAAAAAGTATTCTGTATAATTATAAATGTGTGTTTATCGTAGTTGTTGTTTTTGTGTAATTTCTAATCATTTGGTAGTGTCGAATCAATTTCATATTCCAAATTTAAATTGCTACTTTCGAAGATTTTGTTGAAACTAAATTTCATTGGAAGAATAAAAGGAATTAACAAACCAATTGAGAATAATAATGTCATTACCAAGTAAGTCAACTGTTAATCAAACCTTAGATCTGTTATCTATTTCACCAATTCCAGCTGCTATCTTAGGTGGATCACTTTTACTCAAAGGTTTGGCAGGTAATCCAATTCCTGTCACCTCCCCAGTACAAGGTTCATCTGGCTCATTCTTATTCCGTAATAAATTGGATGTTCTTAAACCTACC
>CTRT_04732:::C.tropicalis.fa
AGGTTAAGGGTTGAGGCAATATTGATTTTTAATTCTTTTGTATTATTTAGGTATCTTATATTTTTATTATTTCTTTTTATATAAGTAATGTATTTTAGTTGAGATTTTTTTGATGTTTGAATTTATTTTGAAGTTTTATAATTGTAGATTCATATTTGCTTGAGTAGGCGCTACCAAGGAACTATCAAACACTCACTCACTCACTCACTCACTCACTCACTCACAAACACATTACTATTATTGCTAGAAAAACACTCTTTAACATTAACAGTAAAAAAACAGACAAACAAACAAAACTACATACACTATGAATTAGAATGGCCAATTAGTTGGTTCTTTTGAATAATCCAATCCTCTCTCTTCTTGTTCTTTAGCTTTTTGTTCCAAGAATGGAATTAATACTTTTTCAAATGTATGGAATCCTTTATATTCACGAATATCTGGAGTCCAACTTAAAAGACCATCCAATAATCTTTTTGGAACATAATCTTCTTCAACTA
>CTRT_05645:::C.tropicalis.fa
ATTAATACTTTTGTTCTTTTGATTATTCTTTTTAAACTATGGTTATTTGGGTTGAATTATTGAAGAAGTGGTTGATGGTTTTATTATTCTATTCTTTTTTTTATTTCTATATATGTATTTAAATTTTTGTCGTAACGTTACTTTTTATCTTCTATTTTTATTTTAAGGGTCAGTCGTACCTTATTTGAATCCATTTTGGGATTGTTCTTAGTTTTATATACTTATTTAGTATTTTTATATAAATGAAATTCATAAGTCTGAATATTGGCTCTTTGGTCATTTCTAAAAGTTTTATTACTACCTGATTGTCTTACCAATCGTCTAACAAAAATCACGCACACAAAATTTCATTACTATACATTGTAGAATAAAATTACAAAATCAAAAAAAGAAAAAAGACAAGCTAAACTTGGTATCAAAAACAAATATATAAGTATTCTTAAAATGAACATCAAAATTACTAAGTAACAGTAGACAAAAAAAAAACCCCATTAAACAAC
>CPAG_02212.1:::C.parapsilosis.fa
TTGTGAGAGAAAGCTATTGCGACAGCGATGCTGTTTTATACATTCTCCCTTTTCTTTTTCACTTCTCGTTGATGGGTTATATTGATTGTATAGGTTAATTTGATACCTTGTTCTTTTTCAAAAGAAAATGTGTAGAGATTATTGAAATGAGCAACTTTTTTATTGTAAATGTATACCCTCCTTGTGCCTAGTAGTAGAGTTTTATTCCATCTTACCAATACCCTATCCCTGTTACCTATATTTATCCTTTTACGTCCCTTATCTTGTCTCTCTCTCTCTCTCTCTCCCTCCCTATGATCCATCATCAGTATTCAAGTTTATCTTATTCATTGAGTTGATCAAATGCTCATCTTCGTTCTGCTGCTGTTCCCCATGATATCCATACAGAAAAGATTTATCACCAGGTGGACCACGTCGACTTGCAACTTCATCTTCCTTGCCACTTCCCTTTACGGGAGTACTTGTATAGGAAGGTTCACTCTCACCGGTCCCCACTCCCG
>CPAG_04944.1:::C.parapsilosis.fa
ATGTGAAGGAATATTCTAGCTCTTTACTTCTTTGGGGATACATCAACACGAGTCTGATATTTTCTTTTAATTCTTTTGTATTAGTAGTTAATATATATATATATATCAAGAAAAAAATTATTATTATTATTGGATTGAAACTGTAGTGACATTTGCTCTCTTGGGAGAGGGTCTTGTGTCAAATTTAGTAATGAGATTAAGAATTGAATTGATAAATTATTCTGTTGGGTATAGGTCATGTGAGACATTTGGGACAAGATCAAAATTGTGGTGACATTTGCTCTGTTGCAAAAGGCAAAATGATGCGTATTTTAAAAGAAAAAAACTCACTATGAGTACATGTACGTGTCTAACCTATTATACCTCAATATGGATATGCTTGTGGCTCCAGCATCCTATCCAACCCATTTGCTTCTTGCTCTTCTGCCATTTTTTCCAAATATGGCAACAATACATCTTTAAACTTGTGGAAACCTCTATACTCATTGACATCTTCATCC
>CPAG_05579.1:::C.parapsilosis.fa
GCTGGGGGTACTTTGTAGTATAACTGGCTTTTTCTTTTTGCGCAGAGAATTGGTAATGACCTTGATGGCTTTTATTGATTTTCAGTTCTTTATTTTTTTGGTGGGGTTTTATAGGTTATAACATGTATATTAAGTAACGAAGATATTAGAATTAAATTGAAAATAGTAATAGAGGGTATGGCTATTGGGCAAGATGGTGCATCTACCACAGTCAGCCAGCACAGTACTATCCAAGAGTAACAGAGTTGAATGTACAAACAATTCAGATCTTTGCAGAAACATATGTCATTTTATTAATCGCTAATGAGATTGCAAAACTTTTAAAATATCATAGAAAGACAAGTTTTGGAGGAACGACATAGTATCCAGATTTAAACGAAATTGATACTCGCCAGTGACACTCATTAATCAAATTACAAAAGTTACCGGATCAACGTGAAGCTCACAAATAGTGTAAAACTTCTTCAATAGAATCGATAAGGATTAAAACTAAAGTAAAG
>LELT_01678:::L.elongisporus.fa
GCATACTAGAAATTAGTTGTTTATGACTGCTGAGACTTGTCAATACCGATAGATGATTTACTATAGGTATTGTCAAAGTCAACGTTGATGTTGATGATTATGGTGGTGTGGTTACTTGTTATTCAATTCATTTGTATTATTAGTCGTATATTATTACTGAGCATTATAATATATTTTCATTAAGTACCGTTTGATAAAATAGAAACTTTTTGTTACTTTGTAGTTGGAATATTTGCGCTTTTACAGATTAGTGCACTTTCTAATTGGTATATATATATATATATATATACATATACTTATAATTTTCAGAAAACTATTCAAATTTGGTCAGAGGAGTCGAAATACACCATAGTAATTGCAATGTGTAATAATTTTTGCTTTGAGTACTTGATAGGTAGAATAAAAACAAAACTAAAAACTACAAACAACAAAAAAGAAAAAAAAAACTGCAAAAAACAACAAAAAACAAGGCAATTTCTATAATCCAACTTCTCGCATAC
>LELT_03031:::L.elongisporus.fa
ACTGGATAAGTCCAAAAAAAAACATGATGTTTCTACATTGGAGTGCTATTCAGTTCATTGCTTCTTTGCCAATTTTTTTTTCTTTTTCTTATAGTTTTAGTTTTAGTGTTCTTTTACTCCTTTATTCCAAGGTTTTGACTTTTTAAGCTCGTGCAACTTTTGTTTTTGACGCTTGTTTGTACCATAGGTATTTTTATTTTTTTATTTAGTAGCAAATTTTCTATTTTCGATCATACCATATCATATTATATCATTTTGTATTTTCTTTTCATTCTTTTTTTTTGTCTTATTTAATTTTTTCTTATATAATTTTTTCTTTTCTTATATTATGTTTTTTTTCTTTTTAATATCTTTCTATTCTATCATATTTTACTTGAAGGCTAACCCTCTTTGGTTTGGTGTTTTGTAAACCTTTAGCGTTGACGATAAAAGAATGACTAGAGTTATAGTGTGTTTGTGTGCAGTTGAATAGTATCCTGTGTCCGTGTCGGTATCTAAAT
>LELT_03447:::L.elongisporus.fa
GCAGCATGCTGAAATTAAGAAAACCCCCAATTGGTGTTGATGATCGATTTATGATGGTTTACATATTTATTCAATTCTATACTGTACATTAGATTTTTTTTTTAAAAAAAAAAAGAGAAATATATATTTTATTTTTGATACTTTGACAATTTGACATGATTTTGACATTTTGACGTGATTTTAATTTAATTTGAAACGTGTAATGTAATTCAAAACACTGTGGTATGGACTAGGCTTTGTAAAACTGTCTTCTTCAGTTAATTATTGGTTCCTTGTAGCTTACTAACCATCCAGTAGATTCTTCTGTTAGTTGTATTATAAATGTTATTTTGATACAAGTATAGTTCAGTAATAAAACAGAACGAAAAAAAAAATGGTGTTTTCAAACCAAAACCTTTATTTAGTTTAATTTTGCAGCCATTTTTAAGCAAAAAAAAAGAGAAGAACAAAAAACTTTAGAAAAAATATAACTAAAAATAATAATAAAAAAAAGAATACTT
>CLUT_01405:::C.lusitaniae.fa
GGGTTTTTAGTTCGTGTCCCAATATTGGTTTTGTAAATTAGTTAATACACAGTGTGATGAGTAAAGCTTGTAAGAGCGCGCGCCTGAACCAAAAGATGGAGCGAAAGAATAATGGCCCTGTGCCTTGCACCTAAAATCAGTGCGATCCTGCAGAAAGAAATGGTCTTGAGACAATTCTCTTTCCCCAGTCCTGTATCCGCTTGATTATTGCTTTCCCCCATTTCTCTTGGTTTTCTCTTCCATACACCATGTCGAACGAGAAAGACATCTATTCTTACATTCTGCAGGCTTCTCAGTCACCATTGCCAGCCTGGGCAATGTCTGCATCCTTGCTTTACTCCGGGTTGAACACTCACACTGCTGTGGATACCAAATTGGGTTCAGGTGGTTCGTCTCGTTTCAGCAAAGCTTTGGCCCTCTCAAAGCCAACTAAAAAGTCATGCTTCCTTTTCGGTGGTGTCAATGCCTTGGGTGGATACATCATTTATGACGGTGACATA
>PGUT_04810:::C.guilliermondii.fa
AGATTATATGTGGTATTAGGTGTATATTAGTAAATTGATTTAAGAACAGCAACTTTCGTAGGGCTTGTGTGCACTCCACTTCATAACAAATTTCACCAAATTGCACCACCTCCAGCAACAAATGATTTCCCTTCCAATTCCCAACGCCGACACCATTAACCGCCAGGGCGAGTCGCCGTTTCCAGCATGGTTGCTTTCCGGTGCATTACTTGCAAAGAGCATTGGTGGCTCTAAGCCACTTCCTCTGAACCTCGGATCTGGAGGTTCTTACAAAACCAGCGTAGCTATGGCGCTCGAAAAGCCTTCTAGAGCCACATGTTTGACATTTGGGGCTGCTCACTTGCTTGGTGGTTACATAACCTACGACGGAGACATCACCAATGGTGCTGGTTTTTCATTTGCATGGTCGACATTGTACGTTCTTGTCAACGGCCGGTCGTCGCTCAAAAGTGTATTCCGAGGCCATTTTTCGCCATTAGCGTTGGCGGTGCTTGCGACCG
>PGUT_01976:::C.guilliermondii.fa
TTATGTATATTAGGCGCAGAGCGCAATTCATGATAATAATGAGTGTGAGTGTAGAAAAAAAAAAAAAGATACTGGATTGACCAACTAGAAGAGTCTAATTCTTACATTCATTCTTTCCTTCATCAGTCCTTCTTTCTTTGTTTTCTACTAGTATGGATATACTTCTGGCTCCGTCTCTACAGTATAGCCCTTGGCCTCCTGCTCATCTGCCATTTTCTCCAAGTATGGCTCCACCACATCCTTGAATTTGGTGTATCCCCTATAATCCTGGACTTCAGGAACCCAGCTTCTGATGCCATTCAAGAGTCTTCTGGGAACGTATGGTTCTTGTGCAAGTTCGGTAATTGGCAAAAAATAAGTTCTGATGGTGAAAATTGTCGCACCAGTTTTTGGCAATCTTCTCAAACTTTGTCTCTCACTACGAAAGTACAATTGATTGATATCCTTTGCAGGCTCAGCGGTGTACCAACCAACCACGTCTTTATCTTCGTCACCAATCG
>DEHA0A10912g.1:::D.hansenii.fa
GTGCGCCTAGCTTTACTTTTTGTATATTAGTATGTGTTTTATTGAATAAATGTTTAATATGAAAAAAAAATTGTAGATATGATTGGTCCGATCCGACCGAAAGGGAACAATTGGGGCCTCAAGCCACGGTGCTGAAGAAGGAATACTTGTAGAGTAATGGTGATGGTATCGTGATGGGCCAAAATGTGGTTATGGCACGTCGTGTCATATTATTAAGTGGAGTTTCAGCAACTGATGGCCAGAATTGACAATTATCAACAACAAGTTCGACGAAACGAATATTCAAGCATGGGCGAAGGACATACATTAAACATTGAAGGATTGACCAAGTCAGCCAACGAATTACCAAATACGCCATACCCAGCATGGTTTTTTTCAGCGGTGCTTCTCTATAAAGGTGTCACGACGCACAAACCGATTGCTAATTCCACAGGCACATCAGGGGGATCAGCGAAATTTAGCCAATGGTTATCGTTATCGAAGCCATCGAGGTTGTCGTG
>DEHA0D13970g.1:::D.hansenii.fa
GGGTGCATGTATCATTTATTTCTTGTATATTAGAATCGTTAGTAATATATTTTGATGAATTATGAAGGAGTAATGTAGGTGAATCTCGTAAAAATTGTGCTAGTGGAACGATTCGCATTTGTTGTGCCAGTTCGAGCTTGAGTAATTGGTGGATGGCATGAATCAGCAAGCCAATATAGTTCATCCCCCTACACCTTCCTGAATGAGAAACTGCTGTGCAACCAATCACTAATGCTTCATTTTAGTGGTGCATATAATGTATAGCATAATATGTAATATGTTTCAGATTCAATATATAATAGAAGTAGTATAATATGGAGAAGTATTTAGGAAGATAATTTAATCGCAATGAAGTAGCTATGAATGAAGCTTCCAGGGATCTAGTTTCACAGCATCCATTGTATCTCGCAATGTCTAAATGCGTTGAAGATGAATTAGAGATGTACGATTATCGTGATTTCTATCAAGGTTGGGGAGTGATGACAGTGGATTATCGGATT
>73330:::P.stipitis.fa
GTGGTCGGTGTCGGGAACAAACTTCAATTCGTATTCTGATTCTTTTCAATGTTTATTTTGTATAACGACTGTATATTAGTATTAATGTATTAATCATGAGATTATCTTTGACTTTATTGTAGTAGTATTTTGATTGCAAATTTTGGATTTTGGATTTCGCTACTGCAGAAAAATAATGCGAGTGAATATGTACAAAAGCACCATACATAAAAATACATTTTTCACACCCATATTCAATTTTAGGTATCACAGATACTCCTTAAAAGTGAGAGTAGATAATACTTTTATATATTCATTCGAAACTCTACTGTGAACTCTCTCTATTGTCGCTAACCTGGTTTTGCCCCGAAACCTAGACCTTGAACTACATTATTGTATACTTTATTTCTAAATCGATTGTATTCTCTATTTCTCTCCATACCACTAGAATGGATACACTTCGGGTTCACTGCCCAAGCCTTCCTTCTCCTGCTCCTCTGCCCTCTTCTCCAAGTAGGGCA
>90527:::P.stipitis.fa
ATAGGTTAGTTTTATTGTATATTAGATGAATAAAGATGTATATTAGACAACGTGTAGAGTTTGTAGCTATAAGCTTGCCTTCTCAGGAATTTCTGCTGTCCGTCTTCTGTCTGTTTTTCCTGCTTCTGCGTTTGAGTCCTCTCAGACTAGGATCTTATTTTGCACCCATTGGTGTTTCCTGCACGGCTGGTTCCACAAATTTCACTTGCTCCATCTCTACATTCTTGACAATTGTGGATATTTGTCGATTCCACTCTTCCACCTGTCTTCTTCTATCCTGGTTCAATTGACTCGGCTACACAATGTCAGCTCCTCTTAATTCTGTTCCACAATCGAGCCTGTCTTCCTTGAAGTTGCTTGACGATTTGTCAGTTTCTCCCTATCCTGCTGTGCTTCTAGGATCCAGTTTGATTCTAAAGGGAGCTGCTTCCTCTAAGCCAAGTCCAGTGGGTGTGGAACTGGGTTCTTCGGTCAAGATCTCTCGAGCTCTTGCTGTTAAG
>Ylip_CLIB122:YALI0F25905g.t1:::Y.lipolytica.fa
ATGGTTTAGCTTGCTTACTTGGGTTTTATTTAATGAGGGTATTTAAAGTGTAATATTATAAATTACTAAGAAAAAACATCAACTGTACTTCGCTTAATACTTGGTTCTCCACATTCTTGAGGCTTTTAACTCGGCTAACTCAGCAGTAACTCAGCTCATTGTGCGGTATGCCATGCAACCTACTGTACGTAGAGTGCTACACCACCGGCATACTGATGTCATGGGGGGATATGTTCCTTCTGTACCTACTTCCATGCTCCACCAATGTCTCCGCGATGGAGGATTTTTCTGGTGGCGTCTATATCTATGGCGCTGTCGTTTGCCACCGTGTCCATAAATTGTAAATACCCACCAACTTCGTGTCGCCTGTTCCACCACCTTCCATAACCTACTTTTTGGAGGCGCAGAACAGCTGATACCTGATCCTCTGCGGCAGCATGTTCCAATAAAATGACCCGAAAAAGAAGAATAACGTCACGCGGCAATACAAATGTGTAAAT
>AOL_s00117g2:::A.oligospora.fa
ACCTGCCTTGTCTTTGGCGTTTTTGAAAAGAACACCCTTTCATACAATTTAATCCCCGGAATACTGTCAACACCCATCCTGTTGAGCATTAACGTTAATATACTAGCTGTTGACGTTCTTGTCAACGAATAAATATGGCCGCCCCTCTGAAGACCACGGGTTGATATTCCGTCTCTTTGTCCCTTTTCAGTCTTATATTTTTCTTTCCTTGTTTTAAGGGTCTGGGCATGCGTTGTTTTTCACTACACGGGTTTGCTTTACAGGTGTCGCAATGGGCTGTATCATATCTGGACTTTTCTCATGTTTTCGGGACGAAGCAATGAACCCTGCCGTTTGACACTTCATATAACCATCTTGATCTCGTGCTCCCATTGCCTTACGTAGAATGTGAAAACATAAAACTCTTTTGATGATGCTATGTATAAGCCGAGAACCGCCGCCTTAGTTTCAACATACGTCTCTTGTAGATTAATCAAAATTATTAAAGGAAATACAACATA
>GSTUMT00006685001:::T.melanosporum.fa
ACTTTCCCTTACCTCGTCTACAATAATGCTTCGTCTCAATAATTTGTTTCATCTTTAATTCTCTTGGTTTTCGATGGAACTAGTCTGCGAGATGGGGTTTTCTTTTCAATGATATCTGGTTTGGGGCTGGTTTGGTGTCACTTTTAAATGAAAATGAAATGGTTTGATAGTCACTGGTTTTTTCTTTCTCATGGGATCTGGGTTCTTTTTCTTTCTTTCCTTGTCAACTTTACGGTGGTCGTGTAACATAGTTATATCAGCGTTTTCAAGGCATCCTATCGGAGGGTTCTGTCTTTTTAGTTCTTTTTCTGTGATGACAGATGACTACTGTTTTGTACCTTCCGTGATCGGGTTTCTAAAAAGCCTGATGGAAAATAAAGGCACATCTTAATGCGATGGAAACTAGTAGACTGATATCTTATAGGATTACACTATTGACATATTTTTCGCTATCAGCTACGTCTGATTTTTTGCTTGAATGGTGATTTTTAACTTTTGTT
>TESG_02676T0:::T.tonsurans.fa
AGCACTCGCGCCAATCCTGCTAGCTTTTTAACGACACACAAATGGTCTGGGGGTTCATGTTGTTTTCTCTGCTCTTTTCTTTTTACCACTATCGAGGCTCGGACATGGGTTTGGTCAGAGGCGTTTCCATCATGCTATTTTCTCTTTTAAACAACTACTTTATGTGTATAATATCCAGCTGTCACGGCTGAGGACGTAGCTTGATCTTAATCGACTCACTTTACGTCTACCTTGTGTGTTTTTTTGTATTGTTGTTCTTCGCGTCGTGTCGTGTCGGTCATGGGGCGATGCGGCTGACTCGGCTCGTTTCGGTAGATTTTTCAGTCATCCATATCATGTATATCATCACCACGATAACCACAGCCATGTATATCAGCATCACAGTATAACCAACAACAGATATCGATGATACGGTTACGATGAAGTGATAGTGATACTGCGGTGCTCTTGAGATGCTGCGTCCCCGTCTCCTGGCGCTCCGTCACTCGCGCGCCTTCTCC
>TEQG_08132T0:::T.equinum.fa
AGCACTCGCGCCAATCCTGCTAGCTTTTTAACGACACACAAATGGTCTGGGGGTTCATGTTGTTTTCTCTGCTCTTTTCTTTTTACCACTATCGAGGCTCGGACATGGGTTTGGTCAGAGGCGTTTCCATCATGCTATTTTCTCTTTTAAACAACTACTTTATGTGTATAATATCCAGCTGTCACGGCTGAGGACGTAGCTTGATCTTAATCGACTCACTTTACGTCTACCTTGTGTGTTTTTTTGTATTGTTGTTCTTCGCGTCGTGTCGTGTCGGTCATGGGGCGATGCGGCTGACTCGGCTCGTTGAAGTAGATTTTTCAGTCATCCATATCATGTATATCATCACCACGATAACCACAGCCATGTATATCAGCATCACAGTATAACCAACAACAGATATCGATGATACGGTTACGATGAAGTGATAGTGATACTGCGGTGCTCTTGAGATGCTGCGTCCCCGTCTCCTGGCGCTCCGTCACTCGCGCGCCTTCTCC
>TERG_03123T0:::T.rubrum.fa
AGCACTCGCGCCATCCTGCTAGCTTTTTTAACGACACAACGGTCTGGGGGTTCATGTTTTTTTCTCTTGCTTTTACCACTTTTACTACCACTATCGAGGCTCGGACATGGGTTTGGTCAGAGGCGTTTTCATGTTATTTCCTTTTTAACTACTTTATGTGTATAATATCCAGCTGAACGGCTGAGGACGTAGTTTGATCTTAATCGACTCACTTTACGTCTACTTTTGTTCTTTTTTCGGTCTTGCTCTTGTTATTCTTCTCTTCGCGTCGTGTCGTGTCAGTCATGGGGCGATGCGGCTGACTCGGCTCGTTTCGGTTGATTTTTCACCACGATAGCCACAGCATAGCCAGACAACACTAGACAACAGACAGAACTGTATAGATGGCGACGATGATACGATGATACTACTGCGGTGCTCTTGAGATGCTGCGTCCCCGTCTCCTTGCGCTCCGTCACTCGCGCGCCTTCACCTCCTCGTCCTCCCTCGCAACGCCCAAG
>ARB_05193:::A.benhamiae.fa
AGCACTCGCGCCATCCTTCTTTTTTTAACGACACACGGTCTGGGGGTTCATGTTTTTCTTCTCTCTTGCTCTCTTGCTCTTTTTTAACCACTATCGAGGCTCGGACATGGGTTTGGTCAGAGGCGTTTTCATCATGTTATTTTCTCTTTAAAACTACCTTATGTGTATAATATCCAGCTGCAAGGCTGAGGACGTAGCTTGATCTTAATCGACTCACTTTACGTCTACCTTTTTTTGCTATTTTTCTCTTGTTATTCTTCGCGTCGTGGTCGTGTCAGTCGGTCGGTCGGTCAGTCATGGGGCGATGCGGCTGACTCGGCTCGTTTCGGTAGATTTTTCACCAGTCATCAGCATCACCACGATAACCACAGTATAACCACCAGACAATATAGACAACACTAGACAACAGTGTATAGAGATAGCGACAATGATACTGATTCTGATGCTGCAGTGCCCTTGAGATGCTGCGTCCTCGTCTCCTGGCGCTCCGTCACTCGCGC
>TRV_03609:::T.verrucosum.fa
AGCACCACTCGCGCCATATCCTTCTTTTTAACGACACACGGTCTGGGGGTTCATGTTTTTTCTTCTCTCTTGCTCTCTTGCTCTTTTTTAACCACTATCGAGGCTCGGACATGGGTTTGGTCAGAGGCGTTTTCATCATGTTATTTTCTCTTTAAAACTACCTTATGTGTATAATATCCAGCTGCAAGGCTGAGGACGTAGCTTGATCTTAATCGACTCACTTTACGTCTACTTCTGTTATTTTTCTCTTGTTATTCTTCGCGTCGTGGTCGTGGTCGTGTCGGTCGGTCATGGGGCGATCCGGCTGACTCGGCTCGTTTCGGTAGATTTTTCACCAGTCATCAGCATCACCACGATAACCACAGTATAACCACCAGACAATATAGACAACACTATAGACAACAGTGTATAGAGATAGCGACGATGATACTGATACTGCGGTGCCCTTGAGATGCTGCGTCCTCGTCTCCTGGCGCTCCGTCACTCGCGCGCCTTCACCT
>MGYG_08068T0:::M.gypseum.fa
ATGTGCTCCCTCCTTCTAGCTTCACCTTTTTAACGACACGGTCTGGGGTTTCATGTTTTTTCTCTCTTACTAGTTGCAGTGGCTCGGACATGGGTTTGGTCAGAGGCGTTTTATTCATGTTTTTCTTCTCTTAACTTTTCAATCATACCTTCTACGTGTGTATAATATCCAGTCTGTCGCGATGAGTGAGGCTGAGGACGTAGCTTGATCTCAATAGACTCACTTTACGTCTATCTCTTTCTCTTTTAGTCTTCTTGTTATTGTTCGCGTACGTGTCGTGTCAGACGTGATGTAGATGACTGTAGAAGTGGATGTAGATGTGCGGCTGACTCGGCTTATTCTCGGGTGTATCGAGTTTCACACACAACACATCATCACCGTATAGCATGAAGACAGCAGTCGATAGTCNNNNNNNNNNNNNNNNNNNNNNNNNNNNNNNNNNNNNNNNNNNNNNNNNNNNNNNNNNNNNNNNNNNNNNNNNNNNNNNNNNNNNNNNNNNN
>MCYG_04837T0:::M.canis.fa
ATTCCTTTTCAATCACTCTTCTTATGACACGGTCTGGGGGTTCATGTTTTTAAACTTGTTTTCTGTGGCACGGACAAATGGGTTTGGTCAGCGGCGTTTTTAACCTGTTTCTTTTCTGTTTCTCTTAACTACTGCTGTGTATAATATCCAGTCTGCCTGATACATGGTGGCTGAGGACGTAGCCTGATCTTAATCGACTTGACTTCTGCGTCTACCTCTGCTCGTAACGTGTCACTTGTATTCAGTAACGCGCGGCTGACTCGGGTTATTCCGGGTGGTTTTCCATTTTTTCACTCGACTCACAACAACATGAGCAGCACAAGATGATACGCCAACGGCTACGGCTTCTGGCTTTTGCCCGCCAGTCACGCGCCTTCAGCAGGTCTGTCCTGCTCGCGGAACCCAGAAAGACAGACACTGCACCAGCATCAGCATCAGCGTCAGCATCAGCATCACCATCACCATCAGCACCCGCACCAGCATCACCATCACCATCACCA
>CIMG_03388T0:::C.immitis.fa
ACTGCTTTAGCCGGTTTGGCTTATCTTTTTCTTTGCATGTTCATAACTGTTTACGACTGGCGAGACATGATGGTTTTTCAACTGGGGGTTTTCAATTTGGGTTTGCTTTTTAATCTCGTGGACATGGGGACTGGGATGGTCTGAGGCGTCTTTGTTGTACATTATCATCTCGATTGCAAAATTGCTCCGGCTCTATCCCTTCTATCATGGGACAGACTTAGAACTATCAATTAATACTTCTAGGTCTCTTAACGTCTTACTATCTTCTATGCTGTGACTCACTATCAATTGTAACTTGTCCTGGAAACTATAGACGATACTCCATACTTGTATTAAGATGCAGGTTGTATCATTTTACACAATTACTCCGTATGAGAATAACTTTCATAGTCATTTGCGTGTGCTCCGGAGAACGCGATTTGGTTGAGGGATGGTAAGGTGGCCGTTTTGTCTGGGGGGTTGGCGATAAGGATTATTTATCACCGAGATAAAAGTCAACC
>CPAT_09073:::C.posadasii.fa
ACTGCTTTAGCCGGTTTGGCTTATCTTTTTCTTTGCATGTTCATAACTGTTTACGACTGGCGAGACATGATGGTTTCTTTTCAACTGGGGTTTTTCAATTTGGGTTTGCTTTTTAATCTCGTGGACATGGGGACTGGGATGGTCTGAGGCGTCTTTTGTTGTACATTATCATCTCGATTGCAAAATTGCTCCGGCTCTATCCCTTCTATCATGGGACAGACTTAGATCTATCAATTAATACTTCTAAGTCTCTTAACGTCTTACTATCTTCGATGCTGTGACTCACTATCAATTGTAACTTGTCCTGGAAGCCATAGACGATACTCCATACTTGTATTAAGATGCAGGTTGTATCATTTTACACATAATTACTCCATATGGGAATAACTTTCATAGTCATTTGCGTGTGCTCGGGAGAACGTGATTTGGTTGAGGGATGGTGCAAGGTGGCCGTTTTGTCCGGGGGTTGGCGATAAGGATATTTATCACCGAGATAAAAG
>URET_07214:::U.reesii.fa
ACAGTTCGATTTGGTTTATGAATAGTCTTTTTCCTTTAACTTCATACCTCTTATGACTGGCGAGACATGATGGCTTGTTTTTTAACTGGGATTTTTTCAAATTGGGATTCGTTTTTTTTTTTAATCATCAATCGTGGAAATGGGGGCTAGGTTGGTCTGAGGCGTCATTTGCTGTACATTACATATCTCGATTGCGAAATTGCTCCGACTCGAACCCGTTTATCATGGGCCGTGCGACTTAGATCCAGCAATGAACATTTCTAAGTCTTGACATTTCCTTATATCATCAACATGGTTTAAATCAAATTATAAATGAATCCATCATATCAACGCGACCTTCATAAGTATTTTTCTACTTTGGGATATTTTTCGGCTAGCATTCCAGTGCATGCGATAACTTTTCCCGGCATCTGTGGGTGACTCACCGAGAGAGGCGAACACGCCGCCGAACATCCCGACAACCGCAGAACCACCAGCATCTTCGCGATCATTCATCTATC
>HCAG_06701T0:::H.capsulatum.fa
ATGACTGGCGCTGTTTTGCTTTTTTACATTTTGTTCCATTTCATGATGAATGGTTTTTCTTGTTTGCTAAACGTGGGTGTTGAAACTTCTGTCTCTTAATGACCGGCCTGGCTTTTCTTTTTCATATGGGTTTTTAGTTTATCGGGGTTTTATTTATTAGCACATTATTAAACGTGTCATCGATCACATAAAGTGACAAACAAGTGGCGGTTGGGAATTCGGTCAAGGGCGTACTACATTATCGATTCTTTTGTTGTACATTACGTGCGCCTTTTTCTACCAGACAAATAAAATAAAGAATTTGTCGTTCAATCAATACAATACCTTTCACTCACCTCATGTGTTTCGTAATCTCGTCCTTCCGTTTTAAGGCGTGGGAAGGGAGTGATTCCCGGGCATTTCATCTATTCTTATTGTTAGGTAAGTTGCTCTTCCCAAGTTAATTTGTTATGATTGCTAGGGCACGGTCGCGTTTTGAATAGGTATCTCATCGCCCCAAA
>BDBG_03002T0:::B.dermatitidis.fa
ATAGTTTTTGTCTTTCTGTTTTTTTTTTTTGTTTCATGACGAATGGGTTTTTGTGTGTTTCTTGCACCAAGGTGTTTTGACAGCTGTCATCTCTTATGACTAGTGAGGCGATGGCTTGCTTCTCTTTTTTTCTCCATCTGGGTTTTCTAGTTTGCCGGTTTCAATTTTTATTTATTAGCACATTAAACGTGTGAGATCGTTGCGATCACAGTGGCAATGGCGGTTGGGAATTCGGTCAAAGGCGCACTTCGTTACTAATTCTGTTTTTTTCCTTCTAAATGTTGTACATTATGTGCGCATCGTTCTTCCGAGACAAATAAAATCAACACGGATTCGTTTGTCGTTCAACACTTTTTTTTTAAAAAAAAAATCTCTCCCTTCTCTTCGTAGTATCCCTATCTGTCATGATCGGTGTGTACTGTAGATCCTACCATTCCACGCGTTATTATCGATGATTCCGTTCATCGTTTATGCACGGTCGCATTGTTAGTAGGCGTCAA
>PAAG_07099T0:::P.brasiliensis.fa
ATGTCGCTTGTCTTCGTTTTCTGTCTTTGCTAGCCTTGTTTTCACTCTCATGATGAATGGGTTTTCTTTTTTCTTTACCAGTGCTTTTTTAAATCGTGGCTATGGGTGTTCCTAACAAACTTTTGTCTTTTATGACTGGGCTGAGTTGATGGGTTTGCAATTCTCCTTTTTTTTTTTCATATGGGCTTTTTTTCTCTTTATTAGCTTATCGGTTTCTATTTACATACCAGACACACTATCAAAGTGTGGAATCGATCAGCAGCAAAGAGTGGCAAATGGCGGTTTGGGATTCGGTTCAAAGGCGTCCTTAATTTTGCTTTTTGTACATTAATTTGCTACTTGACTCAAGACAACGAAAGCAAAATGTTTGTCTTAAAATGATTAAGTTCCCCTCTTCTGTTGCTCTTCATCATGTAATTCCTTTTTCACGTCTTTGATATAATAATAATAATAGGGGCCGTATCTCCCGGATATTCACGCGTTCAAGTTGTTTTGATCTT
>ANID_00733T0:::A.nidulans.fa
GTTGTTTTTCGTGGTTGGTTCTTCTGGGACGGCGATAACGGGGTTCATCTTTTCTTTTTCATGACTGGCGATACATGACGGGTTTTCTTTTTCCAATATCAATGGGTTCGGCACTGGGTTTTGTTTTTTCTCGCTACGTTAAATAGTAGGCTGCCCATTAGCGGCTGGACGGATTCTCATGGGTCTTGAATACTATGTACATTAAGAATCTTCCACATGGTGTCTTGTCGATGCCACCGGATGGCATAGACACGAATTCAGTATCTATGATCAAATCAACTCCAGTCGCCCCTATTCGTCTTGCAGTAACCATAAGACGTGTCGGCCGTGTTCACGCTCACGGCTACATGCGTCTACAGAAACAACTGTGCTTGACGCAAAGTTCTGATTTCCATCCGCTTTGTGTCCATGATCGAATATGCAGTGATCAGTAGCTTAAGTAGTCTTTGTAGGGTGATTTCCCTCTGAGGAAACGCGATCGATTGGATTCTCGTCAGTCA
>Afu1g13790:::A.fumigatus.fa
ATGCTTTCTATCTAATGAGTTGTGTCTTTTTCCGGTTGGCTCTTCTGGGAAGGCGATAACGGGGTTCTGTTTTTTTTTATGATCACTGGCGATACATGATGGGTTTTCTTGCTTTCGAATATCAACGGGTTCGGCACTGGGTTTCAAGTTTTTCTTCACGATGAATAGTAGGCTGCCGATTCAGCGGCTGGGATTTGCTCATGTACATTATGGATCTCTCGAGTTGCTGTCCTTCGGGATGCACCACGTCGCGGCATAGACGCGAAATGCGAATATCTATGTTTACATCAATTCAACCCAGTCCGTGTCTTACAATTACTCTCAACTGTTGTCTTTCCACTGATTCTGTAGCGGTGACGCGCCACGGTCGCAACCAACTCTGGCGCGTACTAGTTCCCGGCTAGACCATCGTAGAACCATGCTTGACTAATGACTTCATCGTTACACTGCGAAGAATTGTCGGTCGACATAGACCTTCTATCTTGTCAACTCGACTCTGA
>NFIA_011720:::N.fischeri.fa
ATGCTTTCTATCTAATGAGTTGTGTCTTTTTCCGGTTGGCTCTTCTGGGAAGGCGATAACGGGGTTCTGTTTTTCTTTTTTATGATCACTGGCGATACATGATGGGTTTGCTTGCTTTCGAATATCAATGGGTTCGGCACTGGGTTTCAAGTTTTTCTTCACGATGAATAGTAGGCTGCCGATTCAGCGGCTGGGATTTGCTCATGTACATTACGGATCTCTCGAGTTGCTGTCCTTCGGGATGCACCACATCGCGGCATAGACGCGAAATGCGAATATCTATGTTTACATCAATTCAACCCAGTCCGTGTCTTGCAATGTTTCTCGACTATTCTTGTTCCACTGATTCTGTAGCGGTGACGCGCCACGGTCGCAACTCCGGCGCGTACTAGTCACCGGCCAGGTCATCGTAGAACCATGCTTGACTAAACGACTTCATCTTTACACTGCGAAGAATTGTCTGTCGACATAGTCCTTCTATCTAGCCAACTCAACTCTGA
>ACLA_021650:::A.clavatus.fa
ATTGTTTAAAATCTATTGAGTTCTTTTTCCGGTTGGCTCTTCTGGGAAGGCGATAACGGGGTTTTGTTTTTTCATTTTCACTTATGATCACTGGCGATACATGATGGGTTTGCTTGCTTTTCAAATATCAATGGGTTCGGTACTGGGTTTCTAGTTATTACTGCACGGTGAATAGTAGGCTGCTAATACAGCGGCTGGGACTTGCTCATGTACATTATGGATTTCACCGAGTGGTTGCTTCCTTAGGAGGTACCACATGACGGCATAGACGCGAAATGCGAATCTCTATGTTTACATCAATCAACCCAGTCCGTTCTACTTTCAATTATTTGCTCTTGATCGAGATCGTACATCGCGCCGATGAGGGGTGAACACTAAATTCTCCACGGTCGCGAATCCGGTGTGCGCGTCTTTGTTCGTTGCGAGGGACATCTGGGTCATCGAAGAATCATGCTTGGCAATGACCGAATCATGACAATGAAGTGCTTTACTACTTGAAC
>fge1_pg_C_6000068.1:::A.niger.fa
AAGTCTTCCGTTACCCTTGCAATTGATCGAAAGGAGAAGAAGTCAAGAAAAGAAAGAAATCGAGACAAAACGCCCAAAACAAAAGCGAGTTTCTCTACTTTCACAATCTACCTACTCTACCCTACCACCTCTCTGATCTCATCACTCTATCTTACTTCTCTCCTTTTCGAATTTTTTATAATCAAGCAGTGGGCGTTCATCATCACTTTTTGCTGCCAATTGGTGTTGTATAGGGTTGCAGGCGTATGGGAAGGTTACGGGGTCTTGAGGCGAACCGCGGGGTCTTTCTTTGTTTTTGATGCTGTTACAAACTTCTCACCGATTTTGATCTCATTTTATCTACCTACCTACCTCTTGTTTGATTGATTGTTGACTCTATGCCGTTGACTACCGGCTGGGTCACGTGTGCGTGTACAATACAACCTACTTATGTCCGTTGAATCGAACATGAGAGGTGTACTATCTATTCCATTTCATATATGGTCGAATCGGATCGATCA
>ATET_00586:::A.terreus.fa
GCCTTTTCTCTCATGAGTTTGTTCTTTTTCTGGTCGGGCGATTATGGGGTTTTCTGTTTTTAATGACTGGCGATACATGATGGGTTTCAATATCACTGGGTTCTCGGATATGGGTTTCAGTTGTTATTTCTTGCTGCACACTAAATAGTAGGCTGCACAGTCGCGGCCGAGCGGTCTCATTGATGCATCCGAATGTACATTACGCAGCTTTTTTCAAGTGGCTTCCTCTCGGAAGCGCCACCGGATGGCATAGACGCGAAATGCAGTCTTTCTGAGAATTGACCTGTCCTTACCTGAAAAAAATCAAGTAGTTTGTAGAACAGTACTGGTAGCTGACTGGCACTGTCCGTGGACATCCTAAGTTGCCCTTTCGATTCAGATCGTTCCTCGATCCATAATTTGCGACCGCTACGATGGTTCGCTCTCTGGAGTTGATGCAACGTTAAGCTTTGTATGACGCATGGCAACTACGACATCGACTTCTTTTTAACAGTATGAAA
>AFL2T_03396:::A.flavus.fa
ATTATTCTCTAATGAGTCCGGTTTTTCTGGTTGTCTCTGGGTAGGCGATTAGGGGTTTTATTTCTTTTTCACGACTGGCGATACATGATGGGTTCTTTTTTTTCATTTGCGAATATCAATGGGTTTCGGCACTGGGATTAGTTTTCGTTTTGCTGCGCAATAAATAGTAGGCTGCCGACGACGCGGCTGAGTGGATTGGATCTCATGGGATGCATCCGAGCATGTACATTAAGAAATTTTACTTGACCAAGTGGTATTCTCTATGAATTGCCACCGGATGGCATAGATTCGAAATGCAGATTCTATGACGAATAATCCAATTCATTACTGTCGTGACTTAATCTCGCGCTGTTTTCTCTTGTAAGAAGTATGCCACTATCGCGGTCGCGCGCCTTTAGCGACGCGAACTGTTGAGCGTGTGTACGCTGGTGGTGTTGCTGGTGTACTGCCCACCGCGTTCGGTACTCCATATACGACCAGGGAAGGTTCTACTTCTACCA
>AO090012000495:::A.oryzae.fa
ATTATTCTCTAATGAGTCCGGTTTTTCTGGTTGTCTCTGGGTAGGCGATTAGGGGTTTTATTTCTTTTTCACGACTGGCGATACATGATGGGTTCTTTTTTTTCATTTGCGAATATCAATGGGTTTCGGCACTGGGATTAGTTTTCGTTTTGCTGCGCAATAAATAGTAGGCTGCCGACGACGCGGCTGAGTGGATTGGATCTCATGGGATGCATCCGAGCATGTACATTAAGAAATTTTACTTGACCAAGTGGTATTCTCTATGAATTGCCACCGGATGGCATAGATTCGAAATGCAGATTCTATGACGAATAATCCAATTCATTACTGTCGTGACTTAATCTCGCGCTGTTTTCTCTTGTAAGAAGTATGCCACTATCGCGGTCGCGCGCCTTTAGCGACGCGAACTGTTGAGCGTGTGTACGCTGGTGGTGTTGCTGGTGTACTGCCCACCGCGTTCGGTACTCCATATACGACCAGGGAAGGTTCTACTTCTACCA
>76942:::M.fijiensis.fa
GTGATGTATCTTTTCCATCTACCGACACGACTTCATGAGTAACCACCTCGACCTCTCCGGCACAGTCAGCATGGGTGACGGGCGGTGGTAACTTGGCTACTTCTTCACATTGGCGTTTATGGGGGCTACTATCAGATGACTTGGGCAAGTCAATGGGTGTTTTCAAACGAGATATCACGGTGCGCCAGGAGGGCGAGCGGCACTATCATGCTATGTATCATAATGACAATGGTGCATGAGAATTGCAACTGATCAATACTTCACTGCGGCTTCCATCTCACGTTTCTCAATCGATATTGCCTCTGTGACCGCTCGTTGCGACTCACTGCTGACACGAATCTTGCTGTTCGCGCTGCTTGCCACCGGGCGCAATTTGCTTCACCATCTCTCCAGCCTGGCCATTTCCCGAACGCTCTCGCTAGCCATGCGTGTCCATGTCGTCACCAAAACATCGACCTGTGAACACACTGATTCAAGCAGTCTTTTTTCAGAATACATCT
>104812:::M.graminicola.fa
GCGACAACAACGGTCCTTCACATCATCTCTCCAACACGACTTCATGAGTAACCACCTCGACCTCTCTCGGCACAGATTGTCGGTGTGATGGGCGGTGGATTCTTGGGATGCTGGCTCTTTCTCACAATTTCAACGGCGTTACAATGGGGCTTTCACACAATTGATTGCATGGGCTGAATGGGTTTCGAGATATCACAACGGTGCACCAAGGTGGAAGGGTAGCACAACATGCAATGTATCATAATGACAATGGTGCAAAGGCGAAAGCCGCTGATCAAACTTCACAAACGTCTTCAACTCTGTCTGTTGCTGTGATGCTCGTCTTTCGCGTTGTTTTGATGCTGCTCGATCACGCGTCCACGGGCGCAATTTGCTCTGTCGACTGCTCCGGAAAACTCACCGTCGGCAGTGCGTGCACGATGTTGCTGCCACGTAGGCACTGAGGTATCTGGAAGCCAAGCTGACTGCAAGTATCAATGGCGACATGCGACGTGGACAGC
>SNOT_03319:::S.nodorum.fa
GCTTCTCACTTCTCGCACGACTCGACATGACAACACATTCGGGTTGATGATGGTTTCCGGGGTTGGGTCTTAAGGCGTTGTGGTTAATCATGGTTTACGGTTTTCAGCCTTTCTGGGCGCATCGAATGATGCTGAGCATGTAGTATATCCGGTCTCTCAGTGAAGGTCACTGAACGATATCACCCGAATCAACTGATTCTTACTTCAATCTACCTTCCCATACCTCGTGACTCTTTGCTCTGTTTGACTTGATCTTTGACTTTATCCGTGGCTCCATCCGCCGCCAAATATACAGTCGACGTGCCAGACACTGACAGCGCCCATACATTTTGGAAAAGCCTGCGTTGGTCATGTCGACTCGTGGAACCCGTTCTCACTTAATAAAGTAGACTCCGTCACGAGACCGGTCCCATGCGCTTACAATAGTGTTGCGCTGCATGAGCTCGATCAGGAGTCGCACCCGGGCCTGCTGGTTGCGATCCGAGACCCCGCATATGACG
>PTRT_11558:::P.tritici-repentis.fa
GCTTCTCACCAATATCGACACGACATGACAACTTCTTCGGGTCGGTGAAGGGTATTTGGGTCGGCTAGTTCAGGCGTTTGGGTTTCACGGTTCACGGTCTTCAAACTCGGTTTATGAGTGCACACGAGCGGTGTGCTGAGATGTAGTATATCCAGGTTAATCAGTGATGGACACTGTCGACTTTCCACGGAATCAACAGATTTCTATTTCAACTGCCTATCCCTTGTTTGATTGTGATGTTTGACTTGTACGTTTGGCAGTGGCGAAGAGCATGGTATGCGGGTGGCTTTTGCAGGATACGTACACCGCCTAATGCATCCGCTAAACGTCGCGATCCGCCACCCACCCCGCAATGACGCCTCTTACAGTGCACAACCTGCATCGCCGACACCAATACAAGGCCATGTAAATGTAGACTGTGCGACATGTTTGCGCACGTCTACTGCTCGATTTGCAACGCGTCGGGCCCACGATGACCTGGCAAAGCGAGTTCTGGTCGT
>BC1T_12806:::B.cinerea.fa
ATTTGGTTTCTGTTTTGACTTCTCGATGTCTTCAGCCTGAAAGCGCTTCGGCTTTAGGTCGATTGACAATGGCGATGGATCGGGGTGGATGATAATGCTTTGGGGGTATCTTACAAGGGTTTTACGGCATGGAGTTCATTTCATTTTATGGGGGACCTGCGTTCTTACAGGCTGTACATTATTCAGCCAGCGATGGTGCGCTGAGCTAATGACAACAGATAACAATTACGATTAGTTATCAATCTTTCAAACAAATATTCTTCTACCTGTGATCGTGAACGTTGTGACATGGCCTGTATCATTTAAACTAAGGTACCATTCTTTCAGAGATAGGTGCGACGACGCGTGCACACCCAGACCAGACCAGCGACTTTGCTCCAAGCCACCAAACGCGTTGCTTTCTCCCTTCTGTTTTGCACACTCCTTGTGTGTGCATTACTGCAATAGATGGATACCCATGATCCTCAACCATATGATGATGTACGCTCTTGGAACCTGCC
>SS1T_09608:::S.sclerotiorum.fa
ATTTGGGTTTCTTTTTTGACTTCTCGATGTCTTCAGCTTGAAAGCGCTTCGGCTTTAGGTCGATTGACAATGGCGATGGATCGGGTGGATGATAATGCTTTGGGGGTATCTTACAAGGGTTTTACGGCATGGAGTTCAATTTCATTTTATGGGGGGACCTGCGTTCTTACAGGCTGTACATTATTCAGCCAGCGATGGTGCGCTGAGCTAATGACAACAGATAACAATTACGATTCGTTATCAATCTTTTAAAGATACATTCTTATTTCGTTCACTGTGACGTGACTCAAGTATCTTCAGGAGTTAATTCTATCCTTCATTTCTACATTAAGCCATTGGCATTTTCCTTTCATCGATCTGCTGATCAATCAGAACAGCAATAGATGCATTGCTTGCTCCAGATACCATTTGTGATACATCTTGAGGAAGAGAAGCATGGAATTGTTCCTTTTGCTCCTCATGCTATCTCGTCAGAGCATTGCTTAGCCTTTCCAGTTCAT
>CHGT_10296:::C.globosum.fa
GCATGGTTGCTTGGGTCTTTGCTAGTTTGGGGGGTTCGCAGGTTATGACTTTCTCATTTGGGACGCGCTCTGGATGAAGGGGCTCATTCACGGGACAAGGGACGGCGTTTTATTGCGATGGGTTTTTGCTCTGGGGTTGTACATTACACGGTGGCAAACGGACTGCCGCGAATATCCACGTTGACTTCATGATCACGATAATTTGTGCCATTCTCGATTCTGTTTGCTGCGCGCATGGTGATGGTGACCTTGACACGACGAGTCGACTGCCCACGCGACGCGTTTGCGACCAAAACACGACACCGCGACTCTAACGGCCAACTGGGGTGGGTACAGGTCATTACCGACTCCAGACTCGACATGGTTGGTACCAGGTGTTCGCTATTCATCCGACACCCAGATGCTGGACAGTCACCGCATTACATGGAAGTCGGATGGATCATCTCTCGGTACCTGTTCGGATATGTTACACCCTCTAGATCCCCTCACCTGACACTCAC
>Pans_DSM_980:PODANSg7068.t1:::P.anserina.fa
GCGTTTTCCCCACCATGGGGTTCTGCTACTGCTAGCTTTGGGGTTTGGGGGTCGGGTTTATGACTATTTTTCACACTGGGAATGCTTTGATTGACGAAGGGAATCATCATGGCAGCAATTAACGGGGGACACAACGGCGTTCGTGCTTGGGTTTTTTTTATTCACTGCGGTGGTTTTCTTTACTCGGGATTGATTTGTACATTACCCCGCGCGCGCGAGTTCTTGCATCTGCCCACGGGCTTTGGCGAGAATGGAGATGGATGGGCATAATAAACTACGCCTGAAAAAACTACACACAGTGGCTGAAGAGCCAGCGTTGATTTCACTCTCTTGCTTTGACCTTGTGTGACTCTGACTGCGGTGGCAACACTTTTTCTTTCTTCTTCTTTGACGTGACGCGTCTTTTAGTGTTGGGTTTCTGGTCCCCCGCGACGCGAGGTCAAAACATGAATTCCAGATGCCGTGTTTACTCCACATCGCGTTGAGGCGTGTTATCCCTG
>NCU01635T0:::N.crassa.fa
GCGACTCTTCGATATGGAGTAGTTTGCTTTGGGTTTTCGGGGTAGTCTAGTCAGATTCTGGGGTTATATCACGGGGCGGTCATGACAACTTTTCTCGCGTCACACTTCGCACTACATTTGGGAATGCGCGTCTGAGTTGATGGATTTTCATTCACGGCACAACACATGGGGGGTAATCCGGCGTTCTTGATTGCGATGATACTACATTTTCTCTCTCTTCATCTTAGTACTTGATGGCTTGTACATTACAACGCGGGCACAGCGGCTGGCGAGCACCGGAACAAAAGGACGGATGGCTTTGCACGGCAGCGCTGATGGCGGATTTGGTCTAATAAAGGGCCTGGTTCATGATCACACGATACCCTGTCGACAGACATTGCACGTTTACCTTTTTCTTCTTCCTGACAACCATTCTCACCACCGTATGCCTGCCTGCTTTGATGATAGATGAGAATGGAGTTTTGGAGCAAGCGCAAATCATGGGAGTTTAGCTACCTAGC
>168736:::N.discreta.fa
GCGACTCTTCGACATGGAGTAGTTTTGCTTTGGTTTTTGGGGTAGTCTAGTCAGATTCTGGGGTTATATCACGGGGCGGTCATGACAACTTTTCTCGCGTCACACTTCGCACTACATTTGGGAATGCGCGTCTGAGTTGATGGATTTTCATTCACGGCACAACACATTGGGGGTAATCCGGCGTTCTTGATTGCGATGATACTACATTTTCTCTCTTCATCTTAGTACTTGATGGCTTGTAAATTACAACGCGGGCACAGCGGCTGGCGAGCACCGGAACAAAAGGACGGATGGCTTCGCACGGCAGCGCTGATGGCGGATTTGGTCTAATAAAGGGCCTGGTTCATGATCACACGATACCCTGTCGACAGACATTGCACGTTTACCTTTTCTTCCTGACAACTATTCTCTCCGCTGTATGCTTGCTTCGATGATAAGATGAGAAGGGGAGTCTTGGAGTATGCGCAAATCATGGGAGTTTAGCTAGCGAGTAAGGATTA
>117329:::N.tetrasperma.fa
GCGACTCTTCGACATGGAGTAGTTTGCTTTGGGTTTTCGGGGTAGTCTAGTCAGATTCTGGGGTTATATCACGGGGCGGTCATGACAACTTTTCTCGCGTCACACTTCGCACTACATTTGGGAATGCGCGTCTGAGTTGATGGATTTTCATTCACGGCACAACACATGGGGGGTAATCCGGCGTTCTTGATTGCGATGATACTACATTTTCTCTCTCTTCATCTTAGTACTTGATGGCTTGTACATTACAACGCGGGCACAGCGGCTGGCGAGCACCGGAACAAAAGGACGGATGGCTTTGCACGGCAGCGCTGATGGCGGATTTGGTCTAATAAAGGGCCTGGTTCATGATCACACGATACCCTGTCGACAGACATTGCACGTTTACCTTTTTTTCTTCCTGACAACCATTCTCACCACCGTATGCCTGCCTGCTTTGATGATAGATGAGAATGGAGTTTTGGAGCAAGCGCAAATCATGGGAGTTTAGCTACCTAGCG
>MGG_01159T0:::M.oryzae.fa
ACTTTCCTCTTCAAATTTCACACGCGTCTATTGGCTTTTGTTATGATTCCACAGGGAGAACTGTGATTTGGGTCGTTACTGGGAACATGGGCGGATAATATGGCGTTTGCGACTACCTTATTCTTTATTTTGATTTTATGGGAGAGGCTGTACATTATGCACACCAAAGCGCCAGTACGAGAGAAGCTGGACGCACCCTCCCGGCGATGAATGACAAACTACTGAACTTAAGAAAATCCTGGACCCCCAGTAACAACCATGTTTGGCTGATCTGAAGGCGACAACACGTCCCGCACCGTTTAATCCGACCCGTTGGTGACCATGGCAGTCGCTTTCGCAACTGCTACACCGGCCTGTAGATGACCCATGGCCTGATGCGAGACCAGGCAGCAGCAGCCCTGATAACCAGATCAAGTAGAAAATTTCGAATCCCTAAGCTGACTGACTGAATGCTGAAACGATGACAATTTGGTACAAAACGCCAGAACTATTAAATGCCC
>VDAG_10035T0:::V.dahliae.fa
GCTTTCGTCTTTGGTCTTTCTTCTCGGCAGGGTGGTTCATGACTCGTTTGGGAATGCTTGACGAAAGGTCCGTCGCAGGGTTTAGGGGATCAGGCGTTATCGAATGAGTGTTTTTACGCGACAGGGCTGTATATTACCCGCAGTATCGGCAGCATTAGCCAGCAAGCTGCGCAACGGAATGCAAACATTATGATCTAAGTTTTTTTTCTTCTTTTTCGCGCACGATCTTGTCTTTGATTGTATCCTGCTGCCAATGCGTCTTGTCACTGTTGCTGTACACGTGGCTTGACGATGCGCGGTCGCCAGCTACGACCCTCACGCGTCGACTGTTTTTCTGGGACAACCAGGTTACGGCGCGCCTTCGTTTGCCACTACCGTCTAGCTCTGTCGAACCAGGCAGCAGTGACTCATCCAAGTGTCACATGAATTTGTGCTGAGATGTCTGCCCTGCTGCCTACACCCTGCCGTAATGCAAATCATGTCGACCGCAGTTGATGCTG
>124210:::T.reesei.fa
GCGAAGCCCAGCGATGACTTTGTTTTCACCAACTTCTGGGAAGGGGATACAACGGACGTTGAGGGTCATGACTTTCTGCTTTTCATCACAATGAGTGTTTCTGGGGTCACAAAGGGATAATCAAGGCGTTCACAAATGAGATGTTTTTTTAACCTGCTTTACTATTCCCCATTATGGTTCGGAATGTATATTACCAGTGCAGTTTCAGGGAATAAACGCACTGCATCAATGCGAAACGAGGCTTTCACGGCCTCTAGTTTTCACAATCTTTGAAAAATCAACGCGTCCATCTTCGCCTGTGATGTCTATCCTTACCCATGTCTCCTTTTGGCTTCGCGCCCGTGACCGTAGAATCGCGCCATCGCCTCTGCCGGGATTAGGCAGCAACGGCAAAAAGGACGCGCTCCCAGCACTGACGCGATGCCTGCATCCTTTGTCTCCCAAGTCGTGACCGTGTAGTGACTCCATTGCCAGCACTACCTAATGCACTTGTCCGGCTC
>88789:::T.virens.fa
ATGGAGACTTTGGGAGGATTTTGCAGGACATGACTTTGCTTTTACTACGAGTGTTTCTGGGGTCAAGGGATAATCAGGCGTTACAAATGAGAGTTTTTATTCCCCTTTATGGTTCGGAATGTATATTACCAGTGCAGTCAGGGAAAATGCACTGCATAAATGCAAACGAGGTTCACGGCCTCATGGGTTAACGAACTATAATAACTGCATCACTTCACATCTTGTTTCTCCATCGTGCCTGTTACCTCTGTGCCCTGCATGTAAACCGCGCACCATCAATCGTGCAATCCAACACAGTGTTTAGGCAGCAACACCATCCAAAGTCGCGTTCCCGCTGCAAACGCGATGCCGTATCTCGAGATTACGTAGCGCTAGTCTTCGTGCCGTGACTCAATCGCCGTCGCCAGTGGCGCACCCACGCCAGCCCAGGGCCGAGGAAGCACTACGCCGTCTTGCTGCGACAACATCGCGAAATATCCCGCATCAATGCCTCATCTCTC
>297965:::T.atroviride.fa
AAAGCTTTTGCGATAGAGCTTTTTCTTTTTGCGTGATTTGAGGAATGGATACCAATTTGGTGGACAGACATGACTTTTGCTTTTAACACGAGTGTTTTACGGGGGCAAGGGATAATCCAAGGCGTTACACAATGAGACTTTTGTTTTTTACTATTCCCAATTCTATGGTTCGGGATGTATATTACATGCGCAGTCTGGGAAAAAGAACTGCCCAAATGCAATCGGGGCTCAATGCCTCACGGTTTAACGAATCATAATACTTCGCAAGCCTCACTTTGTCTTTGCACTGTGACTGTTCAACTGTAATCTGCTCAAACCTGTGATTTCCATGTGCGCCACCCGTAGATTAGGCAGCAATGGCCGTGGCTGATCCAGTGCTGACACGGTCATCTCTTTGAGATGCGCGCCGTGATCCAGATTAGTGGCGCACGCGTCAGCTTAGCCGCGGTGGAGGCAGCAATAAACAACGCGTAGCAACTACAAACACATGGGAGAAGAAA
>123205:::N.haematococca.fa
GCTGGACATGCTGGGATAACTGGGAGGATCACGACTTTGCTTTGACACGAGGGAATATCATGGTTTAGGGGATAATCAAAGGCGTTCGCGAGGAACAAATGCTTTTTCTACAGTTGGGATGTATACTACACAGTCAGCACCATTGGTAGCGACTGCATGCAATTGACCACCGGTCTATGATCAACATCAGTCTCCATCGTGACATGCCTGTAATTACATGACGGGTCGCAGTCCCAACACCTTAGATAGTTGCAAACCACAAAGCACAACGCGTCCGCATCACGATTCTTATCACTTTACGCGACTGTCAACCGTGAATAAATTTACGCGTCATCCCGAGACGAACAGGCCCTGAAACTCTCGCGGGGACTGTCACCTTAGTGTTGGCTGGTTTCTTCAGGTCATGTGCCCACCCATGTTAGCTGACAGGCTTGGTCAAGACTGTATTATCAACACCTCTACGGAGTGCTGCGCCGCTTGTTTGGGAGTTGCCTTGAAGG
>FGSG_04290T0:::F.graminearum.fa
GCGAATGGCTTTGGGAGGATAACGAATTTTTTGCTTTGACACGAGGGATATCATGGTTAGGGGATAATCAAGGCGTTCATGAGGAACAATGTTTTATACACTCAGGCTTGTACATTAAGTGGCAAGCAAGTTAGCTGCCTTTAGCAATCGACCAACGGTCTTTGATCATCATCACACCTTGTTCCGCATGACTCGCCACCAATGATTTTTTCTTTCTTCCTTAATTAATGTAGTTTAATCGCCATTGTGCACGCACTTGAGTAAACTGTGACCATCGCGCCTGTAGTAAACACGCGTCTTGCTCGCAAACAACACTTAGCAAATGCCTTACCCGTCTGATTCCAGAAATGCAAACGTGATTTGTGCCTGATAGATCCCTTGGCTAGTAAAATGCTTGCTTACTGCGAGTGATCGTGGAAAATGTTCATGTGTCATCGTGTGCTTTGAAAAGAAGTGCATGATAGAACAACACGACGAATGTTGCAAGTCACGCAGTCATG
>FOXG_13952T0:::F.oxysporum.fa
GCGATCTCACACATGGGTATTTGGGAGGATCACGACTTTTTGCTTTGACACGAGGGATATCATGGTTAGGGGATAATCAAGGCGTTCACGAGGAACATGCTTTCTACAGTTGGGATGTATATTAAATGGCAAGCTAGTTAGCTGCCCTACGCAATCGACCACCGGTCTTTGATCATCATTTCTCGTTCCTCGTGTGATTTGCTATTGATGGATTGTATGTAGCTTAATCGCCATCGCGCCATCTCGCTCTCGATTCAAAACGTGAATATCGTAGCGTGTTTGACCGCACATGCGCGTCTGATTGATGTCAACAGAATTCGTGCGCCACATGGTACCTGGTCCCATTGCCTAATCGTGAACTGACATAGTGCACAATAGCCAACTGCGAGGGGAGCCTAACATTTACCACATTTCCAAGCCGTCACGATCCATATTAAATGACTCATCGCCACAGCCTGTGGAAATAGTCGCAAGTGCTCAGTCACTCGCTCACTCATTCA
>FVEG_11374T0:::F.verticillioides.fa
GCGACCTTACACATAGGTATTTGGGAGGATCACGACTTTTTGCTTTGACACGAGGGATATCATGGTTAGGGGATAATCAAGGCGTTCACGAGGAACATGCTTTCTACAGTTGGGATGTATATTAAATGGCAAGCTAATTAGCTGCCTTTCGCAATCGACTACCGGTCTTTGATCGTTTCTCGTTCCTCGTGTGATCTGCCAAGGGTAGTTGAATCGCCACCGCGCGCCACCGCGTTCTCGACTCGAAACATGAATAACGTAGCATGTTCGACCATACACACGCGACTGATGTCAACTGACTTCATGTCAATGCTACCTGCTCCCGTTGCCCGCCTCATTGTGAAGTGATATTGTGCCTAATCGACTGTGAAGGGGAGTCTGACATTCAGCATAATGTTTAAACCGCCACGATACTTACTAAATGACTCATTGCCACAGCCTGTGAAAATAGTCGCACGTGCCCAGTCATTTGCTCTCTAATTCATTCATCATTGTGCAAT
>SJAG_00302T0:::S.japonicus.fa
GTTCGTGAACTTGTTTGTTTTAAATTTTCGTTCGTTCACTTAAGCTTTTTTTAAGTTGCGCGTAACGCTGAGCGCTGGTCGCCTGAGTACGCGAACAATGTCTCGCCTAATAGTCATCCATATAGTTGCAGGAGTGGAAAACGTTAATCTCACCTCACAAACTCTTACACTTTGGAAGTTTATGTATTATGTAAAAAATAAAGAAAAGAGATGTGGCTTTATAAATGTTAGCTGGATTGTCGGGTTTAGCGCCTCGAGCTTATCTTATAACCTTAATTACTATTTTACTAGAGCGTTTATTGGTCATTGTTGAGAAATGAGGGGTTAGGCGCAGAAGTTGACAAAATTAAGGTTATGCATCTGTTTCAAATAAGCTTTTACACTGGTCTCGAATGCCAATGTCATGCTTGCGTCATGGCTTGATGCAAATTATAAATGAGCGCGGGAAGCTCTTTTCCTTGGTGACGGCATTGCCGTCACAGACTCTTTGTACAAAATAT
>SJAG_00335T0:::S.japonicus.fa
GCAACTTGTCATGATCGTTTTCGTTTGCAGCAATTCTTTTTCGTTGTGAATTTTGTTGTTTCCTCGCAAACTGCTGTTGTGAAGACCGAGAATCTTATAAGGGTCTTGTGATGCAGCTGGACACAAATTTTACTCACTCGACTCGCGTCAATTTATTGGTGTGCGACTCCCGATGAAAAAATTTTGTTTTACTGTATCACATTCTCTTAGATTCCTGCGTATTGCGATTTGTGGTTCAAGAAGTGGTGTCTAGATGGTTCCACATTCTCTTCACATGTATACGTATTGTCGCTTCCTTGCAAAACGACGGCAGCCGTTCCTGTGGTGAGGCACGTGTCTCCGGCGTTCGTCTCATCACACTGTACACCGTCCCTCACCGCACACCTTCCAATCTCATTTTACTTGGGTTCTATGGTTATGATATTTTTGTATTCTTCGCCTTGTCATCGGTTCCTGTTTCTATTTCCAATTGTTTAATGCACGTTTTATTCATCAGTGTC
>SJAG_03543T0:::S.japonicus.fa
GTATAAATTGCGAGTTGACGCAAATCAACGCGCCGTGTTGCTTCCTTCCTGTTATTGATCACGTCCGTCAGTCGTTCGTTTATTTTTGGGCGCTCAATTCCTTGTTTGCTTATGTGTACATTAGTAATGATTATAATACGTTTTAAAGGCGTGGAGCGGATGTGAGTGGAGACTGTAAGCTTGAGAGAGAAGGAGAGTAATGGTGCAGGGTATTGGAGGGAGAAGGTTCTGGGTGCGGTTGGTTATGGGTATACAGGTACAGCGGCGTTGAAAGAATGCGTACTAGGAAGAAGTCTTCAACGAATAATAAGCTCCATTAGCACATCTTTGAAGAATGAGCTTGCTTTTCTTTTTTAGTGGAATGAGAAGAGAGACTGAGTTCGGATTCGGAATAACAACATGAGGTTCATAGCGTTCGTAGAGACATCACATCAAGTGGGTGACCCTTAAGCCATCATCATCTCGTGTTCGGAGGAAGCGGATTCCTCAAAAATTTGGAG
>SPOG_01059T0:::S.cryophilus.fa
AAATAAAAATAATTCTATTTTTTTGTTTCTTTAAGCGTTATATGTGCTATGTATGATTTCGTATGGGTCTTTGGATAAGTCACTTCTATCCGTTTTTTTCGCATTGTCATTCTTGTTTTTTTAATTGATTTTTTTTTTATCCCATAGTTTGTTTGATGAACTCGGGCGGGTTCTCGAGTAAAATTTTACACTTTCTCTATGGTTGAATTTGTTATTTGATTTCTTCTGCTTAGATGGTGTCTTTTCGGCACTTTTAGTAATGATATTTTTTTTGCGCGCAAAATTGCTCATATGATGGTACTCAGTAGAAATAACTGTTTATTAGGAAGGCGTAGCTTTAAGGAATAGATAAATATAAACTCTGTTTTGAATTAACAGATATTAATTAGGTTCCAGAGTAATGAAAAGGTTATATTAAAAGAAGAACGATTCATCGAATTCTGGTATTTCTGTTGGCGCTGGTTTAATCTCTTGGCCCATAATGGTGGTGTTTTTATTTT
>SPOG_02999T0:::S.cryophilus.fa
GTACCATATTTGCTGATGATTGTTTTCGCCGTTGCTTCCATAGTGATTGTGTGTTAAGAATCTATAATATGTTGGTATGAGGTTGGGTATTGGTGTCTACGTGTGAGTGAATGAAAGAAAAGCGGAAGTTATGAAAAGAAGAATTGGGTCGGGACTTGCTGTTTCTCATGCTTCTTTTGTTCTGTTTTGTCATAAAGCCTAACGTTTTCTGTATTTATGGGACAGGGTGCCTCACAACTGTTTATCAATTGTTCATGTATATTAATGAGTTGAAACAACAACAATAATAATAATTAATTTTGTATTCTCCCAATGATTTGGATGCACAAGACGTAGCGTGAAGCATATATCTGGAGCTTTGTAGCAAGCCGAGAACGGTTTTTCTCTTGAGTAGGAAATTATCAAAGTACTAATCTCTGGTTTCTTGTAGCACTTGATTGTAGAACATCCATCCTAGAAGGATATCCTTTTTATGCTCGATGGGTCATTCGTAAGTCAAC
>SPOG_04374T0:::S.cryophilus.fa
AGTAGAAGACTTGTAGTTTGAAACGACTTTCTATTTATACCCTTTGATTGCATCTTACTTTCTTTTCGCGTCCCCTTATGTTTGAGAAGATTTCGTCAAAGCTTTATTAATGTACATTTCTTGGTTTGATGGTTTAATTTATGCATGCTTCTTATGAATCTTCGTTTAGCATTGTAGGTGTAGAATTTGTAACGTAAAGATAGGTCTTTTGTACTGACACTAGTTTAATTGAAGACTTTGTATTTAGGATTAACGACACGACACGGTCAGTGTGTTTTTACACATGCTTTATGAACCAATTTATAAACGTACAAATTCATTTAACTTTCGCCGTTCAAATAGTCCAGCATACATAGAATCCTTACTTACTGAGTCTTTGGAGGAATCGGACGCAGATACTTGGAAAATCGAGAAATGGGAGTTTTCAGCTCTTGCTTCCATTGCCGTTGAAAGTTTGATGGAGTCCCTAAAACACTATCATACTGCAATGGCATAGTTGT
>SOCG_06165T0:::S.octosporus.fa
ACCTGAAAATTGGTAGTTTGAAACGATTTCTATTTATGCTCTTTGATTGCAACTTACATTCTTTTCGCATCCCCTTACGCTTGAGAAGATTTCGTCAAAGCTTTCTTAATGTACATTTCTTGGTTGATGTTGGTTTAATTTATGCATACTTCTTATGAGTTTTCTTTTCTTTTTTTTTTCTTGTTATTCTGCTGTAGCAATTGTAGCGTAAAGGTTATGTTTAATCTATTTATTCGTTCTGTATTCAGGATTTAAAGCCTTATTTATATCTTGTATTACTATCACTGATGATACGGTTGGAGTATAACTGTAGTCTCCCTTCTTTAAAATGCATACGAAAGCTAATATTTCATACTGTAAATTTGGACTATTCTATCGAAATTAAAATTAGTATAGCATAAGAGTTTTATTGTGTTTTAGGAGGTATAGGTCGCAAGTATTTGGAGAATCTAGAAATGGGTGTTTTCAGCTCTTGTTTCCATTGTCGCTGAAAATTCGCC
>SOCG_06294T0:::S.octosporus.fa
ACCTGAAAATTGGTAGTTTGAAACGATTTCTATTTATGCTCTTTGATTGCAACTTACATTCTTTTCGCATCCCCTTACGCTTGAGAAGATTTCGTCAAAGCTTTCTTAATGTACATTTCTTGGTTGATGTTGGTTTAATTTATGCATACTTCTATGAGTTTCTTTTCTTTTTTTTTTCTTGTATTCTGCTGTAGCAATTGTAGCGTAAAGGCGGGCCAAAGGCTTGGCGCTAGCAACCGCACGTAAATCCACTGGTGGTAAGGCTCCTCGTAAGCAACTTGCATCTAAGGCCGCCCGTAAGGCTGCTCCGGCTACTGGTGGTGTCAAGAAGCCTCACCGTTATCGTCCCGGTACCGTCGCTCTTCGTGAAATTCGTCGTTACCAAAAGTCTACTGAATTGTTGATTCGTAAGCTTCCATTCCAACGTTTGGTTCGTGAAATTGCCCAAGATTTCAAGACTGATTTGCGTTTCCAATCCTCTGCAGTCGGTGCCCTTCAAG
>SOCG_00966T0:::S.octosporus.fa
GCGATGTTGCGAAGATGAATTTCATGTCGTGTCGTTTTTGATGTGATTTGTGATTACCATATATGAACTGTGTCATATTGGAATGTGGTCTTGAACTGGTGTTTTTTTAGGTGCTTGAAGGAATGCAATGAGAAGCATGACGAAAAAGAAGTGACAGACGGTAGTTTTAAAAGCTTCGTTTACTCATTTTTCTGTCGAAAGACCTAATATTTTTGTATTTATTGGACAAGATGCCTCGCAAATCTGACTATTTGGGTCGTGTACATTAATGATTTGAAGCAGTAATAGTAATAATAATAATTATGTTTTAGTTTTGTATTTTACAGGACATGTGCAATCCAACTAAGCAAGTAAGGAAAAGGATCTGTCTGGGTGAAAGTTGTAAGCATTGAAAAATTCCGGTTTGCGTTTGGAAGCAGGTATGGCTAAAGCTGATGTATAGAGATTCACGAGGTCCCGTATTGCATTTAAAAAAATATATATAGTTTACTTTGAAATTA
>SOCG_06166T0:::S.octosporus.fa
TCATTAAGTTGATGATTACCATTTTGTTTATCTCAAAGCGTTAATTTATGCTATGTATGAATTCGTATGGGTTTATTAATTGGATGAGTGTTACTTTATTCCGTGTTCTTTTCTTTCGCATTGTCATTCTTGTTTATTAATTGATTTTTCTTTTCATTCCGTGGACTTGTTGGATGAGCTCGGGCGGGTTCTCGAACCATCTATGATAGCTTTTCTATGGTTGAATGTGTTCTTTGCTTCTTTTAGTTAGTTGGTACTTAACCTTTTAACTATTATATTTAGTAATGTTATTTTTTTTGCGCGCAAATATTTCTGTATTTCTGTTTCGTATATGTTTTCCCTCTTGTAATGAATGAATGAGTAAGTGGTGCGTACGTATGCTTCCTGTGGACTAGCTTCTTCATATTTGTCTAGTTTGTTTGTCAGCTTTGATTCAATTTTTATATTCTTATTAATCAATGCAAGAATGTACAATGCCTTTGCCCTATTTCATCATCTCT
>SPAC1834.04_T0:::S.pombe.fa
TTTTCTCCAGGACTTTTGGCAATTGTAATTGAGACTAAATTAATTTTGATTGACTGCTTGCCTGTATTATACTGTCACCCTTTGATATGTTGCTACCAATAAGTGAAAAGCAGGCTTCGTGAATAATTGTTGTTTTTGTTCTACATTACCAAGAGCTAGATGAACGTTCACTTTGATGGGAACGGATATGTGTTAATTTGGTTGTTTGAATTTATCTTCAATTATAGAAACTTGTCGTTAATTCATGCGAATGAATTCAGCCTTGAGAGTGACAAGTTTAGATAACACATTATGTACATTAATGAAAACTAATGACAACAAGTACCTTTATTTGAAACATGATTTCTTTTATTTCAAGTATCTGTTAAATTTATGTCTTTTGTTTTATAAAAGAATACAGAACTACGAAGACAATGCTTTTTTTAAAAATCTTTACACTTTTGGTATTGAGATTTGGTTGTTATCGCAGCATTCTTTATCGTTTAATGGCGGTTCGCATA
>SPBC1105.11c_T0:::S.pombe.fa
ATGCATTGATTGCCTAATATTTTATTTGGTATATTGTGTTTATTGGGTTTAAGTTTTGCATTTCCTAATTTTTTCAATCATTGTCATGTATATTTCCTTGGTTTAATGTCGGGTTTAGCATATTAATTTTTATGTTTTTGCTTTCTCACTTGACTTATTCTGAAACACTGTTTTAAAGCTTTGTAGTTTTTAATTTTTTTTCCTTTGTTAATCTGTTTTTATTAATTTAAATAGTTTTTTTTTTATTATACGTATTTCATTTTTGTAAATTTTTCATTGTAAGAAAAAAATTTTTTTTTTAAATTTGTTTGACCGCCTGCTACTGTAAGTCGTAGTACTTGCTTTGAACATCTTATGGAGCATTACTCTCCTAACGATTTGGTAAAGTCCTTTTAAAATTATCAAGTGAAGCGTTCACTTCCTGCTTAAAGTTTTTTTTTTTTTTTTTTAAGTATTCCACACGTACTTGTAATGTGTTGCAGGATTATTGATGCTACTGT
>SPBC8D2.04_T0:::S.pombe.fa
GCAACTTTACCAAATTGTGGTTGCCATCTGATGGTGTGATTTGGAATCTTTTGGTCGTCTATCCCATTGTAATCCTTCCCTCATTTACTTTGCCTTTCGAAACAAAATTTAACCTTGAGTGTTGTGGAATGTAACAAACGATATGCAAGTCTAATTTTTTGTTTCCGTGAGCTGCACTATCTATTTATATTTTTGTTTTCTTTTTTCGAGTTATACCGCGGACGTTTTTATTTTCGAAATGTATAGAAATTTTTAATTCTCTCTTTACGTCCTGCGCAATTGTGTAAATGAAACGCTGAGGAACTTCATCTGTATTCTTATATGCTATTTAATAGTAAATTAATTTTTAATATCATTATTGAAACACGATAAACTAAGGGTTGACCGTATTTGATTTTTTGTAGTATTTTTAAAAACTCGTATCGATAATTAATTAATTACTCGAAGCTGAACGCAGATTCATTAAATTCGGGGACATCGTCCGGTGTTGGCCGGATATC
>CNAG_06745T0:::C.neoformans.fa
GCAACTTTTCTTAGCTTGCTTTTTGTAGACTAGTTTTCTGGCGGAGGATGGTTTTTACACTTTCGATTTGCTTCTTTTCTTTTATTGCTAGTGCCGGCTTTTTTAGTGTTGATGCAGCCTGGCCTTGATTGTTAACTTCCTTGTTTCTGGTGCAGCGATTGGGATTATTAGTCTGACTGGTACATGTCACTTGCCTAACAGTAAAATTGAATTTTATAGTCAATATCATTGGTCAGGTGGCGTGACTGGCTGATGGCGACTATCAGGTTTTTGATGGCGACGGACACACTTTTGAATGGGAGATGAGCGCTGGTCAAGAAGAGTGGAGGCTCGGCCCGGTTTCAAGTCCCCCAAGACCGCGGATAAGGCATGTCTACAAATACTTGTAATCGCGTATAGTGACCAGAAAGAACAATCAAGCATACAAATACGTGACTCGTAACTTTGACCCTCCGCTTGCCCAAGCATGTATACCTCTGAACGCGAAATATGCTTTGTTC
>CNAG_04828T0:::C.neoformans.fa
GGCGTCTTATTTTTTTCTCGGCTCTGTGTGTTGGAAGGTTGCCTTAAATCATGTTCGGGTTATCCTTTATTACGAATTTTGTCCTTCGTTTTTCGCTACTTATAAATATTTGAGTTGAAACCTTGAGATTTTGTTCTTGTGCCAAATGCGCCATGTATTTCAGTTTCCTAATTTGCTCAATTGTTGCGCAGGAAGCTGCATGAGTAGTGATACAAATGATGATAGTTATTACAAAGTCCAATCTCAGTCATCACTGCCCGCCCAACTCTGACCTAAGGCTCCCCAAAGCCTCCTCCATATCCTTCAAAACCTTTGCCTCTATCCGACTCGCGTACAGTCCCAGCTCGGCCGGTCCCGTGGCATGACCATCTAATCCCTCCCCAGGTGATGATGGAATTGTTGAGGCAAAGGGCGTAGGAATTAAGTTAACTGGTGGTGCTCTCAAAGTGTTCGGGGAAGGACGTGTTTCACGAAGGTAGTAGACCGTTTGACGAAGCACA
>CC1G_04396T0:::C.cinerea.fa
ACTCCCTCAAACAAAACAAAATGCCCCTTCCACCACCATGACTTTAAATTCCCTCCGCCCCTCATTCTTAGCACGTTGGCGATCAAGTCGTCGACAATTGGGGTCTTCGTGATGATGGCTGCATGATGTTTTTTGGGGACTGCGTTCGCATCCTCTCCCGCTTCTCACTGTTTTTCGACTCGCGGTTTTCGTTTGGTTTCGTCTATCATTATTCCCTCTGCATTTGTAACATTATTCCTTGTACATTGCATCTTTGTACAGTCCCCTGCAATACGCTTCGTAATATAATCAGCATAGAAAGCATCGTTTGGTGTGAAAGTGAGGGCTCGACTGGCCGCTCCTGTGGCATTCAACGAACATATTCAACGACGCGCTTCGCGTTCAACAAACATCTCCGAGCGTTCGGAAAGCGCGTTATTTGCGCATATTATTTTCCAGCGCGATCAGCGTCCAGGGCGGCGCATCAGATTGACAGACAAGTCACAGTCATCAACCCGCAC
>CC1G_08799T0:::C.cinerea.fa
ACTCCCTCAAACAAAACAAAATGCCCCTTCCACCACCATGACTTTAAATTCCCTCCGCCCCTCATTCTTAGCACGTTGGCGATCAAGTCGTCGACAATTGGGGTCTTCGTGATGATGGCTGCATGATGTTTTTTGGGGACTGCGTTCGCATCCTCTCCCGCTTCTCACTGTTTTTCGACTCGCGGTTTTCGTTTGGTTTCGTCTATCATTATTCCCTCTGCATTTGTAACATTATTCCTTGTACATTGCATCTTTGTACAGTCCCCTGCAATACGCTTCGTAATATAATCAGCATAGAAAGCATCGTTTGGTGTGAAAGTGAGGGCTCGACTGGCCGCTCCTGTGGCATTCAACGAACATATTCAACGACGCGCTTCGCGTTCAACAAACATCTCCGAGCGTTCGGAAAGCGCGTTATTTGCGCATATTATTTTCCAGCGCGATCAGCGTCCAGGGCGGCGCATCAGATTGACAGACAAGTCACAGTCATCAACCCGCAC
>CC1G_05755T0:::C.cinerea.fa
ATTCTTTTTGCATGGACTCGCTTTTCGTTTCTCTCTCAAATTGCTTTCCTTTGTACCATCAGCTTTCGGGATCTCGTTTTATCATTAGTTTTTTGTTACTGTATTTCTATAGTCTATGTTACACCTACACATTACATAGCGGAATTGTGTATGCATTCCTAGCCTATGCTACATGAATCTATGCGGCTTAACACCAAATATTGCATTCCGTGAAGATCTTTTCCCTTTTTGATCATCCCCAGTGAGATTCCCCTCGTCCCAAACCATCCATCCATCCTCCGCGTGATCGTTATGGATGTCGCCGCGAAGATTTAAATTGCCTGGGATGGTTTGGGAGCGCTGCCCACTTTTTTCACTCAGGTCATCTCAGGACGAGGTCGCTAGTTCGAGGCAACTAGGTTCAGAGCAGAGCAGAGCTCTACTATAAGGCTGCACCAAGTAAGTACATGGGTATAAGAGCTTAATTACATACGAGAATAGAACCTGTGAACCAGGGCCGT
>CC1G_05766T0:::C.cinerea.fa
ACTCCCTGTTTTTCCTTTCTGCTTTTCTCTTGGCATATCTATTGTAACATGTATTATAGTGTACCAGCATTATCCTTATTCATTCCTGCATTTCTCATTCGGTGCCCGATTCAACTTTAGCTGCATGAGTGAATTTCTAGCGTGGGTTGTGTTCATCCCTCAGGTGCGTCACCCAGTTTTCATTCAGAAGGCGTTTGGTAGTCGCCATGGGAGCGAAATTGTTCCAATGCAGCTTCATGAATCATTGTCTTCCGTTCCTGTTACTGACCCATTCCCTCCGGACAAGCTTTTCACAGAATATCGGAGTTGTCGCATGCCAAAACCCCATGTCGAACAGGAGTCTCGAGAGCAGATTCAGATGGCAGTCAAAGGTGCAGAAGGCGACTGCCAGGACACGCGGGGAGACGCGCTCTATGCTTCGCCCCTATCATTGTTGCCAGTCGCGATTCGATTCTTAGCCCCTTTCCCAATGGTAGTTTCATCTCTCAAACCTTTATTAT
>LACBIDRAFT_170733:::L.bicolor.fa
CCGTTGTTTCTTAATATTGTACTTTTTGATACTGTTCTACTACGCACGTTATTTGAGCTTGTTATTTATGCAGCGTGACGTTGTTTGAACTGAGCGCTTAGCACTTGGACTGTCGACATGAATCTCTCAGCTCTGTGCCGCTGCTCACGGACAACAAATAATTTGCGTTCCCTATCGAGGCCCCTCGTTGCGCTAGCATTTCCCTCGAGAAGATACGCAACCCGTCGTGACAACTTGGATTTCAGTGAACCAGGCTCGCTTCTATCACACTCTCTGGACACAAACCGTTCAGAGGCAAAACATGACACTGTCGGACCATTTCAACTCGGCTTGTCGCAATCGGCGCTACGTAAGGGAGAGAAGGTACCAAAGTGGTCAGAACTTAGCGCAGGAGGAAAGGGTGTGTAGTTACAGCCTTTTAAAGCGACTGATTCACATCCTATGGCCTTACAGTTCTTCGTACTACGGCCCGAACAACAAATTTCGGAGTCATCTTGCTG
>LACBIDRAFT_251730:::L.bicolor.fa
GAGAGGGGTTCCTTCTGGATAGATTTCTTATTCCATCATTGTATTTGTAGTGTACTGCATCCACCATCCTCGCTATTCCATGCAATAATTATGCGCATCACTATGCGTTTTTCAGATTGTACACGTGATGAGCGTAATTCAATGAATGGAATGAGAAAATATATAACCCAATGGAGCCCACCCGCCACAGACCTACTTCCGCTTGGATATCTGTCCGTTTGGTACTTGGCATCATGACATTGCTGTCCGCACTATGGATGCGGCCTCGCGGCGCCAACACGAATTATCTGTCCGTTTTGCGTCCTCTGTCCATTTTAAAATCCGATTTTTGAGCCTTATGTCAGGGGTCCTTACACAGGATGCGTACATGGAAAGCGCAATTGATGCGAGTAGATTTAGAGACAGAACGGATGTTGTTGGCGAACGATTACATGCCGGGCACACCCAAACACCGAGGAAGATATTTTGAAATTCGTTTGAAGTGCCCAGCCTTCACCTTT
>LACBIDRAFT_302849:::L.bicolor.fa
TAGAACTTTTATTCATCAGTTGTTGGATTATATTTATTGTAACCTTAGTGTATTACCTATTCATATCTCGCTTGTCAACGCTCTGTCGATTATAATCTACAGTGAAGCTTTGAAGTCTAGTCTCGCACCACAATCCTCCGTGTCGAAGCATTCAAATTTTGTCAAAACAGTGCATAGAAATCGATACCACTTGAGGTGCAGTGAAAAATGTGAGCTTACGCATCATTGGGCTGATAAACACACACTCATGAAGTGCACAACTTTGAAGCTTAAGTGAAGTTCACCAAGCCTCCTCACAAGCCGTCAAGACTTGTGGATTGCTGCGGAGGCCTGTGCCTAAGGTCTGAATTTTTCGACTCTGACATCTTTTCGCAAGGAACCCCAGTCCCATTATGATATACGCGACACTTGGAAATTGTTTTACAGAGAAACACTACAGTTTTCCAAGATCGCGTAATGAGATGCTTCCTACAATACGCGAAACGACATTAGCCTCCGGC
>LACBIDRAFT_191988:::L.bicolor.fa
GCCCCCTCCTCTCATGACATTGGAACCAATTCCTCCCATGAATGTCAGCTTCCGTTTCATCACATATTTCTCTTCGCATCTACATTACGTTTTTTCTATTCCATATGTTGTACTCCCTATAAACGGTCACCACTTCTGTATCTCCGGTGTAAGTATTTCCTGTCTGTGTTCATTGTGAATGCCCTGTAGAAAAGAATACTGTAAAAGTTAAAATTCCACTCAGACTCAGGAGTAACATCCTTGCCATATTCTTATGGGAAAGTTGGGTATAATCATCCCATGCTCTTACAGATGTACGGAATTAAGAAGCGTTGGCTAATTCAAACAAGGAAACGAGGCCGAGTCGACATAGATCTAGACCCCACGTGCTCTGATGTCACGATTTCACGGTATTATAAATCTCAATCGCCTCCGCTCCTTGAACCTTTCACCCCAACAACGACCTCATTACCATGGCCAACACTCTCCCTGACCTCCCTTACGCCTATGATGCACTCGAG
>LACBIDRAFT_294559:::L.bicolor.fa
TGAGCCCCCTCCTCTCATGACATTGGAACCAATTCCTCCCATGAATGTCAGCTTCCGTTTCATCACATATTTCTCTTCGCATCTACATTACGTTTTTTCTATTCCATATGTTGTACTCCCTATAAACGGTCACCACTTCTGTATCTCCGGTGTAAGTATTTCCTGTCTGTGTTCATTGTGAATGCCCTGTAGAAAAGAATACTGTAAAAGTTAAAATTCCACTCAGACTCAGGAGTAACATCCTTGCCATATTCTTATGGGAAAGTTGGGTATAATCATCCCATGCTCTTACAGATGTACGGAATTAAGAAGCGTTGGCTAATTCAAACAAGGAAACGAGGCCGAGTCGACATAGATCTAGACCCCACGTGCTCTGATGTCACGATTTCACGGTATTATAAATCTCAATCGCCTCCGCTCCTTGAACCTTTCACCCCAACAACGACCTCATTACCATGGCCAACACTCTCCCTGACCTCCCTTACGCCTATGATGCACTC
>UM02709:::U.maydis.fa
AGGGTGTCGCGTGTTATTCTCCTTTTACTTTCTTTGATTGCCGATATGCGCTCTCATGTTGCTGGTAGCTAGTCCTGGTTCATTCCCCTTTTTGACGTGGTTTCTTTCTTTTGTACTTCTAGCCTTCTCATATTGGTTCCTATAGTCTTCAATGCTATCTGGCACCATGATATACTACCTATAGTGGGCGTCTGAATCTGAGAATGTGATGCTTTCTACTGTGCTTATCACAATGAAGCCAAGCTCGACTGACAGAAACCTTCGAACTCCTCTGTTGTTGTTATCTGCTTCATTCTGGGAGTTGAAACGATGTTTCGATACTTGGTCTCCGATGCAGCAAGACTTCCAACTCGATAACCAAGTCCAGGTGTTTCTTAAGAAATCACGACTCGCAAATCACGAATCGCGAATGCAAGTTCACGTTAAACACGCGTTCGTGGCTGTTGTGATATGTTGGTGTTTTCAAACAAGATGTAAGATCGCCCTCTTTCTCTACTGAC
>UM03916:::U.maydis.fa
TCGGCTCCACTCCACATTTGCCTCTAACGGCCGGGTAGATCTTCTGCTGCCGTTGTCGCTTCCCCTGTGAAGATGTACCATTAGTTGTCCAGTCATGTCTTTTTTTTCTCGTTGTTTGTTTGCTCATTGTCTCGTAATCTCGTCTCTCTTTCGCATCGCTCATCGGCTTGGTCCCTCTCACATCCAGGTTGCTATTTGTCGCAGTCTCTGACTCGATCGCGTCTGGTGAGGGCGGTCTTTGACGCTTGAGTGCCTTGTATACCTCTATATTCGACTCGTTTCGGCAGTCAAGTCGTCTTTGCTTTTCCTTTATCCGAATGCGCATTCATGTTGAGTATTTGCTTGTGTTTGTCTGGTTGTGAGCAGTGTGGTGCTGCTGGGTTGGGTTGAGGACGTGGAGGGCGACAAGTCTTCGCGCTGCCGTTCACAGCGGTGGATTTATTCTTTTCCGTTGTCTTTTTCTTTTTCCTTTTTTATTCGTTGGAGGTGAGCCAGCATTG
>PGTT_00393:::P.graminis.fa
TCAAAGAATCCTTCTACACCTCGAAAACTTCATTTATTTACATATCTCTTTTCATTCTTCGTCTTCTGTTTCATTAGAATCTTGTACTACAACCTTCTTGCGTAATTTTCTACAACTATACAAGTGTTTCATCTTTGTGCGTGAATGACAGTCTCTGATGAGTCACATAAAAACATGAGTCGAGAGGGGGACGTGCAAGATGTGAGATTTAATAGAAAGACAAGTCCAGCACATTTGGTCCAAGAAACTCGCCAAAAGCCACGGCTCCAAAAAGGAAGCTCGCCAAAAGCCACGGCTCCAAAAAGAAAGCCCTGGGATGAGCCCCGTATGTGCGTTGTAGGGGAGTCGAACCCCTGACGAGGCCACACGCACGATGGCAAGGCCCCAGTTTACCGCTAGCCTAACAACGCCATGCTCCCGGCAGCTGCGGCACAGCACCGATCGCGATCGGCAGGTTTCCCGAGGTCATCAAGACAACCTTCATCGGGGAAATACAAGCT
>PGTT_06938:::P.graminis.fa
ACTCCTCTTTCTCTCCTCGTTCTTCCTAATCTTCAATGCTGGCTCTTAAAAATCTTCAGTAGACTTGTTTACCCCCAATACCTTCATGTACTTTGGCCTGATTCCACTCTCGATTACTTATGTTTTTTTTCCTTCTATCTCAGTCCAATTTTTTTTTTTTTTTTTTGAGATGTAATAACTATAAGGCGTGCATAGTCAAACTTCTTAAGATAGTAGAAACGTAACTAATCACAGAACCAAGTCCCTGATCAATAAATCTGTTGAGAACAAGGTCGCAGAGCCCTAGGCCTTACACTACACATGCTGCCGCCCAATCAGCCGGATTACTCAGTCGGAGCCACTGAAGCTCCTACCACTTTGTCCTCAAGATCTGCGCGCTTTGCCCAACCGCAACTTAGCCCAATGGTCTCCAGCCACAAGGGAAGGCTTGAGAATTGTTAGGCAAGTTGGCACGATTGCATCTGTTAATGTTCTGCTCGTAGAGTCCACGACCCAGGACC
>PGTT_11296:::P.graminis.fa
ATTATCGTTGATAAGCTCTTCCGTTATTGTGAGTCGTTCAGTCTTTACTGCCCATTAACACAATACAATGACTGACCATTGGCACGACATAGGCTTTTTGACTTGTGAAGATTTCAATAACGGTTTTATCAATTTCAAATTTTGTTCGTTTGTTTGGCCAACCAACCGTCGAGATCTCATGCGTAATTACTGCATCCACCGTCCTACCTTCCTCCCTGCTGTTTCTTGTGTTCCATACTAGGCGTGCTATCGTTGTATCATCAATCTGTCTGCCTCTTTGTTTGTGCAGCAGACCTTCATCAAAAATTGCCTCCGACGTAAAACTATTGGACCTGTTTAAGATGTTGTGTCTGTCTTGCACTCCAGCAGTCCGTCAATGCTGGTTCCTCCCTGGCTGTATGTTCAGTTGAAAGCTGCTTAGGGTACCTCCTTGAAAGGCATTCTTTCAATGACAATAAGAACACGAGTTACCTGAGATAACCGCTCTACCGAAGTCTACG
>RO3T_03929:::R.oryzae.fa
ATAATACCCACATTCAGTACATCACAGCACCGTATAATGGACTAAGATAACACTCTACAGTGGTTCCACTGCCAATTTGAGGATTTTTTTTTTTTTTTTGTAAATAAATAGTTCATTTTATTTATAAAATATAATAGGAGTCACACGGCTGAGAGCGGTGCGAACCAAAAGAAACAATATATAAACGATTGAATATGCTAGTCAAGATGATTCTGCCCCTTTTAATAATGGTAAACTGCGACATAGCACTATTGGCCAGTTTGTCATTGAATGAAAGTCCGTTAATAGTAAATTTCCAATAGGCACGCCAGATAAGGGAGAACACATAGCAGCTGAGGATCTAGAGATCAGTATTGTCAACAAAAGGAAGCCGCTGAAAAGACCAGAGGATTGAGTATATATCGTCTTGAGTGAAAGTGAGGCATGGACTAAAACAATTGGAAACATATATCCATACTCTCCATTTCTTAGGACAGCGCACACAAAGAGCTGTTGTAAGT
>RO3T_13519:::R.oryzae.fa
GGTCCGAGTTGCAATCTATTAAAATAAAGATCGTCTTGAGATAAAAACATTATGCAAAAATAAAATTTACGTCATTTACAATAAAAAAAAAGAGAGATGATCAATACATAATATTCATTTATAAATAGTGGGTATATGGTATGAGACTATATTTTCCCTTTTCCTTCATGAAATATTGTGTTTAAGTAGAAGGCTATTTTCTTTCTTTTTTCCTTACATGTCTTATTATTGAGTACCTTTTGCTCTCACACGCAATCCTTTCCCCCCCCCCTCCCCTCTCCTATTAAAACCAGCCAGTCCATTACATTTGAAAAGTGAATTGTGTTGATAGCAATCTAAACAAAAAAAAAACTTGGAAAAATTTGAATAGTAATTGTGCAACATACAAGTACTTTTATATTGCAAGACGTTTTCCTTATATTGTTGAATAAGCAACAAAAACAATACAGTTAATCATCTTAATCCAAGTCAATAACTTTCTAATATGCACAAGTAGTTAG
>RO3T_16444:::R.oryzae.fa
ATACCCAAACAACTTACATAAAAAAGGACCAAACGATAAATATTTTTTAATATGAAAATCTTTTATTTCATTTGTACAGTTTCATTTTCATAAATAAAAAAAAAAGGTTAATTTTTCTTTTTGAAAAAGTATATATTTGAAAAGTCTATGATGTCACCCTGAATGTTGATCATTTGGATTATATTTAATGCCAAATAATGCTTACAGAAAGATAAAAAGCATCACAAAGTGATACCATTCATATGACTTTCCTTTTTCAACTAGGAGCGAAAAGTGAACCGAGAAAAGCAATATGCTTTCCTATGCTTGTGCGACATTGCTTGTCATAAATAGTTGTGTTTCTTATAAAGACACAAGCTTAGAAAAATACAGTAAGCAGTTTGAGTCAACGATACGAAAAAAAAACACAATAAAACTTCGCTTGACCTTTCCCTTCAAAACTGCCCAGAATTGCTCAATCGGGTTTAATTCTGACGAACACGCAGGAAGATAAACAGGTG
>RO3T_08217:::R.oryzae.fa
ATACAAGTGACGTAGAAATAAATAAAGTAAAAGAATTGCTTCTTTACAGATTAACGATTGAAAGAAATGAAACTTTTAAGAAATGTAGCTTTATTGTCCGTTAGACACACGTGATTAATAAGGAAATAAAGAGAGACAGTCACTTTATTTAAATTTATTGCATGAGGAAGAAATATTCGATTACTTTCTTTCACTTTCTACACTATGCCTTTGGACTACAGTAAATGGGATAACCTTGAAATATCGGATGATTCGGATATCGAAGTTCATCCAAATGTTGATAAGCGTTCTATGATCAAATGGAAGAGAGAAGCCATTCATCGGGAACGTGCTGAACGTAAAGCTAAAATTGACTATCTGCAAACCTTTATTCCTCAACAAAAAAACGTTCTCAAAAAGCTCAAGGACCTTCAGGAGCTTACACAAGAACCAGATGGTATTCAAAAGGTACTTGAAACACTCGAACATTATCAGTCAGAAGCAAGTGGATTACCCAAGGC
>RO3T_07248:::R.oryzae.fa
GTCCAATAAAGATATCTTGGTTTTTTTTTTTTTTTTATTATTAGCAATAAATATCTATAGTATTTTCACATCATTTGTATTTTACACTACACACAATTAGGATCTGCATCAAGCAGCCTTTGATGTATAGCTCTAAGTGCAATCAATGCATGCTCTTCTTTTACGACACATGAAATATTAATTTCTGAAGCACCTTGTGAGATTATTTCAATGCTAATCCCTGCCTCAGCTAAAGAAGTAAACATTTCACCTGCTACACCAATCGTGTTTCTCATCTGTTTTCCTACAAGTGATATGATTGCCATATCTCGAATGATGTCCACCTAAATTGCCCATTAGCTTTCTTTTCTATTTTGTATTGTTTTTTATTACCGTTCCCAACTTTTCTAAATCGATCAAAGCCTTCCTTAAACTCTCTTCTGTCACATCGGGAGACAAAGCCATGGAGACATGCATTTGAGAGGTAGAAATCAAGTCTACAATAATATTATATTCATCCA
>RO3T_08120:::R.oryzae.fa
AATACCCTTTTACAAACAACAACAGCAACAGCAGCAGCAACAGCAACAACAGCAATTTTTAATATGAAAAAGAACGGATTTTTTTTTCATTTGTACAGTTTTTATTTTCATTATTATTATAAATAAAAGTGAACTATTTTTGTAAAAAATACTTGAGTTTTTATTGCATGTAATTAAAAATGAATTGAATTATCTAGCAGTTTGTAGGAATATCATGAAAAATATCGCAGTTTATAGAGAATAGAATTATTTTTTTAATATGCTACAAAAGTGCATTCGTATTTTTGAGTTTATACAAATTTGTAAGGTAAAAAAAAAAGAAAAAAAAAAGAGATCCAATACGATGCAAGTGATGAGTATTTATCTTTAATGTAGTTAAAGGCATTCATAACCATCTCTCATTTTCCAAAAATCTAAACTGTTTGCACACATTGCTATTATCTTTTGAAGAAAAACAATAAAAAAAGTTATGTTATTTGATTTACTGGGAATCAAAGTCT
>AMAG_15240T0:::A.macrogynus.fa
GTGCTCAGGTGACGCACCGTCTCTCTCCGAAGCCGCGCATGCCCTCGTCGTTCAACTCGCGTCGCACAAGTGACGTGATCGTGGTTGTTGTCGTCGCTGTTTGATTTTTACACTTTTGTTCAGTTATTGCTTTTCCTTTTCCCCGGCTTTTCTCAAAGCCACAATCTGTCGGTCCCCGTTGCATCAAATACACGGTAATCCATGCGGGCCTCGTTGCCCTTCAATCTTTTTGCTGTCGACCAAGATGCGCCCTTTCGTGATCGTCAGTTACGATTCGGGACCATGAGGACATGGTCCATGATCCATCTCCGAGAAGCCATTCTACTTCTGCAGCTCTGCGCTGTTCCGTCCTCGCGCTCCGACTCGTCAGCTTCTCCACGGCGATGCTTGCCGTCGAACCCAATGCAAACACAACCCTTCAGGCTTCATCACGGTCGATCGGTGCTCACGTGCAGCCGCCCTGACCGCGACCGGCCATTTCGTCATTTGATCACTTAGAC
>AMAG_14774T0:::A.macrogynus.fa
GCGCCCGTGCCGCTCATCCAAGGCCGGAGCTCGCTGTGATTTCAAGTTTGTTCGTCGTCGTCTTTTGATTTCTGTTTCGTTCTTTGCCGTTTTCTCCACCCGGCTTTTCTCAAAGCCACAAATTGTCGGCTATCGTGCCGTCCCGGTTCGAGCAAAAATACAGAGCATTTCGAGTCACTCTTCATGTTGTCTTGTTCCTGTGTTCTCCAGGTGCTGCCATCGAGTGCGCCCAACCGCCGCTGCTCCTAGGCCCTCCAACGGGTCGCACGGGTTTGGGTCGGGTCGGGTTGGCGACCCGCGGGTACAGGTCAGCGACTGGTCACGACCCGCACGGGTCAAAGGGCCCCCACGTTACATCGTGTCGAGTTCCAACCATCCCACCAACACTTGTTTACCACCGTTTTCGGACTGCAATCCAAAGCGCAATAATTTGGGAAATAGCGCGGCCACGGTTGCATTCACCCACATTAATATAAAGCGGTTGATAACACCCTTGTGCA
>AMAG_06712T0:::A.macrogynus.fa
GTGCGCGTCGTGACGTGAACAACCTCCAAGGCCGGAGCTCCCTGTTTGTCGTTTGATTTTCTTGTTCGGTTCTTTGCTGTTTTCCCCACCCGGCTTTTCTCAAAGCCACAAGTCGTCGGCCGTTGTGGCCCATCTGTCGCTGGGGCCCGGCGCTCGTGCTCATCGCATCGCCGCTGCCGTCCCAGCTCGAACAACAATACAAAGCGTTTCCAATCACTCGTCCTGTTGTCTTGTTCCTGTTTCCTCTGGCCGCTTCCTTCGAGTAAATCCGGCCACCGCTGCTCCGACCTGGTCGCACAACACGAAGAGGGCCAGCATTCAATGCAACGCCTTAACCCCAAACTCATTATCGTGTGCTCCATCATCGCCGACCATCGCCAGGCCCTCGTTCCTCGTTCCTCGACACGATCAGCACCGCGGCGCCTCCCTGGCCGGGCACGAGCTTTTGTCGGCCGCCGCCGCCGCCGCATCCATATTTCTCCCCCGCGCGGCCGCAGCAT
>BDET_05770:::B.dendrobatidis.fa
ACTATTGCTCTTTTGAATCCGCCCATTAAAGCATTTGTCAATGCTTTCATCCATCCATTTTGATTTTCTTCACAACAAAAACTGTCAATAAACTTTAGGATCTTCAATTATTATACTTTTGAATGTTATATCTAATGACTGGTAGATCTATTGACATGCCGATCAATAATATTTGTATGAGGGAATTTTAGAGTTTGCTATATAAAAGTAGGTTTGTGCAATATGTCGTTTGTTGATGCACAATGTTGATTTTTCAAAAGAAAATCATGCTTTGCAAGTTGAATATCTATGAAATGACCAAGCAGTATTGTCACTGCTGTATTCACGTAATGAAACATTAAATAAGTAATAAACAGTCAGTCCCATGAAATGGTTGTCGATTGCTGGACAATGCTATGAGCTCATCAAAGTCTACAGATCTCTTGTGCTGTCGTTGGTTTCTTGCAGTAGAATCCAAGTTTATCTGAGCTTTTACAATACAAGAGTCGACAGGTTTCTTG
>SPPG_08577T0:::S.punctatus.fa
ACAAGCGAGTTGGTTGTGATGGTGCATCCATGCTTTTTTAAAAGGTTCGTAAATATCCAGGTGTTGCGACGGCATTTCGAAGAACAACAATCTGATTGCTGTCTCCTTCTATCTCTAGCAATATCTCAGGATGCATTTGATGTTTGATAGTTTCATTTTGTGTATATTGTTGATGTAGTACAATTTGCGTGAATACTCAATTCGTGTTCGGTATAATTGGCACGGTATTATTGCATGGTGCGATTAGAACGTATCACAGGCCATCGCAAACAGCATGGAATACCGTCCGTATATTCTAGCGGAATCAAAAACTGTTTTATTATCCCACGATATCTGTCGTGAATATAATGCACCCCAGACTTCATACCCCATGTCTCTGTTTACATCAGTGGTCAGTTTCCCACCCTCATTCCACAATATGTACAGGTTGAACCCCCGAAGGGAACATTCCGCTACTTAACGCACTTTGCATGAAGCTACACTGCTGGACACCCGTTACA
>SPPG_08644T0:::S.punctatus.fa
ACGCGTTACAATTACACCCCAACCTGGAACACTAGCGTTTGTTGAACGCTACCTTGGTGTTATGTAGTTACTCCGGGAAGCAAGAGAATTGATTTATTACACTTGTAAATACTTTTTTGTGATCGTCGACAATAAATGCAATGAACAACATACTTTTTGTCTATCATTTACCTTTGTCACTAGCGCGCGCAGTTGCTGTGACTGTGCCGCCCATGTCTACAAGCTCTGTTGAGCTTTTTTTGTTTTCTGGCCCAGTTCCCCATTGCACTGCAGGTTGGAGGAGTGTCGAGTCGGAACTCTGCCCTAACCTGATGAGCAGACAAACGTTACAAGATTCCGCACACGCCACAGACGCATCCTGGGTTGTAAGACCCTCTCCTCCTTCCACACCTTTATATTCCCCCCTCCCAGCCAATAATATCGGTGGTGATTCGCCCATGGACATTGCCGTTAGTGACGAGAGCAACACAACGGCGCAGGGTTCCGTCAGTCTGGGGGAC
>140809:::C.caseinolytica.fa
GTTTAGCGGTTTGGTTATAGCTTTGTAGTTTTATCTAACGTGTGTCAGGAATTACATTTTTGTACGTTCGTATTCTTTTTAATCCGTATTTTGCATGTCGACATTCTCCGTATGTGGATCGATATCGGCCCATAGCGCTGAACTCGCGAGGCGGGAACTGGCGGCTAAGTACACCGAGTTTTGCGCTGATTTGCCTTCTTTGCCACCTTAACCCCTATTTCATGCGCCTATCACGTGGAATTGTTTTAGCTCGGTTTCCCCTCACGGCATTCCCATCAACAGCTTAATGCGACGCCGCCTGATCGATCGAAAAGCGTTGATGGTTCCCGTGACAACCATCAACAGTCTTTGGTGATTTTAGCATTATTCCTAGCTATTGATGGGACTATTTCTCATATGTTTTTCAGTTTCCCAACTTAATTAGCATTCCGTTACTTTAGTTTGTTTGCCGTTTTCGCTGGGCAATTCCGGCCATCTTTAGTTGGGGTATTCCAACTGAT
>72383:::L.starkeyi.fa
ATCTTGGATTGCTTAAGGATAATTTATTTTAGTGTTAGTTACTGTGTTATTATGGCTTTGGCTTTATGGTTTCGATGGTTAAGCTAGGGGCTCGCGTTTCAATAAGTGTATAATAGGATCTTCAATATATGGGTTTTGAGTTTATGTTACCATAGTTAGGATGTAGTACTTATGCCTATATCTATAAATTCGTAGTTTTTATTCTGGCAGTTCTCCGTTGTGTTGTGTATGTGATGAGCGGGGCCGGATTGTAATTTTTGGTCGATCATTGAGTTCTAAATATAATATTTACAAAATTTTCTAGTTACTGGTCTCCAAGGATAAATGCTCTTTTTGGGATACGGCCCCGTTGTCCTCATAACAATCATTGCGCACGTCCTTGCGTATGTACAAGTACGCGACACTTATTCTCCCACCTTGATTAACTAACAAATATCCTATGAGTGTGACAAGTCATGTTTTATCCTCCTTCTGCTCACGTTTTGGACCCGTCTGAGGCT
>93984:::W.anomalus.fa
GTTTATTAACATAAGGGAAATTATTTTGGGTAAATTATGATTTATTTTGTATATTAGATGGGTAAAATTTTATGATTTTAGTTTTAATGAGAAATTGAATTGGAAATTGTAGTCACGTGAAATATCTATTATGTAATCATTTTAGATGACACTTTTGTAAATGACATGAAATTTAGAAACCTTGAAGTTGCTAAAACGAACAACACCTTCAATTGATCGAATAACATACTCAATAATCACATCATGGTGGAAATTACAGAGATTAAAGATGAAGTTCAAAAAGATATCAATACCAAAATTGATACAAATGCCCCATTAACCCAACAGTTTTATCAATCTTCAAGAACTCCATATCCTTCATGGGCTTTTGCATCTTTATTAATCCCAACCCCATTGTTTTCAAAACAAATCTCATTACAATCTTCATCTGGTGGATTCCTTTCTAAAACTAAAACAGTGGGTCCATCTCCAATCAATTCTTTGTTCTTTGGTAGTGCAAT
>95456:::W.anomalus.fa
GTTTTATGTTGAGTTTAGGGTTTTTTAAGTATTAGTTTTTTAAATGGTTAGTGTTTGGGAAGTACGAATTTTGGTACGGTTTGTATATTATTATTAAGGTTAATGGAATACGAATTATAAGAATGAGATTGTAGAGACTTTGTAAATTGTAAACTATTGAATTATCTGATTCAATGATGATTCTATTTTCTTCAATCTGGTGATGTTTTTTCGATATACCAATTAATACCCACACAAACACAATAGAAACACAAATTATGAAAACACAACATATAAAAACAAATAATTTAAACACAGAAATTTAAACCACTATTCAATCGAACCATATTCCTTCTAATTACAATCAACTCTCTATCATTTGAACGTACTGCAATCTTACCTTGCTCACCGAATTTCCTCTTTGAATCAGATATCTCGGTATGGCCACTCCTCTTTATCTTTTTAACCTGAAAAGGTATAAGAAACCAGATTTCTCATTATACACAACAAGATTGAAAAAG
>MVEG_09739T0:::M.verticillata.fa
ATTATGGTGTGCTTTTGACCCTCTAGCAACATCTCTTTTCTTTTGTTCTTTAGTCCTCTCCCCAACTTTGTAACATTAATCCTCTTGAGCAAAAGAACGAAAATTCATCAATAGAACGATGCCTCTTTTTTGCACAAAAAAACCAAATCATCTGTACAGAATAAAGCGCAAAAAAAAACGAAAAAAGAAACGCGAACCTGGTGAAATGAGTGCCAGAGACTTCACATTGAACAGGATGATCATGATGAGAATCAACAAAATGAGGGACAGGTGTCACGGGGGATATCATTGGCTGGCGAACAAAAAAAAAAAGCAAGGACCAAAGACATGTGCCTCATTTTCTATTCTCTTTCATTAGCCCACTCATCACTTCACATCACTTCATCACACAACCATGTCCACCACTTGCGAAATCGACCCCCAGCTCCTCGAAAAGATTGAAGCTTTCCGCTTCTCCAAAAGGTCGCAGGGAAGCTCCGTCATCGTTTGTAAATTAGCTC
>MVEG_06992T0:::M.verticillata.fa
GCTACCAACAGAGTAGTGTGTGCCTATCAGGCCTTCAAAACAAACACCAAATATCCATTGCTTTCGTTGTATAAATATTCTTTCTCCCGCTCACTTGCCAAACCAAAATAAAACTAGCTCAAATTCTACTGCAAAAGAAAGACTTCTCTCCAAGGGGGTATAATCAGAACTGGTTTGTCGGGACTTTAGCAAGGCAGACACTAAAAAAGAACAAACTAGACTATGTCCTCTTGCCAAGGTATCCCTCGAGAATACCACCGACATTGACGCCGAGCTTCTCGATGCAATAGCCACCTTCCTGCACAAAGAGCGTGGGCACCCCAATGCGGCGGATTACATCGCCGATCTTGGGATACCCATCGGTGGTGACAAGGAAACCAGCAATGGGATCATCGACAAAGGTGTCCACACCCAGAGAGACGACAATGTAATCTGGCTTGTAGGGGACCACATGATCCTTGATCAGCTTCTTGAGCGCTTCGACGTACTCGTCGTCGGTG
>MVEG_09455T0:::M.verticillata.fa
ATACACTTTGTAGTTTGTGCGCCATCCATCTTGCTTTTTCCTCGCTCTGTTTCTATATCACCCATTCTTTGTACTATTATTCACCCAACAACATATGTTAGAAAAACAAACGTGCGCAATTGCACCATTTTGCTCTTACAATATCCAGCTAAATAAATAATATGCGTTGCCAACCAAAATTACACTCTCAATTGGCTTCATGAGGGTCATTTGAGATGGGGAACGCGTGGAATCAACAAAATAAACAGTGACGAAGGCAGTCACATTTCGCCTTTTCTTTCGAGTTGATGCTTCAAGCGTTTTTCATGCTCTTCATCACCATCACCATCACCTCATCATGTCTTCTCTCACAATGAACATTAATCCTCGAGTATTCTTTGACATTGACATTGATGGCCACCGCATCGGCAGGCAAGTTCTCTTATCCATCATTGTCGCTTACTTTTGTGAGCAAAAAGGAGGAACCTCATTATCCTGACCTCAACACTTCTTTTGGTTGC
>36060:::S.complicata.fa
ACACCCACTCAATCTCTTCTGAGTTGATGGGTCGTTTTGCCACCTCCTAGTCTGCACGCAGGCCATGAGTCACTGGCAATGGTTCTGATATACGCTGGTTTGGTTCTTTCACGGTTACTAGGGTTTCACATGGGTTTTCTTCTTTTTACTATACTATTCTGGGAGTTTTTCTTGCTTTTCTTGTTTACGGGACACCGGGATTCGAGGCCTAAGTTTGCTGGGTTCGGTTTGGGAATGTTTGTTTTTTCGTTTGGCCGTGCACACAAAATCACTGTTAGGAGAATTGATCACTCTTCTGATGCTTACTTACGTTTCCATCTTCCTTGTCCTGTATCTGCTTAGTCCAAGTTCTCTCATAAGGGCGGAATAATCCGGACCTCCCGGTTCCAAGTTGCTCTCACCCGTTGACCCAATATGCGCATGCCCGGAAAGCGGCGTGTAAAGTGTAGTCCGGAGTAAGGTCAGATGACATTGAACGTTTGGGCTGGCGATACACTTTA
>33961:::S.complicata.fa
GCGTGTCTCTTCTGTGATGGTGATAGGAGGATAATGGGTTAAAGGAGGGTGTTTTCATTTTACACAACAAACTGGGTACTTGTCTTTCGGGTTACTGGAGTTATACTGGGGTTCTACTTTTGCTTTTTCTATCCGGATTCAAATAAACCTGAATTGGCCAATTCCATCTTGTTCGTTTCCTTATTGTTCTTCACTCCCGTTGTCAGTGGATCATGCGCGGCCCCGGATGGCTGCCTCAGAGTGCGTGGATGGCTGACGTGCGGACGTGCTGATGTCATGTATGTATTTGTACAAGAAGATGAGTCAGATTCCATTTCAGCGCCTTCTGGATCAGAGTCCCTGCTTCCTGCGTTCCGTGGATGACGCGGTGGTATGACGTGTGGTCGATATCCCCGCTCCCATCGATATCGCGACGGCGAGAACTGAACGCCGACGAAACGCAAAGCACGACGACCACTACAACCACCATGAACACAGCTCCACCACAGGGGGATTTCGTC
>210228:::A.immersus.fa
GCGTTCTCCGACAACCTCCTCCTCCTCCTCCTCGACTTGCTTTTAACTTTGGACTCTCGATAACCTCTCTTCATCTTCTCGACTTCACCATTACGAACGGGCGGACGCGTCACTAGTAGCGATGATTGTTGGAAACATTCAGGATGCTATAATAATGGAAACTTAAAAGGACGGCATTCTGGATTGTTGAACGGGAATATGGGAAAGGTCTATTGTTTGTTTGGGGTTTCTTGTAATTGTTTCTCTTCATGGTTGCGTTTTTCTTTATTTGTGTTTATTAACGGGTGTAATTCCTCTTTGCTTTGATGTTACGGGCTAAACGGTGTTCTTGCATGTTGTTTTCATTTTTATGGGTTTAAACTCGGGAACAAATCGTCGCGTTTTGCTTTTTCTGGTTCTTGCTTTTTTACGTTTAGGAGATGCTTATGGTACATGTACTATAGGATTCTTTTCCAAACTGGTTTGCTTTCGGATAGCCATAGTGAAGAAGGGTATTTGGA
>DRE_04719:::D.stenobrocha.fa
TCCAGTTCACGCGCCTTTGCTTTGTCTTTGCCTTCCGCGTCTTGTTGAGTCGCGTTAATGTGCTGGTGACCCTTCACCTCCAACGAATAATCATACTGTCTTACTAGACTGTAGTGCAAGATCCATGCTTCGTTTCTATTTTTCTCTTTTTTTAGGGTTTGGGCATGCGGTCTTTCTTCCACAACGGCTTGGTTCTACGGTGTCACAATGGGCTGTGTATCATATTGAATTTCTCACGTTTTTCTACGGGCTCCGGATGAAGCAATGAACCGCACCTGATTAGCCATAATTTTCGCAAGTAACTTTCGTAGTTTAAAAGGGTCAGTGTTATGGGTAGTGCCTAAAAGATTTGCGCGGTCTAGCCTGGAGCCCAATGGGCGTCGGTCGTCTAGATTCTGCTGAAGTTACATTCATTTTTCATTCTTCTATGAAGAGTATATTTTATAAATTGAAACGTATAAGCTATTATCTATCTAGATGTACAACTGGTTGGTGTCTTT
>PCON_13209:::P.confluens.fa
ACAATCATTCGACTATGGCTTGTTTGTGATCTGCTTCTCTTCTTGATATCATCTACTTTGTGGACGCGCAATGTAGACTATCTAGCTTGAGTTGTGAGGTTGTGTAATGGGTCTTCATTTTTTCGTTCATGGTTTTTACGTGGGTGTTCTTTTTTGCAATGAAACGAAACGGTTCTGGGTCATGGGTTCATTTTTTTCTGGTTTGCGGTTTCGGTGCAGCTGTTCTGTATTATAGCCTTGGGTAATTTTTGTCACCAATTGATAACCTAGAATTCAGGGTCTCTTGGGAAACTTCTTAGTTCATGTTTTCTGTGTTATCAGATTTTTGATGTGCTATTATTATGAGGTGTACTACTTACTGATTCCGTATAATGCAAACCGGAGATTAATGGCTTAATTTGATGCTATCGCGAACTTGTTCCACTTGTGCTGCACGTAATCCACTTCCACCCTCCACCATCCGTTCCATGCCAACAACACGCTCAAGGCAGCACCCATTT
>YNL031C:::S.cerevisiae.fa
ATATAAAGCGGGAATTTTTTTTTTTCTATGCATTTAGACTGGGGGGACATCATACAAACATCTCCTTTTTTAATACATTATTCATCTATCTATTCGCAATGCTTTTAACGACATGAGGAGGGTATATATGCTGTAATTTATCGTTTACAGACATAATTGCGGGGCTAATTTTTAGATGCTTAGATAGTATACGTAATTTTATAACCGGCAAGAAACCATGTATAATAATTATCAATAAACATCATTTTCGAAGAGACTAGTTACGTAAAGGTAATCACTGTCTACATATTACCATTGTAGAGGCAACCAGTTGTTTTTACTAGCAATCCTCTTAATTTCGTCATCGTCATACATCTCGATGAACTGCTGATCAAGCGCCCTGGCCTTCGGAAATGCGAAACGTCTGTACTCATCAAAAATCATCGTTAGCGACCAATTTTGTAGTTTTCTTATACAACCAATCAAACACCCCGTTCTATGTTTGCCTCTATTACAATGTA
