# Supplementary material for: Evolutionary Conservation and Diversification of Puf RNA Binding Proteins and Their mRNA Targets
Source: PLoS Biol. 2015 Nov 20;13(11):e1002307. doi: 10.1371/journal.pbio.1002307 (PMC4654594; doi:10.1371/journal.pbio.1002307)
Supplement: S10 Dataset — (ZIP) [file pbio.1002307.s010.zip › HHT_PUFmotifs.txt]

GeneID	Puf3 motif	PezizoPuf4	SacchPuf4-deconvoluted	SacchPuf5-deconvoluted
YBR010W:::S.cerevisiae.fa	0	1	1	0
SCRT_02954:::S.cerevisiaeRM11-1a.fa	0	1	1	0
SCRT_03160:::S.cerevisiaeRM11-1a.fa	0	1	1	0
spar_197-g3.1:::S.paradoxus.fa	0	1	1	0
spar_256-g3.1:::S.paradoxus.fa	0	1	1	0
smik_144-g12.1:::S.mikatae.fa	0	1	1	0
smik_639-g19.1:::S.mikatae.fa	0	1	1	0
sbayc523-g12.1:::S.bayanus.fa	1	1	1	0
sbayc578-g13.1:::S.bayanus.fa	0	1	1	0
Scas671.9:::S.castellii.fa	0	2	1	1
Scas695.5:::S.castellii.fa	0	0	0	0
Scas716.59:::S.castellii.fa	0	1	1	0
Cgla_CBS_138:CAGL0H09856g.t1:::C.glabrata.fa	0	2	1	0
Cgla_CBS_138:CAGL0C04114g.t1:::C.glabrata.fa	0	2	1	0
Cgla_CBS_138:CAGL0M06655g.t1:::C.glabrata.fa	0	2	1	0
Kwal27.10967:::K.waltii.fa	0	2	1	2
Kwal27.11478:::K.waltii.fa	0	1	0	0
SAKL0C10692g:::S.kluyveri.fa	0	1	1	0
SAKL0E07326g:::S.kluyveri.fa	0	1	1	0
Klac_NRRL_Y-1140:KLLA0E08591g.t1:::K.lactis.fa	0	1	0	1
Klac_NRRL_Y-1140:KLLA0E17677g.t1:::K.lactis.fa	0	1	1	0
Egos_ATCC_10895:AGOS_ADL202C.t1:::E.gossypii.fa	0	1	1	0
Egos_ATCC_10895:AGOS_AER013W.t1:::E.gossypii.fa	0	2	1	1
CAWT_01980:::C.albicansWO1.fa	0	1	0	0
CAWT_00967:::C.albicansWO1.fa	0	3	3	0
CAWT_03017:::C.albicansWO1.fa	0	0	0	0
orf19.1061:::C.albicansSC5314.fa	0	1	0	0
orf19.6791:::C.albicansSC5314.fa	0	0	0	0
orf19.1853:::C.albicansSC5314.fa	0	3	3	0
Cd36_04010:::C.dubliniensis.fa	0	0	0	0
Cd36_87020:::C.dubliniensis.fa	0	0	0	0
Cd36_32350:::C.dubliniensis.fa	0	3	3	0
CTRT_00676:::C.tropicalis.fa	0	3	2	0
CTRT_04732:::C.tropicalis.fa	0	0	0	0
CTRT_05645:::C.tropicalis.fa	0	0	0	0
CPAG_02212.1:::C.parapsilosis.fa	0	1	0	0
CPAG_04944.1:::C.parapsilosis.fa	0	1	0	0
CPAG_05579.1:::C.parapsilosis.fa	0	1	1	1
LELT_01678:::L.elongisporus.fa	0	1	0	1
LELT_03031:::L.elongisporus.fa	0	1	1	0
LELT_03447:::L.elongisporus.fa	0	2	2	1
CLUT_01405:::C.lusitaniae.fa	0	1	1	0
PGUT_04810:::C.guilliermondii.fa	0	1	1	0
PGUT_01976:::C.guilliermondii.fa	0	1	1	0
DEHA0A10912g.1:::D.hansenii.fa	0	1	1	0
DEHA0D13970g.1:::D.hansenii.fa	0	2	1	0
73330:::P.stipitis.fa	0	1	1	0
90527:::P.stipitis.fa	0	2	2	0
Ylip_CLIB122:YALI0F25905g.t1:::Y.lipolytica.fa	1	1	0	1
AOL_s00117g2:::A.oligospora.fa	0	1	1	0
GSTUMT00006685001:::T.melanosporum.fa	0	1	1	0
TESG_02676T0:::T.tonsurans.fa	0	1	1	0
TEQG_08132T0:::T.equinum.fa	0	1	1	0
TERG_03123T0:::T.rubrum.fa	0	1	1	0
ARB_05193:::A.benhamiae.fa	0	1	1	0
TRV_03609:::T.verrucosum.fa	0	1	1	0
MGYG_08068T0:::M.gypseum.fa	0	1	1	0
MCYG_04837T0:::M.canis.fa	0	1	1	0
CIMG_03388T0:::C.immitis.fa	0	1	1	0
CPAT_09073:::C.posadasii.fa	0	1	1	0
URET_07214:::U.reesii.fa	0	1	1	0
HCAG_06701T0:::H.capsulatum.fa	0	1	1	0
BDBG_03002T0:::B.dermatitidis.fa	0	1	1	0
PAAG_07099T0:::P.brasiliensis.fa	0	1	1	0
ANID_00733T0:::A.nidulans.fa	0	1	1	0
Afu1g13790:::A.fumigatus.fa	0	1	1	0
NFIA_011720:::N.fischeri.fa	0	1	1	0
ACLA_021650:::A.clavatus.fa	0	1	1	0
fge1_pg_C_6000068.1:::A.niger.fa	0	1	1	0
ATET_00586:::A.terreus.fa	0	1	1	0
AFL2T_03396:::A.flavus.fa	0	1	1	0
AO090012000495:::A.oryzae.fa	0	1	1	0
76942:::M.fijiensis.fa	0	1	1	0
104812:::M.graminicola.fa	0	1	1	0
SNOT_03319:::S.nodorum.fa	0	0	0	1
PTRT_11558:::P.tritici-repentis.fa	0	1	0	1
BC1T_12806:::B.cinerea.fa	0	1	1	0
SS1T_09608:::S.sclerotiorum.fa	0	1	1	0
CHGT_10296:::C.globosum.fa	0	1	1	0
Pans_DSM_980:PODANSg7068.t1:::P.anserina.fa	0	1	1	0
NCU01635T0:::N.crassa.fa	0	1	1	0
168736:::N.discreta.fa	0	1	1	0
117329:::N.tetrasperma.fa	0	1	1	0
MGG_01159T0:::M.oryzae.fa	0	1	1	0
VDAG_10035T0:::V.dahliae.fa	0	1	1	0
124210:::T.reesei.fa	0	1	1	0
88789:::T.virens.fa	0	1	1	0
297965:::T.atroviride.fa	0	1	1	0
123205:::N.haematococca.fa	0	1	1	0
FGSG_04290T0:::F.graminearum.fa	0	1	1	0
FOXG_13952T0:::F.oxysporum.fa	0	1	1	0
FVEG_11374T0:::F.verticillioides.fa	0	1	1	0
SJAG_00302T0:::S.japonicus.fa	0	0	0	0
SJAG_00335T0:::S.japonicus.fa	0	0	0	0
SJAG_03543T0:::S.japonicus.fa	0	1	1	0
SPOG_01059T0:::S.cryophilus.fa	0	0	0	0
SPOG_02999T0:::S.cryophilus.fa	0	1	1	0
SPOG_04374T0:::S.cryophilus.fa	0	0	0	0
SOCG_06165T0:::S.octosporus.fa	0	1	0	0
SOCG_06294T0:::S.octosporus.fa	0	0	0	0
SOCG_00966T0:::S.octosporus.fa	0	1	1	0
SOCG_06166T0:::S.octosporus.fa	0	0	0	0
SPAC1834.04_T0:::S.pombe.fa	0	2	2	1
SPBC1105.11c_T0:::S.pombe.fa	0	0	0	0
SPBC8D2.04_T0:::S.pombe.fa	0	0	0	0
CNAG_06745T0:::C.neoformans.fa	0	0	0	0
CNAG_04828T0:::C.neoformans.fa	0	0	0	0
CC1G_04396T0:::C.cinerea.fa	0	1	0	1
CC1G_08799T0:::C.cinerea.fa	0	1	0	1
CC1G_05755T0:::C.cinerea.fa	0	1	0	0
CC1G_05766T0:::C.cinerea.fa	0	1	1	1
LACBIDRAFT_170733:::L.bicolor.fa	0	0	0	0
LACBIDRAFT_251730:::L.bicolor.fa	0	1	0	0
LACBIDRAFT_302849:::L.bicolor.fa	0	0	0	0
LACBIDRAFT_191988:::L.bicolor.fa	0	0	0	0
LACBIDRAFT_294559:::L.bicolor.fa	0	0	0	0
UM02709:::U.maydis.fa	0	1	0	0
UM03916:::U.maydis.fa	0	1	0	0
PGTT_00393:::P.graminis.fa	0	0	0	0
PGTT_06938:::P.graminis.fa	0	0	0	0
PGTT_11296:::P.graminis.fa	0	0	0	0
RO3T_03929:::R.oryzae.fa	1	0	0	0
RO3T_13519:::R.oryzae.fa	0	0	0	0
RO3T_16444:::R.oryzae.fa	0	0	0	0
RO3T_08217:::R.oryzae.fa	0	0	0	0
RO3T_07248:::R.oryzae.fa	0	0	0	0
RO3T_08120:::R.oryzae.fa	0	0	0	0
AMAG_15240T0:::A.macrogynus.fa	0	0	0	0
AMAG_14774T0:::A.macrogynus.fa	0	0	0	0
AMAG_06712T0:::A.macrogynus.fa	0	0	0	0
BDET_05770:::B.dendrobatidis.fa	0	0	0	0
SPPG_08577T0:::S.punctatus.fa	0	0	0	0
SPPG_08644T0:::S.punctatus.fa	1	0	0	0
140809:::C.caseinolytica.fa	0	0	0	0
72383:::L.starkeyi.fa	0	2	1	0
93984:::W.anomalus.fa	0	1	1	0
95456:::W.anomalus.fa	0	2	2	0
MVEG_09739T0:::M.verticillata.fa	0	2	1	1
MVEG_06992T0:::M.verticillata.fa	0	1	0	0
MVEG_09455T0:::M.verticillata.fa	0	1	0	0
36060:::S.complicata.fa	0	0	0	0
33961:::S.complicata.fa	0	1	0	0
210228:::A.immersus.fa	0	1	1	1
DRE_04719:::D.stenobrocha.fa	0	1	1	0
PCON_13209:::P.confluens.fa	0	1	1	1
YNL031C:::S.cerevisiae.fa	0	1	1	0
