# Supplementary material for: Evolutionary Conservation and Diversification of Puf RNA Binding Proteins and Their mRNA Targets
Source: PLoS Biol. 2015 Nov 20;13(11):e1002307. doi: 10.1371/journal.pbio.1002307 (PMC4654594; doi:10.1371/journal.pbio.1002307)
Supplement: S10 Dataset — (ZIP) [file pbio.1002307.s010.zip › HHT_PUFmotifs_Locations.txt]

GeneID	Puf3 motif	PezizoPuf4	SacchPuf4-deconvoluted	SacchPuf5-deconvoluted
YBR010W:::S.cerevisiae.fa	NA	92:101	92:101	NA
SCRT_02954:::S.cerevisiaeRM11-1a.fa	NA	92:101	92:101	NA
SCRT_03160:::S.cerevisiaeRM11-1a.fa	NA	219:228	219:228	NA
spar_197-g3.1:::S.paradoxus.fa	NA	92:101	92:101	NA
spar_256-g3.1:::S.paradoxus.fa	NA	220:229	220:229	NA
smik_144-g12.1:::S.mikatae.fa	NA	92:101	92:101	NA
smik_639-g19.1:::S.mikatae.fa	NA	221:230	221:230	NA
sbayc523-g12.1:::S.bayanus.fa	245:253	278:287	278:287	NA
sbayc578-g13.1:::S.bayanus.fa	NA	91:100	91:100	NA
Scas671.9:::S.castellii.fa	NA	38:48,133:142	133:142	38:48:00
Scas695.5:::S.castellii.fa	NA	NA	NA	NA
Scas716.59:::S.castellii.fa	NA	92:101	92:101	NA
Cgla_CBS_138:CAGL0H09856g.t1:::C.glabrata.fa	NA	71:81,82:91	82:91	NA
Cgla_CBS_138:CAGL0C04114g.t1:::C.glabrata.fa	NA	43:52,212:221	212:221	NA
Cgla_CBS_138:CAGL0M06655g.t1:::C.glabrata.fa	NA	15:25,186:195	186:195	NA
Kwal27.10967:::K.waltii.fa	NA	18:27,52:62	18:27	18:27,52:62
Kwal27.11478:::K.waltii.fa	NA	149:158	NA	NA
SAKL0C10692g:::S.kluyveri.fa	NA	50:59:00	50:59:00	NA
SAKL0E07326g:::S.kluyveri.fa	NA	38:47:00	38:47:00	NA
Klac_NRRL_Y-1140:KLLA0E08591g.t1:::K.lactis.fa	NA	106:116	NA	106:116
Klac_NRRL_Y-1140:KLLA0E17677g.t1:::K.lactis.fa	NA	187:196	187:196	NA
Egos_ATCC_10895:AGOS_ADL202C.t1:::E.gossypii.fa	NA	95:104	95:104	NA
Egos_ATCC_10895:AGOS_AER013W.t1:::E.gossypii.fa	NA	7:16,34:44	7:16	34:44:00
CAWT_01980:::C.albicansWO1.fa	NA	134:144	NA	NA
CAWT_00967:::C.albicansWO1.fa	NA	26:35,43:52,82:91	26:35,43:52,82:91	NA
CAWT_03017:::C.albicansWO1.fa	NA	NA	NA	NA
orf19.1061:::C.albicansSC5314.fa	NA	134:144	NA	NA
orf19.6791:::C.albicansSC5314.fa	NA	NA	NA	NA
orf19.1853:::C.albicansSC5314.fa	NA	26:35,43:52,82:91	26:35,43:52,82:91	NA
Cd36_04010:::C.dubliniensis.fa	NA	NA	NA	NA
Cd36_87020:::C.dubliniensis.fa	NA	NA	NA	NA
Cd36_32350:::C.dubliniensis.fa	NA	45:54,62:71,103:112	45:54,62:71,103:112	NA
CTRT_00676:::C.tropicalis.fa	NA	64:73,82:91,130:140	64:73,82:91	NA
CTRT_04732:::C.tropicalis.fa	NA	NA	NA	NA
CTRT_05645:::C.tropicalis.fa	NA	NA	NA	NA
CPAG_02212.1:::C.parapsilosis.fa	NA	163:173	NA	NA
CPAG_04944.1:::C.parapsilosis.fa	NA	76:86	NA	NA
CPAG_05579.1:::C.parapsilosis.fa	NA	123:132	123:132	13:22
LELT_01678:::L.elongisporus.fa	NA	132:142	NA	132:142
LELT_03031:::L.elongisporus.fa	NA	177:186	177:186	NA
LELT_03447:::L.elongisporus.fa	NA	82:91,311:320	82:91,311:320	311:320
CLUT_01405:::C.lusitaniae.fa	NA	31:40:00	31:40:00	NA
PGUT_04810:::C.guilliermondii.fa	NA	20:29	20:29	NA
PGUT_01976:::C.guilliermondii.fa	NA	3:12	3:12	NA
DEHA0A10912g.1:::D.hansenii.fa	NA	20:29	20:29	NA
DEHA0D13970g.1:::D.hansenii.fa	NA	23:32,441:451	23:32	NA
73330:::P.stipitis.fa	NA	69:78	69:78	NA
90527:::P.stipitis.fa	NA	15:24,36:45	15:24,36:45	NA
Ylip_CLIB122:YALI0F25905g.t1:::Y.lipolytica.fa	339:347	48:58:00	NA	48:58:00
AOL_s00117g2:::A.oligospora.fa	NA	277:286	277:286	NA
GSTUMT00006685001:::T.melanosporum.fa	NA	241:250	241:250	NA
TESG_02676T0:::T.tonsurans.fa	NA	164:173	164:173	NA
TEQG_08132T0:::T.equinum.fa	NA	164:173	164:173	NA
TERG_03123T0:::T.rubrum.fa	NA	158:167	158:167	NA
ARB_05193:::A.benhamiae.fa	NA	163:172	163:172	NA
TRV_03609:::T.verrucosum.fa	NA	167:176	167:176	NA
MGYG_08068T0:::M.gypseum.fa	NA	158:167	158:167	NA
MCYG_04837T0:::M.canis.fa	NA	137:146	137:146	NA
CIMG_03388T0:::C.immitis.fa	NA	155:164	155:164	NA
CPAT_09073:::C.posadasii.fa	NA	159:168	159:168	NA
URET_07214:::U.reesii.fa	NA	172:181	172:181	NA
HCAG_06701T0:::H.capsulatum.fa	NA	254:263	254:263	NA
BDBG_03002T0:::B.dermatitidis.fa	NA	282:291	282:291	NA
PAAG_07099T0:::P.brasiliensis.fa	NA	321:330	321:330	NA
ANID_00733T0:::A.nidulans.fa	NA	195:204	195:204	NA
Afu1g13790:::A.fumigatus.fa	NA	201:210	201:210	NA
NFIA_011720:::N.fischeri.fa	NA	204:213	204:213	NA
ACLA_021650:::A.clavatus.fa	NA	208:217	208:217	NA
fge1_pg_C_6000068.1:::A.niger.fa	NA	410:419	410:419	NA
ATET_00586:::A.terreus.fa	NA	193:202	193:202	NA
AFL2T_03396:::A.flavus.fa	NA	222:231	222:231	NA
AO090012000495:::A.oryzae.fa	NA	222:231	222:231	NA
76942:::M.fijiensis.fa	NA	213:222	213:222	NA
104812:::M.graminicola.fa	NA	234:243	234:243	NA
SNOT_03319:::S.nodorum.fa	NA	NA	NA	138:147
PTRT_11558:::P.tritici-repentis.fa	NA	404:414	NA	141:150
BC1T_12806:::B.cinerea.fa	NA	172:181	172:181	NA
SS1T_09608:::S.sclerotiorum.fa	NA	174:183	174:183	NA
CHGT_10296:::C.globosum.fa	NA	137:146	137:146	NA
Pans_DSM_980:PODANSg7068.t1:::P.anserina.fa	NA	195:204	195:204	NA
NCU01635T0:::N.crassa.fa	NA	239:248	239:248	NA
168736:::N.discreta.fa	NA	237:246	237:246	NA
117329:::N.tetrasperma.fa	NA	239:248	239:248	NA
MGG_01159T0:::M.oryzae.fa	NA	148:157	148:157	NA
VDAG_10035T0:::V.dahliae.fa	NA	127:136	127:136	NA
124210:::T.reesei.fa	NA	184:193	184:193	NA
88789:::T.virens.fa	NA	119:128	119:128	NA
297965:::T.atroviride.fa	NA	175:184	175:184	NA
123205:::N.haematococca.fa	NA	119:128	119:128	NA
FGSG_04290T0:::F.graminearum.fa	NA	108:117	108:117	NA
FOXG_13952T0:::F.oxysporum.fa	NA	115:124	115:124	NA
FVEG_11374T0:::F.verticillioides.fa	NA	115:124	115:124	NA
SJAG_00302T0:::S.japonicus.fa	NA	NA	NA	NA
SJAG_00335T0:::S.japonicus.fa	NA	NA	NA	NA
SJAG_03543T0:::S.japonicus.fa	NA	114:123	114:123	NA
SPOG_01059T0:::S.cryophilus.fa	NA	NA	NA	NA
SPOG_02999T0:::S.cryophilus.fa	NA	255:264	255:264	NA
SPOG_04374T0:::S.cryophilus.fa	NA	NA	NA	NA
SOCG_06165T0:::S.octosporus.fa	NA	271:281	NA	NA
SOCG_06294T0:::S.octosporus.fa	NA	NA	NA	NA
SOCG_00966T0:::S.octosporus.fa	NA	259:268	259:268	NA
SOCG_06166T0:::S.octosporus.fa	NA	NA	NA	NA
SPAC1834.04_T0:::S.pombe.fa	NA	62:71,292:301	62:71,292:301	62:71
SPBC1105.11c_T0:::S.pombe.fa	NA	NA	NA	NA
SPBC8D2.04_T0:::S.pombe.fa	NA	NA	NA	NA
CNAG_06745T0:::C.neoformans.fa	NA	NA	NA	NA
CNAG_04828T0:::C.neoformans.fa	NA	NA	NA	NA
CC1G_04396T0:::C.cinerea.fa	NA	224:234	NA	224:234
CC1G_08799T0:::C.cinerea.fa	NA	224:234	NA	224:234
CC1G_05755T0:::C.cinerea.fa	NA	99:109	NA	NA
CC1G_05766T0:::C.cinerea.fa	NA	49:58:00	49:58:00	49:58:00
LACBIDRAFT_170733:::L.bicolor.fa	NA	NA	NA	NA
LACBIDRAFT_251730:::L.bicolor.fa	NA	39:49:00	NA	NA
LACBIDRAFT_302849:::L.bicolor.fa	NA	NA	NA	NA
LACBIDRAFT_191988:::L.bicolor.fa	NA	NA	NA	NA
LACBIDRAFT_294559:::L.bicolor.fa	NA	NA	NA	NA
UM02709:::U.maydis.fa	NA	111:121	NA	NA
UM03916:::U.maydis.fa	NA	73:83	NA	NA
PGTT_00393:::P.graminis.fa	NA	NA	NA	NA
PGTT_06938:::P.graminis.fa	NA	NA	NA	NA
PGTT_11296:::P.graminis.fa	NA	NA	NA	NA
RO3T_03929:::R.oryzae.fa	98:106	NA	NA	NA
RO3T_13519:::R.oryzae.fa	NA	NA	NA	NA
RO3T_16444:::R.oryzae.fa	NA	NA	NA	NA
RO3T_08217:::R.oryzae.fa	NA	NA	NA	NA
RO3T_07248:::R.oryzae.fa	NA	NA	NA	NA
RO3T_08120:::R.oryzae.fa	NA	NA	NA	NA
AMAG_15240T0:::A.macrogynus.fa	NA	NA	NA	NA
AMAG_14774T0:::A.macrogynus.fa	NA	NA	NA	NA
AMAG_06712T0:::A.macrogynus.fa	NA	NA	NA	NA
BDET_05770:::B.dendrobatidis.fa	NA	NA	NA	NA
SPPG_08577T0:::S.punctatus.fa	NA	NA	NA	NA
SPPG_08644T0:::S.punctatus.fa	103:111	NA	NA	NA
140809:::C.caseinolytica.fa	NA	NA	NA	NA
72383:::L.starkeyi.fa	NA	106:115,386:396	106:115	NA
93984:::W.anomalus.fa	NA	47:56:00	47:56:00	NA
95456:::W.anomalus.fa	NA	81:90,147:156	81:90,147:156	NA
MVEG_09739T0:::M.verticillata.fa	NA	68:78,487:496	487:496	68:78
MVEG_06992T0:::M.verticillata.fa	NA	67:77	NA	NA
MVEG_09455T0:::M.verticillata.fa	NA	69:79	NA	NA
36060:::S.complicata.fa	NA	NA	NA	NA
33961:::S.complicata.fa	NA	281:291	NA	NA
210228:::A.immersus.fa	NA	433:442	433:442	433:442
DRE_04719:::D.stenobrocha.fa	NA	215:224	215:224	NA
PCON_13209:::P.confluens.fa	NA	225:234	225:234	225:234
YNL031C:::S.cerevisiae.fa	NA	218:227	218:227	NA
