# Supplementary material for: Evolutionary Conservation and Diversification of Puf RNA Binding Proteins and Their mRNA Targets
Source: PLoS Biol. 2015 Nov 20;13(11):e1002307. doi: 10.1371/journal.pbio.1002307 (PMC4654594; doi:10.1371/journal.pbio.1002307)
Supplement: S10 Dataset — (ZIP) [file pbio.1002307.s010.zip › HHT_PUFmotifs_Seqs.txt]

GeneID	Puf3 motif	PezizoPuf4	SacchPuf4-deconvoluted	SacchPuf5-deconvoluted
YBR010W:::S.cerevisiae.fa	NA	TGTATAATA	TGTATAATA	NA
SCRT_02954:::S.cerevisiaeRM11-1a.fa	NA	TGTATAATA	TGTATAATA	NA
SCRT_03160:::S.cerevisiaeRM11-1a.fa	NA	TGTATAATA	TGTATAATA	NA
spar_197-g3.1:::S.paradoxus.fa	NA	TGTATAATA	TGTATAATA	NA
spar_256-g3.1:::S.paradoxus.fa	NA	TGTATAATA	TGTATAATA	NA
smik_144-g12.1:::S.mikatae.fa	NA	TGTATAATA	TGTATAATA	NA
smik_639-g19.1:::S.mikatae.fa	NA	TGTATAATA	TGTATAATA	NA
sbayc523-g12.1:::S.bayanus.fa	TGTATATA	TGTATAATA	TGTATAATA	NA
sbayc578-g13.1:::S.bayanus.fa	NA	TGTATAATA	TGTATAATA	NA
Scas671.9:::S.castellii.fa	NA	TGTAACAATA,TGTATAATA	TGTATAATA	TGTAACAATA
Scas695.5:::S.castellii.fa	NA	NA	NA	NA
Scas716.59:::S.castellii.fa	NA	TGTATAATA	TGTATAATA	NA
Cgla_CBS_138:CAGL0H09856g.t1:::C.glabrata.fa	NA	TGTAAAATTA,TGTATAATA	TGTATAATA	NA
Cgla_CBS_138:CAGL0C04114g.t1:::C.glabrata.fa	NA	TGTATGATA,TGTACAATA	TGTACAATA	NA
Cgla_CBS_138:CAGL0M06655g.t1:::C.glabrata.fa	NA	TGTACAATTA,TGTATATTA	TGTATATTA	NA
Kwal27.10967:::K.waltii.fa	NA	TGTATTATA,TGTATCAATA	TGTATTATA	TGTATTATA,TGTATCAATA
Kwal27.11478:::K.waltii.fa	NA	TGTATAGTA	NA	NA
SAKL0C10692g:::S.kluyveri.fa	NA	TGTACATTA	TGTACATTA	NA
SAKL0E07326g:::S.kluyveri.fa	NA	TGTACAATA	TGTACAATA	NA
Klac_NRRL_Y-1140:KLLA0E08591g.t1:::K.lactis.fa	NA	TGTAACATTA	NA	TGTAACATTA
Klac_NRRL_Y-1140:KLLA0E17677g.t1:::K.lactis.fa	NA	TGTATAATA	TGTATAATA	NA
Egos_ATCC_10895:AGOS_ADL202C.t1:::E.gossypii.fa	NA	TGTATCATA	TGTATCATA	NA
Egos_ATCC_10895:AGOS_AER013W.t1:::E.gossypii.fa	NA	TGTACCATA,TGTAACTATA	TGTACCATA	TGTAACTATA
CAWT_01980:::C.albicansWO1.fa	NA	TGTAAAATTA	NA	NA
CAWT_00967:::C.albicansWO1.fa	NA	TGTATAATA,TGTATATTA,TGTATATTA	TGTATAATA,TGTATATTA,TGTATATTA	NA
CAWT_03017:::C.albicansWO1.fa	NA	NA	NA	NA
orf19.1061:::C.albicansSC5314.fa	NA	TGTAAAATTA	NA	NA
orf19.6791:::C.albicansSC5314.fa	NA	NA	NA	NA
orf19.1853:::C.albicansSC5314.fa	NA	TGTATAATA,TGTATATTA,TGTATATTA	TGTATAATA,TGTATATTA,TGTATATTA	NA
Cd36_04010:::C.dubliniensis.fa	NA	NA	NA	NA
Cd36_87020:::C.dubliniensis.fa	NA	NA	NA	NA
Cd36_32350:::C.dubliniensis.fa	NA	TGTATAATA,TGTATATTA,TGTATATTA	TGTATAATA,TGTATATTA,TGTATATTA	NA
CTRT_00676:::C.tropicalis.fa	NA	TGTATATTA,TGTATATTA,TGTATAATTA	TGTATATTA,TGTATATTA	NA
CTRT_04732:::C.tropicalis.fa	NA	NA	NA	NA
CTRT_05645:::C.tropicalis.fa	NA	NA	NA	NA
CPAG_02212.1:::C.parapsilosis.fa	NA	TGTAAATGTA	NA	NA
CPAG_04944.1:::C.parapsilosis.fa	NA	TGTATTAGTA	NA	NA
CPAG_05579.1:::C.parapsilosis.fa	NA	TGTATATTA	TGTATATTA	TGTAGTATA
LELT_01678:::L.elongisporus.fa	NA	TGTATTATTA	NA	TGTATTATTA
LELT_03031:::L.elongisporus.fa	NA	TGTACCATA	TGTACCATA	NA
LELT_03447:::L.elongisporus.fa	NA	TGTACATTA,TGTATTATA	TGTACATTA,TGTATTATA	TGTATTATA
CLUT_01405:::C.lusitaniae.fa	NA	TGTAAATTA	TGTAAATTA	NA
PGUT_04810:::C.guilliermondii.fa	NA	TGTATATTA	TGTATATTA	NA
PGUT_01976:::C.guilliermondii.fa	NA	TGTATATTA	TGTATATTA	NA
DEHA0A10912g.1:::D.hansenii.fa	NA	TGTATATTA	TGTATATTA	NA
DEHA0D13970g.1:::D.hansenii.fa	NA	TGTATATTA,TGTACGATTA	TGTATATTA	NA
73330:::P.stipitis.fa	NA	TGTATATTA	TGTATATTA	NA
90527:::P.stipitis.fa	NA	TGTATATTA,TGTATATTA	TGTATATTA,TGTATATTA	NA
Ylip_CLIB122:YALI0F25905g.t1:::Y.lipolytica.fa	TGTAAATA	TGTAATATTA	NA	TGTAATATTA
AOL_s00117g2:::A.oligospora.fa	NA	TGTATCATA	TGTATCATA	NA
GSTUMT00006685001:::T.melanosporum.fa	NA	TGTAACATA	TGTAACATA	NA
TESG_02676T0:::T.tonsurans.fa	NA	TGTATAATA	TGTATAATA	NA
TEQG_08132T0:::T.equinum.fa	NA	TGTATAATA	TGTATAATA	NA
TERG_03123T0:::T.rubrum.fa	NA	TGTATAATA	TGTATAATA	NA
ARB_05193:::A.benhamiae.fa	NA	TGTATAATA	TGTATAATA	NA
TRV_03609:::T.verrucosum.fa	NA	TGTATAATA	TGTATAATA	NA
MGYG_08068T0:::M.gypseum.fa	NA	TGTATAATA	TGTATAATA	NA
MCYG_04837T0:::M.canis.fa	NA	TGTATAATA	TGTATAATA	NA
CIMG_03388T0:::C.immitis.fa	NA	TGTACATTA	TGTACATTA	NA
CPAT_09073:::C.posadasii.fa	NA	TGTACATTA	TGTACATTA	NA
URET_07214:::U.reesii.fa	NA	TGTACATTA	TGTACATTA	NA
HCAG_06701T0:::H.capsulatum.fa	NA	TGTACATTA	TGTACATTA	NA
BDBG_03002T0:::B.dermatitidis.fa	NA	TGTACATTA	TGTACATTA	NA
PAAG_07099T0:::P.brasiliensis.fa	NA	TGTACATTA	TGTACATTA	NA
ANID_00733T0:::A.nidulans.fa	NA	TGTACATTA	TGTACATTA	NA
Afu1g13790:::A.fumigatus.fa	NA	TGTACATTA	TGTACATTA	NA
NFIA_011720:::N.fischeri.fa	NA	TGTACATTA	TGTACATTA	NA
ACLA_021650:::A.clavatus.fa	NA	TGTACATTA	TGTACATTA	NA
fge1_pg_C_6000068.1:::A.niger.fa	NA	TGTACAATA	TGTACAATA	NA
ATET_00586:::A.terreus.fa	NA	TGTACATTA	TGTACATTA	NA
AFL2T_03396:::A.flavus.fa	NA	TGTACATTA	TGTACATTA	NA
AO090012000495:::A.oryzae.fa	NA	TGTACATTA	TGTACATTA	NA
76942:::M.fijiensis.fa	NA	TGTATCATA	TGTATCATA	NA
104812:::M.graminicola.fa	NA	TGTATCATA	TGTATCATA	NA
SNOT_03319:::S.nodorum.fa	NA	NA	NA	TGTAGTATA
PTRT_11558:::P.tritici-repentis.fa	NA	TGTAAATGTA	NA	TGTAGTATA
BC1T_12806:::B.cinerea.fa	NA	TGTACATTA	TGTACATTA	NA
SS1T_09608:::S.sclerotiorum.fa	NA	TGTACATTA	TGTACATTA	NA
CHGT_10296:::C.globosum.fa	NA	TGTACATTA	TGTACATTA	NA
Pans_DSM_980:PODANSg7068.t1:::P.anserina.fa	NA	TGTACATTA	TGTACATTA	NA
NCU01635T0:::N.crassa.fa	NA	TGTACATTA	TGTACATTA	NA
168736:::N.discreta.fa	NA	TGTAAATTA	TGTAAATTA	NA
117329:::N.tetrasperma.fa	NA	TGTACATTA	TGTACATTA	NA
MGG_01159T0:::M.oryzae.fa	NA	TGTACATTA	TGTACATTA	NA
VDAG_10035T0:::V.dahliae.fa	NA	TGTATATTA	TGTATATTA	NA
124210:::T.reesei.fa	NA	TGTATATTA	TGTATATTA	NA
88789:::T.virens.fa	NA	TGTATATTA	TGTATATTA	NA
297965:::T.atroviride.fa	NA	TGTATATTA	TGTATATTA	NA
123205:::N.haematococca.fa	NA	TGTATACTA	TGTATACTA	NA
FGSG_04290T0:::F.graminearum.fa	NA	TGTACATTA	TGTACATTA	NA
FOXG_13952T0:::F.oxysporum.fa	NA	TGTATATTA	TGTATATTA	NA
FVEG_11374T0:::F.verticillioides.fa	NA	TGTATATTA	TGTATATTA	NA
SJAG_00302T0:::S.japonicus.fa	NA	NA	NA	NA
SJAG_00335T0:::S.japonicus.fa	NA	NA	NA	NA
SJAG_03543T0:::S.japonicus.fa	NA	TGTACATTA	TGTACATTA	NA
SPOG_01059T0:::S.cryophilus.fa	NA	NA	NA	NA
SPOG_02999T0:::S.cryophilus.fa	NA	TGTATATTA	TGTATATTA	NA
SPOG_04374T0:::S.cryophilus.fa	NA	NA	NA	NA
SOCG_06165T0:::S.octosporus.fa	NA	TGTATTACTA	NA	NA
SOCG_06294T0:::S.octosporus.fa	NA	NA	NA	NA
SOCG_00966T0:::S.octosporus.fa	NA	TGTACATTA	TGTACATTA	NA
SOCG_06166T0:::S.octosporus.fa	NA	NA	NA	NA
SPAC1834.04_T0:::S.pombe.fa	NA	TGTATTATA,TGTACATTA	TGTATTATA,TGTACATTA	TGTATTATA
SPBC1105.11c_T0:::S.pombe.fa	NA	NA	NA	NA
SPBC8D2.04_T0:::S.pombe.fa	NA	NA	NA	NA
CNAG_06745T0:::C.neoformans.fa	NA	NA	NA	NA
CNAG_04828T0:::C.neoformans.fa	NA	NA	NA	NA
CC1G_04396T0:::C.cinerea.fa	NA	TGTAACATTA	NA	TGTAACATTA
CC1G_08799T0:::C.cinerea.fa	NA	TGTAACATTA	NA	TGTAACATTA
CC1G_05755T0:::C.cinerea.fa	NA	TGTATTTCTA	NA	NA
CC1G_05766T0:::C.cinerea.fa	NA	TGTATTATA	TGTATTATA	TGTATTATA
LACBIDRAFT_170733:::L.bicolor.fa	NA	NA	NA	NA
LACBIDRAFT_251730:::L.bicolor.fa	NA	TGTATTTGTA	NA	NA
LACBIDRAFT_302849:::L.bicolor.fa	NA	NA	NA	NA
LACBIDRAFT_191988:::L.bicolor.fa	NA	NA	NA	NA
LACBIDRAFT_294559:::L.bicolor.fa	NA	NA	NA	NA
UM02709:::U.maydis.fa	NA	TGTACTTCTA	NA	NA
UM03916:::U.maydis.fa	NA	TGTACCATTA	NA	NA
PGTT_00393:::P.graminis.fa	NA	NA	NA	NA
PGTT_06938:::P.graminis.fa	NA	NA	NA	NA
PGTT_11296:::P.graminis.fa	NA	NA	NA	NA
RO3T_03929:::R.oryzae.fa	TGTAAATA	NA	NA	NA
RO3T_13519:::R.oryzae.fa	NA	NA	NA	NA
RO3T_16444:::R.oryzae.fa	NA	NA	NA	NA
RO3T_08217:::R.oryzae.fa	NA	NA	NA	NA
RO3T_07248:::R.oryzae.fa	NA	NA	NA	NA
RO3T_08120:::R.oryzae.fa	NA	NA	NA	NA
AMAG_15240T0:::A.macrogynus.fa	NA	NA	NA	NA
AMAG_14774T0:::A.macrogynus.fa	NA	NA	NA	NA
AMAG_06712T0:::A.macrogynus.fa	NA	NA	NA	NA
BDET_05770:::B.dendrobatidis.fa	NA	NA	NA	NA
SPPG_08577T0:::S.punctatus.fa	NA	NA	NA	NA
SPPG_08644T0:::S.punctatus.fa	TGTAAATA	NA	NA	NA
140809:::C.caseinolytica.fa	NA	NA	NA	NA
72383:::L.starkeyi.fa	NA	TGTATAATA,TGTACAAGTA	TGTATAATA	NA
93984:::W.anomalus.fa	NA	TGTATATTA	TGTATATTA	NA
95456:::W.anomalus.fa	NA	TGTATATTA,TGTAAACTA	TGTATATTA,TGTAAACTA	NA
MVEG_09739T0:::M.verticillata.fa	NA	TGTAACATTA,TGTAAATTA	TGTAAATTA	TGTAACATTA
MVEG_06992T0:::M.verticillata.fa	NA	TGTATAAATA	NA	NA
MVEG_09455T0:::M.verticillata.fa	NA	TGTACTATTA	NA	NA
36060:::S.complicata.fa	NA	NA	NA	NA
33961:::S.complicata.fa	NA	TGTATTTGTA	NA	NA
210228:::A.immersus.fa	NA	TGTACTATA	TGTACTATA	TGTACTATA
DRE_04719:::D.stenobrocha.fa	NA	TGTATCATA	TGTATCATA	NA
PCON_13209:::P.confluens.fa	NA	TGTATTATA	TGTATTATA	TGTATTATA
YNL031C:::S.cerevisiae.fa	NA	TGTATAATA	TGTATAATA	NA
