# Supplementary material for: Evolutionary Conservation and Diversification of Puf RNA Binding Proteins and Their mRNA Targets
Source: PLoS Biol. 2015 Nov 20;13(11):e1002307. doi: 10.1371/journal.pbio.1002307 (PMC4654594; doi:10.1371/journal.pbio.1002307)
Supplement: S10 Dataset — (ZIP) [file pbio.1002307.s010.zip › HTA.fasta]

>YDR225W:::S.cerevisiae.fa
GATCGGTTCTGGTATTTTAAAGAAGGCGGAAGGAACTAAACTGCTTCTCCATTGTAACTATATTAAGTGTCTATTAGACCTTTCTGTTTTTCCTTTTTATTTTTCTATATATAATTTATTGGGTATATAATTAACGGTAACATATGTCATGCATGATATAAATTTTTTGTTGTGTCTTCCTGTTTTCTCTGTTGCTCTGTTTAGGTTCATTGGGCACTGTTGCTTACTTGAACATGATTGAGTAGCAAACACATTCTGTGCTTTGTTCACTTTGATAGTGTGACGAAATTTTCACAACCAAAGGAAAAAAGCTCACGATTGCGCGATCCTGTCACGGAGAACTGTCCGCAGCAGCCCGCGGCTTCTGTCCTTATTCGCCCATTTTTTTTTGATTTTCGACTTTTTCACTCTGGCTAGTTTTATTACGCATATTTGTATATATATATACGCATAAATTTCTGAAATGGATTACCTGGTTTATCAGAAACGAGAGCTTTAAT
>SCRT_00299:::S.cerevisiaeRM11-1a.fa
GATCGGTTCTGGTATTTTAAAGAAGGCGGAAGGAACTAAACTGCTTCTCCATTGTAACTATATTAAGTGTCTATTAGACCTTTCTGTTTTTCCTTTTTATTTTTCTATATATAATTTATTGGGTATATAATTAACGGTAACATATGTCATGCATGATATAAATTTTTTGTTGTGTCTTCCTGTTTTCTCTGTTGCTCTGTTTAGGTTCATTGGGCACTGTTGCTTACTTGAACATGATTGAGTAGCAAACACATTCTGTGCTTTGTTCACTTTGATAGTGTGACGAAATTTTCACAACCAAAGGAAAAAAGCTCACGATTGCGCGATCCTGTCACGGAGAACTGTCCGCAGCAGCCCGCGGCTTCTGTCCTTATTCGCCCATTTTTTTTTGATTTTCGACTTTTTCACTCTGGCTAGTTTTATTACGCATATTTGTATATATATATACGCATAAATTTCTGAAATGGATTACCTGGTTTATCAGAAACGAGAGCTTTAAT
>spar_117-g5.1:::S.paradoxus.fa
GATCGGTTCTGGTATTTTAAAGAAGGCAGAAGGAAGTAAACTGCTTCTCCATTTGTAACTATATTAAGTGTCTATTAGGCCTTTCTGTTTTTCCTTTTTATTTTTTTCTATATATAATTTATTGGGTATATAATTAACGGTAACATATGTCATGCATGATATAAAATTTCTATTGTGCCTTTCCATTTTCACTGTTGCTCTGTTTGCTACTCAATCGTGTTCAATTAAGTAACAGTGCTCAATGATACGGGAACGATTACAGAACATAATCTGTGCTTTGTTCTCTTTGATTGTGTGACGAATTTTTTACATTCAAAGGAAAAAAGCTCAAGATTGCGCGATTCTGTCACGCAGAACCGTCCGCAGCAGCCCGCGGTTTCTGTCCTTATTCGCCCATTTTTTCTGATTTTCAACTTTTTCACTCTGGCTAGTTTTATTACATATATTTATATATATATATATATACGCACGAATTTCTGGAAAGAACTACATAATTCAAC
>smik_225-g2.1:::S.mikatae.fa
GATCGGTTCTGGCCTTTTAAAAAAGGCGGAAGGAACTACACTGCTTCTCCATTTGTAACTATATTAAGTGTCTATTAGACCTTTCTGTTTTTCCTTTTCATTTTTTTGTTCTATATATAATTTATTGGGTATATAATTAACGGTAACATATGTCATGCATGATATACATTTTATTCTGTGTCTCTACTTTCCCACTCTTTGTTTCGTAATCGATTCATTATCTTCAAACGCTATTGTTTGCTTGAATATGATCGAACACATTCTGTGTTGTTCGTTCTCTTTGATTGTGCGACGAAATTTTCATATCCAGAGGAAAAAAGCTCCAAGATTGCGCGATTCTGTCACGCAGAACCTTCCGTAGCAGTCCGCGTTTCTGCCCTTATTCGCCTATTTTTTCTGATTTTTGAGTTTTTCACTCTGGCTAGTTAGTTATATTACATTATATATATACGCATAAATTTCTGGAAGGAATTACCTAATTCAACAGTAGTGGAAGCGTT
>YDR225W_c1379_1933-2331:::S.kudriavzevii.fa
GATCGGTTTTGGTATTTTAAGGAAGGCGGAAGGAACAACACTGCTTCACCATTTGTAACTATATTAAGTGTCTATTAGACCTCTCTGTTTTTTCTTTTTCTTTTTTGTTCTATATATAATTTATTGGGTATATAATTAACGGTAACATATGTCATGCATGATATAATTTTTTTGGAGGTAAGTCCTTTTCTTTGATTATCACCGGGCATTATTGTTCGATTAATCGTTAGTGAGCAATGAACAATCTCATTCTCCGTTGTCTGGTCTGACCTCTTTGATTGTTTGACGAAATTTTCAGATTCAAAGGAAAACGCACAAGATTGCGCGATTCTATCACCTAGAACTGCCCGCAGCGGCCCACAGTTTCTGCCCTTATTCGTCCATTTTTTTTGATTTTTGATTTTTTCACTCTGGCTACTTTTATTGCACATATATATATACATATATATGCGCATAAACTTCTGGAAGGATATGCCCAATTCACCAACAGAACCAGTTCA
>sbayc650-g8.1:::S.bayanus.fa
GAAACGAATAGAAAAAAAAACAAAGCAAAACAAACATTCTTGTCATTTGGGGTTTTTAAAGTAAGTCATATGAGGAAGACTGGTGTCTTATGTATCTAGTGACTTTATATATAGTGTCATATTATTAGATACAGTGTATAATAATTACTTTTAATAAGAAAAAAAATTAAAAATATGTTGAATAATCGAGTATTTTTTACTGAAATAGGGACCCGGTTAGCCTTTTGATATTTCAAGGTTTGATTTACTATGGTACATTTTTATATAAGTTGCTATTATTACTAAAATCTATGCTCTCTTTCTCTTGTTACGTCTCTGGTAGAATCCATTTTCATCTTTTTCATGTTTTCTCTTTTCTCTGGATCTTACATGTTTTCTTAACTTTTTATCAGCGGAAATTTGTGGAGCGTTAACAGCTAAAATCGCCCTCTTGGATCTTCTTTCCTTTCTTCTTTCTAATACTGTCTGTTTGACAGCAGTGTATATTCTTGTGAACTCGA
>sbayc516-g9.1:::S.bayanus.fa
GATCGGTTCTGGTATTTTAAAGAAGACGGAAAGAACAACACTGCTTCTCCATTTGTAACTATATTAAGTGTCTATTAGGCCTTTCTGTTTTTCCTTTCTATTTTTTGTTCTATATATAATTTATTGGGTATATAATTAACGGTAACATATGTCATGCATGATATAATCTCTATTTTTTTTTCAGGTTTCTTTTTCACTTTGCTCCTATCCTTTAGTTATCGCAAGTACCCAGAAAAGAATGGTACTATTCAATCAGATCATGGTTGAGTAACAACATTTTGTGCTGTCTATTTTCTTTGATTGTGTGACGAACTTTTCACGTTCAAAGGAAAAAACTCAAGATTGCGCGATTCTGCCACGCAGAACCGTCCGCAGCGGTCCACCGGTTTCTGCCCTTATTCGCCCAATTTTTTTTTGATTTTTTCACTCTGCCTAGTTTTATTACATATATATATATATATGTATAAATGTACGCATGTACTTCTGGAAGAGATTACCCA
>Scas721.83:::S.castellii.fa
TTAATATTTTAATGCAAACAGTCAATCAGTCAAGTGTATTTTAGTTTCTATTCTTATTTAATAATGATCATTGGGTAATAACAACATATATAATGGGTATATAATGTAATAAATCAAACAAGCAAAAATTAATTTTTTTTCTCTCAATACAACATTTTTCTATTATATAAAGATTGTCATAAATGTTTAAACTATGATTAATATCACATATTAATATGAATTTATCAAATTTTGGCATTTAATAAACTATTAGCTTTTACTATTATGGTTTTAAAACCAAACTTTGTAACCATTTCAATAATAAAGCACCAGTTTTCTTATACGTTTAGATAGTAATTCATACGGATACACATTTACGTCATTAAGCAATCAACTTGAATACACGGAGTTTCCTTTCAATTACCCGAAGAACCATCTCAGTTGGCTGCCTATTGATATAAATTAGTGAAACGTTGAACGGTTCTTTCTCTTCCTCCTTCGTCAATCGAATTCCTATATAG
>Cgla_CBS_138:CAGL0K11440g.t1:::C.glabrata.fa
GAAAAGAATTAGTCCAATAATCAAAAAAATCCAACAACAACAATAATTTTTTGATCTATTTTATCAATTCTAAAATCTGCATTCCAAAGTCTTAATTTTTTCAGTTCAAAATAAAATACTACAACAACTTTTTGTTTTCTATATATAATTTTGGGGGTATTTACGTTATATTTTTTTTATTTTCCTTCCTAATGTACTATATTAATTCCATATCATTTATCAAGTCAAATGAATTTGAAGTCCAGCACTTATTTTTTTTTCAATTTTAACGTATGTGCTCGATGTACTCATTACCAATCTCAGTATAATCAAATCATGTGTTTATCGATAATCCCACTCTTATTAAGGATCAAAGGAGTTTTCTCTTGTTCTTGAAAGTATCGGGATTGTAATTGTCCTCGGAAAACTACAAGACCATGTCCAGCTATGTCAGGAACCCAAATCACCCAGAGGCCTGAGGCTTGCTGCTACATCATCTCAACGATGACATTCCAGTTCAA
>Cgla_CBS_138:CAGL0C04411g.t1:::C.glabrata.fa
AGAGATTAACGGATTTCTTTTTAACTTCCACAAAAAAATAATATGATCATTTGGATGAACAAACTGTTCTAATGGCCGTCTATTTTTTTCTTTTTATTTCTACCTCTTTTTGTTTATTGCATTGTATATTCATACAATTCTGGGAATTGGGAATTTTATTTTCAAAATTTAAAGATTAACAACATATAAATATATATTGATTCAGTTAGTTTCAATAATTGTAATTTTAATACAATAATTCACACGATTTTTAACTTATATTAACCGCAAACTTATCTAGTTTAGTCATTGGCTATGTTATATTACCCTCTAGTCTATTATTTCGACAGAACTTAGCTCGCTTAAATTACTGTCTTAATACATATTCCACATACAATTCCAGATGGCTTATATATGACTAAATGCCAATATTGTTCATACATTAATTATACCTAAAGCGATTATAGAAAAAGAAGTTATTATAGAATAGAAAAAAAAATTGTCCCTTATTAACATTTATG
>Kwal27.10999:::K.waltii.fa
TTACATATTTTAGGGTCTCTCTTTCTCGGTGTAAGATTGGGAGTGCTTGTATTATAAACTAAGGATTGCAGGTTTATTCCAGTTTCAAAATTGTATATTAATTTCTCTTTATATAACTCCCTTCGCACAATACTTAGGGTTAAATATAACAATCTCTGAAATTCAAAAGTCAGTACAATAATTGAAGGATGGTTGTAAATTCAGCTCCATGAAAAAGTTTAACCTGTGTCAGAGAGCAAATCAACAATGATATTTATGAGTGACACAAGAACCTCAACACCGACAAGAACAATAATAATAAATTCCAGATACTCCTCATGCGAATGTCCCAATTGTTCCTTTAACATTTGTAAAAGGTCGGAGATCACTTCTAGCCTTTGATTCAGTAGTGCAACCCTCTGATTTATCTCAAGATAACCTCTCGTAGCATGATAAATGGGCTCCAACTGAGGTTCTGACCACATAATTTCGGGTGAATCGAGCACAGAGCCATGTAAATT
>SAKL0C11264g:::S.kluyveri.fa
GTCTAGAGGACTTTCATGCAGGTTGTATTATCATGAACTGAAAATATCGGGTGTATTCTTCGTTCTTTGTACATTATATAATATTTCTCTATAATTAAGCTTACTATTTTAAGGGTTTAAAATCTCATTGGTGAAAAAAGAATCGTCTTTAGTGTTACTAACTGAGAGTTAGTTGGGTTACCGGGAGTCTGCTATGGTATCCACAATAATGTTAATGACGGAGATCAAGACTTCAACGCCAACTAAGACAATGATAATAAACTCCAAGTACTCCTCATGACTGTGTCCTAATTGTTCTTTCAACATTTGTAATAAATCAGAGATAACTTCTAACCTCTGGTTCAACAATGCTACTCTCTGGTTGATCTCTAAATACCCTCTTGTAGCTTGATAAATTGGTTCTAGTTGAGGCTCGGACCACATTATTTCTGGAGAATCTAACACCGAGCCATGTAAGTTGATGTTGATTCTCAAGATGAACAACTCACCTATACTCTTCA
>Klac_NRRL_Y-1140:KLLA0F13332g.t1:::K.lactis.fa
TAAGCCTGAGCAAAGGGGGGAAAAAAAAGAATGGAATGCATACAAATTTTATTTTAATATGAAAACAAAATTCATCGGGTCTGTCACTAATATATCTTTCTTATGTTTATTCTGAGTTGGCATTGGCATCATTTTAAACACACAAATTACTTTATCAAACAAGGAGAAATGGGGGGATTCTCTGTTTCATCTCTTTGTATGGGATAGTTATTTTTTATTTGTACTATATTTTAAATATATATATAAACTACTTCATCCTACGTTATGAGGTATATCTTTAATCGTCATGAATTTCGGGTTAGATTACTTTCTTTCAATGACTTTCAATTCTGTCTGTGTTGTTGATTTTGACACATTATTGTCCTTTTCCTGTCTTTTAACATTGAATATTCCCTTGAATGTATTTTAGATTAATTTGGACAAAGTTGTTTTAGATCAAGAAGAGAGTAGAAAAGAAAAATTAATTACTATTAACGGTATAACTATTTAGTGTTGATATG
>Klac_NRRL_Y-1140:KLLA0E17413g.t1:::K.lactis.fa
GACAGATTACAATAAATTCCCTTCACATCTGTGCCCCACTTTCAAAATTATAATAGTTACGATTGATGAGTACAACTAGCTGGTGCTGTGTACTTCGGAATTTGATTCTTCAACTTTATAATTCTCTTGGTTTGATCATAAGAAAAATCGATTATTTCTAAACACTTTTCTCACTCTCTGATTAAGTCTAACCAAGTTTGTAACATTTATAGGTATAACTTATGTATATTAAATTAATATCAAATACGTTGAAAATAAAACGAAGAAAAAAAGACTGTGTCTATCTCTTGTCTGCTACTATATCCACTATAATGTTTACCACCGATACTAATACTTCTACACCTACTAGCAAAATGACGATGAATTCCAAGTTCTCTTCATGCGAATGTCCTAATTGTTCTTTTAACATCTGCAATAGATCGCTGATAACTTCAAGCCTCTGATTCACCAATGCTACCCTTTGGTTGATCTCAAGATAACCTCTTGTTGCCTGATAGATC
>CPAG_04954.1:::C.parapsilosis.fa
GCTAGCCTACAGAAAGCTAGGATGTAATATTTTGGAAAAAAGAGAATATTCTCATCACGCAACAAGATGGGTTGGGAAAAGGAGAGAACAAATTCATCCTCAATACAACCTTTTGTATTCTTACAACCAATTTTTTTTAATTCTTTACTTTGATTTATTGGGGGTATGCCACCTTTAAATTGATTGGGGTAAATTCTGGTGTATATTATTATTATCATAATTATAAGTTACTTTTTCAAACTAACTTGAATGAGTAGACTGAATCGATGTAGTTTTGACTTGATTTTTTACAGTGCTGATGCTGTGTTTGTGAAAAGGTGTGGTTGATAGTTTGCCATTGCGGTTTTTTTAGGAGGCAAAAAATAAAAAATATCATCACCATTTGCATACAAGGGACAACGCATTTTTACAGCATTTGCAAGATGGAAAAGTTTTCAAATTGGAGAGATAAGGCAACTGGTATATCACCATTTATGCCAATCCCATTCCCCAATTCTACT
>LELT_01687:::L.elongisporus.fa
ACAACTTAGATGTTCTCATGTCCCTCGATGTGTGTATGGCGTGTCGCGCGTTGACAATGTTGACGATGTTGTTGTCGTTTTTGCTGTATTTTTACTGAAACTCACTTTTAATTCTTTATAGCCCTTTGCCCCTCCTCCACCATTTTCCAGTTATTTTACTGCCACAAAAGTATCTCATTACTGTATCTGGTCGGGCTTAGTGTATAGTATTTAAATGAAAACTTTTATTTTGCCTTTGGAATCATTGAATTTTGTTTAAGTTTATACTTTTATACCTTTTTTCTATTTTCTTTTTCTTTTTCCCTTTCCCTTTCCCTTTCCTTTTATCGCAAGTTTTGCTGTCTTGCTTTCCTTTTTTTGTCTTTTACCTCCAATAACCTAGTTAACCCATTTCTATTAGTACTGCTACAAGTTTGGTACATCTACTTTCCATCCTCCTCTTCTTTTACCTCACCCGTCTCGCCATACACTACTGCCCAACCACAGTTTTTCGCACTGAA
>DEHA0D17985g.1:::D.hansenii.fa
GCTTGATTGTTCACTTCAGGGGGTAAAGAGTCTTTATCCGTGTATATTAGTTTTACTTATTTAGTTAATGAGGTAAATGTATGGATGTATTTCTAGAGAGCTGTAGAGAATTGATTGATGAGGGCAATTGACATACTACTAGCACTTTTTGGTGGTAGATTAAGGCATCGTTATGGGATGGAAGATCATCAGAAAATGATTGCGCGACATTTATGACCACGACATTTGGTGTCAACATGAAAAGTGTGATCTGTGTCTAACGATTGTGAGCTTGTTATAGACGTCGACACATAATGGAGAAGTTTTCGAATTGGAGAGATAAGGGTACGGGGATTTCGCCGTTCATGCCTATCCCCGAACCAGCGATGCTGTTTATGATCGTACCCAAGGCGATTGTCTTTTTAATGAAGATGCCAATTTTCGTGCTTGCATTAGGCGTGTATTTCTTGTTACCATTCCCAGTTATTGGGCGCTTTATAATATTGGTGCTATTTGGATTC
>DEHA0F19690g.1:::D.hansenii.fa
GTGAATTAGATTTCATAATGAAGGGTTATATTTCTCTGTGTATTATATAAGTTTATTAATGTATATTATCTAGATGTGGGGTTTAATTTTCAATTTCATAGTCTTATTTAAAAAGAAGAAGGAGAAGGATGAGAATCACGTGTAATTACTACTTTATAAAAGATAACGTCAAGAATTATATTTCTAGTTATTTTGTTATAATTCAACTTATTAAGATGGCGGTTCAATTAAAGAGTAGTCGTAGCAAGTTTAAAATAACTGCAACTGCAGGTGCAGTTATAGTCGGTAGCTATATTGTTTTGAAGACTTTTCCACATCTAACAGATTCAATTTATAATTACTTAACTGGTAGTGGAGAAGTTGAAGAGGACAATGAACCTATAGAATTGGAGGAAGAAGCCGAAGATCAGCAATCGAGAGTTCAGGCAACGGTTGGAAAATCAAGTAGCGAATCTCAAGTGGAAATATCCAAATGGTCTGATAATAGCTTGAAAAGTTGG
>73490:::P.stipitis.fa
GTGTGATCGTTTTCAACGTGTCATTGTAATTTTAATGTTTTAGTTATTCCTTTCAAGCAGTTTGTATCATTGTTTACAGACTAGTGTACATTAGTTTTAGTTTTAATGAGGTAGTTTATAATGGAATGTATTCTGTTAGAATAAAGTGTACAACACATAATTGAACGTCTATTCTGTAGTCATTTCTGAAGCCCGTGCGACTTCTACCAGAGCTTGATAAGAGCAATCTGTACTACAATGGTATGAAATTGAAACCAAAGTGTATATAACTATCTTTGTATTGTCAATTCTAAACTATTTCCTCATGATTATCTGTTGATTTTGGCACTTTTCACTCATAAGTTTTGAATATTTTGCCAAATTGTACAAATATATGAAAAACTCTTCCTCTCTACATTTTGTTAAAATCACTATAAAATTTCAAGAATTATTTCATAAAAAGTCTTTCAATTCTGACGTTGTCATCTTGACAGCTTGTCTGTTTTCCTTTTCTGCTTCTC
>37161:::P.stipitis.fa
CTGTTGTACGCAGAAATGAATCAATTTCTAGGTAAATTTCCTTGCTTTGAATCTCACATTTTTATTTCTTTGTGTATTAGTTCCACAGTGTGTTAAATATTATTGTATATTATGGGTATTCTTTAATTTTCTAGTAAATTATGAAGTACTGTAGTGATGTCTCGTGCAAGCCTTATCATCGGTCTCTTTGATGTGCACGTGAAATTTACATCCAGTTTGACGGGGAAAAATAAATTCGTCACGATCAGTCCACAATCAATTCTACCTTCTTTCTTCTACAATAACATCAACAGTTAACTGAGCTCCAAGTTGGCAATGTCACTCCAATTTAAAAGGAATAACAACACTGCCCGTAATTTAAAGGTCGCTACTTTTTCCGGCATTATTGTGGTTGGCGCATCTTACTTAGTCTTAAATACATTTCCACATTTGAAAACGTCTATATATGACTACCTTACAGGCAAAACTCAGAATGAAGAGGAGTCCGACGCAAAATCAAA
>Ylip_CLIB122:YALI0E26477g.t1:::Y.lipolytica.fa
GTCTCTTGAAGGCTTTATATTTTATCTATTGGGTTTTGGGTTGTTTTAATGTCCATTAAAACTGTTTACAGTGTACTATAATGAATGACATGTATTGTATTTTATCTTGATTTGTAGAGATGAGGATCAATTGGCTGGATACAGATTTATCTTGTACCCTACATACCTCGTTGCAATTCTATTGAATTTATTTGATTTTTGCCCAATTAGTCAATCTCGCTTATACCTTCTCAGACCATCGTCACTTTCCAGGAGTTGGGAGGCTTCATACATGCCCCATGCATCTCGTTAATCAGAGTTTTAGAGAGTTACAAATATTAAGGTTTTAACTGGGGTTGGGAGTTTGCTCGAAATACTTTTCTCTAGAGCGTGTCAAAATCGACCTCAAAAAGAGAACGCTTTTCACCATTCGGAGAAGATGTCACCCATTGAAAATAGTGGAATGTTTTCGGACTCAAATAAGGTTGTAGCATGAGGCATTTTGCCACCCAACAAAACAA
>TESG_01996T0:::T.tonsurans.fa
CAATGACAGCAGCAGTAGAGTAACAGACGACTAAACTCACCTCCTGGGGCCGTTGGCGCCCGGTAAGGGTCGGGATGCTTCCACTTCTCCAGCAGTTTCTCCGTTTCTTGCAGCAGGACCTGCGCCTGTCAGTCACCACCATCACCACCACCACCACCACCACAACAACAACAAAGAGTAAAAGGTATTAACGCACCCGCTGGTCGTGGGGATTCCGGACATGCTTGTTGGCCTCGAAGAGCGAGCGGATGTAGACGGCCTGGCCGCGCCAGAGGTTGCGGTGGACGGCCCAGTCAAGCGACAGCTTCAGCGCGCGTTTATACAGGACTCTACCCATCGTCAGTATCTCTCTCGAACCAGCAACAACGATATCAGCAGGACGTACAAGGCTGGATGGCGGGCCATGGCTGCAGCGGTAATGGTCAATGGCTTCTATCACTCTCTGTGAAGACTTCGTTGCGATCCGCTGCATGGAGGTCCCGTCGTGAGGTTGACTTCGT
>TEQG_01700T0:::T.equinum.fa
ATTGTCTTTGTTTTCTCTCTCTTTCTCTTTATTTATGTTACTGGCGCATGGTTCCGTTCGGGGTGGGATAGGATGGTCTACGTGGTTACTTTACCCTTTTAACCTTTACTGCTACTACTCAGTGCAATGATGATGGTGTATAATACATTATCTTTCTCTCTTCAACTGTCTTTTGTAAATTCTACGTAAAAGTGGTGGAAGTAGAAGAGTAAAATATACATTCTATTAGTTTTCGACCTTGGCTAGATGCTGTGGTTGTGGCTCTGCGAAAGTTAGTAGTTGGGACACTCCTGGATGCAGAGATATATATACGCACCGTTCAGCACAGGAACAGGCAGGTTTCTCTCCCACTTGGATCCTACACACAATTAGCAATGACAGCAGCAGTAGAGTAACAGACGACTAAACTCACCTCCTGGGGCCGTTGGCGCCCGGTAAGGGTCGGGATGCTTCCACTTCTCCAGCAGTTTCTCCGTTTCTTGCAGCAGGACCTGCGCCTG
>TERG_02630T0:::T.rubrum.fa
ATTGTCTTTGTCGTTTTCTCTTTTCCTTTCTTACTTACAACTTTATGTTACTGGCGCATGGTTCCGTTCGGGGTGGGATAGGATGGTCTACGTGGTTACTTTACCCTTTTAACCTTTACTGCTACTACTCAGTGCAATGATGATGGTGTATAATACATTATCTCTTTACTTTCTCTTGTTTCCAGTAAATTCTACGTAAAAAGGAGGTAGAAGTAAGGGTAAATATACATTCTATTAGTTTTCGACCTTGGCTAGATGCTGTGGTTGTGGCTCTGCGAAAGTTAGTGATAGTAGGTGACTCCTAGATGCAGAGATATACGCACCGTTCAGCACTGGAACAGGCAGGTTTCTCTCCCACTTGGATCCTAGACACAGTTAGTATGACAGCAGCAGAGTAACAGACGACTGAACTCACCTCCTGGGGCAGTTGGCGCCCGGTAAGGGTCGGGATGCTTCCACTTCTCCAGCAGTTTTTCCGTTTCTTGCAGCAGGACCTACAT
>ARB_02551:::A.benhamiae.fa
ATTGTCTTTGTCCTTTTCTCTTTTTTACTTTCTTACTTTATGTTACCGGCGCATGGTTCCGTTCGGGGTGGGATAGGATGGTCTACGTGGTTACTTTACCCTTTTAACCTTTACTGCTACTACTCAGTGCAATGATGATGTATAATACATTATCTTTCTCTTACTTCAATTGTCTTCAGTAATTCTACGTAAGAAAAGGAAGTAGAAGTAAGGATAAATATACATTCTATTAGTTTTCGACCTTGGCTAGATGCTGTGGTTGTGGCTCTGCGAAAGTTAGTAGGTGACACTCCTGGATGCAGAGATATATATAAATATATAAATATACGCACCGTTCAGCACGGGAACAGGCAGGTTTCTCTCCCACTTGGATCCTATAAAATAGTTAGTATGATGATAATAGAGTAACAGACGACTAGACTCACCTCCTGGGGCTGTTGGCGCCCGGTAAGGGTCGGGATGCTTCCACTTCTCCAGCAGTTTCTCTGTTTCTTGCAGCA
>TRV_05527:::T.verrucosum.fa
ATTGTCTTTGTCCTTTTCTCTTTTTTACTTTCTTACTTTATGTTACCGGCGCATGGTTCCGTTCGGGGTGGGATAGGATGGTCTACGTGGTTACTTTACCCTTTTAACCTTTACTGCTACTACTCAGTGCAATGATGATGGTGTATAATACATTATCTTTCTCTTACTTCAATTGTCTTCAGTAATTCTACGTAAAAATAAAAAAGGAAGTAGAAGTAAGAGTAAATATACATTCTATTAGTTTTCGACCTTGGCTAGATGCTGCGGTTGTGGCTCTGCGAAAGTTAGTAGGTGACACTCCTGGATGCAGAGATATATAAATATAAATATACGCACCGTTCAGCACGGGAACAGGCAGGTTTCTCTCCCACTTGGATCCTATAAAATAGTTAGTATGATGATAGTAGAGTAACAGACGACTAGATTCACCTCCTGGGGCTGTTGGCGCCCGGTAAGGGTCGGGATGCTTCCACTTCTCCAGCAGTTTCTCTGTTTCTTGC
>MGYG_05765T0:::M.gypseum.fa
ACGCGCTACTGTCTTTTCCTTTTTCCTTTTCTACTACTACTTCTTCCACTTTATATGTTACAGGCGCATGGTTCCGTTCGGGGTGGGATAGGATGGTCTCTACGTGGTTACTTTACCCTTTTAACCTTTTACTGCTACTACTGATAGTGCAATGACGATGGTGTATATTAATACATTCATGATTGTCTCTTCCATTTATCTCTCTCTCTCTCTCTCTCTTATATTCTTTACATTGCAGTAAAAGACGTAGATATATTTATGATGTAGATGTACAGTGGAAAAGAGATGTAAAAGCGAAAGAATTGTATTAGTTCTCGACCTTGGCTAGATGCTGTGGTTGTGGCTCTGCTCAAGTTAGTATTGACACTGCCGACCCTGAATATAGAGATATAAAAGAGAGACGTAGACATACCGTTCAAGATGGGAACAGGCAGGTTTCTCTCCCACTTGGATCCTGCAAAGAAGTCAGTATAGAACAGCAAGAGTAACAGTAACAACAG
>MCYG_08357T0:::M.canis.fa
TTCCCCTTCTTTCTCTTTCTTCTACTGTCTATCTTATGTTACAATGGCGCATGGTTCCGTTCGGGGTGGGATAGGATGGTCTACGTGGTTCACTTTTTCACACTTTTTACTTCACAATAACGATGGTGTATATTAATACATGCAAGTGACGTCTGTCTCAATCGTTCTTCAACCGAGTAACGTAGTAAAATGTAAAGAGTAAAAGATATAAAAGTAATTGCATTGATGTACAGTCTATCAGTTCTCGACCTTGGCCAGATGTTGCGGTTGGGGGGCTGCCAGCAGTTAGTACACACGTATACGTATAAAGATGGCAGAGACGTACGGTTCAGGATGGGAGCCTCGAGGTTGCGCTCCCACTTGGATCCTGCAGGCGGTTAGCACGGCGTACGGCAGAGGATATACGGCAGAGGATAGGGAGACGACATACCGCCAGGCGCGGTTGGGGCCCGGTAAGGGTCAGGATGCTTCCACTTCTCCAGCAGCTTCTCTGTCTCTTG
>CIMG_02132T0:::C.immitis.fa
GTGGTTTTGTTTTGTTTTGTGATTTTTCATCTGGCGTCGACATGCGGTATCAATTCGGGCGAGGCTATGGGGTTACGGTTGGTTGATATGGTGTTTTCGTTTTAATGGTTATGTGTACATTATGTCTAAGATGGACTTGTCAATGATGCCGCGATCATCTCCGTCTTTGCTCAGTTGCGAAGGAATCGGAAATTCTACAATGGATGACTTTTTGTTCTCACTGCTGAGCGGAGAGCCATCCAAAGAACTCAGCACGGACGTGCTGCTGTTGTCATAAACATTCACTGGATCGTAGCATTTTAAAATAAGTCAATTGCTTATATCTCTTTCCATTCTCGCTGAAAGCTTATTGATACTTTGGAAATGATCATTTCAAAGAGGAAACATGAAAGTTCGCCCGGGACAGAGATTGGTTTAACATTTTGAAATTAAACAGCTTCCCAAACGGAAGATCAAGCGGTCCTTGTTATTGCATGGAAAGTTGCACTTCTCTCAAGCGA
>CPAT_00712:::C.posadasii.fa
GTGGTTTTGTTTTGTTTTGTGATTTTTCATCTGGCGTCGACATGCGGTATCAATTCGGGCGAGGCTATGGGGTTACGGTTGGTTGATATGGTGTTTTCGTTTTAATGGTTATGTGTACATTATGTCTAAGATGGACTTGTCAATGATGCCGCGATCATCTCCGTCTTTGCTCAGTTGCGAAGGAATCGGAAATTCTACAATGGATGACTTTTTGTTCTCACTGCTGAGCGGAGAGCCATCCAAAGAACTCAGCACGGACGTGCTGCTGTTGTCATAAACATTCACTGGATCGTAGCATTTTAAAATAAGTCAATTGCTTATATCTCTTTCCATTCTCGCTGAAAGCTTATTGATACTTTGGAAATGATCATTTCAAAGAGGAAACATGAAAGTTCGCCCGGGACAGAGATTGGTTTAACATTTTGAAATTAAACAGCTTCCCAAACGGAAGATCAAGCGGTCCTTGTTATTGCATGGAAAGTTGCACTTCTCTCAAGCGA
>HCAG_03524T0:::H.capsulatum.fa
GCAGATTTTCTTATCTTTTGTTTTCCATCGATTAATTTCCCCCTCCACCTCATGTCTTTTCGAGTTTTCTACTTGTTCTTGTTCTTGTTCTTCGGCGCAGTCTGGGTTTTCTGACGTGATCATGGGATTCTGGTTGGGCAAAGTTTTATGGCTCCTGTTTGTTTTTACTGGTGTACATTACGTCTCGACGGCAAATCGGTGCGGATGGGGGTATTTAAAGCGGCTCATCGCCCACGAAAGCATATTTTGACGCGTGCTGGCGATCTTGCGTTTTTATAGCTTGATTCTTCGAAAATTGAAGAGTGATTATTCTATTTCCAACTTGTTCTCCCCTTCATTTCTTTCATTAACGTGTGTGAAGCATTTACCCGCATTTTTATCAGTGATTCAGAATTGAAGAACAAAATTCGCGTTTCTCCCAGCTGCTATATCTACTAAGGACGCGTCAGGAAATCCCACTGGCTTGGCTTTTGTTGATATCGCTCCGGGATCAACCACGG
>BDBG_05061T0:::B.dermatitidis.fa
GCTGCTTTTTGTTTTTGTTTTCTTATGCCTCTCGAATTTTCTGTTTGCTCTTATTCTTCGGCGCAGTCTGGGTTTTCTGACGTGATCATGGGATTCTGGTTGGGCAAAGTTTCTTTTTTATGGTTTTTGTTTGCTTTGCTTTTTCTTTAATGGTGTACATTACGTCCCGGATGGCAAATCGGTGCGGGTGGGCGATCTTTAAATCGGTGTATCGCCCGTGAAAGCATATTTCGACGTGTGCTGGTGATCTTGCGCTTTTTATAGCTTGATTCATCGAAATTGAAGGCCTATTATTCTTTTTAATTCTTTTTAATTCTTTTCTTTCAATTTTTCTCTCTATAATGGGGGAAAACCTTACCCTGATGTTCTATTGCAATTACGATTTGGAAAGTCGCGCTGCTCTGGCCTCCTCAATTTCCGCTGAGGCGCGTCGAGAAGCCAATCTAGCCTTTCGTTGATCTACGAAACTAATCACGATATCTGGAAAATACCGAGTCGGT
>PAAG_08917T0:::P.brasiliensis.fa
GCGCGTTTTTTTTTTTTTTTGGTTCATTTATGTTTCCTTTCTTCCGCTTCACATTTTCCTTTTCAATCTGTTACTTGCGTTTTTATCTTCTAGTGTCTTGTTCTTCGGCGCAGTCTGGGTTTTCTATGTGATCATGGGATTCTGGTTGGGCAAGCTTATGGCTCTTATTTTTTATGGTGTACATTACGTCTCGGATGGCAATTGGTGCAGGTGGCGATCGTGGGGTCTATTGCCCTCAAGCATATGACGTGCTGGTGATCTTGCGCTTAACAGCTCGATTCATCAATTTAAAGAACTTTATTTTTTAATCCTCTGAGTCTATATCTCCCCAACCCTTGGTATGTAACTCCAGACAATTTTCTGCGATATAGTTGATATTTCACACGTAGTCGCGTTGTTTACTTTCTTGAAATAGCATCCAAAAAAACCCCATTGAGGGTCCTTTTTGTTAACGTCCGTTCCGCTGTCAATGTATACTCTCTCACCTGAACATCTGCTTG
>NFIA_071830:::N.fischeri.fa
TTGTCCTATTTTTCTTTCTTTCCTGTTCGGGTTTTCTCAATCGGCGTGCTTTGGTTTCTCATGATGTGATAACGGGGTTCTGGACTGGGCACAATTATGGCTCTGTTTTTCATGCTTTTATTTATGGTTGTACATTATGCTTACGGGCATTGAATGATACCGACAGCTTTTCTAATGGAAATTTGTCTTTCGGAGACGACGGGAATCTCAGTAAATCTGACGCTAAGTAGACATAAGGGCCTGTACTTTCCGTCGTTCTTACAGTACGCCACTCAAGCATTTCTGCACTTATAACATAATTGTTCAAAGCAACGTCCACGGTACAAGTTTCGAAGTACCTTACTAGAACGCCATGTCTATCTTCGAGTAGGGAACTCATTGTGAACTCGTCTGATTGACGCAAATACATGGATCTGGTACGCCGTCCAAGCTTAGTGGGCATCTGCATGTTGAGACGCATCTAAGACGTATGTTAATCGAGGCAAAATTGACAGACCAAA
>ACLA_033370:::A.clavatus.fa
TTTGTTCTCTTTCTGCTTTCTTTTCCTTTTGTCTAGGGTTTCATTCGGCGCGCTTTGGTTTCTCATGATGTGATAACGGGGTTCTGGGCTGGGCACAATTACGGCTCTGTTTTTCATGCTCTGATTTTATTGTTGTACATTATGTCTACGGACATTGAATGATACCGACAGCTTTTAATTGACTTGGCTCGCGGCTAATGCTTGAAGTGACTTGCGAGGCGATTCAATCATGCAAAGACCCGGTAGCCCTTCTAAACCGCCAAACCCCGTATCGAAAGGAACACGGTCTGCGCATGTACGCACGTAATTTGTTGATAAACAGATCATCAAGAGTCTCGATATATGCGGCACGTTTTGGCATTAGATATAGGCCCACATACTTCCGGTCTGAGCTTAGTGAGCTGCTGCCCTTTCGGGGGCATCTGAGAGTATTATGAGACAGGGCACTATCGTCAGGAAAGGACCACGACGTACAAGGTAATTGGCGAACAGGCAGGTTC
>ATET_09002:::A.terreus.fa
ATTGTTTCTTTTTCGTTTGGGTTTTATCGGCGTGGTTTGGTTCTCTTATTGATGTGATAACGGGGTTCTGGCCTGGGCACGTTTATGGCTCTTCGTTTCTGTTCTAATTTTATGGTTGTACATTATGTCTACGGACATGGAATGATACCGGCAGCTTCTACATGATTCAGGCTTTCGGATATTCGGATTAACCGGGTTGTCTTCAATGATATCTCGTTTTCTAGATTTGGTTTCTGTAGATCCAGTAGGCGATGCGGTCTCATTCAACATTTGTTGCATGGTACATCTAAGAATTTAATTGGAAAGCCATGTTGGCTGTTGATATTTGATTTACAGTTCTGATCGCGATTAACATAACTTTGTCAAGACCCCAAATGCATTCGATATTTGAAACAGCAATCTTCAATCCGCTCTATGTTTAATGGCCATGCGCATGGTCGGGGGCATCTGGATGGGCATTAGAACATTCATTGAGAATCCAAGCAGACTGGATGTAAACA
>AFL2T_11262:::A.flavus.fa
ATTGTTTGTTTTTATTTGGGTTTTCTCATTCGGCGTGGTTTGGTTCTCTTATTGATGTGATAACGGGGTTCTGGACTGGGCACGTTTATGGCTCTGCGTTTTTTTTGTTTTAATTTTATGGTTGTACATTATGTCTACGGACATGGAATGATACCGGCAGCTTTCAAAGGAAATGGGCTTTCGGCACCTTAGCTTTAAGGGATGTGCATATCCCCAATGATAAGTTACGCATTTTGATCCGGCAGCCATGTATCCAACGAGTAGGTTGGTTTCCAACGTAGAAAATCGGCTTCCTGCAGACCCGATACTCTTCTCGAATTTGAGCGCTGATAGCTATATGGGTAGTGTTGTTATGCAATGTCCATTTCCTATCTGAAATCCAAGTAAACTTGTCACAATCTTCTTGAATCCTCCCTTTAGTGGGAGCCCGAAGCATCTGATTCAACATTAGAGAGCTAATATACTGGGTGGGCATCATCATGGTCGACGTACAAGGCAAT
>AO090020000007:::A.oryzae.fa
ATTGTTTGTTTTTATTTGGGTTTTCTCATTCGGCGTGGTTTGGTTCTCTTATTGATGTGATAACGGGGTTCTGGACTGGGCACGTTTATGGCTCTGCGTTTTTTTTGTTTTAATTTTATGGTTGTACATTATGTCTACGGACATGGAATGATACCGGCAGCTTTCAAAGGAAATGGGCTTTCGGCACCTTAGCTTTAAGGGATGTGCATATCCCCAATGATAAGTTACGCATTTTGATCCGGCAGCCATGTATCCAACGAGTAGGTTGGTTTCCAACGTAGAAAATCGGCTTCCTGCAGACCCGATACTTTTCTCGAATTTGAGCGCTGATAGCTATATGGGTAGTGTTGTTATGCAATGTCCATTTCCTATCTGAAATCCAAGTAAACTTGTCACAATATTCTTGAATCCTCCCTTTAGTGGGAGCCCGAAGCATCTGATTCAACATTAGAGAGCTAATATACTGGGTGGGCATCATCATGGTCGACGTACAAGGCAAT
>168270:::M.fijiensis.fa
ATGCTCTCACTTTTGGTTTAAGATCACGGCACACGGGTTTATGGCGCAGAATGGGGTGTTATGATGATAATGGGCTCATCGACGGCGGGCACGAGCTCAGGTTATGCGTGCTCTGATTTGAAATTTTTCTTACTGCATGGTTCCTGATCTGATCCAGGAGCAGAGGCTGTACATTACGCCCATGAGATTATAGCGAGAAGGCTATTGGGCAACAGGCTTTACGATGATACCAAGCTTGAATTGAGCAGAATCTGATCAGACTTTACATCGTTGCTGCTGCTCCTCTCCCTTTCTTTCTTCCTCACAAGTTTATGAATTCGACTATGCGACTTTGGACGTGACTTGGTGAGGTTGCAGCTGCACCACAAACAAAATGCGCAGCCAATCAGCGAATTGCTCATAGCTGACCTTGACAGATATTGAAACGAAACAACCACCAACGCCAGCATCACTATCACGGAAGGATCCATCAACAAGTGCGCCATGATGGCGACGATAAG
>106181:::M.graminicola.fa
ATGCTCTCATCTCTGTTTCCTAAAGAATCGACAAACACAATGGGTACTGGCGCACATGGGGTTGTTTCGCGAATGATAATGGACATCAATCGCATCAAGGCGGGAACACAATGGGTGTTCGTGGATTTTTCAAGACTTGCTTTTTTAACTACTACGTTGCATGGACTTCTGAGCATCTCCAGAAGGCTGTACATTACAGCAGCGGCGATGGCGACGAGAGATGGGGGAGAGGCGAGTCGGGCTTTATGATGATACCAAGGCTTGACAATTGAGCAATTCTGATCAGAAATCATTCTCACACTTCACTGTCTTCTTTGGCTCGTTCTTCCAGCTTATTTGCGAGTACGATGCCCTCTGCAGACGCGTGCAAGGTGAGGTCGGATCAAAACAAGAGGCCGCTTGGTTGAACGCGGTGGTCAATGCGCTGAGCCCAATGGTCGGCGGCCGAGTTTGGCAAATGCTCACAAAGTCGCCCATGGTCGAGGACCCAGCCATGATGA
>SNOT_14611:::S.nodorum.fa
GCGCATTTTGCTTTCGAGTTTCCAAGTTCATGGCGCGGTTTCATCATGGGTCTTTTCTTTTTCAATGATAATGGGAGTCGGTCTGGGTCTGGGTTCATGGCTTTCCACGGGGTTTATACCAGAGCTGTATATTAGCTGGTCGCATCGAACGACCACTGGCTCATGAGCTGAATCGAGCGATATCACTTCAACAAGACCATTTGACCTGTGAAGATTTTTTCATATTGATGACTTCTAGCATGGCGAGGTTGCGCGGCAATTGGCAACGATTTTGGGCGTTCGCGCTTACTCGCCAACGGCGTCTGGCGGGCCGCAACGATAGGTGCACGATGCCATGGCTACCCCAACCACTGGGCGTTAGAAACGGGCGCTGCTGGTCAAGGACGGAACTCAGATGCCGCTTGCATATTACACAAATGGCTGCTCTTTTGACTTGTACGCGCGGAGCTGTTTGGGGGCAAAGCAAACTACGGCGATGGCAGAATGTAGTCGACATTTGG
>PTRT_03280:::P.tritici-repentis.fa
GCGCGCTTTGCTTTTGAGTTTCTTTTTCACACGGCGTGGTTACTTGATGGGTCTTTTTCATCTGCAATGATAATGGGAGTCGGTCTGGGTTTTGGGTTCTCGGCTTTTTACGGGATTTATACCAGAGCTGTATATTAGCTGGTCGCATTCGATGACCGCGGGCTCATGAGCTGAATCGAGCATATCAACTTCATCATTGTCTCTTGTCTTTGTGATTTTCTTTTATCAGTCTTGCTTCACCGTCTTTTCTTCCACTTTGCCGTTTTCGACCCACGTTCCAAGGCGCGCCTCCCCGCATTCATCTACCGGTCCTAGCGGCATGTCGACCACGACTCGTAGTCACATGACAACGGTTATGCGTCTCAACATTCAACGCGCCCAACGCCGTCGAGCCGCTACTCGGAATTCGCGCAACACCAGAAACAAAGATAGAGTTAGGCGCCATCGGTGGGCGCAGACGAAGATAGCGGATGAGAAATATGGAGGATTTGGAGGATTTG
>BC1T_11316:::B.cinerea.fa
ATTTTTGTTTCTGGGTTGTTGGCTTGAGATGGTCTGCTTTTATGATAATGGGGTGTCGTATGGGTATGGGTTTATGGTTATTTTTTCGCGTTCCGGTTGTACATTAAAATCCATGGCAATGGATTAGGATTGCTTTCTGAATCAATCTTATGAATGAAAAATCCGAATGATCATTCTTCATTATTTTCCAGAATACTTTAGTTCCCTCCTTGATCGGTGCAATGAAACATGAATATTAAACAGGGAGTTGGATCTTGGACGCGAGACGCGTTTGTTTGTTTTGGATTTTTTCGAATGTGGGATGAAGCTTCTATGTTCCAATCATTTGACGGCCGCTTTCCTAATTTTTGTCTCCTAGCTTCCACCTTAGTATTCTAATGATGTTTCTTGATTCTTATATATCGCCTGCAACGTGCCTGTTGCTTGAATTTATGCTCATTCAATTCCAATCATATCGGACTAAACAAAAATCACTAGAGAAAGATGCGTTCAGATTCTCT
>SS1T_10959:::S.sclerotiorum.fa
ATTTTCGTTTCTGGGTTGTCGGCTTGAGATGGTCTGCTTTTATGATAATGGGGTGTCGTATGGGTTTGGGTTTATGGTTACTTTTTTCGCGTTCCGGTTGTACATTAAAATCCATGGCAATGGATTAGGATTGCTTTCTGAATCAATCTTATGAATGAAATCCGAATGATCATTCTTCATAAGCTTCCAAAATACTTTACTTCGTTCTTCACTCGTGCAATAAAATATGGGGTTCGAACGTGGGGATCTAAAACGCGGGACGCGTCTGTTTGTTTTGAATTTCCCGAGAATATGGAAGAGCTTCGCCGTCTTGACTTCTGTTCCAACGTTCGACTTCCAACCTTGCAATTTGATTGTAACTCCCATTGGTTTTTTGGGAAGGTTTTCTTTTTCCCCCAATTTTGCACAACAAACGCGATTTCACGGGCTTTTCAGATCGTGCCTATTTTCCTCAAAAGCCTGGTCGGCCTGCATGAAAAGTCACTCGACGAGGTCACGGT
>NCU02437T0:::N.crassa.fa
AGCCGGAGCTTAGTTTAATTTCTGTTTTCTCTTCCCTTTTTTCTGGTTGGCACGTTGGGTTCATGAAATTGGGGTTCACGGTCTAGGGTCAACGGTTGCTTTTCATCTTTGGGCTGTACATTATCCCCGTCAACGGCGATGGGTCATGAATGCGAATATCTTTTGAGCATCAATCAAAAGTGCCGTTAATATCTCCATGGTTTCAGTCTCACTTTCGTTCATTCGTTGTGACGAGTATGCTCAATAGCTGGCACTACGCCATGCTGAACCGGCTGTAGTCTGCGCTCATGTTCAACAGCTACCCCGCTATTTTGTCTGCCTGGTTCAGATTCCCGCTTCCGAAAGTCATGTACGGGACATACCAAACCCATGAATTCTTTGATGAAAACCAGCTTGAACGTGTCTATTCGTGACCATCTGTATAAAGTAACGATAGACGGTTGGCAACATGCGGTCCAATTTCTCAGAACCTGAGCGGCGGAGGAGCTGTGATCAAGGCC
>164529:::N.discreta.fa
AGCCGGAGCTTAGTTTAATTTCTGTTCTCTCTTCTCTTTTTTCTGGTTGGCACGTTGGGTTCATGAAATTGGGGTTCACGGTCTAGGGTCAACGGTTGCTTTTTCATGTTTGGGCTGTACATTATCCCCGTCAACGGCGATGGGTCATGAATGAGAATATCTTTTGAGCATCAATCAAAAGTGCCGTTAATATCTCCATGATGTTAAACTACATTTTGTTCATTTGTCATGTTGGAAATTCCCAATGACTGTCGCTACGCCATGCTGAACCAGTTATAAGTGCTAGATTCTAGTCTGCGCTCATCCTCAACAGCTATCCCGCCAGTTTGTCCGCCTGGTTTGGGACCCCGGCTTCAAAAAGTTACGTACGGGGCATCTTAGACTCATGGATACCTTGACGTGAACCAGCTTGAACGTGTCTATTCGGTACCATCTGTACATATCAACGATGGACAGTTGGCAACGTACAACCCAAATTCTCAGAACTTCAGCGGCGGAGG
>95713:::N.tetrasperma.fa
AGTCGGAGCTTAGTTTAATTTCTGTTTTCTCTTCCCTTTTTTCTGGTTGGCACGTTGGGTTCATGAAATTGGGGTTCACGGTCTAGGGTCAACGGTTGCTTTTCATGTTTGGGCTGTACATTATCCCCGTCAACGGTGATGGGTCATGAATGCGAATATCTTTTGAGCATCAATCAAAAGTGCCGTTAATATCTCCATGGTTTCAATCTCCCTTTCGTTCACTCATTGTGATGAATATGCTCAATAGCTGTCGCTACGCCATGCTGAATCGGCTGTAAGTGATAGGCTGTAGTCTGCGCTCATGCTCAACAGCTACCCCGCCATTTTGTCTGCCTGGTTCAGATCCCCGCTTCAGAAAGTCATGTACGGGGCATGTTAGACCCATGAATTCTTTGATGAAAACCAGCTTGAACGTGTCTATTCGTGATCATGTGTGTAAAGTAACGATAGACGGTTGGCAACATGCGGTCCGATTTCTCAGAACTTGAGCGGCGGAGGAG
>MGG_03577T0:::M.oryzae.fa
AGCGTGTCTGGCTTTTTGTTTTTCGGTTCTTTGTTTGGGTGTCATGACATTGGGGTCACGGATTCTCGGGTTTTATGGGTTGCGTTCTTTTTACTGCGTTTTGGGTTGTACATTAATTCCCCACGGCAAATGGTCATGATTGAGAGCACTTTCTGAACAATATCCACAGTCGCCGTTTGGCATTTTACTTTAATTTTCTGGTTCCATTCATTCGTGACTTTCTTGGAATATGGTGATCTGATGTGTTTTTTTTTTCGTCTTCGTGTCCTGTTAGCTCGGTGCTTGGTGCCTGGCTGGTCGATGCATCCGTCCTCCGCTATGTGTGTTTTTGTGGGCTTCATCAATGGCTAGGTTCAAAGGACAATCATGTAAGTATTCTGCGCGACTCTGGACGGCCGTGGTATCAAACATGAACGTCACAACCGAAAACGCATATTCACAACGTCCCACAGAAGCTGACGTAGTAGGATCTTGACTTCTATTTGATCACCGAGGCCTAT
>VDBG_09673T0:::V.albo-atrum.fa
TCTTGGTGGTGGTTTTGGCTTTTCTTTCCTGCTGGTCGGCTGCGCTTTGGGTTGTCATGACATCGGGGTCTCGGTTCAGGGTTCAGGGTTGATTTTTCGCGTTTGGGTTGTACAATAATCCCCCACGGCTTTTATGGCCGGCATGGTGATGAATGAGAATACCTTCTGAAGTTCATTACACGATCATTGCTACTTGGTTGCTCCGTAAACTTCTCCCGCCTCGCATGTTTGGGTTATATGTGTTGGGGAAGAGAACGCGAGCGCGTAAACTCGGTTGTCGATTTCGGTTTTACCGCCAGTCTTTCGTGTTCGGCGCCGGTGCGTCGTGTTAGCCACAGTGCCTTACACGATCCTAGCATTTTGCGCCATCGTCGAGACGATTCAGATTAGGAGCGACAATGTCTCCTCCTGACGGATTGTGAGCACCGTTTTCTTGTTTCTGACGGTCTTATATACACTAGTTTTACTACCAAGCTAATCTCCACATCATTAATACCGGT
>VDAG_09414T0:::V.dahliae.fa
TTTTGGCGGCGGTTTTGGCTTTTCTTTCCTGCTGGTCGGCTGCGCTTTGGGTTGTCATGACATCGGGGTCTCGGTTCAGGGTTCGGGGTTGATTTTTCGCGTTTGGGTTGTACAATAATCCCCCACGGCTTTTATGGCCGGCATGGTGATGAATAAGAATACCTTCTGAAGTTCATTACACGTTCATTGCACCTTGGTCGTTACGTATTCTTCGCGCATATTGCACGTGTTTGGTGTAGTTGTTTGGTAAGAAGACGCTGGTATACTTCAACTCGGTTGTCCGGTCCTTGGTCCGGGTTTACTGCCAGTCTTTCGTGGTTCGACGTAGGTCTGTTATATTTACACGGGGCCTACCAGACCCATCATGTCGCGGCATCGTCAAGACGATTAGAATCATGGAGCGAAAAGGTCTCCTTTTGACGGATTTCGAACATCGCTTTTTTCTTCCTGGCGGTCTTATATACACTGCTTTCACTATAAAGCTATTCTCCACATCGATA
>215760:::T.virens.fa
TTTTTCCGTTGGTCGTTTGTGCTTTCTTTCGAGGTCGTTTTGGTTGTCATAAAGGGGTCAAGGGATAAGGTTTACGGTTGCTTTTGTACGTCTGGGTTGTACATTAATCCCCCACGGCTATGATCATGAATCAATTAGGGTTTTTTTCAAATGCACTTCGTTAAAACGTTTACCATTCGGATTGGTCTCTTCAGCCGCAAGTGATGTGTATTGATATGGAATCATGGTTAATCAACAAAAAAAAAAAAAAAAAAAAAAAAAGATATCCTTTTTGATTTGAAACATCGTCTAGTTCGAGCACTGTTCCAAATGTGACATTTCTCTCTTATATTTTCCCTTATATTTTGTCAAGCATTTAACTTGCAAATGCAATGATAATTCAATCGTAATTTGCGTCTGTTTGATGTATGCAATGTTTGATGTTTTTATATGCGTATTTCTCGACTTGTAGCTCTATTGCGCCTCTTTTGCTTTAGCTGTTAGCTCCCCCCACTAGCATC
>59698:::N.haematococca.fa
GCGGGTCGTTGGTTTGTGTTTTCTTGCGATGGTGGGTTGTTTGGGTCGTCATGACAAAGGGGTCACGGTTCAGGGTTCACACGGTTGCTTTTATCACTTTATTCGCGCGTTAGGGTTGTACAATAATCCCCCACGGCATGGTCATGAATAAGAAGACTTCAAAGATCAACCCTGTTTCCCCTGTGGCATCTTGATACTGATAGCGAACTGTACTGCATTTGTAATTCTTCCATCTTAGCGACATGCGATTTGCAACAATGTTTCCGACAACTCATCGGTCTTTCCGGACTCTTCACAACTCTTCGCGTTTCCAGTCTGTTGTAGGGAGGAATGGCCTTTACTCGTTGATATTATTTCGTCTCGGTGTTGCTGGATTGAGCTAGGTTTGGGTATTGGAAATGAACCTTGGTTAGATGTGGCGAAAAGCAAGACCGGCTCTGGTAGAAAATCGATCGATCGTAGATGTCTGCTGAGCTCGGAAATGCGTTTCGGTATCGCGG
>FGSG_11627T0:::F.graminearum.fa
TCGGGTCATTTGGTTCTGTTTTTCCATGCGATGGCAGGTTGTTTCGGTTGTCATGACAAAGGGGTCACGGTTTAAGGGTTTACACGGTTGCTTTTCATCAGTTTATTCGCGCGTTCGGGTTGTACAATAATCCCCCACGGCTATGGTCATGAAATAAGAATACTTCTAAGATCAACTTGTTGCTCAGTGATGTTGAACTGTGCCCAGCCTCTTGCAGTTGTCAGCTTGAACATGTATTAGCCGCTTGATCTGTGTTCTTGGGTTTGAGACAGCACCGCTATGTAAGAACAGCGTGGTGGCAGCTAATTCGCGCACTCAGAAAGTGAATTCTTTCGTTCGATGGATAATTGTTGTAGAATCAAATGCGTAATGCAAATTTGCGGATTTCGTTTTAATCGTGGTGTAGGTGACTAAATTTTGTTTGATTCATGCTACAGTTCCTTCATGTAGGAGATCCATAACCTCTATGTACATATATCTCCTCATGCAACTCAAATAAT
>FOXG_08173T0:::F.oxysporum.fa
ATGGTTCATTTGGTTCTTGTTTTTTCCATGCGATGGCTGGTTGTTTGGGTTGTCATGACAAAGGGGTCACGGTTTAAGGGTTCATACGGTTGTTTTTCATCAGTTTATTCGCGCGTTAGGGTTGTACAATAATCCCCCACGGCTATGGTCATGAAATAAGAATACTTCAAAGATCTACATCATCGCCTCTTGGTCCTGCTGTGAATGTTTTCGCCACTTGATATCATCTTATCTTGCGTGACTATGTCTTGCTCTCGGTGCCCTGAACTTGGCAAGCCGGCTGTTTGCAACTGCCATTTCCTTGTGATCCGCATTCAACTATTGCTTCCAAATAACCATTTGCTTGCGGTGATTAGCTATCCAACATGCACCATCGATAAGATTCCTGGCGCTCGTACGAATAGAGTGTCGGTAATGCTGATTCTTGTGGTTGAACCTCAACCTCGTTCGCACTGATGTGGTACTTGAATGACCAAATTCATTTGATTCATGCTACAGTC
>FVEG_05100T0:::F.verticillioides.fa
ATGGTTCATTTGGTTCTTGTTTTTCCATGCGATGGCTGGTTGTTTGGGTTGTCATGACAAAGGGGTCACGGTTCAAGGGTTCATACGGTTGTTTTTCATCAGTTTATTCGCGCGTTAGGGTTGTACAATAATCCCCCACGGCTATGGTCATGAAATAAGAATACTTCAAAGATCTACATCCTCGCCTCTTAACCCTGCTGTGAACGTATTCACCACTTAAAAACTATCATCCTCTAACTTAGCTTGGACTATGCCTTTCGCTGTCCCGAACTGATAAATACTCGCTGTTTGCAACTGCTATTTCTCAGTGATTTGTGCTCAGCTATCGCTTCCAAATATAAGACATTTGCTTGCAGTGATTAGCCTTCTAACATGCATCATCGATAAGATGCCTGCCGCTCGTAGAGTGTCGGTAAGTGCTGATTCTTGTGGCCAGATGTCGACCTCGTTCGCACTGATACGATACTTGAATGACCAAATTCATTTGATTCATGCTACAG
>SJAG_03942T0:::S.japonicus.fa
GCTCTTAAAAAGCGGATTTGCCCAACGCCCGGCTTTTGAGCTGTGCTCGCTGGTCGTTTTTGGCTGTCTAATCTGGTGTGATTGTTAAACAATCCCCACTGCTAGTCGCGATTTTTGTTTTGTATGTATAGTAATGAACCTAGTTAACAGCATGTTGTTGGTGTTGCAGGTGTAAGCTTTTGTGGGGAATTCAAGTGGATGTGTAGCGAGTGACAAAAGTGCAACGACTTTCACGTCCCCGCAGCGAGTGACCTGTCGCGCGTTTATCTCCACAATCCTGTCACTAAGGAAGGATGTCCACGTTCGTTAACCAGCTTTGCATTCGCTAAACTCTAACTTTAATAAGGTACGCTAAGAGAAAACATTGCGTCATATATGAACAACGTTTCTTTCCTCTTCACATGATGTAATTAAGCTTCTTGGGATTGGCGGACGGGGGCGGGGCAGAGACCGTAGGACGTCTTTTGTTCACACCCTCCGGTAGTATCCGTGAGCGGGAC
>SJAG_05778T0:::S.japonicus.fa
ATGACCAGCTAATGTGCTAAGTACCCTCTCCCCCGTCCGTCTTATGTTTCCTTGAGTATTCTCCTTTGGTTCTTTCTTTCCCGCTCCCTTCCACACCGCAGTGTTATGTTCAGTGGTTAGTCTATGGATTTGAGCCACTGGTAAACCTTGTATCACCCGTTCGTCCTTTCAATCGTTTATCTCGTTTTTCTTTTTTCCTCTTTCATCTAATGCTTGCTTGGTAGTACTTGTTTAATGAGAACAGTCTCTGCATTGTATATACTTAACCGCGATTAACCCAATAACACGATGTTTGCATGGCGGTTTGAAACCATAAAACCGCCACTGAAGCCATCCTTGAACGAAATGCACCTACTAAAACACCATCCGGACTATTTCTTAACCCGTTGCGTGTAGGCTGAACACATTAAAAAAAATCAACACATTTTTCATAAACTGCAAAGACAATGCCTCCGCTCAGCGTCAACCGAACAAGTCGTGGAAGCGTTCCTGCCCAAAGT
>SPOG_04763T0:::S.cryophilus.fa
AACACTGTATCTGTGTTGTAAAAAATCATAGAACATGTTGGAGCTCTAGATGATTATGTATGTATATTAATGAGCATTTCTTTTTTAATATAATTTCCTTTTGTGGGTATATATATAACAGCTTCTAAAATCGTATGCCTTGTGCAAATGTGAAGCAACAAAATTCATCATCCATTGTATATTAGGGGTTTGAATGTAGAAAAGGATTCCAGTAAAAGTACATAAATAGTAAAAATGAAATGGAAATGAAAATGAAAACGGAAACGGAAACGAGATTTGTAACTGAACTTGCAACGTCTGCTAGTTCGTTTTGGAAGTTGGTATAGTGCATGTGGAAGATGTAAATAAACAAATACCTGGAAAAGTCTCATAAAAACCTCATTCTTGAAAACCGGTTTTCAATGACTAAAAATTACTCAAATTTTTATTCTTTCATTTAGAAACTTATTATGAAAAAAATAAATTTGATCGATTCCAGAATGTTTAACGGTTAAACATTA
>SPOG_02638T0:::S.cryophilus.fa
ATAATTTATCCACAAGGTTTATTGGTTTGTTTTGTTTGCCTTCTTGGATGTCTTATTTTGATCCAATTTCCCTCATGGCTATTCCATAGAGGTGTCGTTTTGCAGGGTTTTGCTACGAAGTATTGAGAATACCGAATTCAGACGTATGTCATAAACGAAAGAGGTTTATCTTGTAAAGTTTTCCCGCAAGGTCTGATATCGCTTCATAATAGCCGCCTGTACATTAATGCGTTTACAAATGTAAGCTCTCTTTGAACCTCTACCTCAGAGAGAAGCAATCCCTGGAGCATTTGCATTGTAATCTCAACATTTGTGTAGAATTTCTTCTAATGGTTTTTCCTGTTTATTTTATAGCCTATGACCTGGTGAATGTCTGTCGTCTAGGTGTAATTTGTTTTCTTGTTTATTCATTAATGAAAATATTCATGCCTAATTGTTTGGTTTCTGGAAAATGGAAGTATGGAAATTGTTTATGTAGATTGGAAAGCAGTAAATATTAG
>SOCG_03034T0:::S.octosporus.fa
AAATATCTTACTAAGGTTGTTGGTTTGTTTTTGTTTGCCTTCTTGGATATCTTATTTTGACCCAATTCCCCTGCATGTTGGTCCTATGAGGTGTCACAATGCAAGGTCTTTGCTACGAGGCTTTGAGAATACCGGTTTCAGATGTGTGTGGCAAGCTTAAAGGACGAATGCGTTTTCGCTTGCAAAGTTTTTACGAACATCCGAAATCGATTCATGATAGCCACCTGTACATTAGTGCGTTTACAATCGTAAACTCTCTTTGAACCTCTATTTCAGTGAGAAGCGATCCTTGGAACATTTGCATTGTAATTTGAACATTTGTGTAGAGTTTCTTCTAATGGTTTTTCCTGTTTTTATTTTATAGCCTATGGCTTGGTCAGTTTTATTTGTCTAGGTGTAATTGTTTCTTGTTTAGTCGTTAATGAAAATATTCATGTCGAACTTTTGGTTTTGAAAATACTATATGTGTAAGAAAAATAGTAGATTAAAAAATTTGACTA
>SOCG_04026T0:::S.octosporus.fa
GAAGACATGTGTGTTACAAAAGTCATGGAATACGTTGGGTTAAGATGATTATGTATGTATATTAATGAGCATTTATTTTCTAATATAATTTCCTTTTGAGGTATATATGTTATCGTAGGTTTTTTTTTGTCGTATTTCAATCTGTACTTGTAGTATTTGTTTGTGCAAAGAAGTCAACCATAGAGGGTTTTTATCAAATGCTGTATTGACACGATTGTAAATAAGAAACCAAGAGGACTTGGTTTTTCTTTTTCTATATTTTTATTTTTATTTTTTGGAATAGGAAAGAGAAAGTTTAGAGTCATATTTGGGAAGATTGAACAAGGATAAATAAAAAAAGTAAGCACTACGGATGGTTGTGATTTTGTTGCGAGTAGTTTAGTTGTATGATAAATGATGGGTGGATTTATAGGCAATTTTACCATTTCTTTTATATATATATATTTATTCTTTTTGTATATTTCATAAAAAAACAAAAAAAATTGTAGAGAGTGTGTTTC
>SPAC19G12.06c_T0:::S.pombe.fa
ACTCTTAAATGAATGATAAATTGTATATTAAGATTATTTGTCGTTTATACTTAACTATTATTATACCACACTAATTGCTTGAACTGTTGGTTTCGTGACTTAATTCGTTCACACCTTTTTTTACGCAATTTCTCTATCAGAAATTTAGTTTTATCATTATATCAGTGATACAGAAACAAGTGCATTATTCGGTTGAGAAACTTTTTCATATGACTCATAATTCTTACGTTTTTATTTGGTTACATACTCTGTTTCAAGCTTAGTTGTTTGTACAGTACATTATTCGAGTTTGAATGATTGTTAGGTTTCCTGATGGTTGATTGACGCTTTCTTTTCTCGTTTGATGAACTTTCCGTGTTTTCCTCTTCCCTTTATTATACATTTCCTTTTTCAGCTTCCTTTGTATAGGCATAATTTGTTTATTATAGGTTTATTTTAATGAAAGAACTATTGGTTCAATATTCGCTAAACTTTTTGAGGTGCTTGTAGCATGTAATTAC
>SPCC622.08c_T0:::S.pombe.fa
AGTCAGTCGTCAAGTAAAACATTTTGAAAGAGGATGAAGGGAAAGACATTGAAAAGTTGTAAAGGACCTTTCTTTTTTTACAACCCCGCAATACTTTTTTTGGTTGTTTCTCGCTTCTAAACCATGTTTGGTTCTTTTTCCTTTTGAACTTTTTGCGTCTTTCTTTTTCTTTGCTGTTATTGTTTTCGTTATGCCTGAACTTTAAGGATGTTTTAGATGCAGCCAAGTCATTCTCTACTAGTTACTTTTACTAGTACTTGAAGGGCTTTTGCACAAGTAATTCCTACTTGAACTGGCTCCTTTGGTTTTTTTTATTTCTTTTTTATTCTCCCTTAATTATAATATTGTATAGTAATGAGTATATTTTTCAAAATCCTATATGAGAGTATGTATCAAATGAATAAATAGATTGTAGAGTGGAGATGAACAGATTGATGAAAGGAGTGTCATTAAACATTGAATCGAGCAGTACATGCAAAAGAATAGTACTTAATTTTTTT
>CNAG_06747T0:::C.neoformans.fa
GGGGGGTTTCTTGTAGTGTTAGCTTTTTATACTTCGTTTTCGCTATACTTCTTTGACTCTGCGACGATGCAGTGATGTTCCACATACTTCATTTTATGCTCTAGCTATCTTGATGGCCCAGTATGCCCATGTTTCTAGCTTCTTCTTGCGATCATCCCAATCTTTGTATACCCTTATCCCCTAGGCTCTACCGATGAACAGCGAAGGCTGATGCGCGACTGATAGCACCAATTCGTCGCACTGTGTGAAGAACGACAAGCATGGAGATTTTCTCGAACGCTTACGCGTTCACTCGGTGTCCCCAATGCTTTTTTTATGGATTCTTTTGACTTCAGACAGTTGGGGATGCTGCCGACTTCCTTACACAGAGCTTTCGTAAGCTGCTTGCGCGATATTGACAAAAAAACTGAAGTGGCGCCTGACGGCAAGAGATGTCACCGAAACGCAAGCTGCAATCGTGACACAGCTCTTCTTTCTTCTAACGGAGCTTTCATTTCCTA
>LACBIDRAFT_185105:::L.bicolor.fa
GAGACGCTTGTATTGCTGTTTCTTATCGAGTATATATTTTTCATGATCGGCGTTGTTTCCAGTACCATCACTGTATTTCTATCTCTTGTAGTAGTAATTCAGCGTCCTACAATGTTGTTTGTTCGAGTTATTTTTGCAAGCAGTTATACTGCAGTCCTTCCGCTTCTTGGCGTGTCTTGGCCTCCCTCATCATAGACGCTGCTTCAACATGCGATGGTTGGCACCACTTGACAGGCGGGAAATCACTCTCATTCTTTTTTCTTTATGCACCTATTTCCTGGCCTTTAACTTTGAAACTTCTTTACGACTTCTGGGAATTGATCCTCTGGCAAGCCAGGGAGCCTTCTTTCGAAAAATTGGTCTTGGTAAGACCAAACTCATAGGAAACGACGGACGGAAACCTCAAGGATGGAGAGATGCTCTCGAAACCGAAATTTTTGGTGACTGGCGTTGGGACGAGAATCATATTGCTGGTGACGGCGAGGAGAGGAGCCAATCAA
>LACBIDRAFT_190640:::L.bicolor.fa
ACTACCGGGTTGCGTTTTCCTATCTATTTTTTCATCTTATTCTGTACACTGTTTGTATCATTAGCTATATCTTATGATCGGCTTACTTTGACTATGGGTTCTGCGGCAAGACGACATCAACCTTCCGTGAGGAGAGACTCGAGACGCTGGAATGTAGTACGTGATGAACCGATACAGGCTAATGATCCCACCCTTCACTTTCAAGGAAACTTACAGTGGGGCGGTAAGACATGATATCGCAAATACTGGGGACACGCGTCATATCTAGGTTCCAGGCTCTTCAGAACGCGGGGAAGCGGGAAGGAGCAATGTGACTTCGGCGGGCATGGTCGGTGAGCTTTAACTTTTTTGTGAACAGATGCTAAATCGGATCCACATCTAGAGGGAAGCCCACCCAAGTCAATTCTTTGACGTCACTGGTCAACGCAAACATGCATTTGGCCTGTGATCAGATCAGGAAAGGCGCAACCAACTGGCGGAGATCGTCCTCATATTCTCAT
>LACBIDRAFT_192658:::L.bicolor.fa
GGCTCTTTGGTCGTTCACCTTTTGTAATCTTTCTGTAGTCTTTGGTTTATCGCATTGTATTATTTCTGCCATTTTATAATTATTAGCATGAATTTCCGTTGTCGTGATGCAATGACTTTAGCCTTATATGGTCATTGACCGACAGAAGGTTATGTATGACATGAGATATAACTCTACAACTCAACCATAACGAATGCCCCATCGCAGGGCGCTAGGAGGCAGTCTAATGTCTTCGACAATCACACCCACATTTACCGCCCCGCCATCAGACTCTCCATCGCCGACGAACGGCGGCAACAGTGGTGGAGGTAGCAGCATGCAACGCGGCGCAAATTACTTTTTCGGCTTCCTTATCACCTTCGTCGTACTCCTCCTCTTATTTATCGGTTGTGGAATTGGCTCAAGGCGGAGGTTCGCGCGGAGGCGGGCACTGTTCTTGGCAACGTTGGATCCGCAGTGTATGCCGAAAGAGATGTTGCCGCCCAGGCCATCGTTCTTCG
>UM01504:::U.maydis.fa
GCGTTTCAACTCTGAACGTATCGTTTACGATCCTCTGCATCTTCCACTGTACTACCATTTCTCACATGCCTCTGGATGCATCGCTCTAGAGGTTATGTCGATAGATTTTGCAGTTTGTCTGCTTCTCTGTCTCCACTCTCTTGCTCCCCACATCCCCTTGTCGTGTTTCTTCTCGTACTTTTCTCTTCTTTGTGTTCATCCTTGTACTTCTACTACCACCATGGGCTCGGCGGTCAGAACAGGGCTCCGCCAGCTACGCAACACCAGGCATCATACCAACCTGTTTCTCCATTTTGTGTGAGCATGTGTGCTCTTCTCTGTTCTGAAAGTACAAATTCCCTATTTGTCGCAATCTGCGCCTTGAACCTGACCGAAGTGGCCTGGCCATGTGCGGCTTGCGATATCTTAGATCCCGTGGTTACGATGTTCTGTCCCTTATATTGACTGACTGCGTCTTGGCAGGTCGATGATGCAAACGCGGCGAAAGTGAGGAAGGATCG
>RO3T_08122:::R.oryzae.fa
ATTCATCAACAACATTCAAATAGCATCTTATAAAATTTGATATCCACTTCTCCCACCAAAAAATACTACTATACGCAACACGCCTACTTTTTGTATAAAAAATTAAAGCTAGCGAACAAAAAAGGGAGATTTATAAAACATCCTTTTTTTGGGTTTTATTGTAAATAAAAATTCATTTTTCAACAGTGAATAGAATTTATTTTTTTGCATTTTTATATTTCTGTCACATTGCCAAGATTGTATTTAAAGCCAAGGTCTATAAAAGATTTTGTTGGTAAATAATACAAGATAATCAGTAGGTGATTAGTATCAAGACCAAAAAATAATGTTAGTATATTAATCCTTTACGCTTGTTTTTTCATTATAAATACATGAAAGATTATACCATGCGGCTGGTAAATTTTGTTCGTTCTGAAAAAAATAAGTAGCGATTTCCGAGAGACAAATGGCGCTACCTGAATAATATATGACAATTTACTAGCAAATGATTCTCGCTTTTA
>RO3T_08213:::R.oryzae.fa
ATTGCATAACTACAACTAAAACAACAATCTTGGAGCTCCTTTAATATATATACACATATATATTCACTTATTCATTCATGATTTGTATTCCTCTTTTCAAGCCCTTTTATTTACCTTCTAAATACCATTTTATTCCTTTATCATTAAAAGTGCTTTGTACAAACAAAATTTTTGACTTTATAATTGTTTCTAAACATGTCATATTTAGTATTAATTTGGAAGGAATAGCTATCGGAATTTAAAGTAAAACGCATTTGGGAATACTAACAGGATGTTCCTATTCCAATCCTTGTTACCTCAACTTACCACATCCTTGGTTCTCCTTTCAGGAATGTCGTATTTGTGTCTGATTCTATTGTAACCATACTTTAAATTAGCAAAATAATAACAATTATAAATTCAGAAGTTAGAATGAATAAGACTTCAAAAACGAAAGCCAAGAATTAAACACAAAAGAAAAAGACTACGCCTTAACCACTAGTCCGATTTACTATCTACAA
>RO3T_08221:::R.oryzae.fa
ACATCATTATGAAGATACATTTTTTTTTCTACATCTATTTTTTGTACATATTTAGTAGTTTATCATACAAATGAAAATATATTCCACCTTATTAAAAAAAACCTAATAATCGTCCCTTATAAATCATTTTGTGTTGTAAAAAGTTTTTTCTATTAAATAAGTAAAGTGAAAGATATTAATGAATATTTCGAAGCAACAGTTTTATTAAGCATACTTTATATTATTCATTTTCAGTTATTTGAATAATTTTGTTCTTCTTCAGATTAAATCGAACTCCTTTCCTTGTATTAACAACCACATTGTTTTCAATTTCCTTTTTCCTTTCGCCACTCATCAACTTTTTCCTCAGCAAAGACCTTGCTTGACGTGCCTCCCTTTCCTCTCTTACTCTCCATATCTTTATTTGATAAGCTCGCTTTGCTTGTTGTGCTCTTTTTTCAGCCAAAGTAAATTGTTTTCTCAAGGGCTCTTCCTCTTCGTCATTTGGTTGCTTTTGTACA
>RO3T_16445:::R.oryzae.fa
ATTGTTATAACATTCAAATAGCATTTATATTTTATAAAATTTGATATCCCTTCCCAAAAAATGATCTTTGCGCTTATTTATGTATAAAAATTTTTACAGCTTACACCAAAAAAGAAAGAAGAAGGATTTGTAAAATTCTATTTTTTATTTTTTATCATTTGGGCTTTTATTGTAAATAAAATTTTCATTTTAAAACAGTGAACTTCAATTGTGAATGGGATAAAGAGGCTGATCGAAGTTTCGTGAAAGATACAAATAGGACAAATCAGTCAATATCTGAAACCGAATCTATTTCACACTACGTAAAACAATCTGGAGATTTAGGATTTTTAGAATACACAGTCATATTAGGAAACGAAAAATATGAGCCTTTCAGCTAAACTATAACTTCAAAAATAGGTTAAACATGTTAATATCCATTTGACGCAAAAGAGTTGACTTAAAATATAGTCTAAAGTAATTCCAAGGCAGTGCTCTAAAGTATTTGTTTGCCTCTATTT
>AMAG_01148T0:::A.macrogynus.fa
GCGACCAAGCCAAGCTCGACGCCGTCGTTTGACTTTCCTGTCGTTATTTGTTCTTTGGATTGTTATTTTCCTTGCCTCTTTTCAATGGCTTTTCTCAAAGCCACAATTGCGTGGGCTGCCCCAATATACGCCTCGACCGTGTTGTGAACAAATCTTCTCTTGGCCTCGTCGTCTGCGCTTGGTGCCTTCTGGGAGTCGTCGGTCGTGGTGCTGATGGTGATGGAGCGTCTTTAGGGGCATCAGTCTGAACTCGCTGTGTCGGGCATGCCGTTCTCTTGGCCCTCAACTTTGCCGTCGTCCCACTCCGTCCCGGCAGAATGGCGACGACTCGCGTCGGTTCCGTCGCGTGAGTCCAACTGCACGATGCGTATATATAGGATGGGAGAACAAGCAGAAACAAGCGGTAACGAAAAACGACAAGACAAACGACAAAAGAAATTTCCCCAACCCTTGACTCAAATCGTGCGTGCGCGACCCGCCGCCGGCACGAGCGACCGACG
>AMAG_05331T0:::A.macrogynus.fa
GTGCTACCAAGCCAAGCCCGTCGCCGTCGTTGTTTGATTTTCCGTCGTCGTCGTCGTCGTCGTCGTCGTCGTCGTCGTCTGTTCTTTGGATTGTTATTTCCCCTTGCCTCTTTTCAATGGCTTTTCTCAAAGCCACAATTGCGTGGGCTGCCACAATATAGCGCCTCGACCGTGTTGTGAACAAATCTTGTCGTCTCTCGTCAGTCTGTTTGTGTTGCTTGCCGGTCGTCGGTCGTGGTGGCGGTGCAACGATGTGGGAGCAATATCCTATGTATGTATTGTTGGCACCAGCTGTGGCGCATGATGCCGGTTCACGGTCTCGTTTCGCAAACCATCGCCACCATCGCTCGTCCTGACCTTGAGAGCCGCCAACGACCCGCGATGGTCCCAGCAATCGAGACAATCCAACCGTCACACTTTCATGTCAGTGCACTTGTTGCCTTCTGGCCGCGCTGTCCGTCGTGGTGAGGGAACCGGCTGGTTGCAGCGTCGAGATTGCC
>BDET_00710:::B.dendrobatidis.fa
ATGATTTCCTAATGAATTATTCGACCTATTTCCCACCTGGCAATCTCTTCATCTGTACACAATAAACCAACCAGTAAATCTTTTCAGCTTTATTCATTTACAGTCGTATTCATGTAAAACGACACTTTTCTGTATTGATCTTGCAGACTTTGTCTATTTGCTTCGGAATAAATAATCGTTACATAATCGTCATTGAATGTTGATTATTTCTTTTATTGAAACTATCCTAATATCAGATACATTTGTGATCTAGTTCAACATATCTTGGGAATGCAGCTATACATGCTAATCATGCAGTGTTTAGAGAAAAAGAAGCGACACATTCAATCAGACTGGCAGTTTATCAAATGTTTTATTATAAATTCATTGTTTAGGGACTGACCAGTAATTAAAGGGTGCAGTCTCCAAATGCAGATCTGTGTCAAAATTCTGCCATTTGACAGTTTGCTATTGAATGCACTTTACTGGTAATATGCTTCTCAAGGTGTTGGGACTGGTTT
>BDET_00913:::B.dendrobatidis.fa
GCGACATTGCCTATATCTACATAGCATACACACACATTCTGATCTATTGAAAATATCGACTTGACAGCACCAGTGATTTTAAGATTACTTTTATTTCTATGAGTGCTTATTAGCACTTGAATAAAAACACAATCAAGTTTCATTGGTTTGTAACTGAGTTGGTGGTTAGCAAGCGATCCATTTGATGGCAAATTGTAATTGGATCGACTATTTTCACAGCCGCATTCATGTGAGCGGAATATTTGTATTTTGCAGCGATTGCTTTGTAATAGTGGTTGAATATTTGATTTCCTACTAGGACAATAAAGAACCTTTAGTGTCCAGACACATCTATTGTATAACGCACATAATCAGATTCTACTTGTATTCTAAAATCTCATACATCCGCGTTTCTAGTTCAAGAAAGCAACAGTTGTTTCCATGCTAATGTCATGAGTTTAAATGAGAGAGAATTAAACAAGTGTGTAATGGACTGTAATGCAAACGTTTGTTTCGTTATA
>SPPG_01096T0:::S.punctatus.fa
GCTGTCGGAAAGCCAAGGTGTTTTTGAACACCCGAGTTTTGTATATATGTAGTATGGGTGCCGCCCAAATATGTCTATAAGGAGCTACGCTATCAGCCATTTGCTTGACCCTCTTTCGGCGTGACGATTTGAATGTGTTATGATACTTTTGATGATGCTCTTGAGTATCCTTCTTTCTGCCATCTCAGTCCAGTCCTAATAATCATGACAATCTGCATAAAAGGCCGTATGCTGGAGCAGTTAAAACAGTTTGAGCAGCCAGATTATGCTGGAATGCATTCACGTGAGCACGGATGTTGCCATGGAAGATACAACTGTGTTCAACTGCCCTCTCTACCAAATGTCCATCGTATGCGACTGATTCCGCGCAAACATGGCAGAGACATTACCTCCGCCAAGCGCGGCAGAGCGGAAGAAGGCGCAAGACGAGGCATTTCGGTTAACGGAACTGGTTGGTGAAATGTCTAATAGTATGCAACTTTTCGGTTTGAACTAACGCA
>SPPG_02344T0:::S.punctatus.fa
ACACCTACTTACACACGCATACACCCTTCATCGGTCAAGACCGATCTTTGATTTTAAAAAACGAAATCAGAGCTTTTCAGCTCTACTTTTTTAGTGTAGATATTTTTGTAAAGGTGCACCTTGGTTTAAATATTGAAGATTTGGCCTTTGTTTCCCCATTGAAGTAACGTTTTTGTTTTTGTTTTTGTTCCGTCGCTTGCAACTGGCACTGCAAATGACTTGAACTGCATTGGGCACATGACTTTTGTCGCGTGTCATCAGCGTGCCTTTAGCCAAAGCTCTACCACAGGCCTCCGCCTACTTGTAGAGCAAGTTACTTTTTCTCCCATTCAAGTTTCTTAATTACAGCAATACCAGAGGGCCTGAGAGCTCTACAAGTTGTAGGCCGCCTCATGGCATATCAGGGAGAGACTGCTGACTATGTAGGTGGTCTGCAGTCCACACCATTTACGTATGAACCGCCTTTTCTCCCCGACGACGACGACGAGGATTCCGACTCG
>SPPG_08009T0:::S.punctatus.fa
ATGTGACTGTGCCTGACAGTGACTTAAAATCATCTTTTGTCTCACAAGATTTCAAAACCTTTTGAATTGACTTTTCAACAAGCCTTTGCAACTTATAAACACCCCATTTCACATCATTTCACAGTTCAAATCCCAATCAATCCGCAGCTCCATGGCAGACGAAGTAGACTATGAAGCGCTACCTACAACCTCCGTCGCAACCAACATGCTGGCAGGAGCACTGGCGGGTATCACAGAGCACACTGTCATGTATCCGCTCGATAGTGTGAAGGTCGGTACCGAGCACTGACACAAAATCCCGCAGTCTGCGGCATATCAACACTCACAGTTTTTGTTTGGAGTAGACCCGAATGCAAGTTCTATCACCAAGTCCACAAGCCATATATAGCGGTGTCGCCAATGCACTCTCTCGCATCACAACAGCTGAGGGGTTTGCTACCCTGTGGCGAGGAGTAAACTCTGTTATCGTTGGTGCAGGACCAGCACACGCCTTGTATTTT
>140435:::C.caseinolytica.fa
TTTGGGTGACTATCTAGGTTTGTACAGTAGCTGATGAACTTGAAATGAAAAACTACCCGTAGTTTCTATCGTACTCTGGTAACTGATAACCTAACCTATTGGTGTCCTATAATGCTATATAATATCGCTTAAGCTGTAGTATACTCATTTATGGTCCAATGCATGCCTTGATGGTGACCCCTGCTGGTCGCAGATTCAACTGCGGCCAAAGAATCGATTATGTGCGGTCGATCCTATATCCGCGATGGACAAGATCGCATTGAAGAGATAATTCGCTAGCAGAAAGTATTGCTATATAACAAACGTGTAATGTAATATATAGGTCATATATTGAGCATAGTAACGCCTGATTTTTCTATTTCATTTACACTGGATTGTATAGTGATATTTGCCTCTTCTTCCCAATTTACCAGAAAGGTTAGACCTAGGTACCCAAGGGCTACTACAAGTTTAAGAATGCGGTCTCGCTGTACGTTAAAATCCAACTGCTTGTAGGGTAG
>MVEG_06987T0:::M.verticillata.fa
ATTTGTCTTTTGTAGTTCCAACAACAGAAGCAACAACAACACATCCTCCGCAAAAAACAACAAAATCCTTTCACCATTTGTACCGAATAGTTTCGCTCTTGTATTACTAAACAACAAAGTGGCACACTTTTTTTTCGCTCGTTTCCACCTTGTACATAATAAAAATCATTGAATAGAACTTCTTACGCGTTGCAACGGCCTGTTTTGTGGTGTGGTGTATTTTTTTTTTTTTTTAATTTCTATGCCTCGTCCGAGGCTAGATCTCAATTCAGACAGGGTCCTCATCACTGCTGTTAGGATGGGTTGAACTAAGATCATACAAATGTCGAATTTGGTAGATCAGCGGAGATATGTTGGTGAGGGGATGACGTTGCAATTAAAGTCATGTGACTCTCTGATGTGGGAGCACACTGAAAAACGCGTTTTGGGTTTCTTCTCCCCCTTCTCCGTCCACCAAACTCTTTTTTTTGTCATTCTTTCCCACCTCCAATTACATCTTT
>MVEG_09729T0:::M.verticillata.fa
AGAAAAAATCAGGATCCACCAACACGACCTTCTGTCAGGAACCTTTTTCTTTTTCTTTCAATGCTTGGGCTAGGATCTCCGCTCTTGGAGCTTCAAGTCTGAAGCCATCTCTTTGTTTCAATATGCTTTCTTTTTTCTTTTGCACACCCTGTACCCATACCTTTAAAAATCGCTTCACGCTTTCCTTTTTTTTTCTTTTTTTCATTCAAAGTACTTGTTGCATCTTCCCTTCTAGTCTTTTGTTCAGTAACAATCGACCAAGTCCTTTTCAACAATTTGCTCCGTCCACAATTTGTAAATAACACTAATAAAACTTCACAATGACGTTTGAAAAAAAACCCCCCTTCATGATATGATATAATAATGTCTTTACATGTACAAGGATCAGGAGCTGATGAGTTTTTGAAGCATCCTTAGCGATCACTTTTCTGATCAAGCTCATTAAGCTATTTGAACCAAGCGAACTATAGAGGCAAAAGCACTTTTATCTTTTTTAAGCA
>412754:::A.immersus.fa
ATGGTTTCAATTTATTGAAATCATCTACTTCATTGGGTTGTTTAGAGAGAGTTTGTGCCTTTTTTAACAAGCGGGGTTGGGTGTTTATCAATTTTTCTTTAAATTGGGGATCATAAAAGATTTACTGGGTTCATCATGATTGTTTAATGCTCTCACTACCATCACGATTGGAATCTAGTTTCTCTTCCTTTTTCGCTTTATTACTCGCTTTTTTTTACCTATTATTTCCCTTTTCCTTATTCCTCTTCTAGTTTGGTTTTTCATCATCGCTTTTTCGGTTGTTTATTGCGTGTTATGGGTCTGCTGGGTTGCTTTTTATCGTTCGGTATTTAAACAAGGTTCATGTTTTGTACCATATCTCTGGGTGTCTCTGGCGTGGTGGTGGATAGTCATAATACACACTGGCATTCCAAATGATATCAAAGTAATACTTCAACCTGTTTCTTTTCGGCAGTGAATGTGGATCCGCTTATACGAGGTGTATATGATAGACTATAGAA
>PCON_05921:::P.confluens.fa
AGACTTCCTTCGAAGTAACGTTGTTGGGAGTTTTTCTTATTTTTGTTTCGTCACGGTTTCTTCGGGTTTCATTTTAACGCAACAAACTGGTTGGTGAATCGCGGCTCTGCTTTTTCGGTAATCTTTTTGTTTTCCGGATGATGAATTAAATGCGGTTTTCTTCTCTGGTTGGGGTTTCGGTTCATTTTCACATTACTGTTTTGTTTTGGCTACATCTCTGTATTATAACTCCTTGGGAAATATCCTCCGAAAAAAATCGGGATTTCTCATCATGCATCTACTTTTTTCATGCACTCGGAAAAGCAATGCCTATTTACTTGCAATATGAGATTCGAAAGTCATTCAAAGTTTTATTTTTTTGTTTTGGATTGAAGATGCATTATTCGATACCTGATTGGAGGAAGGAAAAGTTTATTCTTGTCAACTACTTAAGAGCTGTCTTATAATTAACGAATTAATGCTGTCATCGGATCGATCTTGCCTCGCCTCGCGTATGTGAC
>YBL003C:::S.cerevisiae.fa
GAACTGAGTTGAAAAGAAACAAAGCAAATCAAACATTCTTGTCATTTGGGGTTTTAAAGTAGGTCATATGAGGAAGACTGGTATGTCTTTTATCTAACAGTTTTATAAATAGCGTCGTTTTATTAAAGACAGTGTATAGTATTACTATTAATAAAGAAAATAAAAAACGTATCAAGTTTACGGTTTTACTTACGGAAATGCTAACGTACTACAGCTTTGACGTTATAACTTGGATTTTTTATTCATTAGTATACATGTTATAAAGATATATTACAGCTAGGCTCTCTTTCTTTTGTTACGTCTTTGATAATACCCATTTTCATCCTTTTCATGCTTTCTCTTTTCCCTCGATCTCGCATGCTTTCTCAACTTTTTATCAGCAGAAATTTGTGGAGCGTTAACAGCCAGAATTGCCCTTTTAGATCTCCTTTCCTTTCTTCTTTCTAATACGGTCTGTTTGACAGCAGTGTATATTTTTGTAAAATCGGATACTTGCAATT
>SCRT_02966:::S.cerevisiaeRM11-1a.fa
GAACTGAGTTGAAAAGAAACAAAGCAAATCAAACATTCTTGTCATTTGGGGTTTTAAAGTAGGTCATATGAGGAAGACTGGTATGTCTTTTATCTAACAGTTTTATAAATAGCGTCGTTTTATTAAAGACAGTGTATAGTATTACTATTAATAAAGAAAATAAAAAACGTATCAAGTTTACGGTTTTACTTACGGAAATGCTAACGTACTACAGCTTTGACGTTATAACTTGGATTTTTTATTCATTAGTATACATGTTATAAAGATATATTACAGCTAGACTCTCTTTCTTTTGTTACGTCTTTGATAATACCCATTTTCATCCTTTTCATGCTTTCTCTTTTCCCTCGATCTCGCATGCTTTCTCAACTTTTTATCAGCAGAAATTTGTGGAGCGTTAACAGCCAGAATTGCCCTTTTAGATCTCCTTTCCTTTCTTCTTTCTAATACGGTCTGTTTGACAGCAGTGTATATTTTTGTAAAATCGGATACTTGCAATT
>spar_194-g11.1:::S.paradoxus.fa
GAATTGAGTTGAAAGAAAACAAAGCAAATCAAACATTCTTGTCATTTGGGGTTTTAAAGTAGTCATATGAGGAAGACTGGTGTCTTCTATCTAACAGTTTTATAAATAGCGTCGTTTATTAGAGACAGTGTATAGTATTACTATTAATAAAAAAAGATAAAATTGTATTAAGCAATCTGGGGCTTTTACTTATAGGAAAGGCGACGTACTACCAGCTTTGGTATTAACTTAAATTTTTAATTTATTAATGTACACGTTATAAAAATTATTCTAGCTAGACCCTCTTCCTCTTGTTACGCCTTTGATAGTAGCCATTTTCATCCTTTTCATGCTTTCTCTTTTCTCTGGATCTCGCATGCTTTCTCAACTTTTTATCAGCGGAAATTTGTGGAGCGTTAATGGCCAAAATTGCTCTTTTAGATCTTCTTTCCTTTCTTCTTTCTAATACCGTCTGTTTGACAGCAGTGTATATTTTTGTAAACTCGGATACTGGCAATTTG
>YBL003C_c1586_1357-1755:::S.kudriavzevii.fa
CAATCGTGTTCTAAAAAACAAAGCAAAACAAACATTCTTGACGTTTCGGGGTTTAATGTAGGTCATATGAGAAAGACTGGTGTCTTTTTTCTAACAGTTTTATAAAATAGTATCGTTTTATTAGGTGCAGTGTATAGTATAACTATTAATAAGGAAAAAATTATTAAAATGAATTAAATAACCAAATAGATGTCTCAACTAATGGAGAGACTAAATACTTGCTCTGGCATTAAAAATGAAATTTCAATCTACTACTGTACATGTTCAATATGTTACTACTATAATTAGGCCCTCTTCCTCTTGTTACGTCTTTGATAGTAACCATTTTCATCCTTTTCATGCTTCCTCTTTTCTCTGGATCTGGCATGCTTTCTTAACTTTTTATCAGCAGATAGTTGTGGCGCGTTAACAGCCAAAATTGCCCTCTTAGATCTTCTTTCCTTCCTTCTCTCTAACACTGTTTGTTTGACAGCAGTATATATTCTCGTAAACTCGGAAAC
>Egos_ATCC_10895:AGOS_AEL003C.t1:::E.gossypii.fa
GTTGGCTCGGCCAGTTCGCTGTATCATATCGCGAGTGCACCAGTTGTATCAGTATGAAGGACCGGCTTGGTGGCGCTCATTTTGCGCGATCACTTATGTCCATTCCTTCCGTTTCTATATAATATATCTTCTGTACATTATTTAAAATCAATGTTAAACGGGTTTAAAAGTGCTTCCGTTCATTTGGTATCTGCAACGATGTCCACAATGATGTTAACGACGGAGATTAGCACCTCGACTCCTAGCAACAATATGACTATGAACTCCAGGTTCTCTTCATGCGAGTGACCTAACTGTTCCTTTAGCATCTGTAGGAGGTCACTGACGACTTCAAGTCGTTGGTTTAGTAGAGCTACGCGTTGGTTGATCTCCAAATAGCCTCTGGTTGCCTGATATATCGGTTCGAGTTGCGGCTCCGACCACATGATTTCGGGGGAGTCAAGAACGGAGCCATGTAGGTTGATGTTAATCCGGAGAATGAATAATTCCCCGATGCTTTT
>Egos_ATCC_10895:AGOS_AGR184W.t1:::E.gossypii.fa
GGGGTATCGGATTTATAACGTAGCGTAATATTGGGATTTTATACCTTTGTACAATAATATAAGCAAACTGAGTTGAAGAACATAGACGGCTGCAGCGCAGCCTAGTATTACAGGAAAGTCAGTACTTCTTAAACAATTTGTGGAAGAAGCTGCGTTTCTTGGCCGGGGCGGCCGCGGTCTTGGTGGCGTGCAGCGCGCGGACCGGCGCGGCCGGCCCGCCCAGGCTGGGGCCCTCGGTGACCGCTACGCCTGGCGCGGCGCCCTGCGCGGCCGGGACACTTGAAGTGGCGCTGGGGACGACCACCACGCTCGGCGGGTTGCTGAGCGGGGCCTCTGCAGCGACTGCGGGCGCTGCTGCGGGCTTTTCATCTGTTTCCGGGACCTCTGGGGCCAGCACGAAGTGCTCGAAGGATGTTTTGGGCGAAATCTCACTCACACGGCCCGGCAGGAGGTCCAGGGAATTGTCTCCAAGTGCTAGCGCGTCCGCTAGGTCGCCGGTG
>CAWT_00976:::C.albicansWO1.fa
ACAAAGGGGAATGATGATAATTATACTTCATTGTATTTTGTATTTTTAGCTAACTTTATCTTTTTTATTTCTTAGTTTAATGTTTGCAGGTGTATATGTGTAAACTAGTGTATATTATTAAATGATTTTATTATAGTATTTGGATAATATTTTAAGGAGTAGTCGGCCTCGTCTTATAGAGTTGGCAATGTTATTGTACTCTCATCCCCTCCCCCCCCTCCCTTATTTTTGTTTTTAGCACGAGAACCAGGAAAAAGTGGAAACAACACTAAACAGTATTCATTCCAATCACTTTTCATCAGTCGACAGTCCACACTCTAGACACTCCCCATAGGTTATACTCTCGCTAATGAAATTCATATTTATAGACAATAATCCGTTGATTGTCAAATGTTGGAAACATCATTATCAAGTATTATCAAACATCTATAAAGAATACAATTTCCTGTCCCATCATAACATCAAATTCAATTTTTATAATCATACCATTGAACACATGG
>CAWT_02709:::C.albicansWO1.fa
GTTATATTGGTGTTTTAAAGTTTTCTATAGGTTTTTTTTCGTTCATTACATGTATTTTTAATAATTAGTTACTATCAACTTAATTTGTCAGAAAAAGATAACGGTTCTATTGTGGGTGCATCTTACGACATTGTAGAAGAATAATTTCAGACTCACAAAAGTCATTCAATTTCCTGAACCAATTAGGAGGAAAAAAAAAATCCCAAGACTTGACTACTTTTGTAATCTTCTTTTTCAATTACACATTACTCTCAATTGTCACAATGATTCCAAAAGTAAATAGATGGAAAATCGGGTTGATATCTGGTGCTGTGGTGGTTGGTGCTGGTTATCTTATTCTTAAGACATTCCCCCATATTTTTGCAAAGGAAGAAGACGACGATGACAGTGATAATGTCGTTGTGCACAGAGAAGTAGATGAGAATCCTAATAAGCCAATCGAATTGTTTGAATCAGAAGAAACTTTTGAAAAGAGCTAGTGGTGTTTACTAGACTTATTT
>orf19.1051:::C.albicansSC5314.fa
ACAAAGGGGAATGATGATAATTATACTTCATTGTATTTTGTATTTTTAGCTAACTTTATCTTTTTTATTTCTTAGTTTAATGTTTGCAGGTATATATGTGTAAACTAGTGTATATTATTAAATGATTTTATTATAGTATTTGGATAATATTTTAAGGAGTAGTCGGCCTCGTCTTATAGAGTTGGCAATGCTATTTTACTCTCATCCTCCCCCCTCCCTTATTTTTGTTTTTAGCACGAGAACCAGGTAAAAGTGGAAACAACACTAAACAGTATTCATTCCAATCACTTTTCATCATTCCACATTCCACACTTTAAACACTCCCCATAGGTTATACTCTCGCTAATGAAATTCATATTTATAGACAATAATCCGTTGATTGTCAAATGTTGGAAACATCATTATCAAGTATTATCAAACATCTATAAAGAATACAATTTCCTGTCCCATCATAACATCAAATTCAATTTTTATAATCATACCATTGAACACATGGTACA
>orf19.6924:::C.albicansSC5314.fa
GTTATATTGGTGTTTTAAAGTTTTCTATAGGTTTTTTTTCGTTCATTACATGTATTTTTAATAATTAGTTACTATCAACTTAATTTGTCAGAAAAAGATAACGGTTCTATTGTGGGTGCATCTTACGACATTGTAGAAGAATAATTTCAGACTCACAAAAGTCATTCAATTTCCTGAGCCAATTAGGAGGGAAAAAAAAAATCCCAAGACTTGACTACTTTTGTAATCTTCTTTTTCAATTACACATTACTCTCAATTGTCACAATGATTCCAAAAGTAAATAGATGGAAAATCGGGTTGATATCTGGTGCTGTGGTGGTTGGTGCTGGCTATCTTATTCTTAAGACATTCCCCCATATTTTTGCAAAGGAAGAAGACGACGATGAAAGTGATAATGTCGTTGTGCACAGAGAAGTAGATGAGAATCCTAATAAGCCAATCGAATTGTTTGAATCAGAAGAAACTTTTGAAAAGAGCTAGTGGTGTTTACTAGACTTATT
>Cd36_03930:::C.dubliniensis.fa
ACAAGGGGAGGGATAATTATACTTCAATTGTATTTTGTATTTTTAGCTAACTTTATGTTTTTTTTTGTTTATTTCTTAGTTTAATGTTTGCAGGTATATATGTAAACTTAGTGTATATTATTAAATGATTTTATTATAGTATTTTGGATAATATTTGTTATTAGAAAAGTAAATTGGAATTAATATTGGTAGTTGTGTTGTTATTGTTGTAATGCTCTTCCTCCTTCCCCCCGCCCCCCCTACTCATTTTGTTTTCCGGTTTCTCGTACTATTGGAAAAAGTGGAACAACAACAAACACAACACAACACAACACAACACAACACCAATTCAAATTTCACTTATATCATTCACATTATTACTAGATATATACTTTTACTCATGAAGCTTATATTTATAGACAATAATCCATTGATTGTCAAATGTTGGAAACATCATTATCAAGTATTATCAAACATCTATAAAGAATACAATTTTCAATGTCACCATAATATCAAATTCA
>Cd36_83890:::C.dubliniensis.fa
GTTTATATTATTGGTGGTTTAGTTTTTCTATAGGTTTTTTCGTTCATTACATGTATTTTTAATAATTAGTTACCTACAGCAGCTTAATATGTCAGGAAATAAAGATAACAGTGTAGTAATGTCGGTACATCTTACGACATTGTAGAACAATAGGTCAGACTCACAAAAGTCATTCAATTCTCTGAACCAATAGGGAAAAAAAAAACTCCCGGCTTGACTACTTCTTTAAGTCTTCTTTTTCAGTACCATTACTTTCAACACTCTCAATGATTCCAAAAGTAAATAGATGGAAAATTGGATTGATATCTGGTGCTGTGGTGGTTGGTGCTGGATATATTATTCTTAAGACATTCCCCCATATTTTTGCAAAGGAAGAAGATGACGATGACAGCGATAATGTCGTTGTACACAGAGAAGTGGATGAGAATCCTAATAAGCCAATTGAATTGTTTGAATCGGAAGAAGCTTTTCAAAAGAACTAGTGGTGTATACTGTACTTA
>CTRT_02625:::C.tropicalis.fa
GGTGGGTTTGTGTTGTTAAAAAAATCAAGGCAAATATAATTTGTATTCAGTTCTAATTTGTGTATTTTAGTTTTTTATTAATTTAAGTAAATATCATTGCTATCATAAGTAATTTTCAATTCAATGGAAAGGGTAACTCTATTCCATTGTAGGTATGTCAATGCGTAGTGACTCGAAAGATATACACTGATGAGCCGTTTTTTCTTATCTTCCAGTACATATTGTATTTTCTTTTTGTTAGATTAGAATCCGTTTTGTGCGCAATTTAATCAAACCCGTCCCACCAATGATCTCATTCCTATGACTATGAGCCAATTTAACTTTAATATTAATAGGCCATTTTACACGACTATAATATTTTTCTTTAAATTTCGAGATTTTTCACATATAGTCTGAACTGGAGAAGAATTATCTTTATCAACTGAGGTAATTTACCTACAACTGGATTACCATCTTTACTATACGATTGTATTAAGTTTATTGTACATTAATACCATCAA
>CTRT_04741:::C.tropicalis.fa
AACCTGGGATAATGTTTTTTCAATTTTTATTTGGTGTTTATTTTGTTTCTACAAAGGTCTTTATTTGTATTTTTAGCTTAAATTCTTTTATTTCTTAGTTCAATTGTTTGCAGGTTAAATTATCTTTTTTTGTATGTAAACTAGTGTATATTATTATAATTAAACGATTTAGTATTTTATTTTAATTTATTGTGATTATCAAGTTGTGGTGTAGATTTTCCTGTTGGTGATTTGGATAGTTGCATTGATTGTCTGGAACGAAAAATAATGACGACCTAACCAAAAATAAAAATTCCACCTCCTCACTCGCTTAAAAGTCACCATTATACATTTCATACTACCACATGTGCAATGAAGTTAGTATTTGTTGATAGTAATCCATTGATGGTCAAATGCTGGACTCATCATTATCAAGTACTATCAACAATTTACAAATCATATAATTTCTTTCATCGTAATGATTTCAAATTTCGATTTTATAATCACACCATACAAGAAAT
>CLUT_02492:::C.lusitaniae.fa
ATGGACTAGCTTAAGAAAATTGATTTTTCTTGATGGTTTTCCTATATTATAATTGACGCAATGGCGTCCTGGTCGCCTTGTTGTTGTGTATATTAGTATGTGGTCAATATAATGTCAAATGTATTTATTGATATGTAATCTCTGGTTTCCTGAACGGAGCACTTGGTCGTGTGTCGTACTACAGCTCACTTGTAATTGACTTTTGCAAAAGCACACTCATGGAGAAATTCAGTACTTGGAGAGATAAGGGGCCCGGGATTTCACCCTTCATGCCCCCTGAGAGTGCTGAGTCTTTTGCATTCAAGTTCATCGTTTCTCCTGTGTTGGTATGCGTGAAAGCTCCCCTTTTCGTGCTTCTTTATTTGGCTACATACATCGCTCCCAAACCTGCTATAAAGTTGGCATTTTCATGGTTACTAGGTATCAAGGACATTGACTTGCTGGTGGAGGGCATAAGAAAGACTAAAACAGAGGAAATTAACCGCCATAAACCTCAGTTG
>PGUT_03443:::C.guilliermondii.fa
GCTTATTAAAGGTGGTTTTAATTCTTTGTGTATTATAATATCTAAATTGAATGCTAGGGATAATTTATGATGATTGTAAATGAGTAACTGCTTCATAGGTAGGTGCAAGAGAAGATGGTCATTTCATTACATAATCAAACTAGCTGATATCACAGGCGAAATTTAATCTCTTTCAATAATGGCGCTACAACTTAAGGGTCGGACACGTCGCAACTGGAGGTTGCCTTTAACCACGGGTGCCGTAGTATTAGGTATTGGTTTACTTGCTTTTAAGACATTTCCACACTTAAAAGATTCCCTTTCACAGTATCTCACGGGTGAAGATACAACCGAGGATGATAATGAACCCATAGAAGTTGAGCCTGTCGATCGGAAAGAAAGCGAGGCACAGACTCCAACATCATCAAGCCTTAAAGATACCGAACACTCGGATGTCTCCCAGTGGAATGAGAATGAGATGAAAGGATGGCTCCATGAAGTAAGTATTAGTGGACTTTATC
>AOL_s00169g4:::A.oligospora.fa
ACTTCTGTCGGAGCCTATTTGTATTTTTGATACGACTTTCTGTTTTCCCTCTTTTCTTTTTCGTCTCATTGCTTAGTCTAATGTAATGGCGCGGGGTTTTGGGATTCCTTTTTTCACATTTCAATGTACTGTAACATTCCCCTATTCCTGATATCATGCCTATTCCTTTCCGGTTTGCTATTTTTCTCTTATTCCGGGTATCGAATGGTTCATGATGGGCATGATAACGCATATACTTTTTTTTCTTTTTGTTTCCCGTAGAGGATCGAAGGGTTTCAAAGCAATCCCGGACTCTTTCGTCTTGTGGACGCGCGGCTTCTGTCTTCTTGATTCAATTGAAATACAAGTCTGGTTCAGTCCAGATTATCATGGGAAAACCTAGCGGTTATGTTAAATACTGATGTTGTGATGCCTAAACACGGTTTTGATAAGACAGTCGCTGTACACCGGTACCTTCCGTCTCGACACTAAGGTCCAATAATCTCTTGGGCCCGGTGGGC
>GSTUMT00000269001:::T.melanosporum.fa
ACTTCTTCCTTTTTCGATTTCAAATAAATAAAAATAATTCTGCGCAAATCAACGCGTTTTGTCTGGCTTCTTTGATCGGTCCGGGTGTGATTTTTTTGTGTGGAAATGTGAAAAAGATCCGAGGATGAGGGATACAGGAGATGGGACGACGGGAAAGCGAGTGGTTGATCAAATAAATTTTATGGGTGGTTATCGCTGGTGTTTTTCTAGTCACTTCTTTTCCCTTGGTTTCGGGTTACGATCACAAATTCAAACTCGATAAACTTCTTTGGGATTTGGGTTTTTCTTTTCTTTTCCATTTTTTCTATTTCTTCGTGGGCATTTATCATGTATTATAGGCGTGTTTGATTCAATGATTGGGGGGGGTCTATTTCATGTAACTGTCTACGCAAATGGAATCGTTGGTTTGATATGCTATAATGCTCTTTATCTTTTTGCTACTATTTGGCTCGGACCTTTTTCAGTTTTTGACCCTTTTTGATCATTGATATTTTTTAAGC
>URET_06993:::U.reesii.fa
ATCGCCTTCGTTTGTTTCTGGGTTTTCATTTGGCGTCTTAAGTATGGTATCCATTAAGGTGCGGTTATGGGGTTATGGTCGGTCGATATGGTTTTTTTTTAAATGGTTGCTATGTACATTATGTCTTAGCTGAGCATATCAATGATGCAGTGATTATTACAAGTGTTCCCACTGCTATTGAAATGGAATATTTGAAGTAAATGCTCCAAGTTACCCTGGCTCCTCATTGGTTATTAATTTAGAAATCGGAGCAATTGGTGTTACAAGGGCTCAGTCGAAAACCGGCGTATCAAAATCCTAAAAGAACAGAAACGTCCGAAATTTGGGATCGGGGTAAAGTCGTATTTTCTATCTAGCGGGAGACCAAATGATACTAATGTAACGCCGCCCGTTGTGCCATTTCCTGACTTTGAGATAGGGGTGCTTCGGAATTCACAGGTCAGTTGCAGCACCCTAAGGACGATGGGGATCGGAGGCTTACGATTTAGTAGAGGTGCCTC
>ANID_03468T0:::A.nidulans.fa
AGGGTTTTGTTTTTGTTTTGTTATTTTCTCTATTTGCGTGGGGTTTGTCATTCGGCGTGGTTTGGTTCTCTTACTGATGATAACGGGGTTCTGGCCTGGGCACGTTTATGGCTCTTTAATTTCGATGCGTTTTGATTTTTGTAAATTATGTCCACGGGCATGGAATGATACCGACAAGTTCAAATGACCTAAAATCCAACTGTTCTGATTCCAACTTTATCGGTATCAATTGTAGTGCTGTCTTTTGGCAATCTATGTGTTTAAATCTCGTCTTGAGAGTCTAGTTTCGCAGAGACATTGCATTTGATTTAATTAGACGACTGGAATACATGCTCCTATTACATAAAATAATCTCTCTTGATTTTTGTCCTAGAGCATTAATGATCACCAGCACCACCAGAGGCGTCTGACATGACGTTAGACGATGTCTGGATTGTCCACGTAAGTTAGGTTACACTCACAAGGTAGTTGACGAGCAGGAAGGTTTCTCTCGTATTTGC
>121522:::T.reesei.fa
TTTTACCGTTGGTCTTTCTGCGCTTTCTTTCGAGGTCGTTTTGGTTGTCATAAAGGGGTCAAGGGATAAGGTTTACGGTTGCTTTTGTACGTCTGGGTTGTACATTAATCCCCCACGGCTATGATCATGAATCAGTTAGGGTTTTTTTCAAATGCACTTCAGTAAAAACATTTTACCACCTACACCACGTCTCCCCAGTTGTTGAGTGACATGCCGATTCATTGCGCGTCGTCTACCAATGTCTTTGTTGCGCATACCCGCTCTGGTCTCAAGCCTTTCAATCTGTGGCTTTCATTAATATGGTTGCAAATCGGTCTCAGATTGCCTCTTCATTTTCTCACTGAAATGTGCGAAATAATTTGATCAAATCATGCGCTTTATATCTCTTCAGATCCAGATCCAAATGCCAACTTCGCTCTCTGCTTGTCTTTCTAGAAATGGCAGCTTGATTACGTCTTATAGAACGTCTCGCCCCCCCCCCGCAACGCCGTATTACACAT
>300145:::T.atroviride.fa
TTTCTGCCTGTCGTTTTTGCTGCTTTCTTTCGAGGTCGTTTTGGTTGTCATAAAGGGGTCCAGGGATAAGGTTTTCGGTTGCTTTTGTACGTCTGGGTTGTACATTAATCCCCCACGGCTATGATCAATGAATCAATTAGGGTTTTTTCGATGCACTTCAAAATCATTTAACCATTTATTTTACATACTGTTCCAACTGCAAGTGAGGTATCAATGTACAAACATGGTGTGGCGCGTCTGAAGTTGGGGATTCCATGATGCAATACAGCATAGCTTCAACGACACATGCTTGACAAGCGTTATATATCCTTTTTCACTGTAGCCTTCCGTCTTTGCAAGAGATTGAAGAAAGAAACAAATAACTTCAAATGATATCCAAAACTTTGCCATTTGTCAATTGAATTGAGTTGATATTTTTTCATTTCAAAATATATTACATGTGGCATTTTGTATTCATCAGTTTCCAATGTCTTGCTTGAACATTGAATTGAAGCCCCGCA
>CC1G_03522T0:::C.cinerea.fa
TTTCTTCCTTGTGTCGTCTTTTCTTTATTTTGCTTTCGTGTTGTTCTTATATCCTCATTTTTTGGTCTCGCATCCGCATTTTCTGTATTTTTGTCTAATGCATTGTATCATTGTTCAGTAGCAAGCAATAATCGCATCATATCCATCTTGCATACGACTTTTGCGCCTTTGGCCATCGAATCTTCAGGGCAGTCCTTGTGCCTCCGGGAGTAGATAGGGTGTGTGGGAAGTTAAGAAGCCGTCGCCCTCCAAAAATCCTGCGTTGCTCGCCCTCGGTACCTTGCATGGTACCCTCTGACTCTTTCCTGGTTGCCACCGGCTCCATTCTTCAGACACATTAGCCTTTCCACATGGAAGTCTCCTTCGAAATGACTCTTGACTCGCTCCATTACCATCGAAAGGGCGCCCCGAACAAAGAAGGCTGTGCTGGAATCTTGAAAGGGTGTCGAAAGGGTGCTCCTGTGTCGTTGGTCTATCGATGGTCTTTAGAGGAGAAAGGA
>CC1G_03575T0:::C.cinerea.fa
ATGTGCTTCCATTTCTTCTGTTATATTATTACTCTTCTATGTTTCTGGTGTTGTACCACTTGTATTATTACGCTGTAAAGTATTGTCAATTTCATTCCTCGTAATTACCAGACTTTATGCGCATGAGCTTGCGTCCATTTCGTGCATCCGAGGTGACTGTTTGTCCCTATTATGTATGAGTGACAGCTTCTGAGCGGCGAACAACGCTGACACTCAGACATTTCAACCCCCCATCGACTCGAGCGTCCTCGTCACCGTCGTCTGCAACGTGCAGCTCCAATATGCGATGGTTGTCCAGACCAGAGCGTCGTGAACTCATCCTAGCTCTCTTCTCAATCTCCATCTACCTGTTCGCGTACAACCTCGAGACGTCCTTAAACTTTGTTGGCATCGACCCGGTCGCAGCACAAGGCACTGTCCTACGTTCACTAGGCCTCGGCAGCACCAAGGTTATCGGTCGCGACGGACGTAAACCTCCAGGATGGCGGGACGAGTTGGAG
>CC1G_07640T0:::C.cinerea.fa
TTTACTCGCTTCGTTCCTTTCTTCTATTTCCTCTGCTCTCTGCATTCATCTCATCATTGTATTGCTTTGATTTATCTTTATTCTCTGTTGTATCAAGTGTACTATTATAGTTTACTGTACGAATGGATTACTAGACGGGATTCCATAGCGGACTTTTCAGTGGACCATTCGTGCGTGACCGGGAAGAAAACCATTTTCCATTGCCCAAAGTAAAATGAAACCACAAACCCCAGAGGTGCTCACTCTATCTAATCCATCCTCCTCGTAACCTTCGGTACACAAGCCCAAACGACCAACATTGCACCCAACATCGACACCATCAGTGGCTGCAGCGCCCTAATCCCCAAACTCGACGCCAAAACCCCAGTAATAAACGGCAACGCCGCTGATCCACTAACCGCAATCCCAGTAATCCACCCCACGCACGCAGTAAGCATCCACCGAGGTAGAATCCGACTCGAATGCGATATGATGATGGGGAACATTGGTCCGAGGAGAAG
>PGTT_10973:::P.graminis.fa
TCGTTCCAACTTTCTTTCGACTCTTATCTTTGTGTTTGCTTCTTGTTCTGTACTTCTCCCAACCTTCAAAATTTATGATAATCGGCTCTATTTTTAAATGTTGTTATGATTTGAAACAAAGAGTTGCAACTTTCAAAAATTGTAAATCATACAAATCCACACGAACTGAAGTCACGTGCTCTAACTTGCCAGACTTTCTGAACGGCTTGTTGAATCTTGCCAGACTTTATGAACGGCTTGTTGATTGCTTCGGTGGGGCGCTCTGCAAACCCTCGGTGAAAGAAAGGCACCTTGAACCCTTGTTCACACTCCGTTCCATGAGATCAATTTTCCCTACATTCACCTTTATTCTCACCGCGATTGTCATATCGATAATGAACCATTTTAAACCCTAGTTATCATATTGCATCTCCGGAAAACCCGACCCAATTAACTTCTTCAATAAAAGTTTACACATTTCGAGCGCTTGGAGGTAGGGCAGCCACCCGTGTGTTCGGATT
>PGTT_16093:::P.graminis.fa
TCGTTCCAACTTTCTTTCGACTCTTATCTTTGTGTTTGCTTCTTGTTCTGTACTTCTCCCAACCTTCAAAATTTATGATAATCGGCTCTATTTTTAAATGTTGTTATGATTTGAAACAAAGAGTTGCAACTTTCAAAAATTGTAAATCATACAAATCCACACGAACTGAAGTCACGTGCTCTAACTTGCCAGACTTTCTGAACGGCTTGTTGAATCTTGCCAGACTTTATGAACGGCTTGTTGATTGCTTCGGTGGGGCGCTCTGCAAACCCTCGGTGAAAGAAAGGCACCTTGAACCCTTGTTCACACTCCGTTCCATGAGATCAATTTTCCCTACATTCACCTTTATTCTCACCGCGATTGTCATATCGATAATGAACCATTTTAAACCCTAGTTATCATATTGCATCTCCGGAAAACCCGACCCAATTAACTTCTTCAATAAAAGTTTACACATTTCGAGCGCTTGGAGGTAGGGCAGCCACCCGTGTGTTCGGATT
>PGTT_16084:::P.graminis.fa
TCGTTCCAACTTTCTTTCGACTCTTATCTTTGTGTTTGCTTCTTGTTCTGTACTTCTCCCAACCTTCAAAATTTATGATAATCGGCTCTATTTTTAAATGTTGTTATGATTTGAAACAAAGAGTTGCAACTTTCAAAAATTGTAAACTATAAAGAACTACCCTCATTGCATTTGCCGCACATGCCTGACCTTGTCAAACCATCCGCATCTGCTGTGTGTTTGGGCACATACCGTGATCGAGTTGGGTCTGTTGGGTCTGTTTATATTAACAGGGAGCAGACCGCCGGCTTCCTACTTCGCCGATTATTCCGAGGCGTTGTCCCGACCCCTCCTGACCCACCATGATTGTTGGAACCCGATACAGCATGTATGTCTAAACCATCGTTCCCTCCGAAGTTAATTCCTNNNNNNNNNNNNNNNNNNNNNNNNNNNNNNNNNNNNNNNNNNNNNNNNNNNNNNNNNNNNNNNNNNNNNNNNNNNNNNNNNNNNNNNNNNNNNNN
>70763:::L.starkeyi.fa
GCTCATTAACGTCTCCCTGGCTTGTATAGTATCACCTATTCCTCTCGTCCTCCCCTTCCGTCTCTATCGTTTTCTCTAAATATGGATCTCTGGTCATCTTAGTAATTGGTTGTTGGATGCGACTTTAGTTGTGTCTGATAATTGATGGGTTTGTGTGATTTATTTATTTGCTTTGTTTGGGTTCGGTCATTGTAATGGTATTTTTAACCCCTGTACATTAGATATTTGTGGATGTATGAATGATATAATTCCTACTCATTGTATTCGAATTATACGATTCGTTTCTACGTATTTGTCAATGAATTTATTGAATTGTCTCAAGAATTTTGACCAGTTTTTGTCACAAGAGTTATTCAGATTTGATGCCCCACGGATGGGCACAGAAGAGACGTAGCGAAAGTATGCCGAAAATTACGGACTTTGTACGTTACGGTCCACCGCATCAATATGTACGGGATCAATCATAGAGAGCAAAATAAATTAACATCTAACCACTTTTA
>76394:::W.anomalus.fa
TAAATTTAAAGAATATGATTTTAAGTTAACTTTTTTTGGTTTTTTAATGAGTGGTTATGGTTTTCAAATTTGGTTTTTATTCAGTTTATCAAGAATCATTTATATGATTCAATGTTGTGTACATTAGGTTTTAATTTTAAAGTAATTTATTCGGGTTAATAAACTTGAGTGTAAAACTCGTATCGTAAGCTGAAGTATTTGAGATTTACTTTCTGGTTACTATTGAGCCAAAGCTTGAACTTTGTTATCCACCAGTTGTATTCAAACTTGTTCTGAATTGATGTACAAATATAGAAGACTGTCTATTGATTCATCATGTAAAACAAACAAACACAAGTGACACAAAAAAAAATTTAAATGGTGATTATATAATTTTAACGTGTATGATTACGTAATATACTTTTTGATTTCAATAAATTAGCACTAATTCATTGGAAAATGACGCAATAACTCCATAAAAAAAGCTTCATAGTTTCAAGCCTATATTTCAACTTCTGTGA
>33699:::W.anomalus.fa
GTTGCTTTGTAAATTATAATTTAATTCATTGAAATGGGTTATATTCTGTACATTATGGGTTTTATTTTGTTAGTTTAGGTGGATACTAATTTTATGATTTTGGAAGTTTAGTTTTAAGAAAACAATGTTACAAGAATACATTTGTAGTTTACAGTAATTTCCTTTTATACCATTAGTCATTATACACCATCACTTCACATCAGCTATTATGTCAACAACAATGTTGATAACTGATACCAACACTTCAACACCAACCAAAATGATAACAATAAATTCCAAATATTCTTCGTTTGAATGACCCAATTGCTCTTTAAGCATTTGTAAAAGATCAGAAATGACTTCAAGTCTTTGATTCAATAATGCAACTCTTTGATTGATTTCCAAGTACCCTCTTGTAGCTTGATAAATAGGTTCGAGATGAGGCTCTGCCCACATAATCTCTGGTGAATCTAAAACTGATCCATGAAGATTGATGTTTATTCTCAAAATAAACAATTCTC
>59969:::S.complicata.fa
GGGGTTAAAGTCAATGATGATGGGAGCGGTGTTTAACTAAGGATGTTTCTCTTTTTTACTTTGGGTCAACGGTGTATTACGGGTCTTGCTTATTGGGTTTCCGGCGCGTTTTCTCTTTTCTTATCACAGCTGCAGCTGTAAACAAATACGATCGATCGATTCATATACTCACTGTTCAACGCTCGCTTACTTCTTTCCATTGCCTTTCAATAGCAATTGCACCGACTTCATCCCCTCCCACACGCGTCAGGCTCGCACAGTACGCGTTTCGTGAGGATGGACGCGTCTGAGTCCACCCAGCGCTGCACGTGAATGCAGCGCGTGCGTCATTGTAGAAGTACCGAGATACCTTTGCATTGTTTATCATAAACACCAATCAAACTCCAGTCGCCCATTCTCAACCCTAACTTGTAACCCATGTATGACAACTTAACCGTCCGAAAATTCATATGCGTCAACTCCCACGGTTCCGGGACCGCTGACCTCGGCACCTCCTCTCG
>DRE_07476:::D.stenobrocha.fa
TCGTTCTCGAGCATTGCTTTTGTTTTCCCAATCGTCTTCTTTTGTTTGGCTTAGTCTAATGTAATGGCGCGGGGGTTTTGGGATTCCCTTTTTATTATCTTTCAATGTATTGTAGCTTGACTTTCCGACGTCGTGTCTGGCCGTTTTCCCGGGTTTTTTTCCTCTTACGCTGGGTGGCATGGAACAGCGGTTTATGATGGGTACGACTACAGGTATTCCCTTCCCTCTAAGAGAATAGAATCCTATAATGCAATTGAGCTCTGCTCCTGGTTGGACGTGTGTCACATACAATGAACAAGGAAAAGTTGTGGAATACTCATATCTTTGGCAACCATAATTTTTGCTATCTACCAGTGTCTTCGGTCTGAATTTTCGGATTTGAACACAGGCTTGGGTTGCAATATCCACGAGCTGTATTGTAAACAACAGCAAAAGTCGGAAATATAAACACCTCTCCCTACCGTAGTTCTAGATTCTGTAGCGTCCACAGTCGAATCTAT
