# Supplementary material for: Evolutionary Conservation and Diversification of Puf RNA Binding Proteins and Their mRNA Targets
Source: PLoS Biol. 2015 Nov 20;13(11):e1002307. doi: 10.1371/journal.pbio.1002307 (PMC4654594; doi:10.1371/journal.pbio.1002307)
Supplement: S10 Dataset — (ZIP) [file pbio.1002307.s010.zip › HTA_PUFmotifs.txt]

GeneID	Puf3 motif	PezizoPuf4	SacchPuf4-deconvoluted	SacchPuf5-deconvoluted
YDR225W:::S.cerevisiae.fa	1	2	0	1
SCRT_00299:::S.cerevisiaeRM11-1a.fa	1	2	0	1
spar_117-g5.1:::S.paradoxus.fa	0	1	0	1
smik_225-g2.1:::S.mikatae.fa	0	1	0	1
YDR225W_c1379_1933-2331:::S.kudriavzevii.fa	0	1	0	1
sbayc650-g8.1:::S.bayanus.fa	0	1	1	0
sbayc516-g9.1:::S.bayanus.fa	0	1	0	1
Scas721.83:::S.castellii.fa	0	0	0	0
Cgla_CBS_138:CAGL0K11440g.t1:::C.glabrata.fa	0	1	1	1
Cgla_CBS_138:CAGL0C04411g.t1:::C.glabrata.fa	0	1	0	1
Kwal27.10999:::K.waltii.fa	0	2	2	1
SAKL0C11264g:::S.kluyveri.fa	0	1	1	0
Klac_NRRL_Y-1140:KLLA0F13332g.t1:::K.lactis.fa	0	1	1	1
Klac_NRRL_Y-1140:KLLA0E17413g.t1:::K.lactis.fa	0	1	1	0
CPAG_04954.1:::C.parapsilosis.fa	0	1	1	0
LELT_01687:::L.elongisporus.fa	0	2	0	1
DEHA0D17985g.1:::D.hansenii.fa	0	2	1	0
DEHA0F19690g.1:::D.hansenii.fa	0	2	2	1
73490:::P.stipitis.fa	1	4	1	1
37161:::P.stipitis.fa	0	1	1	0
Ylip_CLIB122:YALI0E26477g.t1:::Y.lipolytica.fa	0	1	1	1
TESG_01996T0:::T.tonsurans.fa	0	0	0	0
TEQG_01700T0:::T.equinum.fa	0	1	1	0
TERG_02630T0:::T.rubrum.fa	0	1	1	0
ARB_02551:::A.benhamiae.fa	0	1	1	0
TRV_05527:::T.verrucosum.fa	0	1	1	0
MGYG_05765T0:::M.gypseum.fa	0	1	1	0
MCYG_08357T0:::M.canis.fa	0	1	1	0
CIMG_02132T0:::C.immitis.fa	0	1	1	0
CPAT_00712:::C.posadasii.fa	0	1	1	0
HCAG_03524T0:::H.capsulatum.fa	0	1	1	0
BDBG_05061T0:::B.dermatitidis.fa	0	1	1	0
PAAG_08917T0:::P.brasiliensis.fa	0	1	1	0
NFIA_071830:::N.fischeri.fa	0	1	1	0
ACLA_033370:::A.clavatus.fa	0	1	1	0
ATET_09002:::A.terreus.fa	0	1	1	0
AFL2T_11262:::A.flavus.fa	0	1	1	0
AO090020000007:::A.oryzae.fa	0	1	1	0
168270:::M.fijiensis.fa	0	1	1	0
106181:::M.graminicola.fa	0	1	1	0
SNOT_14611:::S.nodorum.fa	0	1	1	0
PTRT_03280:::P.tritici-repentis.fa	0	1	1	0
BC1T_11316:::B.cinerea.fa	0	1	1	0
SS1T_10959:::S.sclerotiorum.fa	0	1	1	0
NCU02437T0:::N.crassa.fa	0	1	1	0
164529:::N.discreta.fa	1	1	1	0
95713:::N.tetrasperma.fa	0	2	1	0
MGG_03577T0:::M.oryzae.fa	0	1	1	0
VDBG_09673T0:::V.albo-atrum.fa	0	1	1	0
VDAG_09414T0:::V.dahliae.fa	0	1	1	0
215760:::T.virens.fa	0	1	1	0
59698:::N.haematococca.fa	0	1	1	0
FGSG_11627T0:::F.graminearum.fa	1	2	1	0
FOXG_08173T0:::F.oxysporum.fa	0	1	1	0
FVEG_05100T0:::F.verticillioides.fa	0	1	1	0
SJAG_03942T0:::S.japonicus.fa	0	1	0	0
SJAG_05778T0:::S.japonicus.fa	1	0	0	0
SPOG_04763T0:::S.cryophilus.fa	1	2	2	0
SPOG_02638T0:::S.cryophilus.fa	0	1	1	0
SOCG_03034T0:::S.octosporus.fa	0	1	1	0
SOCG_04026T0:::S.octosporus.fa	1	3	1	0
SPAC19G12.06c_T0:::S.pombe.fa	0	2	1	0
SPCC622.08c_T0:::S.pombe.fa	0	1	0	0
CNAG_06747T0:::C.neoformans.fa	0	0	0	0
LACBIDRAFT_185105:::L.bicolor.fa	0	1	0	0
LACBIDRAFT_190640:::L.bicolor.fa	0	1	0	1
LACBIDRAFT_192658:::L.bicolor.fa	0	0	0	0
UM01504:::U.maydis.fa	0	1	0	0
RO3T_08122:::R.oryzae.fa	1	0	0	0
RO3T_08213:::R.oryzae.fa	0	0	0	0
RO3T_08221:::R.oryzae.fa	1	0	0	0
RO3T_16445:::R.oryzae.fa	1	0	0	0
AMAG_01148T0:::A.macrogynus.fa	0	0	0	0
AMAG_05331T0:::A.macrogynus.fa	0	0	0	0
BDET_00710:::B.dendrobatidis.fa	0	0	0	0
BDET_00913:::B.dendrobatidis.fa	0	0	0	0
SPPG_01096T0:::S.punctatus.fa	1	0	0	0
SPPG_02344T0:::S.punctatus.fa	0	0	0	0
SPPG_08009T0:::S.punctatus.fa	0	0	0	0
140435:::C.caseinolytica.fa	0	2	1	1
MVEG_06987T0:::M.verticillata.fa	1	1	0	0
MVEG_09729T0:::M.verticillata.fa	1	0	0	0
412754:::A.immersus.fa	0	1	1	0
PCON_05921:::P.confluens.fa	0	1	1	1
YBL003C:::S.cerevisiae.fa	0	1	0	0
SCRT_02966:::S.cerevisiaeRM11-1a.fa	0	1	0	0
spar_194-g11.1:::S.paradoxus.fa	0	1	0	0
YBL003C_c1586_1357-1755:::S.kudriavzevii.fa	0	1	0	0
Egos_ATCC_10895:AGOS_AEL003C.t1:::E.gossypii.fa	0	3	2	0
Egos_ATCC_10895:AGOS_AGR184W.t1:::E.gossypii.fa	0	1	1	0
CAWT_00976:::C.albicansWO1.fa	0	3	2	1
CAWT_02709:::C.albicansWO1.fa	0	1	0	1
orf19.1051:::C.albicansSC5314.fa	0	3	2	1
orf19.6924:::C.albicansSC5314.fa	0	1	0	1
Cd36_03930:::C.dubliniensis.fa	0	2	1	1
Cd36_83890:::C.dubliniensis.fa	0	1	0	1
CTRT_02625:::C.tropicalis.fa	0	1	1	0
CTRT_04741:::C.tropicalis.fa	0	3	2	1
CLUT_02492:::C.lusitaniae.fa	0	1	1	0
PGUT_03443:::C.guilliermondii.fa	0	1	1	1
AOL_s00169g4:::A.oligospora.fa	0	0	0	0
GSTUMT00000269001:::T.melanosporum.fa	0	1	1	1
URET_06993:::U.reesii.fa	0	1	1	0
ANID_03468T0:::A.nidulans.fa	0	1	1	0
121522:::T.reesei.fa	0	1	1	0
300145:::T.atroviride.fa	0	1	1	0
CC1G_03522T0:::C.cinerea.fa	0	0	0	0
CC1G_03575T0:::C.cinerea.fa	0	2	0	1
CC1G_07640T0:::C.cinerea.fa	0	1	0	0
PGTT_10973:::P.graminis.fa	0	0	0	0
PGTT_16093:::P.graminis.fa	0	0	0	0
PGTT_16084:::P.graminis.fa	0	2	1	0
70763:::L.starkeyi.fa	0	2	1	0
76394:::W.anomalus.fa	0	3	1	0
33699:::W.anomalus.fa	0	2	2	0
59969:::S.complicata.fa	0	0	0	0
DRE_07476:::D.stenobrocha.fa	0	0	0	0
