# Supplementary material for: Evolutionary Conservation and Diversification of Puf RNA Binding Proteins and Their mRNA Targets
Source: PLoS Biol. 2015 Nov 20;13(11):e1002307. doi: 10.1371/journal.pbio.1002307 (PMC4654594; doi:10.1371/journal.pbio.1002307)
Supplement: S10 Dataset — (ZIP) [file pbio.1002307.s010.zip › HTA_PUFmotifs_Locations.txt]

GeneID	Puf3 motif	PezizoPuf4	SacchPuf4-deconvoluted	SacchPuf5-deconvoluted
YDR225W:::S.cerevisiae.fa	433:441	52:62,433:443	NA	52:62
SCRT_00299:::S.cerevisiaeRM11-1a.fa	433:441	52:62,433:443	NA	52:62
spar_117-g5.1:::S.paradoxus.fa	NA	53:63	NA	53:63
smik_225-g2.1:::S.mikatae.fa	NA	53:63	NA	53:63
YDR225W_c1379_1933-2331:::S.kudriavzevii.fa	NA	53:63	NA	53:63
sbayc650-g8.1:::S.bayanus.fa	NA	134:143	134:143	NA
sbayc516-g9.1:::S.bayanus.fa	NA	53:63	NA	53:63
Scas721.83:::S.castellii.fa	NA	NA	NA	NA
Cgla_CBS_138:CAGL0K11440g.t1:::C.glabrata.fa	NA	192:201	192:201	192:201
Cgla_CBS_138:CAGL0C04411g.t1:::C.glabrata.fa	NA	219:229	NA	219:229
Kwal27.10999:::K.waltii.fa	NA	47:56,91:100	47:56,91:100	47:56:00
SAKL0C11264g:::S.kluyveri.fa	NA	67:76	67:76	NA
Klac_NRRL_Y-1140:KLLA0F13332g.t1:::K.lactis.fa	NA	219:228	219:228	219:228
Klac_NRRL_Y-1140:KLLA0E17413g.t1:::K.lactis.fa	NA	222:231	222:231	NA
CPAG_04954.1:::C.parapsilosis.fa	NA	199:208	199:208	NA
LELT_01687:::L.elongisporus.fa	NA	84:94,200:209	NA	84:94
DEHA0D17985g.1:::D.hansenii.fa	NA	40:49,85:95	40:49:00	NA
DEHA0F19690g.1:::D.hansenii.fa	NA	38:47,59:68	38:47,59:68	38:47:00
73490:::P.stipitis.fa	260:268	24:34,84:93,146:155,362:372	84:93	24:34:00
37161:::P.stipitis.fa	NA	103:112	103:112	NA
Ylip_CLIB122:YALI0E26477g.t1:::Y.lipolytica.fa	NA	71:80	71:80	71:80
TESG_01996T0:::T.tonsurans.fa	NA	NA	NA	NA
TEQG_01700T0:::T.equinum.fa	NA	136:145	136:145	NA
TERG_02630T0:::T.rubrum.fa	NA	146:155	146:155	NA
ARB_02551:::A.benhamiae.fa	NA	138:147	138:147	NA
TRV_05527:::T.verrucosum.fa	NA	141:150	141:150	NA
MGYG_05765T0:::M.gypseum.fa	NA	161:170	161:170	NA
MCYG_08357T0:::M.canis.fa	NA	126:135	126:135	NA
CIMG_02132T0:::C.immitis.fa	NA	113:122	113:122	NA
CPAT_00712:::C.posadasii.fa	NA	113:122	113:122	NA
HCAG_03524T0:::H.capsulatum.fa	NA	171:180	171:180	NA
BDBG_05061T0:::B.dermatitidis.fa	NA	153:162	153:162	NA
PAAG_08917T0:::P.brasiliensis.fa	NA	177:186	177:186	NA
NFIA_071830:::N.fischeri.fa	NA	128:137	128:137	NA
ACLA_033370:::A.clavatus.fa	NA	133:142	133:142	NA
ATET_09002:::A.terreus.fa	NA	116:125	116:125	NA
AFL2T_11262:::A.flavus.fa	NA	122:131	122:131	NA
AO090020000007:::A.oryzae.fa	NA	122:131	122:131	NA
168270:::M.fijiensis.fa	NA	167:176	167:176	NA
106181:::M.graminicola.fa	NA	187:196	187:196	NA
SNOT_14611:::S.nodorum.fa	NA	125:134	125:134	NA
PTRT_03280:::P.tritici-repentis.fa	NA	128:137	128:137	NA
BC1T_11316:::B.cinerea.fa	NA	97:106	97:106	NA
SS1T_10959:::S.sclerotiorum.fa	NA	98:107	98:107	NA
NCU02437T0:::N.crassa.fa	NA	114:123	114:123	NA
164529:::N.discreta.fa	434:442	115:124	115:124	NA
95713:::N.tetrasperma.fa	NA	114:123,434:443	114:123	NA
MGG_03577T0:::M.oryzae.fa	NA	106:115	106:115	NA
VDBG_09673T0:::V.albo-atrum.fa	NA	108:117	108:117	NA
VDAG_09414T0:::V.dahliae.fa	NA	108:117	108:117	NA
215760:::T.virens.fa	NA	97:106	97:106	NA
59698:::N.haematococca.fa	NA	116:125	116:125	NA
FGSG_11627T0:::F.graminearum.fa	467:475	120:129,467:477	120:129	NA
FOXG_08173T0:::F.oxysporum.fa	NA	122:131	122:131	NA
FVEG_05100T0:::F.verticillioides.fa	NA	121:130	121:130	NA
SJAG_03942T0:::S.japonicus.fa	NA	120:130	NA	NA
SJAG_05778T0:::S.japonicus.fa	253:261	NA	NA	NA
SPOG_04763T0:::S.cryophilus.fa	339:347	56:66,175:184	60:69,175:184	NA
SPOG_02638T0:::S.cryophilus.fa	NA	217:226	217:226	NA
SOCG_03034T0:::S.octosporus.fa	NA	225:234	225:234	NA
SOCG_04026T0:::S.octosporus.fa	215:223	51:61,142:152,383:392	55:64	NA
SPAC19G12.06c_T0:::S.pombe.fa	NA	21:30,268:277	21:30	NA
SPCC622.08c_T0:::S.pombe.fa	NA	345:354	NA	NA
CNAG_06747T0:::C.neoformans.fa	NA	NA	NA	NA
LACBIDRAFT_185105:::L.bicolor.fa	NA	71:81	NA	NA
LACBIDRAFT_190640:::L.bicolor.fa	NA	53:63	NA	53:63
LACBIDRAFT_192658:::L.bicolor.fa	NA	NA	NA	NA
UM01504:::U.maydis.fa	NA	202:212	NA	NA
RO3T_08122:::R.oryzae.fa	159:167	NA	NA	NA
RO3T_08213:::R.oryzae.fa	NA	NA	NA	NA
RO3T_08221:::R.oryzae.fa	42:50:00	NA	NA	NA
RO3T_16445:::R.oryzae.fa	170:178	NA	NA	NA
AMAG_01148T0:::A.macrogynus.fa	NA	NA	NA	NA
AMAG_05331T0:::A.macrogynus.fa	NA	NA	NA	NA
BDET_00710:::B.dendrobatidis.fa	NA	NA	NA	NA
BDET_00913:::B.dendrobatidis.fa	NA	NA	NA	NA
SPPG_01096T0:::S.punctatus.fa	39:47:00	NA	NA	NA
SPPG_02344T0:::S.punctatus.fa	NA	NA	NA	NA
SPPG_08009T0:::S.punctatus.fa	NA	NA	NA	NA
140435:::C.caseinolytica.fa	NA	20:29,310:319	310:319	134:143
MVEG_06987T0:::M.verticillata.fa	150:158	99:109	NA	NA
MVEG_09729T0:::M.verticillata.fa	293:301	NA	NA	NA
412754:::A.immersus.fa	NA	348:357	348:357	NA
PCON_05921:::P.confluens.fa	NA	218:227	218:227	218:227
YBL003C:::S.cerevisiae.fa	NA	132:141	NA	NA
SCRT_02966:::S.cerevisiaeRM11-1a.fa	NA	132:141	NA	NA
spar_194-g11.1:::S.paradoxus.fa	NA	128:137	NA	NA
YBL003C_c1586_1357-1755:::S.kudriavzevii.fa	NA	130:139	NA	NA
Egos_ATCC_10895:AGOS_AEL003C.t1:::E.gossypii.fa	NA	19:28,44:54,131:140	19:28,131:140	NA
Egos_ATCC_10895:AGOS_AGR184W.t1:::E.gossypii.fa	NA	47:56:00	47:56:00	NA
CAWT_00976:::C.albicansWO1.fa	NA	38:48,98:107,108:117	98:107,108:117	38:48:00
CAWT_02709:::C.albicansWO1.fa	NA	50:60	NA	50:60
orf19.1051:::C.albicansSC5314.fa	NA	38:48,98:107,108:117	98:107,108:117	38:48:00
orf19.6924:::C.albicansSC5314.fa	NA	50:60	NA	50:60
Cd36_03930:::C.dubliniensis.fa	NA	35:45,111:120	111:120	35:45:00
Cd36_83890:::C.dubliniensis.fa	NA	51:61	NA	51:61
CTRT_02625:::C.tropicalis.fa	NA	481:490	481:490	NA
CTRT_04741:::C.tropicalis.fa	NA	65:75,134:143,144:153	134:143,144:153	65:75
CLUT_02492:::C.lusitaniae.fa	NA	86:95	86:95	NA
PGUT_03443:::C.guilliermondii.fa	NA	28:37:00	28:37:00	28:37:00
AOL_s00169g4:::A.oligospora.fa	NA	NA	NA	NA
GSTUMT00000269001:::T.melanosporum.fa	NA	328:337	328:337	328:337
URET_06993:::U.reesii.fa	NA	112:121	112:121	NA
ANID_03468T0:::A.nidulans.fa	NA	139:148	139:148	NA
121522:::T.reesei.fa	NA	98:107	98:107	NA
300145:::T.atroviride.fa	NA	98:107	98:107	NA
CC1G_03522T0:::C.cinerea.fa	NA	NA	NA	NA
CC1G_03575T0:::C.cinerea.fa	NA	60:70,73:82	NA	60:70
CC1G_07640T0:::C.cinerea.fa	NA	97:107	NA	NA
PGTT_10973:::P.graminis.fa	NA	NA	NA	NA
PGTT_16093:::P.graminis.fa	NA	NA	NA	NA
PGTT_16084:::P.graminis.fa	NA	140:149,366:376	140:149	NA
70763:::L.starkeyi.fa	NA	22:31,211:220	211:220	NA
76394:::W.anomalus.fa	NA	117:126,281:291,380:390	117:126	NA
33699:::W.anomalus.fa	NA	7:16,46:55	7:16,46:55	NA
59969:::S.complicata.fa	NA	NA	NA	NA
DRE_07476:::D.stenobrocha.fa	NA	NA	NA	NA
