# Supplementary material for: Evolutionary Conservation and Diversification of Puf RNA Binding Proteins and Their mRNA Targets
Source: PLoS Biol. 2015 Nov 20;13(11):e1002307. doi: 10.1371/journal.pbio.1002307 (PMC4654594; doi:10.1371/journal.pbio.1002307)
Supplement: S10 Dataset — (ZIP) [file pbio.1002307.s010.zip › HTA_PUFmotifs_Seqs.txt]

GeneID	Puf3 motif	PezizoPuf4	SacchPuf4-deconvoluted	SacchPuf5-deconvoluted
YDR225W:::S.cerevisiae.fa	TGTATATA	TGTAACTATA,TGTATATATA	NA	TGTAACTATA
SCRT_00299:::S.cerevisiaeRM11-1a.fa	TGTATATA	TGTAACTATA,TGTATATATA	NA	TGTAACTATA
spar_117-g5.1:::S.paradoxus.fa	NA	TGTAACTATA	NA	TGTAACTATA
smik_225-g2.1:::S.mikatae.fa	NA	TGTAACTATA	NA	TGTAACTATA
YDR225W_c1379_1933-2331:::S.kudriavzevii.fa	NA	TGTAACTATA	NA	TGTAACTATA
sbayc650-g8.1:::S.bayanus.fa	NA	TGTATAATA	TGTATAATA	NA
sbayc516-g9.1:::S.bayanus.fa	NA	TGTAACTATA	NA	TGTAACTATA
Scas721.83:::S.castellii.fa	NA	NA	NA	NA
Cgla_CBS_138:CAGL0K11440g.t1:::C.glabrata.fa	NA	TGTACTATA	TGTACTATA	TGTACTATA
Cgla_CBS_138:CAGL0C04411g.t1:::C.glabrata.fa	NA	TGTAATTTTA	NA	TGTAATTTTA
Kwal27.10999:::K.waltii.fa	NA	TGTATTATA,TGTATATTA	TGTATTATA,TGTATATTA	TGTATTATA
SAKL0C11264g:::S.kluyveri.fa	NA	TGTACATTA	TGTACATTA	NA
Klac_NRRL_Y-1140:KLLA0F13332g.t1:::K.lactis.fa	NA	TGTACTATA	TGTACTATA	TGTACTATA
Klac_NRRL_Y-1140:KLLA0E17413g.t1:::K.lactis.fa	NA	TGTATATTA	TGTATATTA	NA
CPAG_04954.1:::C.parapsilosis.fa	NA	TGTATATTA	TGTATATTA	NA
LELT_01687:::L.elongisporus.fa	NA	TGTATTTTTA,TGTATAGTA	NA	TGTATTTTTA
DEHA0D17985g.1:::D.hansenii.fa	NA	TGTATATTA,TGTATTTCTA	TGTATATTA	NA
DEHA0F19690g.1:::D.hansenii.fa	NA	TGTATTATA,TGTATATTA	TGTATTATA,TGTATATTA	TGTATTATA
73490:::P.stipitis.fa	TGTATATA	TGTAATTTTA,TGTACATTA,TGTACAACA,TGTACAAATA	TGTACATTA	TGTAATTTTA
37161:::P.stipitis.fa	NA	TGTATATTA	TGTATATTA	NA
Ylip_CLIB122:YALI0E26477g.t1:::Y.lipolytica.fa	NA	TGTACTATA	TGTACTATA	TGTACTATA
TESG_01996T0:::T.tonsurans.fa	NA	NA	NA	NA
TEQG_01700T0:::T.equinum.fa	NA	TGTATAATA	TGTATAATA	NA
TERG_02630T0:::T.rubrum.fa	NA	TGTATAATA	TGTATAATA	NA
ARB_02551:::A.benhamiae.fa	NA	TGTATAATA	TGTATAATA	NA
TRV_05527:::T.verrucosum.fa	NA	TGTATAATA	TGTATAATA	NA
MGYG_05765T0:::M.gypseum.fa	NA	TGTATATTA	TGTATATTA	NA
MCYG_08357T0:::M.canis.fa	NA	TGTATATTA	TGTATATTA	NA
CIMG_02132T0:::C.immitis.fa	NA	TGTACATTA	TGTACATTA	NA
CPAT_00712:::C.posadasii.fa	NA	TGTACATTA	TGTACATTA	NA
HCAG_03524T0:::H.capsulatum.fa	NA	TGTACATTA	TGTACATTA	NA
BDBG_05061T0:::B.dermatitidis.fa	NA	TGTACATTA	TGTACATTA	NA
PAAG_08917T0:::P.brasiliensis.fa	NA	TGTACATTA	TGTACATTA	NA
NFIA_071830:::N.fischeri.fa	NA	TGTACATTA	TGTACATTA	NA
ACLA_033370:::A.clavatus.fa	NA	TGTACATTA	TGTACATTA	NA
ATET_09002:::A.terreus.fa	NA	TGTACATTA	TGTACATTA	NA
AFL2T_11262:::A.flavus.fa	NA	TGTACATTA	TGTACATTA	NA
AO090020000007:::A.oryzae.fa	NA	TGTACATTA	TGTACATTA	NA
168270:::M.fijiensis.fa	NA	TGTACATTA	TGTACATTA	NA
106181:::M.graminicola.fa	NA	TGTACATTA	TGTACATTA	NA
SNOT_14611:::S.nodorum.fa	NA	TGTATATTA	TGTATATTA	NA
PTRT_03280:::P.tritici-repentis.fa	NA	TGTATATTA	TGTATATTA	NA
BC1T_11316:::B.cinerea.fa	NA	TGTACATTA	TGTACATTA	NA
SS1T_10959:::S.sclerotiorum.fa	NA	TGTACATTA	TGTACATTA	NA
NCU02437T0:::N.crassa.fa	NA	TGTACATTA	TGTACATTA	NA
164529:::N.discreta.fa	TGTACATA	TGTACATTA	TGTACATTA	NA
95713:::N.tetrasperma.fa	NA	TGTACATTA,TGTAAAGTA	TGTACATTA	NA
MGG_03577T0:::M.oryzae.fa	NA	TGTACATTA	TGTACATTA	NA
VDBG_09673T0:::V.albo-atrum.fa	NA	TGTACAATA	TGTACAATA	NA
VDAG_09414T0:::V.dahliae.fa	NA	TGTACAATA	TGTACAATA	NA
215760:::T.virens.fa	NA	TGTACATTA	TGTACATTA	NA
59698:::N.haematococca.fa	NA	TGTACAATA	TGTACAATA	NA
FGSG_11627T0:::F.graminearum.fa	TGTACATA	TGTACAATA,TGTACATATA	TGTACAATA	NA
FOXG_08173T0:::F.oxysporum.fa	NA	TGTACAATA	TGTACAATA	NA
FVEG_05100T0:::F.verticillioides.fa	NA	TGTACAATA	TGTACAATA	NA
SJAG_03942T0:::S.japonicus.fa	NA	TGTATGTATA	NA	NA
SJAG_05778T0:::S.japonicus.fa	TGTATATA	NA	NA	NA
SPOG_04763T0:::S.cryophilus.fa	TGTAAATA	TGTATGTATA,TGTATATTA	TGTATATTA,TGTATATTA	NA
SPOG_02638T0:::S.cryophilus.fa	NA	TGTACATTA	TGTACATTA	NA
SOCG_03034T0:::S.octosporus.fa	NA	TGTACATTA	TGTACATTA	NA
SOCG_04026T0:::S.octosporus.fa	TGTAAATA	TGTATGTATA,TGTACTTGTA,TGTATGATA	TGTATATTA	NA
SPAC19G12.06c_T0:::S.pombe.fa	NA	TGTATATTA,TGTACAGTA	TGTATATTA	NA
SPCC622.08c_T0:::S.pombe.fa	NA	TGTATAGTA	NA	NA
CNAG_06747T0:::C.neoformans.fa	NA	NA	NA	NA
LACBIDRAFT_185105:::L.bicolor.fa	NA	TGTATTTCTA	NA	NA
LACBIDRAFT_190640:::L.bicolor.fa	NA	TGTATCATTA	NA	TGTATCATTA
LACBIDRAFT_192658:::L.bicolor.fa	NA	NA	NA	NA
UM01504:::U.maydis.fa	NA	TGTACTTCTA	NA	NA
RO3T_08122:::R.oryzae.fa	TGTAAATA	NA	NA	NA
RO3T_08213:::R.oryzae.fa	NA	NA	NA	NA
RO3T_08221:::R.oryzae.fa	TGTACATA	NA	NA	NA
RO3T_16445:::R.oryzae.fa	TGTAAATA	NA	NA	NA
AMAG_01148T0:::A.macrogynus.fa	NA	NA	NA	NA
AMAG_05331T0:::A.macrogynus.fa	NA	NA	NA	NA
BDET_00710:::B.dendrobatidis.fa	NA	NA	NA	NA
BDET_00913:::B.dendrobatidis.fa	NA	NA	NA	NA
SPPG_01096T0:::S.punctatus.fa	TGTATATA	NA	NA	NA
SPPG_02344T0:::S.punctatus.fa	NA	NA	NA	NA
SPPG_08009T0:::S.punctatus.fa	NA	NA	NA	NA
140435:::C.caseinolytica.fa	NA	TGTACAGTA,TGTAATATA	TGTAATATA	TGTAGTATA
MVEG_06987T0:::M.verticillata.fa	TGTACATA	TGTATTACTA	NA	NA
MVEG_09729T0:::M.verticillata.fa	TGTAAATA	NA	NA	NA
412754:::A.immersus.fa	NA	TGTACCATA	TGTACCATA	NA
PCON_05921:::P.confluens.fa	NA	TGTATTATA	TGTATTATA	TGTATTATA
YBL003C:::S.cerevisiae.fa	NA	TGTATAGTA	NA	NA
SCRT_02966:::S.cerevisiaeRM11-1a.fa	NA	TGTATAGTA	NA	NA
spar_194-g11.1:::S.paradoxus.fa	NA	TGTATAGTA	NA	NA
YBL003C_c1586_1357-1755:::S.kudriavzevii.fa	NA	TGTATAGTA	NA	NA
Egos_ATCC_10895:AGOS_AEL003C.t1:::E.gossypii.fa	NA	TGTATCATA,TGTATCAGTA,TGTACATTA	TGTATCATA,TGTACATTA	NA
Egos_ATCC_10895:AGOS_AGR184W.t1:::E.gossypii.fa	NA	TGTACAATA	TGTACAATA	NA
CAWT_00976:::C.albicansWO1.fa	NA	TGTATTTTTA,TGTAAACTA,TGTATATTA	TGTAAACTA,TGTATATTA	TGTATTTTTA
CAWT_02709:::C.albicansWO1.fa	NA	TGTATTTTTA	NA	TGTATTTTTA
orf19.1051:::C.albicansSC5314.fa	NA	TGTATTTTTA,TGTAAACTA,TGTATATTA	TGTAAACTA,TGTATATTA	TGTATTTTTA
orf19.6924:::C.albicansSC5314.fa	NA	TGTATTTTTA	NA	TGTATTTTTA
Cd36_03930:::C.dubliniensis.fa	NA	TGTATTTTTA,TGTATATTA	TGTATATTA	TGTATTTTTA
Cd36_83890:::C.dubliniensis.fa	NA	TGTATTTTTA	NA	TGTATTTTTA
CTRT_02625:::C.tropicalis.fa	NA	TGTACATTA	TGTACATTA	NA
CTRT_04741:::C.tropicalis.fa	NA	TGTATTTTTA,TGTAAACTA,TGTATATTA	TGTAAACTA,TGTATATTA	TGTATTTTTA
CLUT_02492:::C.lusitaniae.fa	NA	TGTATATTA	TGTATATTA	NA
PGUT_03443:::C.guilliermondii.fa	NA	TGTATTATA	TGTATTATA	TGTATTATA
AOL_s00169g4:::A.oligospora.fa	NA	NA	NA	NA
GSTUMT00000269001:::T.melanosporum.fa	NA	TGTATTATA	TGTATTATA	TGTATTATA
URET_06993:::U.reesii.fa	NA	TGTACATTA	TGTACATTA	NA
ANID_03468T0:::A.nidulans.fa	NA	TGTAAATTA	TGTAAATTA	NA
121522:::T.reesei.fa	NA	TGTACATTA	TGTACATTA	NA
300145:::T.atroviride.fa	NA	TGTACATTA	TGTACATTA	NA
CC1G_03522T0:::C.cinerea.fa	NA	NA	NA	NA
CC1G_03575T0:::C.cinerea.fa	NA	TGTATTATTA,TGTAAAGTA	NA	TGTATTATTA
CC1G_07640T0:::C.cinerea.fa	NA	TGTACTATTA	NA	NA
PGTT_10973:::P.graminis.fa	NA	NA	NA	NA
PGTT_16093:::P.graminis.fa	NA	NA	NA	NA
PGTT_16084:::P.graminis.fa	NA	TGTAAACTA,TGTATGTCTA	TGTAAACTA	NA
70763:::L.starkeyi.fa	NA	TGTATAGTA,TGTACATTA	TGTACATTA	NA
76394:::W.anomalus.fa	NA	TGTACATTA,TGTACAAATA,TGTATGATTA	TGTACATTA	NA
33699:::W.anomalus.fa	NA	TGTAAATTA,TGTACATTA	TGTAAATTA,TGTACATTA	NA
59969:::S.complicata.fa	NA	NA	NA	NA
DRE_07476:::D.stenobrocha.fa	NA	NA	NA	NA
