# Supplementary material for: Evolutionary Conservation and Diversification of Puf RNA Binding Proteins and Their mRNA Targets
Source: PLoS Biol. 2015 Nov 20;13(11):e1002307. doi: 10.1371/journal.pbio.1002307 (PMC4654594; doi:10.1371/journal.pbio.1002307)
Supplement: S10 Dataset — (ZIP) [file pbio.1002307.s010.zip › HTB.fasta]

>YBL002W:::S.cerevisiae.fa
GTCACTCACTAGGTATTGTGATTTAGTCATGTTTTCTTTTTATTAGTGGCATTTTTTATATATTGTAACATTAGGGTTCTGTTACTTGTCCAGATATGATTGGAAGGGTCTAGTCTATCAGCCTCCGAAGGAGTTGTATAAATGTATATATATAACTTTATAAACAAAAAAAATTGGGAAAGATATTTTGCAAACAGTTATTATTAAATTGTTTCTTAAACTCTCCTTAAAGATATACCCTATTTAGGTTCACTACACGAGCATTCATTGAGAAATTTTTTTTAAAACAACATCGATCTTATCTTGAGCAGTTTGGTGCTTATCAGTTCTAGTCCCAACACGAATATCAGTGTGTACTCTAACATATCCTTTCTCATGACCGTATTCATGGATTTCGCCAATCAAACCCATCACATCATCCCAAGGCCCTTCAATTGTTGTTCCTGCACTGTGTAAAGTGCTCTTTAATGGGCTTTCTCTGATTTTTTTTTCAATGAGTG
>SCRT_02965:::S.cerevisiaeRM11-1a.fa
GTCACTCACTAGGTATTGTGATTTAGTCATGTTTTCTTTTTATTAGTGGCATTTTTTATATATTGTAACATTAGGGTTCTGTTACTTGTCCAGATATGATTGGAAGGGTCTAGTCTATCAGCCTCCGAAGGGAGTTGTATAAATGTATATATATAACTTTATAAACAAAAAAAATTGGGAAAGATATTTTGCAAACAGTTATTATTAAATTGTTTCTTAAACTCTCCTTAAAGATATACCCTATTTAGGTTCACTACACGAGCGTTCATTGAGAAATTTTTTTTAAAACAACATCGATCTTATCTTGAGCAGTTTGGTGCTTATCAGTTCTAGTCCCAACACGAATATCAGTGTGTACTCTAACATATCCTTTCTCATGACCGTATTCATGGATTTCGCCAATCAAACCCATCACATCATCCCAAGGCCCTTCAATTGTTGTTCCTGCACTGTGTAAAGTGCTCTTTAATGGGCTTTCTCTGATTTTTTTTTCAATGAGT
>_c1586_2451-2846:::S.kudriavzevii.fa
GTCATTTTTCTCAATTTTAATACTTAGTTATTGTTTTTTTATTGGCATTTTTGATATATTGTAGCATTAGGGTTCTGTCGTCCAGATATGATTAGAAAGGGTCTAATCAATCAACCTCCTGAAGGGAGTTGTATAAGGTATATAACATTATAAACGAAAAAAAACGGGAAGGAAACTTGTAAAAAGCCATTACTAAATTGCTCTCTGGAACTCTTTTAGAAATACACCCTATTTAAGTTTACTACATAAGTACTTTACTGAGATATTTTCTTCAAAACAACATCGATCTTATCTTGGGCAGTTTGATGCTTATCAGTCCTAGTCCCGACACGAATATCAGTGTGCACTCTAACATACCCCTTTTCATGACCGTATTCATGAATTTCGCCAATCAAACCCATCACTTCATCCCAAGGTCCTTCAATGGTTGTACCAGCACTGTGTAAAGTGCTCTTTAATGAGCTCTCTCTGATTTTTTTTTCAATCAGCGCAACAAAGTC
>Scas721.84:::S.castellii.fa
TTAATTGAAAGTTAACTAATTACTATTATTGGTTTTGCTAATGTCACAATTTTGTTTTGATTTTATTCATATTTTGAAATGGGTTTAATATTTTTTAAGAGAAAATATTATATAATTACTTATTGTTGTAGAATAAGTTGTATAATAGTTTATATTTAATGAAATATTTTTTTACGGGTTAATTAATTGTCTTCCATTTTCCTATAGTTTTCGGACATCTTATATTCTTCTAGTTTTTTCAATAATTACAGAGACAAAGCGTGGCACTCATCAACACGCTTATTATTTTTTCGACTGTTTTAAAATATGTTGTCAATTTATATATATAAATTATATCTAGAATTTTTGGGGAAAAATTTATTATCTTGGGTCATATTAAACCTAAAACCTATTTCGTGCCAAAAAATTCTTTAAACTTTCAATCTTGATAAATCAACAAAACAAATAAAGTGATGTAAAGAAAAATATACCGCCCGGTTGCCTAGAGGGTTAATTTGTCT
>SAKL0H12694g:::S.kluyveri.fa
AGGAATAAAGTACTTTAACGAAAGTTTGTAATATTTTTTTTATGGGTATACGTTGTATAATAGCATAAAATCTTAAGGGTTAATAATCGTTCAAACATGCAGATTTGTTTCGTCTCTTTTTGGAAAACGACTGTTCCATTGAACCCGCTTCGAATCGGTGGCTTATGTGTGTTAGATCAATGGAGGGCATCCAGCTCGTTAGTTTGGTTTCTTCTGTAGGCTTCCAATTCTAACTGTTTTTCAAATTGAAAAAAAAAAAAGTTTATATTACTTTGTTCATACTTACAAATATGCAATCGTTTGGTTTTTGGATTAAGTCTGAAAATCGCTGTGCAGCTCCTGTATCGATATTTTAAATCGTGGATCTGTAGAATATGTTTTAATTTCTTTCAATTACCAGATTGAATTTCAAGTTGATACTTGCTCTTCTCAATTGTTTTTGTTATTTTCATTCTCTGTCGTTTTTACTTGTTTTTGTCGCGCTACCTTTAAAGCCACAC
>Klac_NRRL_Y-1140:KLLA0F13310g.t1:::K.lactis.fa
ACGGTAGGCGAGTTGTCATTATCATTATCATCATCATCATCCTGCAAAGGATCCATATGTAAATTAAAATCTTATCTGGGTATAACGTGTGTAATATAATTTTTTTTCTTCACAAATAGGCCATTCGGGCATCTGTTGATCAATGTATTAGAGCAATACCAAGATGTCGAAGACATCTTGGTATTGTTGTTACATATATGACAAACCACGTGACTTTCTGTCACGTGCTTCCCATCCCCACGTGACACTAAATTTTCTTCTTTTTTTCCTCTGCCGTCCAATGAAATCGCCGTGCGTAATGCTGACGTTACCAGCCACACAGAAACACAGGTTTTCAAAGGCACGGGAAACCGTGGGACTACTCACCGTTATATAACGGATTTCAAATTGATTTGGAATTTAAACTTTTACTACTATGCCCCAGCGGCGCTATTTGCCAAGCCGTAATCTTTTTCATTTTTTTCCCAATTCATTGTAAATATATATATATTACTATACAA
>Klac_NRRL_Y-1140:KLLA0E17391g.t1:::K.lactis.fa
ACAAACTATCAAAAGATGCTTTGTTTTTATTAGGCTTCGGATTTACAAATTTAACTTCACATCAATTTTTTTTATCTTTCCATTTTAATGGGAAATTGTATTATTAGATCAAAGGCTTACGGGGGTTTCCTATGGGCCTATATTACCCAAATACCGTGTAGACTAAGTAAACTTAAATTGTAATTTAAATTTAAAAATATATTCCAGTTCATTAGAAAAACGTCTCTAAATACAATAGATGAATATTAGAGAAAACTTACTATACTATTAAAAAAAATCCCATCATTGATCCAACTTGGACAGAACAGCATTGACCTTGTCTTCTGCAGTTTGGACTTTATCGGTACGGGTTCCAACCCTGATATCAGTATGAACCCTAACGTACCCTAATTCATGACTATATTCATGAAGTTCACCGATCAATTTCATAACATCATCCCATGGACCCTCAATAGTAGTGCCTGCACTGTGTAGAGTGCTTTTCAATGGAGATTCTCTGA
>CAWT_00975:::C.albicansWO1.fa
AAAAAGAAAGAGAGAGAGAGGTTTGTCATGAATGGTTTATTTCTCCAAATTATTGTTGTTTTATTTTGTATTGTATATTAATATAGGTATTTTTCATTTGAAAATTGTACATTAGTTGAAAGTTTTTAAAATCAATTGCAAAGAAAATGTAGGAAAAATGATGATTGTTACGAAAGAAAGAATGTGTGGCAAATAAAAATTTATTGTCTTCTTTATATATTGTTATTATTAGTTGTAGTAGTAGTATACTCTATTCTATTAAAACTTTCTAGTGTGTGGGTGGAGGGTTGTTAAATTTTGTATATACTTTACGTAATTGAATTATTGCCAATACAATTATCGTCCATTTTAATGCAAATATTGTTAAACTTAATAAATGTACCCAACTTTGTAATAATTTCAATTTCAATTTTGCTAATCCAAATATTGGTGTTGGACCCAATTCTTTTCTATCTCCAGAAAATATTTTTTTAAATACTTTCATTCTATCTTGTAATGTA
>CAWT_02708:::C.albicansWO1.fa
ATGTGATGGATCTTGTATTGTCTCCCAATTGTATTTTTAGTTGCCCACTTTTTTTTGTACTTTAGTTCGTTATTATATTATAGTATTATGTTTCTATTATTACCTTTATTAATTTAGGATTACTCATTTTTGTTATTCACATTGTGTATTAGAAGTCTGTAGTTCTTCAACATAAAAGGAAGGATAAGAGTGAATAAATTTTACGTTTTTATTGATTCGCTCTACTGTACAAACACTATGCTTAGCAAATACTACTTTAATGAAAACGGTTTGAAACTCTTGATATTAGTGGTGGCGTTTGTAGTACTATTACTGTTACTGGCACCAGCTGGTGTTCTCTTGGTTCCAAGTTCAACGATATCTGGTACTGCTCATCGATCGTTGGACACTTTTCAAACCATGCATCGAGAAACTTCTGAATTTCAGGGACCTCTTGGAAATTATACCCTGTAGTTTTGAAACGGTCTATTCCCGAAACAATCTCTGAGGTTTTAGCACGC
>orf19.1052:::C.albicansSC5314.fa
AAAAAGAAAGAGAGAGAGAGGTTTGTCATGAATGGTTTATTTCTCCAAATTATTGTTGTTTTATTTTGTATTGTATATTAATATAGGTATTTTTCATTTGAAAATTGTACATTAGTTGAAAGTTTTTAAAATCAATTGCAAAGAAAATGTAGGAAAAATGATGATTGTTACGAAAGAAAGAATGTGTGGCAAATAAAAATTTATTGTCTTCTTTATATATTGTTATTATTAGTTGTAGTAGTAGTATACTCTATTCTATTAAAACTTTCTAGTGTGTGGGTGGAGGGTTGTTAAATTTGGTATATACTTTACGTAATTGAATTATTGCCAATACAATTATGGTCCATTTTAATGCAAATATTGTTAAACTTAATAAATGTACCCAACTTTGTAATAATTTCAATTTCAATTTTGCTAATCCAAATATTGGTGTTGGACCCAATTCTTTTCTATCTCCAGAAAATATTTTTTTAAATACTTTCATTCTATCTTGTAATGTA
>orf19.6925:::C.albicansSC5314.fa
ATGTGATGGATCTTGTATTGTCTCCCAATTGTATTTTTAGTTGCCCACTTTTTTTTTGTACTTTAGTTCGTTATTATATTATAGTATTATGTTTCTATTATTACCTTTATTAATTTAGGATTACTCATTTTTGTTATTCACATTGTGTATTAGAAGTCTGTAGTTCTTCAACAGAAAAGGAAGGATAAGAGTGAATAAATTTTACGTTTTTATTGATTCGCTCTACTGTACAAACACTATGCTTAGCAAATACTACTTTAATGAAAACGGTTTGAAACTCTTGATATTAGTGGTGGCGTTTGTAGTACTATTACTGTTACTGGCACCAGCTGGTTGTTCTCTTGGTTCCAAGTTCAACGATATCTGGTATTGTTCATCGATCGTTGGACACTTTTCAAACCATGCATCAAGAAACTTCTGAATTTCAGGGACCTCTTGGAAATTATACCCTGTAGTTTTGAAACGGTCTATTCCCGAAACAATCTCTGAGGTTTTAGCAC
>Cd36_03940:::C.dubliniensis.fa
AGAGATGTTTTGTCATGAAAAGAAAAGAAAAGAATGGTTTATTTCTCCAAATATTGTGTTTTATTTTGTATATTAATATAGGTATTTTTCTTTTTTGAAAATTGTACATTAGTTTAAAGTTTTAAATGATTGAAAAAAAAAAAAAAAAAACATGTAGTGAAGTTATATTATTAATCAAAAGAGGAAGTATCGTTATTGTTATTGTTATTGTTATTGTTATTGTTATTGTTAATTATATATATTGATAAATACTCTATTAAAATTTCTAGTGTGATGGTACTGGTGTTGGTGTTGGTGGGTTGGTAAATTTTATATATACTTTACGTAATTGAATTATTATCAAAACAATCATTGTCCATTTCAATCCAAAAATTGTTAAACTTAATAAATGTACCCAACTTTGTAATAATTTCAATTTCAATTTTGCTAATCCAAATATTGGTGTTGGACCAATTTCTTTATCTTTATCAAATATTTTTTTGAAAACTTTCATTTTATCT
>Cd36_83880:::C.dubliniensis.fa
ATGTGATGGATATTGTATTGTCTCCCAGTTGTATTTTTAGTTCCCCACTTTTTTTTATACTTTAGTTCGTTATTATATTATAGTATTATGTTTCTTTTATTATCTTTATTAATTAAGGATTACAAATTTGAATTGTTTGTACATTATATTATAAGTCTGTAGTTCTTCAACAGAGGAGAAACTAAGGGGGGGAAGGGTAAATATATCTTACGCTGCTATTGATTGGATCTACTCTAACATATACACTATTCCTGGCAAAATGCTACTTTAGTGAAAACGGCTTGAAACTCTTGATGGTGGTGGTGTTTGCAGTAGTAATACTATTACTGGTACCAGCTTGTTGTTCTCGAGGTTCCAAGTTCAACGATAGCTGGTACTGTTCATCGATCGTAGGACACTTCTCAAACCATGCATCGAGAAACTTTTGAATCTCAGGGACCTCCTGGAAATTATACCCCATAGTTTTAAAACGATCTATTCCCGAAACAATCTCTGAGGTT
>CTRT_02624:::C.tropicalis.fa
ACATACCACAGACAGAGAGAAATAAAAAGAGTATAATCTAGCTTCAATCATCCCTGGTCTAGTCTTGTATTACTTTGTTTTTTTTTGTTTTATATTGTATTTTTAGTTTTCCCTTTTTTCATTATTTAGTTCTTTTTATTGTCATTTTAAATGGCATGTGTTTAATTAGGTTTATGAATATAATTTATCAATTCGAATATCATTCAAGATGTAAACAAATAAAAGTGAAGATAAATAAGCTGTAACAATTACAAAACACTTCTATATACTAAGCCCCCCAAAATACCATACAAACAAACTACAAAAACATAAACACAGTAATACAAAAATAAACTCATCTTAATGAAAATGGTTTGGAGCTTTTGAGATTAGAACTATTACTAGTAGATTGCTCTCTAGGTTCTAAATTCAATGATATTTGATACTGCTCGTCAATCGTAGGACACTTTTCAAACCAAGAATCAAGATACTTTTGAATCTCTGTAACTTCTTGAAAGTTG
>CTRT_04739:::C.tropicalis.fa
ATGTGAGAAAGTATTTTTTATCAACAAAATTGGTTTATTTCTTCTTCATTATTTTGTTTTATTTTGTATATTAATATAGGTTGTCTATTTTTTATTTGAGAAAATTGTACATTAGTTCTTATTTCGAAAATTCATGATGTTGTAAAATAAAAAAACTGGTAAACATATACGCATATTATTTGTTAGATATTGTCTGTTTGTTTGTCTATGTAAATTTTCTATAAAGTTTACGTAATTGAATAAATATCATACCAATGAATAACCATTTCAAACAGAAGAGAACCAATTTCATTACTTGTACCCAACTTTGCATAATTATTAATTTATAATATGCTAATCCATAAACTGGTACGGGACCGAGATCTCCAGAGAAAACTTCTTTAAATACTTTCATTCTATCTTGTAAAGTAACCAATCCACTAATCCCCATTAATGCTTCAGAAACTCTTTCTCTTAATTGGCCACACCAAACCATACCTTGATGATCAATTGGTACCCCT
>CPAG_04953.1:::C.parapsilosis.fa
GGGAGAACTTTATAACATACTACCACTGATGGTTATTATTGTTGTTTTAACTTTCCCTATTTTATTTCACTTCTAGTTTTTGTTTTGCTGTCTTATTTGGAATTAAAAAAACTAAAGTCATGGTCATCAAATTGCTTAGTTTTTTAATCTTTATATGTGTATATTATTAATATTCAAAGGTTTTCTATTTAGCTAAGAAGCGTACTTCAATTGTATTCTTACTCTTTTGGTTTATGATTATACTACGAGTTGACAAACTAGTCTATTTCATTCTCAATCACCGTTGTATATTTTAGTACTCTCTTTTTCTCTATGGAGTCAGCTTAATTTCAATTCCAACTCATCGTCTTTCTCCTTTTTCCCCTGTTGTTGCAGCACTCTCATGGGAATAGAAAACAATCCAAACCAAACAACACAACAAGTTGAACAAATGGTGTAGATAAAAGGTGTGTCTGCTTCCATAAATCAAGGAATAATAAACAATGTACCCCAACATTAAT
>LELT_01686:::L.elongisporus.fa
GTTTAGTATGTGCTTGTGTCTGTGTCTGTGTGTGTGTGTGTCTGTCAGTGTTTTTGTTTTTTGTTTTTTGTTTTCATTTTAATCTATTTTGCAAGTTGCACATCAAAAGTAACAACAATTTTAACTACAACTACAAAGACAAGTACAACTACATTTACATCTACATGTACATTTACAACTACAACTACAACTAAAACCTAAGGTTATATCCGCCAACTGATTATCTAAATTCACTTCTTTTGTTCATTATTTAGCTAATGATGTATGTCTTTATTACTATTGTTTATTAAATATTTTTTAGTTACTGATTTATTGAAGTATATAAACATATCATCTTCTCAATAAAAACTGTATATTAAAAGGTTAAATCCCACACATTCTGAATTATTATTGAACAATATCTCTTTTCAAACTATATAGTCCAATTGTTCTAAGACATTTTTCATGCATGCCTACAAAGAAAAAAAGAAGAAGAAAAAAAAAAGGATTTATACAAAAAT
>CLUT_02493:::C.lusitaniae.fa
GTTATGGCGTAACGTTTGTGTGAAGGGAATCCAGTCAGTGCCCAAATACTGTGTGTTTGTGTCTCGCTGTTCCGTTATTTCAGTGCATGTCGGTGCCTATTACTGGCATGGAGTGTAATGTATATTTGTATATTAGTAATGGAAGAATNNNNNNNNNNNNNNNNNNNNNNNNNNNNNNNNNNNNNNNNNNNNNNNNNNNNNNNNNNNNNNNNNNNNNNNNNNNNNNNNNNNNNNNNNNNNNNNNNNNNTCATGTGCAAGGATGTTTACCAACAATATAGTATTCCCCTCTGCACCAAAAGTTAAACAAGTGGTGTAGCCAATATGTATGACGGCATCCATATATCACACCATATGCAGCAGTGTATAGAAGAAGTCCCAATGTTATCTTAGAGCTGAACTTCTCTGTCTTTGATGCTCTTGCACCGGTATTTGTGGAGAATGGTATTGTGTTAGGGTAGAAACTGTGAAGTTCTGCCAAAATAAGGATTGGTGCAACAGC
>PGUT_00620:::C.guilliermondii.fa
GATTGTCCGCTGTCTTAAACCCTTGGGTTGTGTATATTAGTAATGAATAATTAAGATATTCCTTATGATTTTGATTGTAATCTAATTATTGGTTTCCACTTCTTGAATGAACAAGATGCAAAACATCAAGTTTAATAAATGGTGGATCCAAAATGTGTGCCGGATACCGTATACAAGACAGTATAAGGTAAAGTACCCGATATAGCCGTAAAACACTTTAAGTCCAGCACTGCCTTTTTCAAACTTTGGCAAGTAGTTTCTATTGGCATGTCTGCCCACCACCAACATAATTGGCAAAATCGCCAAAAAATTGTGATGAGAAGAAAATGGAGTAGTCCAATCCACACTGAGATTATGAACAAACACGATTATCACGGGAATATTTATGGGAAGAACCCAAATCATCAAAAGCAACACTGTCATATGATAGTTGATCAAGCTTCGATTTCCTGTGCAACTCAATTTCACCACAACTACTGCCTGGATAATGCAACATACAA
>PGUT_03442:::C.guilliermondii.fa
GGATTTGGTCGGTTAAGGTTTATTTTTCTTGTGTATTATTGCGTTATTTGCTTATTTCAATCGACGATTTTAGGCTATTAAGATGTAGGCTCGATGACGATCTTTTTCCTTGTATGTAGCCCAACTATGGTCCTTCTAATAGTTCAAAGGAATTTTCGGCACGTTCTCACTATGAAACTGAAAGAATTGTTTCTTTTGCGAGATTGTGGTATTCTGAAAAATCTCACATTTTTATTATAGTCGAACATTAGTTTCAAAATACAGTTATTCAACGAAGTGAGATAAGAGGAACGATAACTGTGATGACTAACTCCTAAGAAATGAACACTGATCGTGGAAATTAGAAAAGGTTCTCATTGCTTGGGCTTATGAATCAGAGTATTTTGTAATTATCAAATCAGCTCAGTCTTCACTCTACTTTCGTTACTGTAGAGTGAACCAACATCCAACACAGTTGTCACTCAGAAGCACACGTATGCCAAAATTGAAAATTGATAACG
>DEHA0D18007g.1:::D.hansenii.fa
ATGAGGTTGGGTTAGCCTGTTCAGGTGTGTATATTAGTTTACTTTAATGAATATGAAATAATATATTATTTAATTTGTATGAAGATATCGGAAGTATTGACGTGATTGGTAAAACAATACTGTGGAATTCATGTTTTTGCGGTTTATTGTACATTCTATGGCTTTTTGCAGACATACTGTGTGAAGTATTTAGATATTGTAAATATAGTATGAGATGTATTGCAAGTATATATATGACGGAAACAGCTCATTGCACATGGTCAGACGTATCATCCTGGGCATCGTAATGTAATACAAGGAGCCAACAGCATAGAAGGTTGAAAAGATGGTGGATCCAGTACGTATGACGGATGCCATACACAAGACAGTAGAAAACGTAATACGCCAAAAACGCTTGGGTGACCTTGTATTTGGTTTGAGACATCTTGGGTAATGTCCTACTATTGCTGTACCGTTCCATTAGCAAAATTACTGGCAATATTGCTAGAAAGTTGTGATGT
>DEHA0F19712g.1:::D.hansenii.fa
GTTGTATGAGTATTCACTTTAGTTTTCTTATGTATTATTTAGTTTATTTGGTTTATCTATCTTTTGTATATTAGAAAATAAATTTCGGTTTATCATTGATATTTTAAAAATGTATTAAATATAAATGGGCACTATAATTTGCATTGATGTGTGTCAAGTAAATAAATGACCTCCAGGTACAGATCTGGAAATCCACGGATAATTGGTTTCAACTTCAATAGAGAGTTATTCCTTTCCGCGTATAATAATATTTTTATTTCGAAACAATCATTAGTAGAATTTATGCATTACTCAGTACGCATACATTGTCATGTCAGTTTCAGTATTATAATATATAATATATAATTTACTTAATCTCTATATAGATTCTGTATTTCAGGAGGTCCAGAGACCTCTTTATATAGTCCAGTATTTCCACAAGAATAGGAGTACGCTTCCCGTTGTTTCCAGGTAAACGGCCAATGGGAAGGCAGATTCATTAGATCTACGAGGCTTGTTAT
>73488:::P.stipitis.fa
GCGGACTAGTGTTTCAATTCTTTTTCTTCATCGTATTTTTAATGTTTGTATAGGTTGAGTGTATATTAGTCTTAATGAAAGGAATAGTTATTATATTACATAACATTATCTTAAGAAAGTGTATTGATTCGTTATTGACGTAATGAATCTGTGTATCCAGTATCTGAGATTCGCCTATCTTAGGGCCATTGGTAGATTTTGTTGGTTCTGTATGAAATACATTTTTCAGTCTTACGTTCTTTTTAGACCACTCTATTCTTCGTTACCAAACCACTCCCTACTTGTCTATGTCTACTCTAGTTACTCTCTTCCTTATCTATGTTAATGCTTATATTATGTACATGCTAGTGATGCTATGTAATGCTGACTTCTTCCTTCTTCTCTTCATCGCCAAACGTAAGCACCAACACCAAACAACTCATCAAGTTGAACAAATGATGGAGCCAGTACGTGTGCCGACTGCCGTAGATCAAACAGTAGAAGATAAAGTACCCCATATA
>85793:::P.stipitis.fa
GAGTAGACGTTTCTTATTCTGGTGTCATAAAGTTTAATTCTTGCTGCCCCTTTCCGTTAACTTTCCCCAACTGTATTAGTTTTAATTAGTTCTTAGTATTATTATATTATGATCGAGGAGGAGATCCGTGATCGTAAAATTGTATATTAGATAAATATAGGAATCAAAAGAAAAATAAATTGTAAAGTCAACACCCCTCCAAAACGCCGACAAGCTGCAATTTATTTCCTCAGCAAGAACACGAGTCTGTTACAGTATTTGTCTCCGCAATCAAGAAAACTGTAGCTAATTCAAAAGAGGAAGTTGTAGACAGAGTCCACTGAGAGTTGTATCCCGCTAGAATATACACGTAATAGCAGTTGATTGAGCGCATGTCTCTGAGCAAAAGATGTGAAACTACTCAATCCTATATCTATCTATCTTTCAGCTCTAACTAAAATTTTGTGCACAAAACGGAGGTCTAGTTTTTGCAATCTTCCCCATAACTCGCGCAACCCCAC
>Ylip_CLIB122:YALI0E26455g.t1:::Y.lipolytica.fa
GCGCGCGCCTGATTGTCATCTTTTTATTATGTTTATTGGTTAACGGGTTATGAGGCACTGCCTCGTGTATAGTATTTAATGAATCTGCTATCGGATCGATTTGATTGTATTGTATGGCTCGAGGAATGTACGATACTGTGGTGCTTTGTCGGCCCAGAGGTAGCTGATAATCGGACTTCACTGTTTGTTTTGGTTCGTGTTCTGGGGTAAATATGCGTCCGTATCTCACTATCGTTCTGTAGCTACAGTATGTGTACTGTGATTACACCATAACACACCAGCCGAAACGTAATAGGGGACAAATAATACTCCATTTAATCACCAACACTGTTTGTACTTCACAATTACAGCTCACCTATCGTTGTCTTCCTGGTATTTTCATCCCCTCGGTACACTTGCATAGTTGTTCCGCTCTACTCCTCAATATCCAGCCCCAAACGCGTTCTGTGCATTAATTGATCATCTACGTGTGTGCTGCTGCACGTTGTATACACGTCCAA
>TESG_01997T0:::T.tonsurans.fa
ACGCCTGCCTTCTTGTATCATCATTTTTTCTTCTCTCTTCTTTTTATGTCATGGTCGAGGTGGGATGGGTGTTTCGTGGGCTTGTCTTTTTTACTACCTGTTTACTCTTTACTGATACTGTTACTTTACTCATGGGATCGGATGGTCGTGTCTTATTTCTTAACGTCGGGCGAGCCGCTTGATGCTTGATAGTGCTATGTTAATGTCATCATTGCCTGTCCATGTCTACCGTTTACGATTCTTATATGAAGATAAGTGGTACATACGATCAAGATCACGATTACGACTCTATTCGTAGATGATGAAGATAATTGGTACGACGGTCATATCTCGTCAAATGATTCTACCTCCTCTTCGGCGCCCTCGCGTTCGGTCTCCTTGATGGTCGGATCGCGGTCAAACACATGGATGATTCTCCCCCTTGCGCCTCCCTCTCTCACGCGCCTCTTCAGGTCCTCCCAGTCATCTTCGTCACGCACCAAAAAGCCGATAAGCATGCT
>TEQG_01701T0:::T.equinum.fa
ACGCCTGCCTTCTTGTATCATCATTTTTTCTTCTCTCTTCTTTTTATGTCATGGTCGAGGTGGGATGGGTGTTTCGTGGGCTTGTCTTTTTTACTACCTGTTTACTCTTTACTGATACTGTTACTTTACTCATGGGATCGGATGGTCGTGTCTTATTTCTTAACGTCGGGCGAGCCGCTTGATGCTTGATAGTGCTATGTTAATGTCATCATTGCCTGTCCATGTCTACCGTTTACGATTCTTCTTATATGAAGATAAGTGGTACATACGATCAAGATCACGATTACGACTCTATTCGTAGATGATGAAGATAATTGGTACGACGGTCATATCTCGTCAAATGATTCTACCTCCTCTTCGGCGCCCTCGCGTTCGGTCTCCTTGATGGTCGGATCGCGGTCAAACACATGGATGATTCTCCCCCTTGCGTCTCCCTCTCTCACGCGCCTCTTCAGGTCCTCCCAGTCATCTTCGTCACGCACCAAAAAGCCGATAAGCAT
>TERG_02631T0:::T.rubrum.fa
ACGCCTTCTTGTATCATCTTTTTTCTTCTCTTCTCTTTTATGTCATGGTCGAGGTGGGATGGGTGTTTCGTGGGCTTGTCTTTACTACCTGTTACTTTTCTCTTTTACTGATACTGTTACTTTACTCATGGGATCGGATGGTCGTGTCTTATTTCTTAACGTCGGGCGAGCCGCTTGATGCTTGATAGTGCTATGTTAATGTCATCATTGCCTGTCCATGTCTATACCAGTATGTCACGGTCAAGATCAGATTCTATCACTCGTAGATGAAGATCAAGATAAAGTGGTTACAGATGGAAGTCGTCATATCTCGTCAAATGATTCTACCTCCTCTTCGGCGCCCTCGCGTTCGGTCTCCTTGATGGTTGGGTCGCGGTCAAATACATGGATGATTCGCCCCCTTGCGCTTCCCTCTCTCACCTGCCTCTTCAGGTCCTCCCAGTCATCTTCGTCGCGCACCAAAAAGCCGATAAGCATGCTGGGATCCATCTCGCGGATGT
>ARB_02552:::A.benhamiae.fa
ACGCCATTCTTGTATCATCTTTTTCTCTTCTCTCTTTTATGTCATGGTCGAGGTGGGATGGGTGTTTCGTGGGCTTGTCTTTTTTACTACCTGTTACTTCTCCTTGTTTTTTACTGATACTGTTACTTTACTCATGGGATCCGGATGGTCGTGTCTTATTTCTTAACGTCGGGCGAGCCGCTTGATGCTTGATAGTGCTATGTTAATGTCATCATTGCCTGTCCATGTCTATACCCCCCAGTATAATCACGGTCACAATCACGATCAAGATTCTATTACTCGTAGATGAAGATCAAGATAAAAAGTGGTACAATAGATGGAAGTCATATCTCGTCAAATGATTCTACCTCCTCTTCGGCGCCCTCACGTTCGGTCTCCTTGATGGTCGGATCGCGGTCAAATACATGGATGATCTTCCCCCTTGCACTTCCCTCTCTCACCCGCTGCTTCAGGTCCTCCCAGTCATCCTCGTCACGCACCAAAAAGCCGATCAGCATGCT
>MGYG_05766T0:::M.gypseum.fa
ACGCCTCTTTTGACTCTTCTCTCTTTTCTTTCCTCTTTATGTCATGGTTGAGGTGGGATGGGTGTTTCGTGGGCTCTGTTCTTGCTTTTTTATTACCAACTGTTACTTTTACTCCTGTTACTTTTACTCATGGGATCGGATGGTCGTTTTCTATTTCTTAATGTCGAGGTTCTCATCTCTCTGAAGGTGCCTTGATGATTGATAGTGCCATGTTAATGTCATCATTGCCTGTCCATCTTTTCACTCCTTATTTCGTAGATGAAGTAGAAGGCGGTTACAGTATTCATGGTAGTAAAAGTGATGGCTATATCTCGTCGAATGATTCAACTTCCTCTTCGGCTCCCTCTCGCTCAGTCTCCCTCACGTTGGGATCACGGTCAAAGACGTGGATGATCCTGCCTCTCGCCTTGCCCTCTTTGACCCGGCTCTTCAGGTCCTCCCAGTCGCCCTCGTCACGCACCAAAAGGCCGATGAGCATGCTCGGATCCATCTCCCGGACG
>CIMG_02133T0:::C.immitis.fa
GCTTTCTTTTTCTCTCCCGGTCTACGTTTTACAGTTGCGCGAGGTGGGGTTGGGTGTTTGCGGTTTCTAGTATTTTGTGGGATGGGATGGCTTTCCTGGTTTTTTTCTTTTCCTTTCTTAATTGTCGATGGTACCATGGATTGAGATTCGCTTGTACAATAAGCGACAGGGAGACGAACCGGAATGATATGCTCTCCTTAGTTGCTAGGTTATGAATACAATATTTGATGTCACCACATTTTAAGCTCAGGACTAAGTTTGAGGACGAGATATAGGAACGCTGGCGAGTGAAAGGCGTGGGGAATGCCTGAAAGCTTGGTGACAGAGATATCGTTAATTGCTGTCATCATCAAGGGCTTCGACTTCGTCTACTGCTTCCTCTCTTTCTAAATGACGCCCAAAATTTGGCCGTTCCAAGTCAAAAATGTGGATGATCGGATTTCCCGTTACAGAACGAAGGCGTCTCTTCCAGTCTTTCCAGTCATCATCATCTTTGATGA
>CPAT_00711:::C.posadasii.fa
GCTTTCTTTTTCTCTCCCGGTCTACGTTTTACAGTTGCGCGAGGTGGGGTTGGGTGTTTGCGGTTTCTAGTATTTTGTGGGATGGGATGGCTTTCCTGGTTTTTTTCTTTTCCTTTCTTAATTGTCGATGGTACCATGGATTGAGATTCGCTTGTACAATAAGCGACAGGGAGACGAACCGGAATGATATGCTCTCCTTAGTTGCTAGGTTATGAATACAATATTTGATGTCACCACATTTTAAGCTCAGGACTAAGTTTGAGGACGAGATACAGGAACGCTGGCGAGTGAAAGGCGTGGGGAATGCCTGAAAGCTTGGTGACAGAGATATCGTTAATTGCTGTCATCATCAAGGGCTTCGACTTCGTCTACTGCTTCCTCTCTTTCTAAATGACGCCCAAAATTTGGCCGTTCCAAGTCAAAAATGTGGATGATCGGATTTCCCGTTACAGAACGAAGGCGTCTCTTCCAGTCTTTCCAGTCATCATCATCTTTGATGA
>URET_06992:::U.reesii.fa
TAGCTCTTTCAATTTCCTTTTTCATCTCCCCGGTCTACGTTTGATGGCTGCGTGAGGTGGGGTTGGGTGTTCTGCGGTTTCAATATTTTGCGGGATGGGCTGGATTTTCTGGTTTTTACGTCGAGGTTATCATGGTTTATGTGAAATTCTTAAGGTTCGTTTGTACAATACGCAGCTAGGGAGATGAACCGGAATGATACGTTCCCCCTGTTGCTAAATTATATTCTACGCACGTCGTTTTTGAGTGTAAGTTCAGGACAATATTGAAGGATACGAGTTTAGCGGATAATGTGAGGAGAATGAAATGTAGGCCAAAGGGTGACCGTAATTAGTAGGGAAACCTTGCCATTTATGATGACGGTCTATCTTTGATAGGTGTTGGTAAATGCAGTTCATCGTCATCATCAAGAGCTTCAACTTCATCCACGGCGCCTTCTCTTTCAAAGTGCCGCCCAAAGTTTGGTGGTCCTCCGTCAAAGACATGAATGATTGGTTTTCCG
>106182:::M.graminicola.fa
AGGATCGACAACTACTCGGTCTGGAACACATGAAGGATGAAAGGTGGCGTTTGTTTGAACAAGGGTGCTTGGATGCGCCCTTTCTGGGCTCAGCATGAAGGTGGCCGGGCGTTTTCGATAATGCGATCATGGGATGGGTTTGCTTTTTTTTCTCGAGTTATTTCCACACAACAACATTGCTGCGCTCACAATACCATCGTCGCCCGCTGCAGGAGGCGGCGCGCGCGAAGTGAGCTTCACATGAGGGCTGTACAGTAGTAGCAGCAGAGCAGTGGATGGATGGGAAGAAGACAGGTATCTCAGGCGATTGAGATGAAATGCATGATTACCAAACTACTCATCGTCTCTTGTCCTTCACATTGACTTGTCTTTCACCTTTTCTGACATGCAAATACAGCTCCGAATCGATTGAACACGGCATTCTGTCGACTTGACACCTTCTGGGGAGCTGAGGAGGTGTAGTCCGATTTGTTTTGCTGTCCTCCGGACGCGCCTGAACA
>CHGT_00466:::C.globosum.fa
ACGGCGGGGTCGGGTTTTGTTTTCTCGTTTTTCTCTTAGGGCACAGGGATTGCTTGGCATTTGGGAGTCATGACGAGGCTGGCCAAGGCACACACGCCCCTTGGAGTCTCTTAATGCAACGCGTTACGGATGGTCTGCTTTTTGGGGGCAATGTTTTCATGGTTATGGGGTTTGCGGTTGTACAATACATGCCTTGATATCAGGGTTTCAGGCGAAATGAACTCGTGCATATGACCAAACCATCCAGTGCACAATCCGTTGTGGGCGACCGCATTATCCGCAGCCTGAGCCATGACGCCGTGCATTGGCTATGTCGTGGATCTTGCCGAAATGACTGGCGTGGACCGGGTGGATTTCCAGCATCGTTTGGCGGGAAAATATGTCAGGTTATCTAGATGAGCTACAGCTGTCTACAGTAATGTTCGGTTGGGAACCATGTTATCCGAGACCCGCCTTGGAACGCTTCATGACTTGTGCCACAGGTTCAAGTATACCCTGGT
>NCU02435T0:::N.crassa.fa
GTGTTCTGTGACGGGGTGTTTCGTGTCTTTCCTCTCATTTTCTGTCTAGGGCATTAGGATTTGTTGGCATTTGGGTGTCACTTACGAGGAGACTTTTGGCCAGAGGTTCCAACACAATCCGCTTGGCGTCTCTTCTAATTGCAATGCGTTACGGATGGTCTGCTTTTTTTATTATCTTTGGGGGCAATGTCTTCTCACGGCTTATGGGGTTCTTGCGATTGTACAATAACATACCTTGACATCAGGGTTTCGGACGAAATGAAATCGTGCACATGATCAAAGAACAGAGCGTGGTTGAGCTTGATCAGTGATGGCGCCTTCGCTTCAACGACACCGGGGGGGGGAGAAAATGAACACCCAGCAAGGGCCCTCAAATGAATGGCCCTGTTTTGACCGACGAAACCAACCATAACTGCCATGACCCCAAGGGCACCATCGCGGCTTTGAAACTCTGAAACGGAATTTGGCCCGATGTCACTGGGCATGGTTAGTGAGTACGT
>169733:::N.discreta.fa
GCGTTCGGTAACGGGGTGTTTCGTGTCTTTCCTCTCATTTTCTGTCTAGGGCATTAGGATTTGTTGGCATTTGGGTGTCACTTACGAGGAGACTTTTGGCCAGAGGTTCCAACACAATCCGCTTGGCGTCTCTTCTAATTGCAATGCGTTACGGATGGTCTGCTTTTTTTTCTTTTTCTTTGGGGGCAATGTCTTCTCACGGCTTATGGGGTTCTTGCGATTGTACAATAACATACCTTGTCATCAGGGGTTCGGACGAAATGAAATCGTGCATATGATCAAAGAACATAGCATGTTCAGCTCGATCAGTGACGGCACCTAAATTTCAACGACACTCGAAAAAAAGAATTGATATCCAGCGAATGCCCTTATATAACCGACCTGTTTTGACCGACGAAACCACCGATTACTGCAATTACCCCAAGGGTACCATCACGGCTTCGAAACTCTGATATGGACTTTGGCCCAATTTTACTAGGCGTGGTCAGTGAGCACTTTCG
>117806:::N.tetrasperma.fa
GTGTTCTGTGATGGGGTGTTTCGTGTCTTTCCTCTCATTTTCTGTCTAGGGCATTAGGATTTGTTGGCATTTGGGTGTCACTTACGAGGAGACTTTTGGCCAGAGGTTCCAACACAATCCGCTTGGCGTCTCTTCTAATTGCAATGCGTTACGGATGGTCTGCTTTTTTTTATTATCTTTGGGGGCAATGTCTTCTCACGGCTTATGGGGTTCTTGCGATTGTACAATAACATACCTTGACATCAGGGTTTCGGACGAAATGAAATCGTGCACATGATCAAAGAACATAGCGTGTTCAGTTTGATCAGTGACGGCGCCTTCGCTTCAACGACACGGGGCAACAAAAAATGAACATCCAGCAAGGGCCCTCAAATGCATGGCTCTGTTTTGACCGACGAAACCAACCATAACTGCCATGACCCCAAGGGCACCATCGCGGCTTTGAAACTCTGAAATGGAGTTTGGCCCGATGTCACTGGGCATGGTTAGTGAGTACGTTC
>CNAG_06746T0:::C.neoformans.fa
ACGGTGGTCGCGTAGGGTTGTTGAGCTTTTTTTGTATCGTGCGCTAGTTTGCTAGTGTCATTATCTTTATACTTCGTCTTCGCTAGTCTTCTTTGACATGAATGTCCTGTTTCATGATGCCACCTGGGCAGCATTCTCTGATTCTGGTTGATAATTCTTCCTGTAACTGGAGCAAGTTTCGGCGAACATGATGGGGTTGTGACTTGCGCGTCGGGGAAACTTGCCACCGTGAGTGAACATTATTAAGGTTATTAATGTCCAGGAAACTTGTTCCAGTAACAGGTGCCCTATGAATGAGAATCGCTTGGTTGGGGAGGCTGTACATGCATTCACACTCTATTAAACCAAACTTCCATTAAGCAGTGCTAGCTGCAGATTCTATAGAAACCTGGGATACTACCGGTCGAGGCTTGTTCAAAGTGGGCTTACGACGAGCTTCCACCCGAAGTAATAATAGTAAAGCCCAAGCAGTGAAGATGCGCGCCATCCGCTCCTTTTTT
>RO3T_08123:::R.oryzae.fa
GAAGTTTAATTAAAAGAGGAAAAAAGGAAACGGGGGGAAAAAAAGATGATTCAAAACTCTTTGCACATAATATTCCAAATACTATTCATTTCAATGCTCGTTTTAAAATCTTACTCTTGCTTTTTTTTTCTTTACTTTGTACAGAAAATAACAATATTTTGATATCCCATTAATATCTTAAATAAATCTCATTAAAAAATGTATATAAAAATTGATAAACTTAAATTATTGTGCTTTCTTTTTTCTTCAAACAATTATCCATGTTTGTGAGCTTTGTGTTTATTCTGAAAATAAAGTTCACTGGTTACAAACTGTTAAAGTTTTGGGAACTTATGCATTTTTTTTTTTTTTTTTTTGCATATAAATTCATGCTTCGATGCTTGATTTAAACTGTAGATGATGTGATACGTTTAGTGTTCCTAAAATGATGATTCATTGGTTATAAATACAGTGAACTGTCTGTATTATTCGCATGAACATAATTTATTGTGATCCAAGTT
>RO3T_08212:::R.oryzae.fa
GAAAAAAAAAACTCCTTTCCTCTTTTTTTATTATTTACCCCCCATAAACAACATTCAACAACAGAAAAAGAGAATAAGAAAATGATTCGATTTTCCCCATAATATATGACCAGTAGATTCGTCTCCTACAAATTTGCATTTCTTTCAATTAAAAAAATAAAAGAAGTATTCATATATCTTTTTACAACAAAAAAACAATGCATGTTTATAAAGTGATATTGAAAATGTAAACGATTCTTTATAATTTGTTTTAAAGCAAAAATGAATGCCAATGTGAAATAATATTTATTGCATAAGTACAAAAATTAAGCAATGAGTTCAACAACACCACCAGCAGCCTTGATTTTCTTTTCGGCGAGAGCAGAAACGAAACGAGTACGAACAATGACAGGTTGAGAGATGGTACCCTTGGCTAAAACCTTAGCATAACCCTATGTGATCAAAAAGTTAGAAATCATACATCATTGTCAACAAGATGAATTTACATTTTGAAGAGCATC
>RO3T_08222:::R.oryzae.fa
AAAGGACAACATAATGTAATGGTGCATTACAATTTGAGAAGGATAAAAAAAGCATTATTTTCCCTTCTCATCTCTACAATTCCCACTTAACGTTCTTTTTTTCTGTACAGTTCTATATCTTCATTTTTTTACATCTTATATATAACATTTTGTAAACAAAAAATCTTCAAATAAATTTCAATCAAAAAAAGCAAAATTTATTACGATGTCTATATTTGGCTGTTTGTAATCGCGTGTATAAATTGTTAAATAGCAAGAACTGCTGTAAATGATGAGGAATTTCAACAATTTGCAGTAGCAGGACGTGAAAGTCCAACACGCTCTAACATACTCCGACGCTTACATTATTTGCAGTGAGTTAAAATATTTTTTGCGTGTTTTTTAATTACAAATAAACGCGAATTTTTGAATATTATTTCTCAGTAGAGTGCAAACTTCAAGGCGAATCCATCATGAGCCACAATTCTTTTTATTTCTCACACAAATCGTCTTGTTGCATT
>RO3T_16446:::R.oryzae.fa
ACACGATATAATGTAATAAGTACATTACAATCTCGAAAAAAAAGGCTTATTTTTTTCTCTATTACCCCATTTACGTTTTTTCTGTACAGTTTTATTTTCATTTTTTACATTTTATACATAACATTTTGTAAACAAAAAAACTTTCAAATAAAAATTAACTTGTTGCAAAAAAAAAACTCTTATTTTTATTTCTCTATTTTTGTTTTGGTACGGAAAAGATGTCTGAATTATTAGAATTTTCAAAATCATCCATGTCTGCAAAAAAGGCTGTCAAATCGTTTTGTAGACTAGCCTTGTATTGTTCTTGCTTTATACGTTCTTCCTCTTTAGCACGCTTCAATTCTTCTTCTTTTCTTTTTCGCTCGGCTTCAATTGCAGGTGAGTATTGTGAGGCATAAGATGATTTACCTCCATATGCTTTGAAACCTTCCATCGTGTTGGCAGGAATAGCAAATTCACTTTGTCCATAAACAGGTATAAAACTATCGGGGTTTCCAAAA
>AMAG_01147T0:::A.macrogynus.fa
GTCGATTCATCGGTTTGGGTCGGTCATGAAGTGCCGTCGTAGCCGCGTCTTTTTTTGCTCGCCGTTTGTTTATTGAGTGTTTCCATTTGCCGTTTCTCTTCCGGCTTTTATCAAAGCCACAATTATTGCTCGATAAAAAGCACATTGTCTCTCTCAACGTCTGGTCGTCCCGTTGCGCTCTTCGTGAGGCCTGGAATCATGGTTGTCGTCTCTCTCTCTCGTATTGGCGGAGAATGGCAGAACAGCGGCTGTTCGCCTCGCGAAATGGAAAGAACCCGTGCGTCAGCGTTAGACGCCAAAATTGCATTCAATATCCAGCAAACCACAGCCCAGGCCCCGTCAATCAATCTACCGTGTCATCCCGCCGTCCTCATCCACGACCACGACCATCGAAGACCGCGACCCGGTGGCCGTCGTCGTTGCCGTCGCCGCCCGCTCGCGCGGCACCGATGCCCACGTCCGTTCCGCGTGCCACTGGTCCGCAGCCAACCCGACCGCCA
>AMAG_05330T0:::A.macrogynus.fa
GTTGACCAAGTCGGTCGCTTGGAGTTGGTTGTGAACGTGTCGTCGTCGTAGCCGCGTCGTCTTTTTTGCTCCGTCGTTTGTTTTATTGAGTGTTTCCCTTTGCCGTTTCTCTTCCGGCTTTTATCAAAGCCACAACCATTGCTCGATAAGAAGCACCTTGTCCATCTTCAACGTCTTGTCGTTCTCTATGTTTTCTCGGGTCGAGGAAGCCATGCTCTCAGTCGAAATGTGAGGATAGTTGGCCAATGGTTGTCTCATCGTGCAGACACATTTTGCTCAATCGTCTGGCGAGTCGGTGGCGGCTTCACTCGCGGTCGCCGACTTGGAAGAAAACGGAGGAGCCAAAATTGCATTCTCCAAAACTTCATAAGCCAGGTCTCATCCCCTTTAATCTACCGTACCATCCCACCGTCGTCATCCACCACGACCACTATCGACGACCGCGACCCCGTGCCTGCCGTCGTTGCCGTCGCCGCTCGCTCGCGCGGCACCGACGCCCA
>AMAG_06721T0:::A.macrogynus.fa
AGAGCGTGTAAAGGTTGTGTTTGTGAGGTGGAAGTCGGACCGGTTGTGTGGATGGCACGGCACGGCAGAGATTCCGGTGCGCTCCTTCGCTGGTGGTCGCGCCATGCTTGTATATTATTCTATTCTCTAAAGTTTGGTTTGTGTCGTGCTTGAACTTGTCGTACTGAGATCGGGGACTGAAGATCAATGATCAAAGCCCGACTCCGGGGAAATATCGCTGAACTGAACCCAACGCTGCGTTGCATTCCCTCTGCCGGTATTGCAACCTGCTCCCTTTGCTTTTCGCCCTCGCGCCCAATGCCTCGGCGACGTGGCTGCGCCAATGCGAGTGCTGGCGTCACTTCGAACTTGAATCCATCCAACGGCCATGCTGGCAGCTGGCACAGTCATCGGTTTGAGTGCATCTCTTGCACCTTCAGCTCCTCTGATCCACAACGCAAGATTTGGAAGCCTTCAATGTGTTTCATGAGAAAAGGAGATGCGACGCTTTTTCAGCTTGT
>BDET_00711:::B.dendrobatidis.fa
GCGCTTGTCATGTAGATTTTCACTAGCTATTCCACTTTTGCACACCACTGTGTCTATCGACATTGCATATATGCCTGACGTTATCTTTAAAACCGTACTGCCATCTCGGCTATCCCTACCACACAAATGAATTGATTCACTGGATTTGTTTTGAATGTTTATTTTTGGTGTGGTTTTTAAAATGTAAAGTAGAATATTAGGCACTGCAGAGTTGATATTGCCTAAACCCCTTTTTAAGTAAATAACCTTGAAAAGTAACAATTAGTCTACTTGATTGTCTATCAAAAGCCAGCATAAAATTACCCTGGATGTTCAGCGACTCGACCATCTCCGGAAATCGCTCATAATCGAGTCGTATGGCTTAACAAAAATGTCAATTGTGAAATCATGCAGCTCATCTTTACTATATAATGACTTACATTGAGCAGCAGTGTACAACTCGTCGTAACTAAACCGATTGCTGCTTTTTTGTTTGGCAATGCGCTGCAGTTCAACAACAA
>BDET_00914:::B.dendrobatidis.fa
GCTCATTGCTATTTTATACATTCGAGGTCCGACAACACTGCCTTATTTTCCCTTCTGTGTCTGTTGACATTGTAGATATACAACCCTCACAAGAAACCTCTTGTCTTGTTGTTTCCCTAAAAAACTCGGGACATCTTTGACATTTCACTAAATAAAATCAACTTCATGTCAATTAATACTACTTGGTTTGTTTGATAGTGTAAATGCGTTTCAATTTATGTCTGCACAAATCTCATGTTCTGGCATTCAAGTTTATTTTAGTAGATAAACCTCGCTGAAAAAGGTGCACGTAAAGAAACACGGATTTTATCTCGTCATGGCATGCTTGTGAATGAAATTGTAGACTAGAGCATACACAAAGATATGCATCTGACTGGTTTCAGCTATTCTATTTGACAACTCCAAACCATTATACCAAACTGCTAAAACCCTATTTTAGCAACAGTGCTCCTTTTCAACCAAATTATCACTATTGAAGGGAATATTGCCTCCAACACCAT
>SPPG_02345T0:::S.punctatus.fa
GCTCCGCGCTCCGTCTCTTTTGCATAGTATAATATTTGGATCATGCGCCCGTCGGTGGCTTCATTCCGCGTTTTTGTCAAAACGCACTGCAAACGTTTTGTTTTGTAAATAGTTGATAATAAATTGCTTGAATTTGAAATCTACAAGTTGGTTTGCATGTTCCTGCTTTGTCATATAGATACCGCATTGGTGAATATTTGCCAGGCGTTGCCGTGGCAACAGCAATGCGTCCCTTTGCAAGTCTGTTCCTCTTGACGCCTACCTCGCCCGACTCTTTCGTTATACATCATCTATTCAACTGTCTCCTGTAGTAAATCAGTAAATCATGTCAGACCCGATGGATCTTTCCCTTGAGGATATCATTTCCGCAAAATCCCGTGGAAGGGGGGGACGCGGACGAGGACGCAGGAACCTCAGAGGTCCAGGGCGGCGGAATAACGCTGATGGGGAAGACGTAGCGTTTTCAGTGACCAACACGCTCTCGCGCTCGCCAAGAACTG
>SPPG_08010T0:::S.punctatus.fa
GCGGTTACACTTCCTCCCGCGTTGGGAAGGGCAACCGTGTTTTCAACACGTGCAGTTGAAAGGATACGACCTTTTTGTAGATACTGGATTTTGTCTGCGAAGTAATATATATAACGTTTTACCGCAGTTTTCTTACCGCCGACGCTGCACATCAAGCCAGAGGCAAATAGACAGCTCGCAGCAGCCTTCTGTGAGCACAATAAAAATGGGAACGCAATCTATGAGGCACATAGGCACGAGATGACGCCTAGCACAATCAAGTGAAAAGAAAAGTTTTCAGTGTGTCCTAATCTAACAATGTAAACGCCCGCCACATCCGTTGCTCTCTTGAGGGCTGCTCAGAGGTCCAGCAGTATCCGCCTGGGGTCTTCAATCAACTCTTTCAACTTGACCAAAAACGTTACCGCCTCACGACCATCAATCACACGGTGGTCGTAGGTCAGTGCAACGTACATCATAGGACGAATCTCAACCTAAAAACCATACGGCATGAGATCACC
>34735:::W.anomalus.fa
GTTAATTGATTGGGTTTTTCTTTTGATGAAGATGAGTTAATGGAAATTCAATCCTTATCAAAGAAAACATTGGAGTTGATTATTTTTTGTTTTTTCATGAATTGTTATGGGTTTTATTTATGGTTTAATATCTGGTTTTAGTCTTAATGACAAATGTATATTAGTATCTATTTGGAAATGAATAATGTAGTCTTCAATCCGTTAAAACTGATTAGTTTGACGCGCTTTTCATGTTTTGATGTTACGTCGTTTGGTCGCCAGAACGCCTCCTACTGATTTGTCTGCCAAAACAACACGGGTGCAAAATAACTACAATAACGTAAGAAAGTCAATAAATAATAAGTTATTTTGGACCTAAATGCATGTTCTCTATATTACCAATTATTACCAGCTGTTAAAATATCATTAGATTTCTCAATCACATTCAACTTGTAGTTGAAAATTCTTTTATCCTCTATTCCAAACTCTTGTTTGAAATTCTCAAGAAATTGTTGTAAACT
>76395:::W.anomalus.fa
TTTGATTGAAGCAACAATTTGTATGTGTGTATTAGGGTTTTAGTTTTATTTCTGTTGGTTTAGGTAAATTTTGTATATTAGGAATTAATTTACGGTTCGAGTTTATTTGATAATTTATTAAATTGTTTTGTAGTGGATTAAATCCAGAAGTTATTGTGTGTTTACTTCATCTTTTTGGCACTTAATGAATGATCATAAGAAATTTCATAAAAGTCAAATAAGAACTTGGAACATCTGGTGCAATGTCGACTTATGGCTGCAGTGCTTTGATACATCAGTTGTATGGAATTGAATTACAAGTCTGGGAGATCCAATACGTCGTTGAAGATTCATATCAAGCTTGTCGCTAATAAAAAATAGCTTCTTAATCAGGGCGTATAATATAATTCATAATATTGTCTAATGCTGAAATCGGACTACACTACTAGCAGCTAATATCGAAAAACATTATAGAATTAATAATATTTAATTATTTAAGTTATATGATGAATATATTGGTC
>MVEG_00625T0:::M.verticillata.fa
ACACAACAACACTTGAGGACATTTGCGCACCAAAAAAAAAAAACGTCGATCGGCTCCCATGGACTAGGATCAATCAATCAACCAACTTTTCAGTAACATCAGAATAACGCACAAAAAATCAAATACGGAATCTGGCGCGATTACTCGAACAGCAGAAGCATTTGGGGAGCTAAATCATGGAGCACATCAATAAAAAAGTACAAAAAAACCTGAGGGTCATCTTGATGATTGATCACCCTTCAAAAGCGCGACTAATCAGAACTGTGGTGTTTGTTTTATGTGCTTGGTGGCACCATGGGTATTTAGCCCTGGTGGACCTCACTTGTTTGTCTCCCAATTATTTCGCTTCTTTCACTACTATTTTCTTTTGCTTCTGGCTCGAAGGCACAATCTGATCTGGCTCTTTTGACGAGCGTTTTAGAGCTTCCTTTTTTTTTGTTAGTTGTTGTCTTCCTTCTGCTTTCCACGAAAAAGATGTGATGAATCCAGGACACGCGTCG
>MVEG_06988T0:::M.verticillata.fa
ATGTCCTTTGCTTGAAGGAATCCGTTCAAGGAGTGTCGTCGAGTCTTCAGTTGGATATCAAGCAAGCTTTTTGTTTTATATTTCCCTTTCCTACCTTTAATAAGCTTTTCCAGCTTTTCTTCCAACTTGGCTTGTTCGACCTTCTTTGTTTTTCTTTTCAATTAAAACCCCAACATCCTCTGTACACTTAGCCTTTTCGTTTTCTTGCTGTAGAAACATTATTAAAAACATTCAAGCAAAAAAAAAAAACAATTTTGCAATGGTTTCTGTTGTATGCTTATGGGTTCTGGGATCCTTTGAAAACCATGTGGGTTGCGACTGGCGCTTGCAATATCTTCGCCACCAATTTGATTGATCTTGGCACGTGAAACTTTGTTTCGTTCGCTTGGGACACCATGCATTTTGATCCTTCATTCTCCTCTCAATGTCACAACGGTTCAATGACCTCGAAGATGGCTCTGGATTTCGACAAGCGGTCATACGACCCCATTCAATATCGA
>YDR224C:::S.cerevisiae.fa
TGAAATCACTTCCTTTGGTTATAATTAATATTATTATTTATATGGGTATATAAAAATTAAAGTAAAGTAAAAAAAATTGTATAATAGTTTAATAATTTTAATGATTATAAGATATTTACTCGGTTGTAAAATTGTGTTCTCGAAATTACAAATGGTCTCATAGAGGGAATGCGCTTATGCGGCAAGGCAGTTTACTTGTAAGACTAATTATAAGAAGAATAAATAGTGTTGCTTATTAATGACTCAGAAAAGTTTCCACATGATATTTATTAGCTTTCGAAACTTCAGAGCATTGGCTCGTGTGAACAATACTAGATTTTTCCTCAAATTTTAATTCGTATTGCAGTTGCTAACTATTACAATTTTTGTTTATTTTATGCCTTGGAGATTGAACCCTCTGTTGTGATTAACTTCCTGTAAAAACTCCACGCAAGAAACAAAATATAAAAATAAAAAAAAAATTGGTAAAAAAATGAACAATAGAATACGCACGTATAAAA
>SCRT_00300:::S.cerevisiaeRM11-1a.fa
TGAAATCACTTCCTTTGGTTATAATTAATATTATTATTTATATGGGTATATAAAAATTAAAGTAAAGTAAAAAAAATTGTATAATAGTTTAATAATTTTAATGATTATAAGATATTTACTCGGTTGTAAAATTGTGTTCTCGAAATTACAAATGGTCTCATAGAGGGAATGCGCTTATGCGGCAAGGCAGTTTACTTGTAAGACTAATTATAAGAAGAATAAATAGTGTTGCTTATTAATGACTCAGAAAAGTTTCCACATGATATTTATTAGCTTTCGAAACTTCAGAGCATTGGCTCGTGTGAACAATACTAGATTTTTCCTCAAATTTTAATTCGTATTGCAGTTGCTAACTATTACAATTTTTGTTTATTTTATGCCTTGGAGATTGAACCCTCTGTTGTGATTAACTTCCTGTAAAAACTCCACGCAAGAAACAAAATATAAAAATAAAAAAAAAATTGGTAAAAAAATGAACAATAGAATACGCACGTATAAAA
>spar_117-g4.1:::S.paradoxus.fa
TGAAATCACTTTGGTTATAATTAATATTATTATTTATATGGGTATATAAAAATTAAAATAAAACAAAAAAATTGTATAATAGTTTAATAATTTTAATGATCATAAGATATTTACTCGGTTTTAGAATTGCATTCTCATAATTATGAATGGCCCCACGGAAGGAATGCGCTTATACCGCTGGGCGGTTCACCTATTACAATTTTTGTTTATTATATGCCTCAGAGAGCTACCATTTTGTCGGGATTTCAATTTTCAACCAAAACTCTATACAAGAAACAAAATATAAATAAGAAAGTTAATAGAAAAAAATGAACAATGGAATACGCATATATATAAAAAATACTAAAAATAAAATAAATGCCGCCGTTCTTATAGTTACAGCACAGTAATAGGTAAAAGGGCTGACATGATCGACCAGTTCGTTAATTGCACTTCAATCCCCTCTTGATTCTCTCTCAACTGGAGCCGTCCATTCTGACTACCAAATTTTCTCTCTACCC
>smik_225-g3.1:::S.mikatae.fa
TGAAATCACTTCCTTTGGTTATAATTAATATTATTATTTATATGGGTATATAAAAATAAAGTAAAAATAAAAAAAATGTATAATAGTTTAATAATTTTAATGATCATAAGATATTTACTCGGTTAAAAAAATGCGTTCTTGTTATTATTGAAAGCGTTAAGGAGCTGCTGCTTTACGGAGGAGATGGGTATATACGGCTGGGTGAGTACTTTACCTATTAGAGTGGTTATAGGTAGATGAGAATTATCTATTATGCCTCCTCAGCCACTCACAATTTTACACATGATAGTTATTAGCTTTGCAAAATTGTAGACATTGATTCTTGTATAGAATAGCCAACTTTTCCTAATGTGTTCAATATTTGTTTATTTCATTCTACATGAATATGCCTTCTATTCTTTATTTTTTATTTTTCTA
>YDR224C_c1379_3146-3541:::S.kudriavzevii.fa
TGAGATCACTTCGTTTGGTTATAATTAATATTATTATTTATATGGGTATATAAAAATAAGAATAAAATAAAAAAATTGTATAATAGTTCAATAATTTTAATGATCATAAGATATTCTAATTGGTTGAGAGTTGCATTTTTTATTACTGTATTTGGTACGATCGGAAGGACATTTCGCCTACTGGAAAGGTTATAAACCAAATGAAGAGCTCTGGTTGTCAGTATATCTTTCTTTTACTTCTTAATTTTGGCATCAGCAACTATTAATGTTTCTGTTTACATTATTCCTTAGGATATCTACTTCAATGTTATTTTTCTTTTATTTGAAAAAACCTTTTTGCAGAAACAAAATGTAAATACAAAAACAGCATACAGAAAAAAACAGCAGTGGAATATATATATATAAGAAAATACTTGAAAGAATTGATCTCAGGCATCTGTAGATATAACAGCAAGAATTAAAGTGGACTGAAGTGGTCGGCCAGCTTATTGATTGGAATA
>sbayc516-g8.1:::S.bayanus.fa
GGAAATCTCTTTGGTTTTTACTAATTAATATTATTATTTATATGGGTATATAAGAATAAAAATGAAATAAAAAATTGTATAATAGTTTAATAATTTTAATGATCATAAGATACTTTATTCGGTTAGATGCTTGCGTTCTTATTATTATTTCGACATCAAGGCGTGAAATGAAGTGTCCTGAGCGATCGTGCTCCTCTAGCCGCCCAAACTTGGTTATTGAGTAACATGCTGCTTGGACCAAGCTATAGTCCCTGTACTCTCTACGCTTGCTCTATATAATTAAAAGTGTTTTATTAAAATTCTGTATTAGCGTTATGCAAATGTTAGACTATTTTGATTTCTGTTTATGTACAGTCAAGCAGATATGTGCACTGGCATATATTTTTTTTACAGAGGAAAAACTAACAAACGGGAACGAAATGTAAATATGAAAGGTAATAATATTATAAAAATAAATAAACGTATGGAATATATAAAAAGGAAAATAGGAATATATATAA
>Cgla_CBS_138:CAGL0K11462g.t1:::C.glabrata.fa
ACTATGAAATCATAAAGAAAATATTTTTACTAATTTTTCTGTGTTTTTCATTAACAATCCCAAAAAAATAAATCCACATTTCATTTCACACAGCACTAAAATAATTATATTATTTTGCAAATGTTTTATTTCTCACTTACTATTTTTTTTTACTTTCTAATATGATTTGATGACGCAAAGAATGGCACATCATTCTGGGTATTAATTATCATGGGTTTTCTCTCCATCTGGGTCGGTAAATATATATCAAATTCAAAATATGTATTTTCAAATTATTTTTCTTTAATAATTAGATAGAAGTTATATATTCAGCTTCTATCGACATGTATAATAGCAAATCCGAATAAGCCTTATTATTTTTGAACTATAATAGTTGATTGTATGTCTTTTGATGTATTTCAGTTTTTACTTCTCTTTACCCTTAATACGTAATGTTATGTGTTTACTCTTTAAGATTCAACATCTGCTCATCTACCAATCTTGTCCGAATAGTAGAATAT
>Kwal27.11596:::K.waltii.fa
GCGGGCGCAGGGCGCGCGGGTGCAAGCACACGTATAGTTTAGGGTGTACACATACTTTGTATAATAGTTTTAAAAAAACATGGGAAACAAATATCTTACAGTTTAGCGGAAGTGCTGATATGAACTCGGAATTTAAGAACACACGTTGATGTTTGCGCGGCCACAACTGCTTATTATTTAGGTTTGTTGATGGATTGACGCAGTTGTTTATTGCGGGAGTACATAATTTGTGTTTGTAGCATAACTTTTCATCTTCTGAATGTCAAGAAACTCTTGAAAAATATAAACAAATTAAGAGCAAACCGAGAAACAACGAAGTATGTCGTTAAAACCATTTGATACTAGTGCTTAACAATTTTAAAAGTAGTAACATTGAATTAACGCACTACTGGGTGCTTTTACTAGGTTTGGCAAGCTCAAACTAATAATCAATCTCTAGATCATACCCGAGTACTTTCTCGAGTACTCGACTTTGGATGTAGATACAAGCCCGAAGCACT
>Kwal27.10996:::K.waltii.fa
ATGAAGCTGATCTCGGATAAAGCTTAGTAAAGCGGTTCTAGGTATTTTAAGTGTAATATTATAATTGGGGTTTGTAAAATAGGTAAAGTAATCATTCTTTCTACTGACTGTGAACGCTCTAGATAAGACTTATTTACTGAGTTTCTCAAGTACAACATCCATTTTGTCTTGAGCCGATTGGGTTTTGTCTGTTCTTGTTCCAATCCTTATGTCGGTATGGACTCTCACGTATCCCAGTTCATGCGCATACTCGTGCAGCTCACCGATTAAGTTGGTAACTTCATCCCAAGGACCTTCGATAGTTGTCCCTGCGCTATGCAGAGTACTTTTCAAGTGACTCTCACGGATTTTCTTCTCCACCGCGGCAACAAAATCCGACACACTGGGCGATCCCGTTCCTAGCTGTGAGAATTGGTTAGTTTTTAAAAGAAGGAGAATAGACTCGTATCAGGACTCTTAATACGTACAGGAACCATGCAAACATCTGCTAAACACGGAAT
>Egos_ATCC_10895:AGOS_AGR183C.t1:::E.gossypii.fa
TCAATGTTTGGGTATGTAGGTTATATGTATAATAAAGGTGGTCACGTGAATCAGGACGCGTCCGCGTCGGGCCAATCACATTTCCCGGCGTTAGTAAGCCGCTGTGGTTGGCATTTTTATCGTTTTTAACGAATAGTATGGCATAAAATTGGTGGCGGGTTGCGGGCAGAATCTGCTACTAGGTGTGTCCCCAGCGGTAGTACACTCGAGGCGCGCGCATATACACCAAGCGTAACAGCTAGCAGGGTCTACGGTCAACTAGACTGATCAGCGGTATCATCTAAACGTTGGAAACAGTGTTTTTGGCGTCATAACGAGAAGGTGGCAAGTCGTTTGGGAAACTACACAAAAGGTTAAGGCCTGCAGGTAGGACAGTGCAAGACAGCACACAATAGCAGAGCACAGGGATGTCGATAGTTGGCTTGAAGAACCGTATAGTGCGACTGGTGAAGGGGAAGCCGGCGGAGAACGGGCAGGCGCCGCTCTTGCGGAGCGGGCAG
>AOL_s00169g5:::A.oligospora.fa
GCGTATTAAGTTTTTTTGGTTTCGCGTTTTGTCGTTTCATCTGGGAGATGGCGTTTGAACTTTTCCTAATTTTTCCTCTTTTTTTGTGATAAACGCATCCTCAAATATTCCCGAGGGTATGTTTAAAATCTTGGCCTTCAAAACCACCTTCCACACACCCAACTTTGACATGCAATCCTCCTTTCCTCCATAGCGGTTCCATGTCAAAGACCTCGCAAGCCTCATGGGTCGCCACGATTCTTCCAGTCACTTTAAATCCGAAGTTTCGTGCGCTTTTCTCTAATACGAAAACGTGCCATGCTCTTGTTTCGCTTATGACCGCGTATTATTTTTCTCTTTCTGCGATGATGGGTTCATGGGTTTCTGCGCATCTCTTACTCGGGTTCAAGCTTTCGTCAATTTTTTTTTTTTCTTTTTAAGGGTACTTGGCTTTGTATACTGTAGATTTACGAATCCAACCTTTCTCCCTAATTGGTCTTAAGTACCGTATTTCACATGTG
>GSTUMT00000270001:::T.melanosporum.fa
ATTGTTCAACTAGGCATTATCATACAATGGGAAACCTTTTTACTTCTGGGCTTATCCTTTCACTTCTTTTCTCACTTGCATCTGTCGAAGGTATTGGGGGGAAGGGATTTGAAAGGCTAGGAGCGGCTCTCTGTTTTCTTGTCTAATTATACTTTTTTCTTTTTTTCCAAAGTGGGGTCTTTGGCAATCGGTTTTTTCTCTTATCTTTCTGGGGGCATGTTTTGTCTTCAATGGTTTTTTGTTTTTCGGGGTCATGCGTTCTGTACATTAACGAAATGCCGGTTACTGGGTTCTTCTGAACTATACTCTGTGCCCCTATGAAATCTCCGATTACCACTTTGTACCTGGGTGTTGTGAATTGTCGCAGATTGTGAAGGGAGGAGCTGGTTGGGCTTTTTATTTTATTTTTTTCTTTGATGCCCGATGGTTAAGGCGAGCTTTGTTTCATTGGGCCAAAATTTTCGGTGTTGCTTGCCGATTTATATTGTGGGGCCCGTTTA
>TRV_05526:::T.verrucosum.fa
ACGCCATTCTTGTATCATCTTTTTCTTCTCTTCTCTCTTTTATGTCATGGTCGAGGTGGGATGGGTGTTTCGTGGGCTTGTCTTTTTACTACCTGTTACTTCTCTTTTTTTACTGATACTGTTACTTTACTCATGGGATCCGGATGGTCGTGTCTTATTTCTTAACGTCGGGCGAGCCGCTTGATGCTTGATAGTGCTATGTTAATGTCATCATTGCCTGTCCATGTCTATACCCCCAGTATAATCACGATCACGGTCAAGATCAAGATCAAGATTCTATTACTCGTAGATGAAGATCAAGATAAAAAAGTGGTACAATAGATGGAAGTCATATCTCGTCAAATGATTCTACCTCCTCTTCGGCACCTTCGCGTTCGGTCTCCTTGATGGTCGGATCGCGGTCAAATACATGGATGATCTTCCCCCTTGAGCTTCCCTCTCTCACCCGCTGCTTCAGGTCCTCCCAGTCGTCTTCGTCACGCACCAAAAAGCCGATCAGC
>MCYG_08358T0:::M.canis.fa
ACGACTTCCCTCTCTCTCTTTCTTTTTATCTTCCTGTTCATGGCTGAGGTGGGCTCTGGGTGTTTCGTGGGTTGTCTTTATTACTCTTTAACTGGGATCGGATGGTCGTTTCTCTCTATTTCTTAGTCGAGTCTGTTTATTTCTCGATAGTGCTATGTTAATGTCATGATATGGCCTGTACCATAACCCTTCACTTCCAGTGCATATATCATGGTGTAGTCATTATATGCGATATCACGCGCAAGTCATAGATTGTGGAAGTCCTTGATGTGGAAGTGATATTGATTATGGATGTAAGTGTTATATGGAAGCCCTGATATGAAGTCATGTAATGTCAAAACTCGTCAAAAGATTCGACTTCCTCTTCAGCGCCCTCCCGCTCGCAGCCAGCCTCCCGAGCACTCCCCTCGTCGTCAAAGATGTGGATGATGCCCGCCTTGCCGCCCGTCCGCCGTATCCGCCCCTTCAGGTCCTCCCAGTCGCCCTCGTCACGCACCAGG
>HCAG_03525T0:::H.capsulatum.fa
ACGACATTTTGTTTTCTTGCTTTCCTTTTTCTACTATATGATTTTGCTTTCCGTTTTAATTCCTCACGGTCAAGTGTCTTTTCTGCGGCTCAGTGAGGTGGTTACGGGTGTTCAGTGGGGTTTTCTTTTTATTTTAACGTTTCATGGGACGGCTTTGATTTTATTTCCTGTTCAAATTTTCTTTTTGTGCCGATGCCGCATGTTTATGGGTTGCAATTCGTATCGGTGTGATGGAATGTACAATAAATTACTGGAATATGGAAAGGCAATCCGGCATGGGATTACTGGTCACTGGCTCTTCCTCGATTAAAGCAGCAAAATAAATGTGCTTTATTCTCGCGCAATTTCTCTCATCGTCCCATCCCTGTTTACATTTTGAGAACCAGCCACCTGGGATTTCGGCATCTTAATTTTCAGATGTTCATAAGAGGTCTTCGTGCGGTATACGATACTTTGGTAAATGGCTCATTTCTATTCCATTCCATTTGCTAAGTACAAAA
>BDBG_05063T0:::B.dermatitidis.fa
ACGACTTTGTTTTTTTGTTTTCTTGCTTTCTCTTCTATTATATGGTTTTTCTTTTTTTTAATTCCTCATGGTCGAATGTCTTTTTTCTCTCTGCGGCTCAGTGAGGTGGCTACGGGTGTTAAGTGGGTTTTCTTGTTTCTCTAACGCTTCATGGGACGGTTTTGAATTTGTTATTTCCTTGTTTTCAATTATTTTTTATTTTTTATTCCACTTTGCAACATTCCACATGTCTATGGGTTGCAATTCGTATCGTTTTGATGGAATGTACAATAAATTACTGGAATATGGAAGGCAGTCCGGCATGGGTTCACTGGCCACTGGCCGCCTCCTTGATTAAGGCAAGAAAATTCAATTTGCTTTTATTGTGCAAAGTCTCTCCTGGTATTTGTCTCTTGCAATCAAGATCTCCGATGTGGAATGCGTGGAGCTTTTGCATCTTCATTTTCACGTGGGGAAGACGGTCGATGATTTTTGATGTCAAATAGATACGTGTTTCTATC
>PAAG_08918T0:::P.brasiliensis.fa
ATTCGTTTCTCTCTTTTCGTGTTTTCTGGTTTCTTTTCTTTTTCTCTCTATTATATGGTTTCCTTGTTCCTCTTTTATTAATTCCTCATGGTCAAATGTTTTATTTCCCTTTGCGGCTCAGTGAGGCGGTTACGGGTGTTTTGTGGTTTTTCTTTGGTTTCTTTCTCTTTTTTCTCTCTTTAACGCTTCATGGGATGTCTTTGATTTTTATTGTTTCCCCCCCCCCTCCTTGCAATGCCACATGGTTTACGGTTGCGGATTCGTGATCAATTTGATGAATGTACAATACTGGAATATGAAGGCAATCCGGCATGCCCAATAGCCTTTTTTTTAAAGCAAAATCCATCTGCTTTGTTATATTGTGCAAATCTGTCTCTTGTAAAAATTCATTCACCGGCTTCGTCCGGTGATGTCCATCGTAACCAGAGCTTCTGGCTGTGATTTACATAGAAACCACCGCCATAGATTAAACACGCGCCACAGTCGAGAAACTTTACATT
>ANID_03469T0:::A.nidulans.fa
GCTTTTCTCGGCATCTTTTCTTTTTTTAATTGCACGGATATGTTCTTTGTTTCGTTACTCGTCATCTTGAACGGTTTTGAGGCGGCGGGTTAAAGGGTGTTCGCGGGATTTCTAACGTGTCATGGGATGGTCTTTTTTTTCCTATTTGTTCTATTTCCCCTCGGGTCAAATGTCGTCTTTCAACGCCTTCAGTTTTATGGAAACATGGATGTGGTGTAACATAACTTGAGTTCTGGAACCGGTTGTATAAATACCCTTCCTCGAATTCGAATCCAATGCTTTCATGGAAAGTTCTAATTAATAGTTGGGTCTTGGAATATCTTTGCCTATCTGGGTATATTGTACCTTGCACTCATACTCCTAGGTACAACTGCTGGCTGGGCGGTCGTCTTCACTGATTTACTACAACGCGACGTCAAGATCATCAAATGCCTCAACTTCGTCTAGTGCTTCCCTTCGCCCTTTCCAGGAGGCGGCGTCGCTTTCGCTTAGGATTGTTA
>Afu3g05350:::A.fumigatus.fa
GCATATTGCTTCAGCTTCATTTGCCTTTTGTTTGTTTCTCGGGATTGTCATTTTTACTGCCTCCTTATCTTCATGATTTCGAGGCGGTGGGTTACAGGGTGTTTGAGGATCTTTTAATGTGTCATGGGATGGTTTGATATTTTTCCTTTTTTTTTTACTTGCTGATGCCCTTTGGGTTGAATGTGTTCATGGTTCATTCGCGACGAGAATGCGGTGTAACATAACTCGGATTTTGGGGCTGGTTGCACAATTTTCCTTCCCCTACCAGAAATCGGAATCTCATTTGCTTATGCAACATATTCTTGACAGTCGCTTCGAATCGGTGAGATTGGACATAAACTTAATGCCGGTTTCACATTGGTCGTTTTGCTCCAAGTTCTATCATATCACGGCATTCGCTGTTTCATTAATCATCATCCAAGACCTCTACCTCATCGATCGCCCCTTCACGGCCTTTGAAGACGGCAGTGTTTGATTCGCTGAGCACATGTACAATAGGT
>NFIA_071840:::N.fischeri.fa
GCATGTCGCTTCTTGCTTCTTTTGCCTTTGTTTGTTTCTCGGGATTGTCATTTTTACTGCCTCCTTATCTTAATGGTTTTGAGGCGGTGGGTTACAGGGTGTTTGAGGATCTTTTAATGTGTCATGGGATGGTTTGATATTTTTTCCTTTTTTTCCCCTTTTTTCCCTCTCCTGATGCCCTTTTGGGTTGAATGTGTTCATGGTTCATTCGCGACGAGAATGCGGTGTAACATAACTCGGATTTTGGGGCTGGTTGCACAATTTTCCTTCCCCTACCATAAATCGGAATCTCATTTGCTTATGCAACATATTCTTGACAGTCGTCTCGAATTGGTGGGACTAGGCATAAATTGAATAGCGATTCCACATTGAGCCTTTTGTTCGAAGTTCCATACTTGGCATATCACGGCATTCGCTGTTTCAATCATCATCCAAGACCTCTACCTCATCGATCGCCCCTTCACGGCCCTGGAAGACAGCAGTGTCTGATTCGCTGAGCA
>ACLA_033360:::A.clavatus.fa
GCAATATCTTCTCGGTTCCTTTTTTTCCCTCGCGTCTTTTTCTCGGGATTGTCGTTTTGCTGCCTCGTTATCTGATATGGTTTTGAGGCGGTAGGTTACTGGGTGTTTGCGGGTTTTTTTAATGTGTCATGGGACGGCTTGAATTTTTCTATTGCTCTTTTCTTTTTGACTCCCCTTTTCCCTTTGGGTGAAATGTTTTCATGGTTCACTCGAAACGAGAATGCAGTGTATCATAACTCGCATTTGAGAGGTTGCTGGATGATTTCCTTCCCCTCCCAAAATTCGGAATTCAATTTCTTTAATGGTGATTCATCAACGTGGCCGATGTGGTTTCCAATGGATCTACGGAAGTATATGTAGATGCAGGAACCCGAAGGATGATCGCAATTTGATTTCCGTGGAAGATGACTATCTGCATTCAGTCATCAAGCGCCTCTACCTCGTCAATCGCCTCTTTGCGGGCCTGGTGATTGGCAGTATCTTCGCTCAGAATATGTACG
>ATET_09003:::A.terreus.fa
GCTTGCGTTGTTCATTTTCTCTTTCGTTCGGTTTTTGCAGGATTCTCTTTTTACTGCCTCGTTATCTGATCGGTTTTGAGGTGGTGGGTTATCGGGTGTTCGCGGGATTTTCTAATGTGTCATGGGATGGCTTTTATTTTTCCCCTTGGGCCAAATGTTTTTATGGTTTTATTCGAGACGTGAATGCGGTGTAACATAACTCGTTTCTCTGGGTTCTGCATGGTTTCAGACACCCTGACAGAAGTCGAAATTCCAACCCTCTTATTTACTCACGAAGTGGTCTACGCCTTGGTAATTTCCACCTGCTAATGCCAGAAGTGTCTACTAACAGCAATATCATTTGCATCTTTAGCGCATCAATCTTCATCTAACGCTTCAACCTCGTCCAATGCTTCTTCTCGCCCTTGCGGATACAGTTGCGTTTCACTGGCGGCAATATGGATGATCGGGCTTTCCCTGTGTGGAAGTAGCGCGCGCTTGCCAGTCATTCCAGTCGGTTT
>AFL2T_11263:::A.flavus.fa
GTTTTTTTCTTTTCTGTTGTTTGTTTCTTTTATGCAGGATTGTCTTTTACTACCTCGTTATCTGTTATGGTTTGAGGTGGTGGGTACAGGGTGTTCGCGGGATTTTTAATGCGTCACGGGATGGCTTTGTTTTTTCCCATTGGGCCAAATGTTTTTCATGGTTTTATTTGAGACGTGAATGCGTTGTAACATAACTCGGTGCTCCTGGGTCTGGTTGCGCAGTAGCAACTTTCAAACTAGGGTTCGAAATTTGAATTACTCTGACAAATTCTGTTCTTCACTGTTTTTCGGCTAGGTGATAGCGCCTCGTTTCTATCGGGTGTTTAGTTCTATCTATTCGGCGTCGTCCAGTGCCTCAACTTCATCGAGTGCCCCCCTTCTGCCTTGGTTGTAAGTAGCTTCCTCTCCTTTGAACACATGTATGATTTGCTTCCCCACTACCGAGCCTACGCGCCCCTTCCAATCCTCCCAATCATCTTCGTTCCTCACAAGGAAGCCTA
>AO090020000006:::A.oryzae.fa
GTTTTTTTCTTTTCTGTTGTTTGTTTCTTTTATGCAGGATTGTCTTTTATAACCTCGTTATCTGTTATGGTTTGAGGTGGTGGGTACAGGGTGTTCGCGGGATTTTTAATGCGTCACGGGATGGCTTTGTTTTTTCCCATTGGGCCAAATGTTTTTCATGGTTTTATTTGAGACGTGAATGCGTTGTAACATAACTCGGTGCTCCTGGGTCTGGTTGCGCAGTAGCAACTTTCAAACTAGGGTTCGAAATTTGAATTACTCTGACAAATTCTGTTCTTCACTGTTTTTCGGCTAGGTGATAGCGCCTCGTTTCTATCGGGTGTTTAGTTCTATCTATTAGGCGTCGTCCAGTGCCTCAACTTCATCGAGTGCCCCCCTTCTGCCTTGGTTGTAAGTAGCTTCCTCTCCTTTGAACACATGTATGATTTGCTTCCCCACTACCGAGCCTACGCGCCCCTTCCAATCCTCCCAATCATCTTCGTTCCTCACAAGGAAGCCTA
>53931:::M.fijiensis.fa
ACGTCATCACGGGTCTGAGATGATTGGCGTTTGTTCTTTGTCACTTGGTTTTACTCGAGGGCTCATACGATGTGAGGGCCGAGGCGTTTCGATAATGCGATCATGGGATGGGTTTGTTTTAGATATTTCATTTACGATGCTCACAATACCATGAGCGCTACCTAGGCGGCGGCGCGAACAGAGCATTCGGGCATGATGGGCTGTACAGTAGCAGCAGCAGCGAGGCGGCAGATATCAGATGGATGGTCTGACATGAAATGCATGATTTCAAACTTCACTATCTGTTCTTCCTCATCTTCGGCACTGGTCTACAACGTCACTTGATACTGACTTTCAAATTGCATTCAAATGACATTGGCATTTACAGCGCGACTTGCGCATTCATTCGAGATGCGAGATATGCACTTCGCAGCGGTGCAGAGTGGACGACTGAGGTTGAGAGAAACGCGTAAATGGCGCGCTATCGCCAGATCATAACATTGAAATTCAGGCATCCAAGG
>SNOT_14612:::S.nodorum.fa
AGTGCCTTTCTTCGACGTGTCTTTCTTTGGGTTTCTTCGCTTGTCTTTTCCGATGAGCAGGCTATGGGGTGCGGTGTTCATGGGTCATTTCCGATAATGTGATCATGGGTCGGTTTGCTTGTTTCTCGTCATTCGAGTCATGATTTGACTACGAGGTCCATCATCACTGGGTCTGTATATTATACCACAGCAGACGGGAACGAATCAATTCTTCAAACTTCATCTTCCATCTCCATCGCCCATTTCTTGAATTTGCTACACGCTTAATGAACAGGTCACGGCTACACCGTAATCTTACACTGACCGGCCATTTGTAAGCCCGTTCTTTGGACAGACTGCGGAAATAGGACAAGATTGGTTCCGGGTATCGCGCGAATTCAGAATCTCGGGCTGCCAACAACGCTTCCGTATCCTTGCACTTGGACTATCAAATAGCGGTGAGCCCGCAGAATCAGCATCAACGGATACGAGATACAGAGTCATGTTCAATTGTCTTGGGC
>PTRT_03279:::P.tritici-repentis.fa
AGTGCCTTTTTTATTCGCTGGATGTTTTCTTTGGGTCTTTCTTGTCTGTTCGACAAGTGGTTACGGGGTGCGGTGTTCACGGGTCATTTGCTAATGTGATCATGGGTCGGTTTGTCTGTCATCGAATCATCTAGTCATATTTGACTACGAGGTCCATCTGGGTCTGTACATTATACCACAGCAGACGGGAACGAATCAATTCTTTCGAACTTCACACTTCAATCCAACTTGGCCTTTGACACGACATGTATCTTTCCTTCACTCCTTGACGTCTGACCTGCAGATCCTGAATATCAAACCTCGACATTACGTCGCGCAAGCTGAGCGCGGGCCACGCGACGTGCCGGCAGGTCGCGTTCCAGACAGTGCACTTGACGCGCCCGCTATTTGGACGCGCCTTGACAACGTCGTCCCTCGCAACAGCAATAGCGCATTTCGCGAAATCCGTTCTGGTCAAACTGATGCGCGTTTTACAGTAAACTTCAGCTTTTGCGATATCA
>BC1T_11317:::B.cinerea.fa
GTTGTCTTTTCTTTGGGGTTTAGGGGGGAATATCGGATATGCTTGAGCTCTGGGGTCATCTCATAGATGATGGCTGTTGTTGTTCGAGGACCTTGGGGTTTTCTTTTTAATGCGTTATGGATGGTCTGCTTTTTATGGGGGCAAATGTCTTCACGGTCTGTTTTCGGGGTACGTGGCTGTACAATAAACAAACGTCTTCATCAGAATAGGGAATTAGAAGACGAAATTCAAACATCAACTTAATTCACTGTCACTTTTGGTCCCACGCAATGTGCTGGATGGATTTTATTCAGGGATGCCAATTGACAGATTCTAGATCGAGCTATGATCAGTGCTTCGATCCTTGCTGCTAAACACGAGAATTCTACACTGACTCTACTCAGTGAAAGCCGCAGAGTACGGGGGTTTCGAGAACGCATCGACTCAAATTAGAATCATGACCGACTTGATAGGTTTGCGTCATCTTGGTCATTTTTACGGCTCCTTATCCCAGACCTGCT
>SS1T_10960:::S.sclerotiorum.fa
GTTGTCTTTTCTTTGGGGTTTTAGGGGAATATCGGATATGCTTGAGCTCTGGGTCATCTGACAGATGATGGCTGTTGTTGTTCGAGGGCCTTGGGGTTTTCTTTTTAATGCGTTATGGATGGTCTGATTTTTATGGGGGCAAATGTCTTCACGGTCTGTTTTCGGGGTACGTGGCTGTACAATAAACAAACGTCTTCACATCAGAATAGGGAATTAGAAGACGAAATTCAAACATGAACTTAATCCACCATTCCCACCCGCTTCAATAAAACGCGACAGATGTACAGTTTCTACTAAAGAGTTTTGATGCAATGGAAATCGCCTCGTACGAAACTGAAATTTGCCACCAGTCGCTCTTTATTAATTCATCAAAGCTAAAATTCGCCTCGGACGCGCTTTAAGCTTCTGAGGTAAAATACACGCCCAGCTATTTTCGGAATCCACTTTTGGTAGTTTCGCGATCTTTATCCCAGACCGGCTTTAGTCGTTTTTACAACGTG
>MGG_03578T0:::M.oryzae.fa
ATCAAGCGCTTGTCTTTTGGTTTTCTGTTTAGCTCTTTTTCCTTCATCCTTTTGGGCATGGGTATTTTTCTTTTGACATGGGAGTCATGATGGGTTGGTAAGCGGGTTGGCCCACCTCGTTTGCCTCCTAATGCTTTTACGGTACTGGTTGCGTCTGTTTTTATTGGGGATCACTTTTTCAGGTCACGGGGTTTCGCGGCTGTACAATACCTTGAGACTTGGGGATTAGGGAGAATAAATCCTGAACACATGACATCTAATCATTCTATTCGTTCTTGTTGCTCTGTTGCGACTTATGATAATCCTGCCTCTGTCTAACTCGTCTATGGCCTGATGGAATCAATCAATGGTTGCAACACCTGCACTTCTCGAGCCCGTCTTTCAACCCAAGTCTAGCTACACATTTTGTTCCAAGTACATGGTAAAGACAAGGTATTAGCCAAGACCGGCCTTGGAAGTCTTGACGACGTGCGCGACAGGCTCCAAGATGCCTTTGTTGT
>VDBG_09674T0:::V.albo-atrum.fa
GCGACTTGTTCGCAGTGTTTTTCTTTTCGGGCATTGGATTTGCTTGACACTGGGTGTCTTGAGTTGAGACCCGTCAATCGATTCAGCTTGGCTTTGGGTCTCTTAATGCGTTACGGATGGTCTGCTTTTTTGGGGGCAATGTCTTCACGGTCAATCGGGGTTCGCGGCTGTACTATACCTTGAGAATAGGGTTTCGGACGAAATGAAATCGTGCATATGATTTTCATCAACACCAGACTCGCGCCTCTGCACGCCAGTGTATGCTTTCTGCCATTGACTAACTTTACAGGATGCTTGGTATGTCGATCTCGGCTTCGTGTAGTGTCGAATCGACCGGGATCAGCCCAGGCCGGCCTTGCCTCTTTTAACCTTTTGCTCGACAGGTTGCAGGATACCCTTGTTATCCATAGACCCCAAGGCTGTTCCTGTACTCCAGCCCATCTTCTCCAACATAGCGCGACCGCGGTTTTCTTGACCCAGTTCCGGAGCGGAACCTCCAA
>VDAG_09415T0:::V.dahliae.fa
GCGACTTGTTCGCAGTGTTTTTCTTTTCGGGCATTGGATTTGCTTGACACTGGGTGTCTTGAGTTGAGACCCGTCAATCGATTCAGCTTGGCTTTGGGTCTCTTAATGCGTTACGGATGGTCTGCTTTTTGGGGGCAATGTCTTCACGGTCAATCGGGGTTCGCGGCTGTACTATACCTTGAGAATAGGGTTTCGGACGAAATGAAATCGTGCATATGATTTTCATCAACACCAGACTCGCGCCTCTGCACGCCAGTGCAGGGTTTCTCCCCTTGACTAATTTTATAGGACGTTTAATATGTCAACCTCGACTCCCGTGTCCTGTTTAATCGATCGGGTCTAGCCAAGGCCGGCCTTGCCTCTTTTAACCTTCTGCTCGACAGGTTGCAGGATACCCTTGTTGTCCATCGATCCCAAGGCTGTTCCTGTACTCCAGCCCATCTTTTCCAACATGGCGCGACCGCGGTTTTCTTGACCCAGTTCTGGGGCAGAACCTCCAA
>121516:::T.reesei.fa
GAGGGGTTCATGACGACTGGGTTCTGATTTCACATCTGAAAACTTGGGTTTTGTTTGCGTGACTTTAGTGTCTTTACTCGAGACGATGGGTGACTGTGTTTCGCCTTTGGGATCTCTTAATGCGTTACGGATGGTTTGCTTTATGGGGGCAATGTCTTCACGGTCAATGGGGTTCGCGGTTGTACAATAGCTATCGAGGATATCTCGAAGCAATGGTTTCTGCACATTATGCTATTTTATTTTCCTCTGCATCAACAATCACAGAATCTTCTAAAACTTCGCCTTGTCCATGCTCGCTCTGTTCATTACTCCTGTCCGAGGCCCGCCCGGGATTTTTTCATCGTTTGGCTCACAGGATGCAGGATACCCTGATTGTCGCTGGCGCCAAGAGGCGTCCCGGTGCTCCAGCCCATCTTCTCCATCATGGCTCGGCCTCGATTCTCAGTCCCCAGCTCTGGCGCCGACGCGCCAATGACTTCGCCTTCGTGATAGCTAAAAGC
>92198:::T.virens.fa
AAAGGATCATGTTGGCTGGTTCTGATTTCAAATCTGAAAACTTGGGTTTTTGTTTGCGTGACTTTAGTGTCTTTACTCGAGACGATGGGTGACTGTGTTTCGCCTTTGGGATCTCTTAATGCGTTACGGATGGTTTGCTTTATGGGGGCAATGTCTTCACGGTCAATGGGGTTCGCGGTTGTACAATAGCTATCGAGGATATCTCGAAGCAATGGTTTCTGCACATTATGCTATTTTATTTTCCTCTGCATCAACAATTACAGAATCTCCTAGATTGTCCATGTCTCCTACTCCTGTCCGAGACCCGCTCGGGTTCGTTTCATCGTTTGACTCACAGGCTGCAGTATACCTTGATTATCACTAGCGCCCAAAGGTGTTCCGGTACTCCAACCCATTTTCTCAAGCATAGTTCGACCTCGATTTTCGCTCCCCAGTTCTGGCGCAGACGCACCGATGACCTCACCGTCCCGGTAGCTAGTTCCGGCGTCACCTCGGCCTGA
>300144:::T.atroviride.fa
GCGGGGTCATGACGATGACTAGTTCTGATTTCGTATCTGAAAAACTTGGGTTTTTGTTTGCGTGACTTTAGTGTCTTTACTCGAGACTACAGGTGATTGTGTTTCGCCTTTGGGATCTCTTAATGCGTTACGGATGGTTTGCTTTATGGGGGCAATGTCTTCACGGTCAATGGGGTTTGCGGTTGTACAATAGCTATCGAGGATATCTCGAAGCAATGGTTTCTGCACATTATGCTATTTTAAATTTTCTGCATCAACAATTACAGAATCTCCTAAAACACATGTCTATGTCTACTGTCCAAGTCCTGCTCGGGTTCGTTTCATTGTCTGGCTTACAGGATGAAGTATACCTTGATTGTCACTCGTTCCCAGAGGCGTTCCAGTACTCCATCCCATTTTCTCCAACATGGTTCGACCGCGATTTTCCGTTCCCAATTCCGGGGCAGATGCGCCGATGACCTCACCATCCTGGTAGCTGGCTAGATTATGCCGACCTGACG
>59700:::N.haematococca.fa
GTGGCTTGACTTGCTGGTTTGTTTTGGTCAATTGGTTTTTCTCGCGTGGCATCAGGGTGTCATGACTCCGAGGTTTCATGGGCATCTGGCCCTGTTTTTAGGAGCCTCATAATGCGTTACGGATGGTTTTGTTTTTCACTGGGGGCAATGTCTTCACACACGGGCAACGGGGTTCGCGGTTGTACAATAAACATCGAGAAATAGGGTCTCGATAACATGAATTCGTGCACTTGAAAGCCCCCTTCTATTTGCATAGTGTTACAGGTGTTGTCCGGTTCTCAGCTCACAGCTCCAGTCCTTCCTGATGTTCGCGTATCGAATCAATATCTAGCCGAGTCCGGCCTTTGACCGCTTCATTGCGTGCGTGACAGGTTGCAGAATTCCCTTGTTGTTCATGGCACCCAGCGCCGTACCAGAACTCCACCCCATCTTTTCCAGCATGGCGCGACCGCGATTCTCAACACCAAGCTCTGGCGCTGAGCCGCCCACGATCTCACCAT
>FGSG_11626T0:::F.graminearum.fa
GTGGTTTCATAGCTTGATTTGTTTTGGGCATTTGGTTTTTCACGCGTGGCATCAGGGTGTCATGAATCTGAGGTTTCACGGGGATCCAGCCCTGTTTTTAGGGGCCTCATAATGCGTTACGGATGGTTTTGTTTTTTATCCTGGGGGCAATGTCTTCACACACGGGCAACGGGGTTCGCGGTTGTACAATAAACATCGAGAATAGGGTCTCGATCAAATGAATTCGTGCACATTAGCTTTCTGTCCCCTTCTTTCTATTATGTGCTTGATTCTTTCACTAAAGTCTACAATATCTCACAATCGGAGTGGAACTCCATCGCTTTTAGCCATACATCTAATCTAGCCCAGCCCAGCCTTGGATCGTTTCATGGTCTGTGTAACCGGTTGCATGATACCTTTGTTGTCAGATGCGCCCAGTGCCGTTCCCATACTCCATCCCATTTTCTCCAACATGGCTCTTCCACGGTTCTCAATGCCAAGTTCAGGTGCTGAACCACCGA
>FVEG_05098T0:::F.verticillioides.fa
GTGCTTTGATGGCTTGATTTTTGGGCATTTGGTTTTTCACGCGTGGCATCAGGGTGTCATGAGTCCGAGGTTTCACGGGGATCCAGCCCTGTTTTAGGGGCCTCATAATGCGTTACGGATGGTTTTGTTTTATTTCCTGGGGGCAATGTCTTCACACACGGGCAACGGGGTTCGCGGTTGTACAATAAACATCGAGAATAGGGTCTCGATCAAATGAATTCGTGCACATAAGCTTTGTGTCCCATCCTTTTACTGTTACATGTGTGTCCTGTTTGATGCCTTTAGTTTCTAATCTCTACAGTTTATTGCGTTCCTCAAACTCCATGAAAGTGTCGTTTTAAACATGACCAACTTCTATCCCAGTCCAGCTTTCGAGCGCTTCATTGTATGAGTAACAGGTTGCATTATGCCCTTGTTGTTAGAAGCCCCGAGCGCAGTCCCCATACTCCAGCCCATCTTCTCCAGCATCGCTCTTCCACGGTTCTCGATGCCCAATTCTG
>SJAG_03941T0:::S.japonicus.fa
ACAGATTTATGAGTCCTGTCGTTAGCGGCAATTCGCTGCTTTTGACTGTTCTATATGAAAACGTGTCTTGCATTGCATTTGTTCTATCGCGCGCGTCGGCGCGTCTTTTCCCGTTGATTCCTTTTTTGTTTGTGACATTGTTTGCCCTGTATCCGGTAGACGAATGGGTCTAGACGTGGGTGTGCGCCTGTGACGTGTTGCCGACGCCTCTCGTTCCTTCTCGCTCGCGGTGCCGTGTCGGATTCGCATCGCACTGTATATCTTTCCCCCTTACCACTCCACTATATACCGCCGGTGCCGCTTTAAAGCGAATATAGGACGAGGAGGTGGAGCCGTGTCGCTCGCTAACAAGGCACTGCTGCTGTTTTATCCCTGGGTGCACGACCTCGTCTTCCCCTTCTCTCGCCCTTATTCCCGCGTCGGTTGCCTACGGTTATTCGTGGTCTGGCCGTGTGTACCTTTTCCTGTTACCATTCTCCTTTTTCTGGCGGTGAAATGCA
>SPOG_04764T0:::S.cryophilus.fa
ATGCGTTCAGTTTGAAACTAGCAAATTGAAAAATTTGTTGGGTAGATAAATTCGCAACTCTGCGGTTTCTAATTATGTTACTACGTGTTTACAAAACACGTTCTTTGGTTTACGGTTTGCCTTGAAAAGTTATCTTGGTTTTGAATGGGTTTATGATTGGATAAACATGGCAGGTTCGTGTGGAAGCCCATAGAACAAATTATATTCATTCAACGCTGCATAATTACAAGACGCTTGCAAGGATTATTAATTTCCCCGTTCTGCTTTTTCCCTTTCTGCATTTCCTTTTTATTATTTTTTTAGCTACGTTACCACTGGTTGGAAAGATGAGTATTTGTTTCTACTGTTTGTCATTTCTTGTATATAACCTAAAGCACAGATGAACTTTGCAGCTAGGTTTCTTATTTTAATTCCCTTTTACTTCACTAGTTGATGATCCCTTCCTACCTTGGTTTATGTTTGCATGATTTTGTTGTGCTGTGAGTCATCAATGGGCTGGG
>SOCG_04025T0:::S.octosporus.fa
ATGCGTTCACCTTGAAACCAATGAATTGAACAATTTGTTGGCAAGTTCCATTCGCATATCCGCGAGTTTTAATTATATTCTACGTGTTTTGTAAACGCGTTCTTTGGTTTACGGTCTGCCTTGAAGAGTCATTCTGGTTTTTGAATGGGTTTATGATTGGTTATACATGACAGGTTCATGTGGAAGCCCATAGAACAAATTCCGTCCATTCAACGCTGCATAAAACAAGACGCTTACAAGGATTATTAATCTCCCCGTTCTGCTTCTTTCCCTTTCTGCATTTTCCTTTTTTATTATTTTTTTAACTACGGTACCACTGGTTGGAAAGATGTTTGTTTCTACTGTTTGTCATTTCTTGTATATAACCTAAAGCACAGATGAACTTTGCAGCTAGGTTTCTTATTTTAATTTCCTTTTTTACTTAACTACTTGATGATCCCTTCCTATCTTGGTTTATGTGTGCATGAATTTTGTTATACTGTGATTCATCATGAGCTGGG
>SPCC622.09_T0:::S.pombe.fa
GCGAATCGCACGATTGTGCAATCGTCTTTTAGTCAGCTGATGAGTTTCCACAGCCTTCCATTTCGACAATGACAACCTCACGAAACAAAAGGGGGTAGGTTATTTGCTCTTTTGGAAATATATATTTTCCTCCTCCCTTTTTTAACGTTTTCGTTCCCTCCTCTTTTCCATTTCCGCCTTTTGTATCGCATTCCTATTTTATTCCCCGTACAATGACGACAACAACAACACAGGTGCAGCACATCACGCGATAGTTTTTTTTACATTACACATGGTTCTTCATTTCTATGACCGGTTCGTGGAGTTGAAAGGTGTTTTGTTTTGCACAAGTCGTACTGGATCAAATTGGGTTTTGTGTTCGATTCGACGGGGACGAGATGCTTTTTCTTCCCTTGGTTAATCTTCTTCCCTTGTGCATTTTATAGCTATCACCACTGGTTGGAGAGTTGAGTTTCTTTTTTTTCGACTGTTTGTTCCTTTCCGCCATGTATGGAAATAAT
>CC1G_03523T0:::C.cinerea.fa
GAGTACCTTTCCCTGTGTGACTGCCGAGAACTTCCGTTGACCATGGCCTTTTACAGAGTTCTCGTCCGCTGGTGCCAAGTAATTGGGTTCTTTCGTTGTAATTTATCTCTCGTCGCATTTGTATTGTTATCATTTGTACATTGTAATGCATGCTTTCATTTCTCGGTCTCGAATATGCGTGGTGTAAGAGGACCCCGGAAAACCTGGGACGAACCAGGGGCCTAATCCGGAAAAAAAGCGCCGCCGAAGGCGGCGAGACCTAGAAAATAATCCGGATAAATACAGACAAAAAGTCGATTCACCTGGATCCGTAATCCGGAAGTAGTGGATTCTGAGTGCATAACCTGGATGAAAAATACGGAAACTTCGCTGACTTGGTGTACGTACCCCCAAGCCTTCGGTGCAGTGTTTCTCTCCACGGTCGTTCGAGTCCCGTACAGCCTGTTTTTTTTTTTTTTTTTTTTTTTTTGGTTTGGTTTGTTTTGTTGCTTCTCTGCTCT
>CC1G_07639T0:::C.cinerea.fa
ACGTCTCTTCCATGTCTTTGCTCTGGTTGCACGGTTCTCATTGCTTCCTCTCCCTTCAGAATTCTCTTCCGCTGGTGCCAAGTAAACGGTCCTACCCGATTCTCGCATGCATGTCGTCTTTCACATCTCGCTTTCTTTTTGGCATCTTTTCCTTGTTGTTTTATCATTATCATCTCCGGTGTAACAATAGCATTGTATTTTCTAATCTTATCTGTACCGACAGCTATTAGACAATCAAATAGGCCGTTTGGCCTTGGATTTGCTGTAACTTCTGGCTGCGATTTGAGTGGCGATGTGTCTAGACTCTGCAGGGACATCGTTCGATGGGTTCTTAGGGTGTGTCAGTTAATTTTGCTTCCTCGTTTCTATTCTCATCTTCTCGTGCATCCAGTTCATAGTCCTCATTGTTCCCGCCTCAAGCCACTTCTGAGCGCTTTCCTGGATCCTGACCAAATATGCGTCGTCTGCTCAGTGGGCGGAAGGATCCCTTCGTCAAGGAG
>LACBIDRAFT_184986:::L.bicolor.fa
AGTTGGAAATTTATCGCATGCCTCGACCTATTGTTATCCATGTATCATCAGTGTATTTTTCCTCTAATCTATTCTTTATGTGCAATTCTGTGTCGAGATATCCTGTAGGCCGATTCTCGTCAAAACTCTTGCAGCTGTTGTGTATGTAATACAAGGAACTCTGTATATGTCCTGTGAGTCTTGACATTTGCTATTGAAAAATGTATTGCTGTCAATCAAGTAGGCCTGCCTCTTGCATCTGCACCATCATCCTTCTGATCATTTCCAACGCCCACTCCCGTGAGTCTTTCTTCAGTTCGGTCAATTTCTCCGAATCCTCCTCGGAGTCATCGGCCAAGATGAAGAGGTGGAAGAAGGTTTCATACCACATACGCTTCAAGAAAGTGCGCTCCGTTGCAAGACTTTCCTCGAAATCGACGTCCCCTGTTCCTTCCTCTTTATGCTCGTTGAGGAATTTACCATAACCATCTAATACATCGGAACTAGATCTGCTGGGCAGA
>LACBIDRAFT_185040:::L.bicolor.fa
AATGTTTTGGATCTCTGTCTTTCCTCACGCATTCTGTACAGCACTGTATTTATGTTAATTATCTCCCATCAATTCTCATTTACATTCTACGGGGTCAAATCAAGTCTTGAGTGGCACAGCGAGAGAATCGACTTTGTTCTGCTTGTGGCACTGTAGTGGCTGAGGCTGAGGTCGAAATTAGGTGAGTTTGTGATTCTGACGGAAATGGAGGACTGACGTGTCATTTCAACAGATCTAACGATAATCGTGATCCAGTTACGCGTCAAAAGGGATGACAAGGTTACGCCAGGCGCTGCCAGGCGTCAACGGTCAAAGTAAGATGCCCACTCTGCAACGTGGATCTGGACTAATTCTCTTAGGGGGATAGGCCGCGACATTAGGGCTTTTCTTGATTGACAAACACTGGTTTACGGCGCGAAAACGTATGACCTAGGGCAAAATGCTCACTGCGACCACCAGATCCTTCCATCACCATCGTCACTTGTCTCCCATATGTACCA
>UM01505:::U.maydis.fa
GCGAACGCGTGTCGATCTACTGTCTCCTATTTCCATCATGTTCTCTTTCGGCCTGACGCGCTCAGCGCAACGCGTTCGTGGTGTCCTCGCAGCGACGCGTCTCTGACAGTCGCTTGCCTAGCGCAACCCATTTATCTTTGCCACTCCCTTTTCCTTTCTTGGTTGCTTTGTATCTCTTCTGTACTTTTACCGCCAGCGCTAGCATCTCTACCCTCAGATATATCCAGCAGCAATCTGAGCATATCGGTCTCAAACAATTCAGTCTGTTGCTTGTTGAGTTGACGGAGGAAGCACGGTGAGGTATCGCGTCTGGATGGGCATTGGCAGTACAGCTACGACGCGTACGTACTCGATGCGGATTGTAGCGTGTTTGGGATTAGTAGTGTGAATCACGAATGAATGCCCGATTTGATATGGCACCCGATGTTGGTTGGGAAATGGTGAACTAAGATCGGATGAGAAGCAGCTGTGAGGTACAAATACAAGAGTGACGAAAAAAC
>PGTT_01301:::P.graminis.fa
TCGCTTTCGATCGTTCCTCTCCACCCTTCTTCTTTTCTGCTTCGTTTCTTCCCCTATTTGTCTTGTGCTTCTTCCTTGATGAAAAAATCGATCTCTTGTCGGTTGTTGTAAACTTGCGCTTCCCAAAGTAAACCAATATATGTTATAACTAAACTGAACGATTCACATGGCCCAGTTTTTCTGGCTCGACCAGCTAAAACCTTCCTGAGACCCGACCCCCAATTAGTATGAACACGAGTGCATCGAGCAGCAAGTTTGCAACAAAGCTTGACGATGAGCAATTAGAGAAGCGGTGCAAATGGATCGAGTTATGTATTTGCAGAGAAGTGAGCCCGAATGATATCAAAATCATGATGATTATTAATGATTACATGAAAAGCGTAGCACGGATAATAAATGATACACTATGGATGAGCTTTTAAGGTAAAATTGTATCTCTCCAACACGCCAGCTTCCATTTCAAATCCCGGACCTGAGCAAGCCAGCCGCCCTTAAGTAGA
>PGTT_08915:::P.graminis.fa
GCCTCAAGGACTTGGCTTTTTCTCTTTGATTTCCTTGCAACTTGTGTATTCTCTTTCATTTTAATGGTTATTCGGCTGGATGACCCAATTGCTTGCATACTCTCGATCTAACCACCATTACCCTCAGTCTCAACTTCCTTCAGTTTGCTTTACTTTTTTTTTCCTCACACGTTCTGTATTGTATTGCCATCAAAAATATCATAACAAATAATCCCTTTTCTACATAACCTTTGACTCAGAGTATATATTCTGGAACATGAGTTTGTCTACAACCTGAATGTTCGAGTTGCCTAAGCACTCATGCCTCCTCCACGAGTCCACATACAACCGACAAGGAGGCATGAGTGCTTGGATTTTTTTCGTTGGGGGGGGGGGGCGTTCGGGGCGGTTTCCTTATTCGGCATCATAATTTTCTTGATTCTGTCGGTCTTTTCTAGACTTCTCTCATTCATGCTGCCATGGACTTTCGTTATGGCACATGCTGTGGCTCGCTTTTGTGA
>4158:::C.caseinolytica.fa
ACCATGCCGCGTGGCTAATGGTTCGGGTATGGTGTCATGTATTACTCTTTGTACAATATGAAACTGCTATAATGTTCCTCTACGTATGCCGTAATGGTAAATTCATGAGGCCAATGTTATCGTTTACCGTATTAGTCTTTTTTAGATCGATGTGGGCTGACGAAGATATGACGCGAAGGCTTTCAAGCGTCGCGCGTCATGGTGGCTAAAGAAGCTGAAAATACCACCTATCCTGCGATAAATCTATCGCAGTCGTCTGATTCAGCACAGCAGAAAGAAGTAACCGCTCATTTTGATACATTTGTAATTCTATATTATTTTTATTGTTCCTTGCTTAGCATCTGATGGCGGCAAGAGCAAAAACCTCTTCACTCTTTTCCGCCCAGCCATCTGTACACCACACTAAAGTCACGACCAGCGCAGTCAGGCTCTTTTTCCGCTGCCTTGTAAACCTTGTACGCGTCTTCACCCAAAGTAAGTTTAGATTCGGAAGTTTTAGC
>70764:::L.starkeyi.fa
GAAGTCCAAGGTCTTTAAGATGGGTTAAGATATGTGGTTTGGTCGTCATTGTGTATGAAAATATAATGCTATGGTGTCCTTTTTCTTTTGTTGGTTATGGTTAATTATGGGCTGGTTGTGTTTCTAAAGTATCGCGTTTCCGGTTCTTTCCGCGTGCTTTCGTGTTTTATTAGTTTCGTGTACATTATGTTTGTAACAATCTATGTTAACGTGTAACAAAGTAAATATACTTTAATTACCTAAAGTTTTAATGCGTATTCACAATTTCGTTATATAGCATACTTTGTGTGTTATATTTTCGCGTTCGATGGTCTTACTGGGTTTATCGTTTCTGTTGGATGGCTGTTAATGCAGTAGAGTTACTCTATCCCAATGCCTATTAATGAAATAATTATTTTAATTACTTCGTAGTTTTGAAATTGACATTTCAATATCCTTCCACGTCAGAATGATATGGCAAAATCAAAAGTGCCATAGAATTTGCCAGCTTTACAAAATGC
>59934:::S.complicata.fa
GCGGTTGGTTACGATGAAAGAATGAGGGCAGGGGGGAGGTTCGGGAATGAACACTGATTTTATGGTTTGGGTTTTCTTACGGTGTACTACGGGTTTCTGGGTTTTCTTTTTCACTATGGGTTACCGGCGCGTTTCTTTGCTTTTGATCTATCACACTGAAGACACCTAAATTGTCCGTCCTCATATCATCTGTCCATTTCCATTCTCGTATTATCTCTTTCAAAGGCATTGCTGCCGACATGCTATGCGGTAACAAGCATACAGTACTGCTGGTTGCAAAATGCCTGTCGCAGGGCCTAAAATCACCCCTGCGCGTCTGACATCGACACTCCAACAAAACGCGTCATAACTCCATCAATATGCCTCCTAGGAAGCTGAGAGGAGCAGCCAAACAATCACTTCAGCTCAGGGCTTCAAGCCGCACCCCCAAACCCCCGCCTAGGCTCGAGGATGATTTGCGTTCAAGCCCCCCGTCAAAACCACCCACCAGGGTTAAACGT
>95501:::S.complicata.fa
ACGCCTGCTATCAATGGCGAATTGGATTGAAGATAGGAGGGTGATAACGACGAGGATATTTGGCTAGGCTACGAAAGGGGTTCATTGCTTCTGGGTTTTTCTTACGGTGTTTTAACTTTCTGCGATTGCGGCGAGCGGCGTCTTTGTGTTTTTTCACTTTATAAGTATAAGTAACGCGTACATGTATTTGTATGTGTGACGTGCAATGGAATTTGTATTGTCAACATCTCCCTCATCTGTTTCGCAATTGGGTTTGACTTGTGTCATTGCCCAAGTGTGTATGCTGTACTAACTGGAGTCAATGCTCCTTTTAGATGATCACTGACAATCCAGGCAAATCTCCTCCGTCTCCGCCGGTTCCCCAGTCTCCGCATCTTCTTGTACCGCACCCTCCGCTGACTCAATCTTCTCTTTCGGCTCCTTCTTGTCTTTGGCAGCACCCAACCCTTCCGCAGATCCATGCTTATCAACGTGTCCCAGGTCCCGCTCAGGTTGGATGA
>412753:::A.immersus.fa
ATTTCACATTTTCTTCTCCATTTTTTATATCTTGGGCGCGTTCTGGGATGGTTTGTCTTTTTCGGGCATAGTTTGAAGCAATGTTTGTTTAAATCGTTTACTCCACCTGAGCTCGGATTTTAATGATGATCTGGGTCATGGTAATAATTTAAAACTGCTTCGGGATCTGGGTGTTTTGCGTGGGTTTTTCTTTTCTGTTTATCTCGTTTACTCGTTTTCTCGTTCTTGTTTAATTATTCCTTTATTCTCCCTCCTCTATCCTCTTCCACCACCTGTTTTTCAAGTCTTTCGGAAATTTGGCTTATTTTGCGGGTTCCTCCTCCAACTTTATGGTTTCCTTTTATCTTCATACACTTTATGGGCTGTTTTCTACTTGCACGGAGTGGGTAACGCGTTACTGTATCATAACGAATGGTGTGAATGGGAACTAAATTTCCAAACTGACGCTTCTCTTGTCTGGTCCGGTCCGTTCTTGACTTGTGAAATTATGATTACGGTTT
>DRE_07477:::D.stenobrocha.fa
GCACTACAGTCATCGTATCTGTGATTGGGCGATTGTCTTTTTCTTTGCTCTGGGAGATGGCGTTTGACTGTGCCTAATATCTGATAAAAAGAATCCGAATATCCTTGGGTTTCAATTCCTATATATGACATGTTTCGTGGTCTAGTTTTTGGCATGCGCTCTATTCAAAACTCCCTGTCGGCTCCATGTCAAACCCTGCAGGCTTCACAGGCTATTCCTTTGTTCTTCAAAAGGAAGCCTCGTACGCGCATAATGTCTCTTTTTGCTCATGACTGCGTACGCTCTTTTTTCTTTCTCTTGTTCTGCGATGACGGGTGGGTTCTTACGGCTTGGGTTATGGTTCTTCTGGTTCAACTCCCCGCCACTCGAGTTGGGTAACTTGGTTTTGTATAATACTTTAGCTTTTTACGAATCCAATATTCATCCCTGATGGCCATATCTTAAAGCGGTGCCCATAAAGTCCACATCCGCATCGTAATATATCCAATTATGACCACAAG
>PCON_05922:::P.confluens.fa
ACGCGATGTTTTTTTCGGTCTCATGTTTTGCGGCACATAACCTAATCTCAACTTGATGGGGGGATGTGTGTTGTTTTGCAGTTAATGTCTTCTGGTTCGGGTATTTTCTTGGGGGCACCTTTTTGTCGTGTGTTCAATCAACGGGTTTCCTTTTTCTATTTTTTGTTCCTACTTTTTTTTTAACGGGGTAACGCATCATATTGTACTATAACGGATTGCTGGGTCGAATTTGAGGGGGTTTTCCTCAATATCATGGGCGTTTCCAGGCACTTTTTTGTCAAGTGTTTCGCACTTTTTGATACTACTTTATGTTTTTTTCTAAAACTTTCTTGCTTTCGCACCATATCGATATCCTGTTCAGAAGATTATTCTGTTGTTAACGAAGAAAATTACCGTTCAATTACCCCGGATTTTGGAAGCCTTTTTTGATTCGGAATTGGTTTCGAAGTTGGGATTCAAATTGAGTTTTAGTTTGGTATTAAAGTTGAAGATCGGATTTC
