# Supplementary material for: Evolutionary Conservation and Diversification of Puf RNA Binding Proteins and Their mRNA Targets
Source: PLoS Biol. 2015 Nov 20;13(11):e1002307. doi: 10.1371/journal.pbio.1002307 (PMC4654594; doi:10.1371/journal.pbio.1002307)
Supplement: S10 Dataset — (ZIP) [file pbio.1002307.s010.zip › HTB_PUFmotifs.txt]

GeneID	Puf3 motif	PezizoPuf4	SacchPuf4-deconvoluted	SacchPuf5-deconvoluted
YBL002W:::S.cerevisiae.fa	1	2	0	1
SCRT_02965:::S.cerevisiaeRM11-1a.fa	1	2	0	1
_c1586_2451-2846:::S.kudriavzevii.fa	0	0	0	0
Scas721.84:::S.castellii.fa	0	1	1	0
SAKL0H12694g:::S.kluyveri.fa	0	1	1	0
Klac_NRRL_Y-1140:KLLA0F13310g.t1:::K.lactis.fa	1	3	2	0
Klac_NRRL_Y-1140:KLLA0E17391g.t1:::K.lactis.fa	0	1	0	1
CAWT_00975:::C.albicansWO1.fa	1	2	2	0
CAWT_02708:::C.albicansWO1.fa	0	1	0	1
orf19.1052:::C.albicansSC5314.fa	0	2	2	0
orf19.6925:::C.albicansSC5314.fa	0	1	0	1
Cd36_03940:::C.dubliniensis.fa	0	2	2	0
Cd36_83880:::C.dubliniensis.fa	0	2	1	1
CTRT_02624:::C.tropicalis.fa	0	1	0	1
CTRT_04739:::C.tropicalis.fa	0	4	3	0
CPAG_04953.1:::C.parapsilosis.fa	0	1	1	0
LELT_01686:::L.elongisporus.fa	0	2	1	0
CLUT_02493:::C.lusitaniae.fa	0	1	1	0
PGUT_00620:::C.guilliermondii.fa	0	1	1	0
PGUT_03442:::C.guilliermondii.fa	0	0	0	0
DEHA0D18007g.1:::D.hansenii.fa	1	2	1	0
DEHA0F19712g.1:::D.hansenii.fa	0	2	1	0
73488:::P.stipitis.fa	0	1	1	0
85793:::P.stipitis.fa	0	1	1	0
Ylip_CLIB122:YALI0E26455g.t1:::Y.lipolytica.fa	0	2	0	0
TESG_01997T0:::T.tonsurans.fa	0	0	0	0
TEQG_01701T0:::T.equinum.fa	0	0	0	0
TERG_02631T0:::T.rubrum.fa	0	0	0	0
ARB_02552:::A.benhamiae.fa	0	0	0	0
MGYG_05766T0:::M.gypseum.fa	0	0	0	0
CIMG_02133T0:::C.immitis.fa	0	1	1	0
CPAT_00711:::C.posadasii.fa	0	1	1	0
URET_06992:::U.reesii.fa	0	1	1	0
106182:::M.graminicola.fa	0	1	0	0
CHGT_00466:::C.globosum.fa	0	1	1	0
NCU02435T0:::N.crassa.fa	0	1	1	0
169733:::N.discreta.fa	0	1	1	0
117806:::N.tetrasperma.fa	0	1	1	0
CNAG_06746T0:::C.neoformans.fa	0	0	0	0
RO3T_08123:::R.oryzae.fa	1	0	0	0
RO3T_08212:::R.oryzae.fa	0	0	0	0
RO3T_08222:::R.oryzae.fa	0	0	0	0
RO3T_16446:::R.oryzae.fa	0	0	0	0
AMAG_01147T0:::A.macrogynus.fa	0	0	0	0
AMAG_05330T0:::A.macrogynus.fa	0	0	0	0
AMAG_06721T0:::A.macrogynus.fa	0	1	1	0
BDET_00711:::B.dendrobatidis.fa	0	1	0	0
BDET_00914:::B.dendrobatidis.fa	0	0	0	0
SPPG_02345T0:::S.punctatus.fa	1	0	0	0
SPPG_08010T0:::S.punctatus.fa	0	0	0	0
34735:::W.anomalus.fa	0	1	1	0
76395:::W.anomalus.fa	0	1	1	0
MVEG_00625T0:::M.verticillata.fa	0	0	0	0
MVEG_06988T0:::M.verticillata.fa	0	0	0	0
YDR224C:::S.cerevisiae.fa	0	2	1	0
SCRT_00300:::S.cerevisiaeRM11-1a.fa	0	2	1	0
spar_117-g4.1:::S.paradoxus.fa	0	1	1	0
smik_225-g3.1:::S.mikatae.fa	0	1	1	0
YDR224C_c1379_3146-3541:::S.kudriavzevii.fa	1	1	1	0
sbayc516-g8.1:::S.bayanus.fa	1	1	1	0
Cgla_CBS_138:CAGL0K11462g.t1:::C.glabrata.fa	0	1	1	0
Kwal27.11596:::K.waltii.fa	0	1	1	0
Kwal27.10996:::K.waltii.fa	0	2	1	1
Egos_ATCC_10895:AGOS_AGR183C.t1:::E.gossypii.fa	0	1	1	0
AOL_s00169g5:::A.oligospora.fa	0	0	0	0
GSTUMT00000270001:::T.melanosporum.fa	0	1	1	0
TRV_05526:::T.verrucosum.fa	0	0	0	0
MCYG_08358T0:::M.canis.fa	0	1	1	0
HCAG_03525T0:::H.capsulatum.fa	0	1	1	0
BDBG_05063T0:::B.dermatitidis.fa	0	1	1	0
PAAG_08918T0:::P.brasiliensis.fa	0	1	1	0
ANID_03469T0:::A.nidulans.fa	0	2	1	0
Afu3g05350:::A.fumigatus.fa	0	2	2	0
NFIA_071840:::N.fischeri.fa	0	1	1	0
ACLA_033360:::A.clavatus.fa	0	1	1	0
ATET_09003:::A.terreus.fa	0	1	1	0
AFL2T_11263:::A.flavus.fa	0	1	1	0
AO090020000006:::A.oryzae.fa	0	1	1	0
53931:::M.fijiensis.fa	0	1	0	0
SNOT_14612:::S.nodorum.fa	0	1	1	0
PTRT_03279:::P.tritici-repentis.fa	0	1	1	0
BC1T_11317:::B.cinerea.fa	0	1	1	0
SS1T_10960:::S.sclerotiorum.fa	0	1	1	0
MGG_03578T0:::M.oryzae.fa	0	1	1	0
VDBG_09674T0:::V.albo-atrum.fa	0	1	1	1
VDAG_09415T0:::V.dahliae.fa	0	1	1	1
121516:::T.reesei.fa	0	1	1	0
92198:::T.virens.fa	0	1	1	0
300144:::T.atroviride.fa	0	1	1	0
59700:::N.haematococca.fa	0	1	1	0
FGSG_11626T0:::F.graminearum.fa	0	1	1	0
FVEG_05098T0:::F.verticillioides.fa	0	2	1	0
SJAG_03941T0:::S.japonicus.fa	0	0	0	0
SPOG_04764T0:::S.cryophilus.fa	1	0	0	0
SOCG_04025T0:::S.octosporus.fa	1	0	0	0
SPCC622.09_T0:::S.pombe.fa	0	0	0	0
CC1G_03523T0:::C.cinerea.fa	0	0	0	0
CC1G_07639T0:::C.cinerea.fa	0	1	0	1
LACBIDRAFT_184986:::L.bicolor.fa	0	0	0	0
LACBIDRAFT_185040:::L.bicolor.fa	0	0	0	0
UM01505:::U.maydis.fa	0	1	0	0
PGTT_01301:::P.graminis.fa	0	0	0	0
PGTT_08915:::P.graminis.fa	0	0	0	0
4158:::C.caseinolytica.fa	0	2	1	0
70764:::L.starkeyi.fa	0	1	1	0
59934:::S.complicata.fa	0	0	0	0
95501:::S.complicata.fa	0	1	0	0
412753:::A.immersus.fa	0	1	1	0
DRE_07477:::D.stenobrocha.fa	0	1	1	0
PCON_05922:::P.confluens.fa	0	1	1	1
