# Supplementary material for: Evolutionary Conservation and Diversification of Puf RNA Binding Proteins and Their mRNA Targets
Source: PLoS Biol. 2015 Nov 20;13(11):e1002307. doi: 10.1371/journal.pbio.1002307 (PMC4654594; doi:10.1371/journal.pbio.1002307)
Supplement: S10 Dataset — (ZIP) [file pbio.1002307.s010.zip › HTB_PUFmotifs_Locations.txt]

GeneID	Puf3 motif	PezizoPuf4	SacchPuf4-deconvoluted	SacchPuf5-deconvoluted
YBL002W:::S.cerevisiae.fa	142:150	63:73,142:152	NA	63:73
SCRT_02965:::S.cerevisiaeRM11-1a.fa	143:151	63:73,143:153	NA	63:73
_c1586_2451-2846:::S.kudriavzevii.fa	NA	NA	NA	NA
Scas721.84:::S.castellii.fa	NA	138:147	138:147	NA
SAKL0H12694g:::S.kluyveri.fa	NA	53:62	53:62	NA
Klac_NRRL_Y-1140:KLLA0F13310g.t1:::K.lactis.fa	473:481	57:66,89:98,473:483	57:66,89:98	NA
Klac_NRRL_Y-1140:KLLA0E17391g.t1:::K.lactis.fa	NA	96:106	NA	96:106
CAWT_00975:::C.albicansWO1.fa	298:306	71:80,105:114	71:80,105:114	NA
CAWT_02708:::C.albicansWO1.fa	NA	29:39:00	NA	29:39:00
orf19.1052:::C.albicansSC5314.fa	NA	71:80,105:114	71:80,105:114	NA
orf19.6925:::C.albicansSC5314.fa	NA	29:39:00	NA	29:39:00
Cd36_03940:::C.dubliniensis.fa	NA	66:75,102:111	66:75,102:111	NA
Cd36_83880:::C.dubliniensis.fa	NA	29:39,137:146	137:146	29:39:00
CTRT_02624:::C.tropicalis.fa	NA	95:105	NA	95:105
CTRT_04739:::C.tropicalis.fa	NA	64:73,105:114,140:149,401:410	64:73,105:114,140:149	NA
CPAG_04953.1:::C.parapsilosis.fa	NA	157:166	157:166	NA
LELT_01686:::L.elongisporus.fa	NA	165:175,349:358	349:358	NA
CLUT_02493:::C.lusitaniae.fa	NA	126:135	126:135	NA
PGUT_00620:::C.guilliermondii.fa	NA	30:39:00	30:39:00	NA
PGUT_03442:::C.guilliermondii.fa	NA	NA	NA	NA
DEHA0D18007g.1:::D.hansenii.fa	197:205	27:36,197:207	27:36:00	NA
DEHA0F19712g.1:::D.hansenii.fa	NA	2:12,64:73	64:73	NA
73488:::P.stipitis.fa	NA	59:68	59:68	NA
85793:::P.stipitis.fa	NA	140:149	140:149	NA
Ylip_CLIB122:YALI0E26455g.t1:::Y.lipolytica.fa	NA	65:74,126:135	NA	NA
TESG_01997T0:::T.tonsurans.fa	NA	NA	NA	NA
TEQG_01701T0:::T.equinum.fa	NA	NA	NA	NA
TERG_02631T0:::T.rubrum.fa	NA	NA	NA	NA
ARB_02552:::A.benhamiae.fa	NA	NA	NA	NA
MGYG_05766T0:::M.gypseum.fa	NA	NA	NA	NA
CIMG_02133T0:::C.immitis.fa	NA	152:161	152:161	NA
CPAT_00711:::C.posadasii.fa	NA	152:161	152:161	NA
URET_06992:::U.reesii.fa	NA	161:170	161:170	NA
106182:::M.graminicola.fa	NA	248:257	NA	NA
CHGT_00466:::C.globosum.fa	NA	178:187	178:187	NA
NCU02435T0:::N.crassa.fa	NA	219:228	219:228	NA
169733:::N.discreta.fa	NA	221:230	221:230	NA
117806:::N.tetrasperma.fa	NA	220:229	220:229	NA
CNAG_06746T0:::C.neoformans.fa	NA	NA	NA	NA
RO3T_08123:::R.oryzae.fa	199:207	NA	NA	NA
RO3T_08212:::R.oryzae.fa	NA	NA	NA	NA
RO3T_08222:::R.oryzae.fa	NA	NA	NA	NA
RO3T_16446:::R.oryzae.fa	NA	NA	NA	NA
AMAG_01147T0:::A.macrogynus.fa	NA	NA	NA	NA
AMAG_05330T0:::A.macrogynus.fa	NA	NA	NA	NA
AMAG_06721T0:::A.macrogynus.fa	NA	108:117	108:117	NA
BDET_00711:::B.dendrobatidis.fa	NA	182:191	NA	NA
BDET_00914:::B.dendrobatidis.fa	NA	NA	NA	NA
SPPG_02345T0:::S.punctatus.fa	103:111	NA	NA	NA
SPPG_08010T0:::S.punctatus.fa	NA	NA	NA	NA
34735:::W.anomalus.fa	NA	154:163	154:163	NA
76395:::W.anomalus.fa	NA	71:80	71:80	NA
MVEG_00625T0:::M.verticillata.fa	NA	NA	NA	NA
MVEG_06988T0:::M.verticillata.fa	NA	NA	NA	NA
YDR224C:::S.cerevisiae.fa	NA	77:86,196:206	77:86	NA
SCRT_00300:::S.cerevisiaeRM11-1a.fa	NA	77:86,196:206	77:86	NA
spar_117-g4.1:::S.paradoxus.fa	NA	72:81	72:81	NA
smik_225-g3.1:::S.mikatae.fa	NA	76:85	76:85	NA
YDR224C_c1379_3146-3541:::S.kudriavzevii.fa	350:358	76:85	76:85	NA
sbayc516-g8.1:::S.bayanus.fa	420:428	75:84	75:84	NA
Cgla_CBS_138:CAGL0K11462g.t1:::C.glabrata.fa	NA	324:333	324:333	NA
Kwal27.11596:::K.waltii.fa	NA	57:66	57:66	NA
Kwal27.10996:::K.waltii.fa	NA	51:61,72:81	72:81	51:61
Egos_ATCC_10895:AGOS_AGR183C.t1:::E.gossypii.fa	NA	25:34:00	25:34:00	NA
AOL_s00169g5:::A.oligospora.fa	NA	NA	NA	NA
GSTUMT00000270001:::T.melanosporum.fa	NA	261:270	261:270	NA
TRV_05526:::T.verrucosum.fa	NA	NA	NA	NA
MCYG_08358T0:::M.canis.fa	NA	176:185	176:185	NA
HCAG_03525T0:::H.capsulatum.fa	NA	236:245	236:245	NA
BDBG_05063T0:::B.dermatitidis.fa	NA	263:272	263:272	NA
PAAG_08918T0:::P.brasiliensis.fa	NA	279:288	279:288	NA
ANID_03469T0:::A.nidulans.fa	NA	214:223,243:253	214:223	NA
Afu3g05350:::A.fumigatus.fa	NA	214:223,488:497	214:223,488:497	NA
NFIA_071840:::N.fischeri.fa	NA	225:234	225:234	NA
ACLA_033360:::A.clavatus.fa	NA	226:235	226:235	NA
ATET_09003:::A.terreus.fa	NA	189:198	189:198	NA
AFL2T_11263:::A.flavus.fa	NA	184:193	184:193	NA
AO090020000006:::A.oryzae.fa	NA	184:193	184:193	NA
53931:::M.fijiensis.fa	NA	201:210	NA	NA
SNOT_14612:::S.nodorum.fa	NA	173:182	173:182	NA
PTRT_03279:::P.tritici-repentis.fa	NA	164:173	164:173	NA
BC1T_11317:::B.cinerea.fa	NA	177:186	177:186	NA
SS1T_10960:::S.sclerotiorum.fa	NA	175:184	175:184	NA
MGG_03578T0:::M.oryzae.fa	NA	200:209	200:209	NA
VDBG_09674T0:::V.albo-atrum.fa	NA	168:177	168:177	168:177
VDAG_09415T0:::V.dahliae.fa	NA	167:176	167:176	167:176
121516:::T.reesei.fa	NA	180:189	180:189	NA
92198:::T.virens.fa	NA	179:188	179:188	NA
300144:::T.atroviride.fa	NA	183:192	183:192	NA
59700:::N.haematococca.fa	NA	180:189	180:189	NA
FGSG_11626T0:::F.graminearum.fa	NA	182:191	182:191	NA
FVEG_05098T0:::F.verticillioides.fa	NA	178:187,384:394	178:187	NA
SJAG_03941T0:::S.japonicus.fa	NA	NA	NA	NA
SPOG_04764T0:::S.cryophilus.fa	358:366	NA	NA	NA
SOCG_04025T0:::S.octosporus.fa	356:364	NA	NA	NA
SPCC622.09_T0:::S.pombe.fa	NA	NA	NA	NA
CC1G_03523T0:::C.cinerea.fa	NA	NA	NA	NA
CC1G_07639T0:::C.cinerea.fa	NA	179:189	NA	179:189
LACBIDRAFT_184986:::L.bicolor.fa	NA	NA	NA	NA
LACBIDRAFT_185040:::L.bicolor.fa	NA	NA	NA	NA
UM01505:::U.maydis.fa	NA	179:189	NA	NA
PGTT_01301:::P.graminis.fa	NA	NA	NA	NA
PGTT_08915:::P.graminis.fa	NA	NA	NA	NA
4158:::C.caseinolytica.fa	NA	49:58,302:312	49:58:00	NA
70764:::L.starkeyi.fa	NA	178:187	178:187	NA
59934:::S.complicata.fa	NA	NA	NA	NA
95501:::S.complicata.fa	NA	182:192	NA	NA
412753:::A.immersus.fa	NA	398:407	398:407	NA
DRE_07477:::D.stenobrocha.fa	NA	386:395	386:395	NA
PCON_05922:::P.confluens.fa	NA	201:210	201:210	201:210
