# Supplementary material for: Evolutionary Conservation and Diversification of Puf RNA Binding Proteins and Their mRNA Targets
Source: PLoS Biol. 2015 Nov 20;13(11):e1002307. doi: 10.1371/journal.pbio.1002307 (PMC4654594; doi:10.1371/journal.pbio.1002307)
Supplement: S10 Dataset — (ZIP) [file pbio.1002307.s010.zip › HTZ1.fasta]

>YOL012C:::S.cerevisiae.fa
GAAGAATAGTTTTTCTTTCCCATTTCCCGTAATTCTCCCTGCTCCTGTATCCTCATTCTATCCATATTAACGTCTGTATCATTATTATAAGTTGAAATTTGTCTCTCCGTACCCGAGTTATATACATACATATATGTAATCTATCTCTCCTTTCACGTCTAATCTCTTATGTTTTTACTATAATATATAGCATGAAAATATACTCTCACACAATATTCCCAACGATAGCGCAGTAGCCGTTATGTACGCAGAAATTTGGTCAGGGCTTTCTTTTTGTTGAACTTTGCATACCCGGAAAAATGGAAATTAAGGACACCTACAAAAGTACACTGTAGAAATCAAATCAAAGAAAAGGTTTAATAGACGATAAATTTCCATACGTGCCGACAGGACAAAAAAAAAACCCCCCTACCATTTCTAATAACAGCTTCACCACTAGTTATACTGTCGACTTTCTACCGATTTGTTGGTTCCTTTTTATAACCAGAAAATCATCTATC
>SCRT_01391:::S.cerevisiaeRM11-1a.fa
GAAGAATAGTTTTTCTTTCCCATTTCCCGTAATTCTCCCTGCTCCTGTATCCTCATTCTATCCATATTAACGTCTGTATCATTATTATAAGTTGAAATTTGTCTCTCCGTACCCGAGTTATATACATACATATATGTAATCTATCTCTCCTTTCACGTCTAATCTCTTATGTTTTTACTATAATATATAGCATGAAAATATACTCTCACACAATATTCCCAACGATAGCGCAGTAGCCGTTATGTACGCAGAAATTTGGTCAGGGCTTTCTTTTTGTTGAACTTTGCATACCCGGAAAAATGGAAATTAAGGACACCTACAAAAGTACACTGTAGAAATCAAATCAAAGAAAAGGTTTAATAGAAGATAAATTTCCATACGTGCCGACAGGACAAAAAAAAAACCCCCCTACCATTTCTAATAACAGCTTCACCACTAGTTATACTGTCGACTTTCTACCGATTTGTTGGTTCCTTTTTATAACCAGAAAATCATCTATC
>spar_374-g2.1:::S.paradoxus.fa
AAACCGTAGCATTTCTTACCCTTTTTTTATTACTCCCTGTGCTCCTGTATCTTCATTATATCTATATTAACATCTGTATCATTATTATAAGTTAAAATTTTATCTCTTCATACCCGAGTTATATACACACATATATGTAATCTACCTCTCGTCTCACGTCTAACCTCGCACCTTTATATTTTTACTAGATTATATTGTATATGAAAATGATATTTTCACACAGTAGTCTCAACTATAGCACAATAACCGTTATGTACGCAGTAATATGGTCAGCGAATTTTCGTTTTGTTGAACTTTGCATACCCGGAAAATGGAAATTAAGGACACCTACAAAAGTGCACTGTAGAAATCAAATCAAAGGTTTAATGGACGATAAAATTCTATACGCGCTAACAGGACGAAAAAACATATTCCTACCATTACGCATAACCGTTTGAACACTAGTTATACAGTCGATTTTCTACCGATTTGTTGATTCCTTTTTTTAGCCAGAAAATCGT
>smik_61-g2.1:::S.mikatae.fa
AAACCGTCGACTTTCTGTGCCTTTTCCTGTGCTCCTGTATCCTAATTATATCTATATTAACATTTGTATCATTATCATAACTTGAAAATTTATCTCTTCATAACCGAGCTATATACACACGTATATGTAATTTACCTCTCCTTTTTTGTTTACGTCTGTTCCACTTCTTTTATGTATGCACTAAATCATGACCTACAATGATGATTCTTCCATCTAGCAGCCTCAACGATAGCATAGTATTTGGTTAGCGCTTCCTTTTTGTTGAATGGCACATACCCGGAAAATGTAAATTAAGGACACCTACAAAAGTGCACCGCTGAATCCAAATCAAAGTAGACATTTTAATAGAGGATAAGAGTCTATAGGCTCTAACAAGACGAAAAAACGCACTTCTACCACCACGCAAAATCGTTTGAATAGGAGTTATACAGGTCGATTTTTTTCCACCGTTTTTTCTGTTGTTTTTTTTTAATCAGAAAGCTGTCTATCAATTGCGGTTC
>YOL012C_c1977_9151-9555:::S.kudriavzevii.fa
AAAAATATGTACTTTACTTCCAGTGCCCCTTGCACAATTCCTTGTGCTCCTGTATCCTTATTATTTCTCTATTCACATCTGTATCATTATTATAACGCGAAATTTTATCTCTTCGTATCCCAGTTATGTACACACATATAAGTAATTAACCTCTTCTTTTACGTTCAACCCTCTCCTTCGCATGCATTTACTAGATAATCAGACATAGAAACTGTTCTTCCTTCTAGTCTTGCCTCGGCGATAGTGTAATGTCTGTTATGCATACAGAGTAATTTGGTCAGCGCTTTCTTTTTGTTGAACTCCAAATACCCGGAGAACGTAAAATTAAGGACACCTACAAAAGTGCACTGTTCAAATCTCAAATCAAAAAAAGGTCTAATGGGCGATAAAATTCTATACTCACAAACAAGACGAAGGAGCCTATTCCTACCATTGCCAGAAGTCATCCGAATACGTGCTATATAATTTGATTTCCTACAATTCTGCTCGTTGTGTTTTTC
>sbayc614-g30.1:::S.bayanus.fa
AAGAAAAAAAAAAAAAGCATCCTCTCTGTTCCCTTTCACAATTTATGCTTCTCTACTCTCAACATCTGTATCATTATTATAACTTGAATTATCTCTTCATACCCCAGTTATATACACACATATATGTAATTTACGTCTTCTTTTTTACGTTCTTTCCACCACTATGCACATACTAGACTATGGCGTATGAAGGTGTTTCCTTTCAGCGACTCATTCCGTCTCAATGACCATGCTATCTGTTATATACAAGGCTATCTTATCCGTTTTGCTAGTGCCTTTTTTTTTTTTGTTGAACTTTAAATACCCGGAAAAATTAAAAATAAGGACACCTAGAAAAGTACGCTATTGAGCCCAAATCAGAAAATATAATAGGCGTTGAAAGTCTACACTCACAAAAAGGATAAAAAAACCCTATCCTCACCATTAGCATAAACTGTCGAATACACTCTATACAGGCTAACCTCCAATCTTTTTGTTCGTTGTGTTTTTTTTTACCGCAA
>Scas644.7:::S.castellii.fa
GAACATAAATAGCCTCCCTTACTCTATCTCATACCTTCGTCATTTGAAATGCTTGACAAACTTCAAAAAAAAAATTTGTATCACTATTTCCCTCTAAAAAAATAATAATAATAATAATATCTATACTATACTATACTATATCATACTATAACAACCTGTGTATTCCTTTGTACTTTGTTGTTTGTCTTAAATCTACATAATTTACCCGGTATTTGTAATTCTCATTTTGGCATACGTAAGGATTATCTATTGAACTAACACCAGATTAAGGTCCGGTTGTCATTTAAACAGGTGTTCAATCTCTAGCTAGAGCCTCGCAAACCACATATCATATCCATATCCATATCCATAATGCTCCAGACAAGAAGAAGTCAACTCATCGCATTCACAGCAATAATATATGTATTGACAATATCATGTATTATAAATTCCGCAATAAAGAGTACCTCTTTCTTACATCTTTCATTAAAATTAAATCAAGGGTTTAACGTTATGATAAT
>Kwal56.22517:::K.waltii.fa
GTGCGCCCGTCGGAAAGGCCTTCGAATACAAACAAGAGTCTTCATTTTTGTGTATCATATAGCCTGCTTGGCTTCTGTATTAAGGAATGTATAATGTGTTGAATGCGTATGTTTTGGGCGTTCCACGCGCCCGTGTGTATTTACAAGAAGAGGCGTTTTTTCTCTCTCCACACCCGACACTACTGTCGAATGTCGACCTAAGATTCCTTGGCACTCGCGGCATCCCGTCCGTGACGCCCTGATGGCTCCACCGGCAGCTGTACCTTCCCACGCTCTTGCTCCAAAAGGTCTCGCAGATATTCAATCTCACTTTGTAGGAAACTTATATCGCTTGCAACCTGTTCTCGTCTGTTAATCTCTTTGGCACGCTGTCTCACCGTCTCCCAAACCACAACGCTTCCTGTGACTCCAAATACGAAGGCCTCACTCAGCCACGTAGCTCCATTTTCCACCGCTCGAGCATCGTTCAGCGGCCGCACTTTAATTTCCTGGTTACCAGG
>SAKL0E01914g:::S.kluyveri.fa
ATAAAGTGAAGTGAGACGAAGCCTTTTACTTTTTTATTCTTATCTTTCTTCTATTTTGTATTATATTTGAGTTTGTCAGATCTTCGAGTCTGCTACCCCAATTCCTCTTTCATCGCACCCTTTTCTATCTTTACGTCTTCTTTCTTTGTATTATTTTCTATACCTTTTATGCGGCACGCTTACCTTACGCGACTTCTTTTGTTTGATTTTTGATTTTCCTTTACCCTATATTAATTTTTTTTTTTTTAAAAAAAAAGAATCTCATTTTATTTACAAGAGGCGTCTTTATATTAACATATTTGTATCATTTCTCTTTCCCTTCCCTTCAACCATGATTAAATTCCATCACCGTTCACTTTAGGAGAGATGGAGGAAGCAAGGGAGGGAAAGGAAGAAATAAAAGAAAACAAAAAAAAAAAAAAGAATATTCTCAGATCCGTATACTTTAAACCTTTTTACTTTTTTGCACCAGCTGCTGTTTATCCCTTGTAAGATTTTTC
>Klac_NRRL_Y-1140:KLLA0C05918g.t1:::K.lactis.fa
AGCGTGAAAATTGTATCAATTTGAATGAAGTTTAATGAGACTAAGCGCTTAAAAACAGCTCTCTATTGTTATTTCATTATTATATTTCTTCTACTTTTTGACTCTAACTGTAATCATATCCCAGGGTGAAGGGTTGTATATTTTCATCTCCACTTCCCCCCCCTCTCTTTTCCCTTGTCGTGATGGTACACTACTAATTCACCGCATTATCTTATCTCAAAATATCAAAAGTGCAATTTAACCCTCATCTATTCCATTTCCATATTTTTATTAAACAGTTATGTATATGTAACATCTATAATCCAATTCCTACTTTTACTCATGACCTGTTAATATTAGAGCTTGTGTTTACGTCTATACTCAAATACTTATTCATTCCAGAATAGGACTATATACAAGTTTGTTCCGTTAGAATATCGGTGGTCCAATATCCTTTTTGTATTTTCATTTATGTGAGGAGAGTTTTGACTGAATTAATTTTAGTTCTTCCTTAAGACTTT
>Egos_ATCC_10895:AGOS_ACL017C.t1:::E.gossypii.fa
GCGGCCAGGGGCCTGTACCATACCGGCTGCGCAGCGTGGGCTGCGCAGTCTCGCTTGCATGTTATCGCGCGGCGCTTGCTACCACAGTCTTGGATGCTATTTTGACATGTATGTAACGAATATATCAGACTGTACACGACCCGGGGTGCAGAACGAGTTCTCACGCGCGATCCGCCAGAGCACGCTTCAACTCGTCGATCTCCTCCTGTAGCTCCTTGATGTCCTGCAATACCTGCTCGCGTCTATCCAGCTCTTTGTTGCGCTGTCGGACCGTTTCCCAGACCACAACGGTGCCGGTCACGCCGAATACAAAGAGCTCACTAAGTAGTGTTGCCCCGTTCTCGACGGCCCGCTCATCATTGAGCGGCCGTATCTTCTTCGGCTGCGCCACCGGCGTGAGCCGTGACCGTAGCTTCACGTCTGCCCGATGCATCTGCTGCGCTAACCGTATGCATACCTGCTTGAAGGCCGAATGCTGCTTCGCCTGCTGCTTCAGCACA
>CAWT_02666:::C.albicansWO1.fa
ACCAGAATGGAACGTGATTGATTGAAATGATTTAATATGTTTCTTACCTGCTTCCTTTTTGTTTTTGTTTTTTTCTTTATAAAAAAGCTGTACTATAATGTTTTGAATTTTGCTTTTCGTTTTTTTATATGCCACCAAAAAGGTGGATTTTTTACATTTGTATTTTTGTATAAGTTTTCTATTATCAATGATTATTATTGTTATTTTTTTGTTTCGTTTTGTAATGTATATTTATAATGTATGTTTTGAATATGTTGTTCTAAATATATAATATGTACAAGAGCTCTCTATTTAGTGGCGGTTTCCGAGGGAGATTCTGAAACTTTATAATCAACTAACTTAACATTAATATCCTCCAACTTGTTCTTTATCTTTTCCATTTCACTTTGCAATAGTGTTATATCATCAGCCAATGCATCTCTCTCACTAGTTGCCTTCTTTCGACTTCTATAACTTTCATAGAAAATTAGAGAACCAGCAACACTGAATATGAAAAATTC
>orf19.327:::C.albicansSC5314.fa
ACCAGAATGGAACGTGATTGATTGAAATGATTTAATATGTTTCTTACCTGCTTCCTTTTTGTTTTTGTTTTTTTCTTTATAAAAAAGCTGTACTATAATGTTTTGAATTTTGCTTTTCGTTTTTTTATATGCCACCAAAAAGGTGGATTTTTTACATTTGTATTTTTGTATAAGTTTTCTATTATCAATGATTATTATTGTTATTTTTTTGTTTCGTTTTGTAATGTATATTTATAATGTATGTTTTGAATATGTTGTTCTAAATATATAATATGTACAAGAGCTCTCTATTTAGTGGCGGTTTCCGAGGGAGATTCTGAAACTTTATAATCAACTAACTTAACATTAATATCCTCCAACTTGTTCTTTATCTTTTCCATTTCACTTTGCAATAGTGTTATATCATCAGCCAATGCATCTCTCTCACTAGTTGCCTTCTTTCGACTTCTATAACTTTCATAGAAAATTAGAGAACCAGCAACACTGAATATGAAAAATTC
>Cd36_83230:::C.dubliniensis.fa
ACCAAAATGGAACAAGATTGATTGGAATGATTCAAATTGTTCTTATGTTTATCCTTTTGTTTTTTTTAAAAAAAGCTGTACTATAATGTTTTGAATTTTGTTTTTCCTTTTTTTATGCCACCAGGTGGGTGGGTGGTTGATTGGTGTGTCTTTTTATTACATTTGTATTTTTGTATAAGTTTTCTAGTATCAATTCTTATTGTTATTTTTTGTTTCCTTTTATATTGTATTGTATAATGTAATGTATATCGTGAATATGTTTGCTATAGATTTATTTACAAATATGTACATGACTCCTCTATTTAGGAGCGGTTTCTGAGGATGATGCTGAAACTTTATAATCAATCAACTTGATATTAATATCCTCAAGCTTATTATTAATCTTTTCAATTTCACTTTGTAACAGTGTTATGTCATCTGCCAATGCATCTCGCTCATTGGTTGCCTTCTTTCGACTTCTATAGCTTTCGTAGAAAATTAAGGAACCAGCAACACTGAAT
>CTRT_00449:::C.tropicalis.fa
AAGTAATGGAAATTGTTCTTTAAAGTCTGTACTATATCTTGGTGTTTTTTTTTTATATTATTATTATTATTACTATTTTATCATAGTTCTTGTTTATTATTATTTTAGTTTTCTTTTCTACAATTCTGTATAAGTTTACTTTTTTTTCATTCCTTTCTAAATATACAAATACGTCTAAAAAATTAATATTTTCTTTTCAAAAGAAAGAATCAAATGCTGTAGTACTATTTACAAGTTGGCTCTATGATTTTTTTACTTCAGATGAAGGTTCGTTATTTGTGGTTGTGTTGTTGTTATTATTATTTTCAAGTTTAATGTACTTTGGATTGTATCCTTCGGGAACTTTGTAATCGTCCAATTTGATGTTAATGTCACCGAGTTTCGACTTGATGTATTCAATCTCACTTTGTAACACAGTAATATCATCTGCTAATGCATCTCTTTCGCTACTGGCCTTCTTTCTACTTCTATAACTCTCATACAATATTAGTGAACCAGCA
>CPAG_00473.1:::C.parapsilosis.fa
GTGGTGAGAAATAGAAGGGGATCATAATTGTATATTTGAATGGGAGATAATCTGGGGTTGAAAGTAGAGCATGGTTTCAAAGTGCGAGGGGAGGAGTGAAGGTGAAAGTGAAAGTGAAAGTGGAAGTGGTGGTATTGATATTGATGTTGATATTGATAATGATTTTGTTGATTCTTTTTCTTGAAATATGGTTGGGGTGATAAAATACCGTTGACTTGTTGTTGTTTTTTTTTTTGTATTATAATATATACTATATTCCGTGATTCCCTTTTTATAATTGTTTTAACTTGTTTCATACTTTGTACATGCTTTGTTTTGAGTGGTTGTAGATTTAGCCTCTCCAGTTTTGGTGTGAGTATATATATATACAAGTCTAGTTTAAATCTAATTGTTTTCTAGTTTGAGGTGTGGGCACACTATTTACAAGGTTGTGTGAATGCTGATGCAATGCTTGATTTGTTAGTGAGATGTAGGTGGAGTCGAAGTGGGCTGAGGCGGTG
>LELT_02013:::L.elongisporus.fa
ATATGATGTTCTTGCTTTTTGTTATTTAACAAAAGAGAAAAAAAGTAGAATTATTACAAAAAAAAAAGAAGCTGAAATGTGAGAGGACGAGAGGTGAGCGACTCGAAGGTGAGGAGAAAGTGAGGAGAGGGGAAGATGGGTGAGAAAAAAGGGAAAGGCGAGTTTTCAGTTTTGGTTGAACTTTGAGCTGATTGTTGATTGCTGATTGCAGCTTAGTATTCTTTTGTATTCTTTGTTTATCTTTGTTTTTATTGTTTATTTTCATTTTGTATTATAAATACATATATATATATATATATATATACTTATATCTATAAAGTCTATTTCATTTTATAACTATTTCTATGCTCAAATGGAAAGACGGGAAGAAAGAAGAAATCTAATTACATGGTCGTATTTTGTATACGGAGTTGATATCGAAGAGATTTCGCTATGCGTTTAATCGTTTATTGGAAGTCTCTGTTTTGTTTTGTTTTGTTTCTTGTTTTGTTTTGTTTTGT
>CLUT_00615:::C.lusitaniae.fa
GCGGGTGCTGCCACGCTGGGCCCTATGTACTATATGTTTTTTGTATACTAACCAATGTTAACGTCTGTGTGTATGAGTATGTACAAGAAGAGAAGAGGAAGAGCACACCTATTTTTCTTTAGGCTGGACGATTTTCTCTGCATCTTGCTGGAGCCTCTCCAAGTCCACGCAAAGCTTCTCCACCAAGTCCTTGACTGTGGTTATCTCTTCCTGGAGATCGATAATGTCGTTTTTCACCGTGAGCTTTTCGTTCTGGCTCTTGACGCGAGCCCGGTACGACTCGTAGAAGATTAATGAGCCGGCAACCAGGAAAATGAAAAACTCCAGGAGGAAGTTGGCGCCGTTTTCAATGGCCTTTTTATCGTTCAACGGCCGCACCTTGATTCTGTTTTCGCCCAAAAGCCGCATCCGGAGCTTGACATCGGTCGAATGTACCGTCTGCGCCACTCGAATGCACGCATTTCGGAACGCCTCGTGCTCTTTGGCCTGCGCCTTTAACG
>PGUT_05563:::C.guilliermondii.fa
GTGTATATTATGTTTTGTATTCTAGATCTAAGATGTCGTATTTACATGTAGAAGGTGGGAGGGTGGAAGACTTGGAGAATACGGTGCAATTCAGAGGAAGATCAATTCGATTGAGGATCAATTCATGAGGGCCAATTCGGAGAGAGGTACGCAGTTGACGCAATTGACGAATGATGTGTGGTTCGGTAATGCAAGTGTTGGCAAGTGGAGATGGACGGACTGGATTCTCATAAATCGGTGGAGGTTTAATTGCCCATTAATTTTTCTGCTCATTGCGAGACTGCAGTACTTCCAGAATACCACTGTGCTGATCTTTGACCTGTTTTTGATTTTCATCGGTTTTGTCCGGTTGTTTCAATTGACTGGTGTCTACCAATGTCTTTGCCAGGTCTCCATCTCCGGTCTGAATTTTGACATACTTCGGCCTGTACCCTTCCGGAGGCTTATAATCGTCCATGCGAACGTTATAAGATGCTAAGCGTTTTTTGATATACTCTATC
>DEHA0E06501g.1:::D.hansenii.fa
ATGTGAAGTTGCCACTAAGCGGCCCGAATTCGCAGGGTGCTTTTTATTTCGTTAGTTTTTGTATTATATTACTTTGAGTTTTCTTCGCTAGAAGGACACCTCAATCAATATTTGTATACTATTAATATATTGTATCGTAAGTACTGCGCTGTAAGGATGTTAGCACCGACACCAATGCATAGACGACCTCGTAAGTGGGGCGACCCCATACCAAGAACGAAAACGGAGTTAATCTACACCAATACCCAAATGGGGACCCAGTAGAAACCTAATATGGGCCCGTTCACGTCCAATTGCGTATGCCAATGTTTTCTATTTCTATGTACAAATGCTATTTAGCAGACGCATCTGCGGCTTTGTTGGCGGGCCCGTTGGTGGGTCGTTCGACAAGCTTCGTCTTCATTTCTTCCAATTCGTGCTGGAGGGCCACGATCTCGTCTTGGAGAAACGTAATGTCGTCCTGGACGTTGGATTTCTCAAGATTCGTCTTCTTTCTGCTC
>9318:::P.stipitis.fa
GAATCGGACTTGGATGCCGTGTTCAGTCACTTGACGTTGTCATAGTATTTCATTGTTGTGCATTTCGAGGTTAGCATGGTAGATGGTTTGAAATTGTTATTGTTGATGTTTTTCCCTTGTTTTGCCTTCATTTTGCTTCTTTCTTTCCGTTGATCTGTTGATCATTGTCTTCTTGCTTTGTTTTATTCTCACGATTAAAATATGTTGTACTATATTATTCCAGTTTGTTAGCGATGTTTGCTTATTATTATTATTTTGCTTATATAAATATGATGTATCATAGTTTGAAGGTGTAGCATTGAATAGATATGGTAACGTATCTTGCTTGGTAGATGCTTCATGATATCAGTAGGTATTGACAGCAAAGAAACTATGTTTGTGCCTAATCTTCACTATTCAGTAACTCTCTACTATTCAAGCTAAATTTGGTCTACTTTCAGTTTAATATCTACTAGTAAGGCCGTCCTTGGATCGTCTACTTTCGTCATTCCTAAACAATG
>Ylip_CLIB122:YALI0F02827g.t1:::Y.lipolytica.fa
TATTGGTGGAGGATGGAGAACCACGGCTTATTGTATTTTTATAATCCTAGGATAAATGTATTTGTATATTGTTGTGTCGTGAGGAATGTAGGGGGCTGGCTGGTCGACTTCTATAATACAAAAAAACAAAACATTTGCATGATGGACAAGGGTGAGTGAATGACTTAAGACGGTGTCAGACAGGCAGCTCATCAGACTTGGCATGTCACGGGTCCTACATGTCGTGTCGTTAACGTAAATATATATATATATCTCTACACGTCCGCTCGGTGCTTCGTCTTGTATCCCACCATTTTCTGTTCTCACTTTTTCTTGTCATTTTCCGCTTTTTGTTTTGGGCTCCCTGAATCCTCCCAACCAACCCTCGCCGCGATAACGCTACGGCTCCCCAGGTCCCCAGGCTTTAGAGCAAACCTTACTCGGTGCTTGCCTTATTTTTGACTCAGTGAAACCTTGCGCAGATCGTATATCTTGGCCGTGAGAACCGTAGCCTCTCAAAC
>AOL_s00215g287:::A.oligospora.fa
ATTTGAGATCGTCTTCATTTTTCTTCTTTGTCTTTGAATCACTTGCTACCAGAGCCTTTCCTTTCAACTCAACCGAAAAATGCCATCGACTTTTGTCCTTTTGAATAAACGTGGACTTTTGACTCGACGCCTCGCAAAACGGATACCCCGCTCCATCTTCGAAATTATGGAAATATGACTTTACTCGAACTTTCAAAGCTAACCGTTAACTCTACTCCAAAATAGTAGCCTCAACTTAGATTTCTCCCTCGTCATTTCCGACGCCAGGACTTTCTTCTGCGAGTGCTTCTACAACCTTCCTATATGGTCTCCATCACTCCTCTAACATTATTGCGACTATGTTTCTTTACTTCTTTCCTTGAATACTGGGACCCCATGTGCTTTGGTAGCAGCTCCTTTTCTAGCTTTTCAGTTCTCAACGGGTAGCGGGTTCTTTCCTTTTGTCTTATTACATGCGTGTGGCATTCTGAGGGGCTTTTTTGCTTTTGTTTTTGCGATGG
>GSTUMT00009338001:::T.melanosporum.fa
AATCGCAACTCGCCCAGCAAAACATGGAATAAACAGAACTTCTGATTTACCTTAGTGCCTACGACTTTTCCCTCGCGTTTATCACTTCCTTTATAGTCGTACCTTGCGGGATCTGCCGTACCCGCAGTAATGGTTCGTATGGATGCACAATGATGATGATATCCTCCTGGATAGAGAAAACACACAATCATGATCCGGGAATGGGGGAAATGGTGTTGGGAAGCTTTTTTTTTATTCCTTTTTTTATTTTTTATTTTTCGTCGTTTTTATTTCTTGTGACAGGGGTTGGAAGGCTTGGGAGGTTGACCTTTTAAAGCGGTAGACGCTTCCATTTGTACTCGTAGGATGGGCCTATAATTGCCTGGATGAGCAAGGTTGTAATACTAGCTGTGTTTTTCCCTTTAATGTATTCCACTCTCTGGCCCCACTGCCGTATTTCAAACAAAAACCACTCGTATTGTTACTCGGTGTGCTAATCAACCTGAGCCATAGTCTACATA
>TESG_06832T0:::T.tonsurans.fa
AACACATTCTCCCAGTCCAAACTCCCATCTTCCATATCCATACCCCATACCCGTCAAACTGTCTTCGAACTGTGACAAACTAGTTGTCTCTTACCTTTTTTTTTCCTTTACTTCTTTTTTCTCTTCTCTTAACGCGGCGTTCTGCTTGTTTCAACCGGTCCACTCCGAAATATCCATACCTCAACTCACCTCTTTCCCGTGCTAACCAGGGCTTAAACCCCGCCTCTTTGCTTCCTTGTGTGTTGCTATTATATGAATTACGCGTTGCACGCGCTGGTCTTAACTTTGACGTGGGCTTCAATTTTCATCTCTCTATACAATACAGCAACGTATACGCTATGTTTACGCCAGAAAAGAAAAAAAAAAAAAAAAAAAAAAAAAAAGTGACTCCGTCTCTCTGACCCTTGCTTGCTTACCTGTTTTCCACTTGTCATGTCGTGTTTGTACGCTGAACGGGGTGGAAGCAAGTCAGTAGATTCCCAGGTAACCGAATGAAAACT
>TEQG_06153T0:::T.equinum.fa
AACACATTCTCCCAGTCCAAACTCCCATCTTCCATATCCATACCCCATACCCGTCAAACTGTCTTCGAACTGTGACAAACTAGTTGTCTCTTACCTTTTTTTTTCCTTTACTTCTTTTTTCTCTTCTCTTAACGCGGCGTTCTGCTTGTTTCAACCGGTCCACTCCGAAATATCCATACCTCAACTCACCTCTTTCCCGTGCTAACCAGGGCTTAAACCCCGCCTCTTTGCTTCCTTGTGTGTTGCTATTATATGAATTACGCGTTGCACGCGCTGGTCTTAACTTTGACGTGGGCTTCAATTTTCATCTCTCTATACAATACAGCAACGTATACGCTATGTTTACGCCAGAAAAAAAAAAAAAAAAAAAAAAAAAAAGACTCCGTCTCTCTGACCCTTGCTTGCTTACCTGTTTTCCACTTGTCATGTCGTGTTTGTACGCTGAACGGGGTGGAAGAAAGTCAGTAGATTCCCAGGTAACCGAATGAAAACTACTGCCG
>TERG_04405T0:::T.rubrum.fa
AACACCTTCTCCCTGTCCAACCCCCATCTTCCATATCCATACCCATACCCGTCAAACTGTCTTCGAACTGTGACAAACCACTTGTCTCTTATTTTTTATCTTTTTTACTTCTTTTTTTCTTCTCTTAACGCGGCGTTCTGCTCGTTTCAACCGGTCCTCTCCGAAATATCCATACCTCAACTCACCTCTTTCCCGTGCTAACCAGGGCTTAAACGCCGCCTTTGCTTCCTCGTGTGTTGCTATTATATGAATTACGCGTTGCACGCGCTGGTCTTACTTTGACGTGGGCTTCAATCTTTATCTCTCTATACAATACAGCAACGTATACGCTATGCTTATGCCAGAAAAGAAAGAAAAAAAAACCAAAAAAAAAAACAAAAGAGACTCCGTCTCTCTGACCCTTACCCCTTACTTGCTTACCTGCTTTCCACTTTCACGTCGTGTTTTGTACGATGAACGGATGGAAGAAGTCAGTAGATTCCCAGGTAACCAAATGAAAC
>ARB_00835:::A.benhamiae.fa
AACACCTTCTCCCAGTCCAACCCCCATCTTCCATATCCATACCCATACCCGTCAAACTGTCTTCGAACTGTGACAAACTACTTGTCTCTTTTTTTTTTTTTTACTTCTTTTTTCTTCTTCTTCTCTTAACGCGGCGTTCTGCTTGTTTCAACCGGTCCACTCCGAAATATCCATACCTCAACTCACCTCTTTCCCGTGCTAACCAGGGATTAAACCACCCCTTTGCTTCCTCGTGTGTTGCTATTATATGAATTACGCGTTGCACGCGCTGGTTTTATTTTGACGTGGGCTTCAATTTTTATCTCTATACAATACAGCAACGTATACGCTATGCTTACGCCAGAAAAAGAAAGAAAAAACAAAAAAACAAAAACAAAACAAAAGAGATTCCATCTCTCTGACCTTTGCTTGCTTACCTGCTTTTCACCTTTCATGTCGTGTTTGGTACGCTGAACGGATGGAAGAAGTCAGTAGATTTCCCAGGTAACCAAACGAAACTG
>TRV_07494:::T.verrucosum.fa
AACACCTTCTCCCAGTCCAACCCCCATCTTCCATATCCATACCCATACCCGTCAAACTGTCTTCGAACTGTGACAAACTACTTGTCTCTTTTTTTTTTTACTTCTTTTTTCTTCTTCTCTTAACGCGGCGTTCTGCTTGTTTCAACCGGTCCACTCCGAAATATCCATACCTCAACTCACCTCTTTCCCGTGCTAACCAGGGATTAAACCACCCCTTTGCTTCCTCGTGTGTTGCTATTATATGAATTACGCGTTGCACGCGCTGGTTTTATTTTGACGTGGGCTTCAATTTTTATCTCTATACAATACAGCAACGTATACGCTATGCTTACGCCAGAAAAAGAAAGAAAAAACAAAAAAACAAAAACAAAACAAAAGAGATTCCATCTCTCTGACCTTTGCTTGCTTACCTGCTTTTCACCTTTCATGTCGTGTTTGGTACGCTGAACGGATGGAAGAAGTCAGTAGATTTCCCAGGTAACCAAACGAAACTGCTGCTC
>MCYG_02014T0:::M.canis.fa
ATCTAGTCAACACGTTTTTCCACAACCCCATCAACCATTCGATTTTGACATCGAGAAATCACCTGTTACGCGGCGTTCTTTTTCCCCCTGCTTTATTCGCTTATCGACCAACTACAAATATCCTTACTCCATGCCTTGCCTTTGTGTTGCTACTATATGAATTACGCGTTGCGCGCGCTGGTATTGCTTGACTTGGGAACGAACCCCTTATTATCTACAGAAAGAAACGTATACGCTTACGCCTCCCGCCACTCAAGTTTTTCTTATCTCGCCCTTGCTTGCCACGTGTTGAACGCCAATGGAAGTCAGATCCAGATGACGAGCTCTGCTTTTCAGGCCAAGTTCTTTTTCTTATAAATGCACTCCCACCAGCATCCCATACCAGCTGCATAACAAGGGCAACTCAGAGTCATATATCAAACAGGTTTTTTTTTTCCCCTTCCCTTCCCTTATATCCTCTTTGCTTTTTTTACTTTAACTTTAAAGTTCCTTTTTCCACT
>CIMG_06401T0:::C.immitis.fa
ACGGAATGTCGTTGATACCGGACCGAGTATGCAGGGGGCTGGGAGACCCGGCGCACCCGAGCTTCGGTTTCAGTGCTGTCATATATAATATCTTCCCCCCGAGCATTGGTTCTAGACAGCAAGCCTGCTTGAAGCCGGTCCATTATTATGCTCATGATCATGACATTGGCTTCAACTTGTGGCCTTGGTCCGTTGTCCATGCAGTACCCTCGACACTTCTCGTCAAGTTGATGCCTTATATATCTGCTTGCTCTCCCTTTCTCTTATTTTCTCTATGATTATTCTCGCTTTTCACTTTTATTCAGGCGCTTTTCTGGGTGGGTTGACTGGTCGGAAGGATGAAACTCAAAATCCGGGTTCGGAAGGACAGTCGCAAAGCTGGTAGCATGTTTGATTTCCCTCTTTCCCTTCGCTGTGGCTTTCTCTCTTATCTTCACGCTGGGCTGTTGTCCCCTCTTGATACTCTTGTTGCTCGCTCTACCTACTCTAATTTCCGCTGT
>CPAT_03784:::C.posadasii.fa
GCGGAATGTCGTTGATACCGGACCGAGTATGCAGGGGGCTAGGAGACCCGGCGCACCCGAGCTTCGATTTCAGTGCTATCATATATAATATCTTCCCCCCGAGCATTGGTTCTAGACAGCAAGCCTGCTTGAAGCCGGTCCACTATTATGCTCATGATCATGACATTGGCTTCAACTTGTGGCCTTGGTCCGTTGTCATGCAGTACCCTCGACACTTCTCGTCAAGTTGATGCCTTATATATCTGCTTGCTCTCCCTTTCTCTTATTTTCTCTATGATTATTCTCGCTTTCACTTGTATTCAGGCGCTTTTCTGGGTGGGTTGACTGGTGGGAAGGATGAAACTCAAAATCCGGGTTCGGAAGGACAGTCACAAAGCTGGTAGCATGTTTGATTTCCCTCTTTCCCTTCGCTGTGGCTTTCTCTCTTATCTTCAACGCTGGGCTGTTTTTCGCCCTTGATACTCTTGTTGCTCGCTCTACCTACTCTAATTTCCGCTGTA
>URET_04002:::U.reesii.fa
GCAATACTTTGAGATTTCGCGGATGGGAAGTCGACGTGTCGACTACCGGGTCTCGCATCCAGAGTACTCCTATTTTCCTCCGAGATTTAATTTTGAACGACACATTTACTCGAAATGATTACGATATTCACTTCGACTGGTCGCCTCGGTCCATGGTCCTCCGAACCCCACTCCCCAAGCTGATGCCTTATATATTTGCGAGCTTTTCTTTGTTTTGCTTCCTATTTCTTCACCGCTGTTCTTTTTTCCGTCAGGCGCTTTTCTGGGTTGGTTGACTGGTGGGAAGGATGACACTTAAAATCCTGGTTTGGGGGACAATCGCATAGCTGGTACGCATATTTGAATCCCTTTTCTACCCTTTGCCGCGTTTTCCTTCTTGTTGCATTGGACTGTGGGCTGCTACCTTGTTCCATGCTATTTTTACTCGCATCTCTTTCTCGTGCTCTTCTGTATAACTACTTGTAGTCCCTGAACTCGTCAAAATAAAAGGATCATGCTAC
>HCAG_04914T0:::H.capsulatum.fa
ATGCCGAACTAAAAAAAAAAAAAAAAAAAAAAAAAAAAACCCAAAAAGCCGTCGCAAGCCTATCTAACGTGGACATGTTTTGAAACTGACAAATAATGCGCGCCATTCGAATTTGATCGCTTTCTCCTTTGTTATGTTTTGCTGCAACTTGCCTTCTATGTTCTATCCAGTTTTCTTTCCCCAGCACTTGAGCTTGCGGCTCGCGTCGTACGTACGCCGGGTTTGAGCGGAGCGATTGGTACTCAGCCGGGAACTGACGGCGCATACAGCACGTTACCTTCGTCTTGCGAATATATGCCTAGGTATTCATGATACCCTCTGGAGTCTTTGCTTTCGCTATTCCCGTTCCTCCGTGTTCCAATCGGGTTATATGAGCGTCTGCACTTGTTCTGTGTCCATATGGTCTCTTTCTCTTCTCCTAGGTTTATGGATTGCCTTACCGTTGCTATTTTCCTCTTCCTCTTTATTTTTTCCTAGGGCGCTATAATGGGAAAGGTGGC
>BDBG_07956T0:::B.dermatitidis.fa
AAAAAGCCTAAAAAATTTTCAAAAAAATTGAAGCGAAATCGAACAAGTTCTCACCACTCTTTCTTTATATGGACATGTTTTGAACCGACAAATAAGGCGTGCCATTCGAAATTGATCGCGTTTCTCCCCCCCATTATCCTTTGCTGCGACTTGTCTTCTATGATCTATCCGGTTTTCCTTTTTTTTCCCCCAGGACCTTAGCTCGCGGATTGCATCGTGTGCGCGCCGGGTTTGAGTGGAGTGGTTGGTATTCGGAAAGGACGGCGCATACACCACCTTAGCTTCGCCTTACGGACATATGCTTAGGTGTTCACGATACGATTGGAAATCTATTTGTTCTTCCCTTCCTCTCCGCTCTAATCCGGCAATGTGACGAGGATGTAGCTCCAGTGCCTTCGCGTGTTCGGTAACCGGGTCCAGATTTCCTCTTTCTCCTTTTTCTTTTCCAATCCTATTGATTATTTCCCCTGGATGTCCTTTTTCTCTTTTTCTTCTTTTTT
>PAAG_08471T0:::P.brasiliensis.fa
ACAAAACATATGAACGACCAAATGGCAAACAGAAAAAGGCACCTCTACATGTTAAGTGAACACATTTTTAATCAATAGCACAAAAATTTGTTCCAAGGGTGTTCTTTGAAGTCGATACATTTTATCCTTCTCAGTCTTGTTTGTCATGGCTTGACTTTTATGATCTATGCGCTTGCCTTCTTTTTGGGATTTGCGTGTGCGGCTTGCACTGAACCACAACTGATTTACATGAGGCAACTGCATTTGAATGTGGGAAGTGATGGTGGCACAATTATTATATCTTCACTTTTTGAAGATATATAATGCCTGGAAGACTAGTACCTCTTTACCTTCATTCTCATTCATGTTAGGTGGTATATCGCAATGCCTACACATGCCCTTGTTTTTCATACCTTTACTTGTTCTCTTTGTTAATTTTCTTCCTCCTTGCTTCTTGTTACTTCTCTTTCATTCTAGGGCGCTATAATGGTAAAGGTGGCTGGGTTGGCGGGATGAAAATT
>ANID_08039T0:::A.nidulans.fa
GCACTGCGGATACCCAACACATACGGCGTTTAATGATGATTGAATGGAAACACCCCAGCGTACAGTGATCATGACGACTGAATCCAAGCCCTGCAGACTACCATGTTTCGAGAGCATCTGGCCTTGGCCCTGTAGTCGCATTCCGCTTTTTACCACTGCAGCTCGGCATGCGGTTTCCTTGTTTTTGAAATACTCTTGCTCTTGATAAATGTTCAGCTACCTCCACTTGATGTCTGCTCCGTCCATCGTTTGTCTCGAATTTCCAAGGGCGCTGTAATGGGAAAAGGGGTATTCTCGGTAGTGGAAACTGTTTGTCTATTTCGCAAGTCTCTTATCTCTTTTTTTTGTCCTAATACTTTTATTCTTCGAATCGCTGGTGTTGAGTGCGTTATGATTATTTCTGGAAAGAAAAAAGAAAATTATCGATTTCCGAGAATCCGTATTTCCATAGTTGTAGCGCAGTTCTTTCACTAAGCTAAACCACCTCAAAAGTATATTTT
>Afu5g01950:::A.fumigatus.fa
AAAACGAACAAAACGGCAAATACCCCACGAATACGGCGTTTGATCTTGATGATGAATAAAGAGGTTCTGCTTATGAGCCGGGCTGCAGCATTTCTTTCTCTCACTTCGTGAAGCTGTGCCTGAGAACAGCCATGCTCGAGCGATAATCCTTGCGGCAATAATTTCAGGCGCATCCTCCATCGTCGGTCCGCTCCTCCACCACGCCGCACCTGGGGTTGTTCTTCTCCAGCTTCTTGCCGCCTCGCGTACCTCTTTCCTCATCTCTTTTTTCTTGAATCGGCTCTTCCATCTTCCTAGTCGGTTTATACCGTTTGCGTAACTTGCCTTGGCGCTGTAATGGGAATTATGGGGATATCTCGGTAGTAGGAAACGTCTGTCTAAAATCAGTGCTTTTTTTCCCTTTTTTTAAATCGATCAACGGTGTTGTGAGTGTCATTATTTTACCTATTTGTTATATTTATCCTTAACCCTTTTTGTTGAAATTGTATCAGTAGGTCTCA
>NFIA_040170:::N.fischeri.fa
AAAACGAACAAAACGGCAAATACCCCACGAATACGGCGTTTGATCTTGATGATGAATAAAGAGGTTCTGCTCATGAGCCCAGCTACAGCATTTCTTTCTCTCGCTTCATGAGGCCGTGCCTGAAAACAGCCATGCTCGAGCGATAATCCTTGCGGCAATAACTTCAGGCGCATCCTCCATCGTCGGTCCGCGCCTCCACCACGCCGCACCTGGGATTGTTCTTCTCCATTTTCTTGCCGCCTCGCGTACCTCTTTCCTCATCTCTTTTTTTTGAATCGGCTCTTCCATCTTCCTAGTCGGTTTATACCGTTTGCGTGACTTGCCTTGGCGCTGTAATGGGAATTATGGGGATATCTCGGTAGTAGGAAACGTCTTTCAAAAATCCCTGATTTTTCTTTACTTTCTCTTTTCTTTAAATTGATCAACGGTGTTGTGAGTGTCATTATTTTACCTATTTGTTATATTTATCCTTAGTCCTTTTTGATGAAATTGTATCAGTA
>ACLA_003310:::A.clavatus.fa
ACACGACGAATACCCCATGAAATACGGCGTTTGATCTTGATGATGAACGGAGAGGTTCCTTTCACGAGCCTGGCTACAGCGTTTCTTTCCTCCTTCGCTCCACGAGGCTGTGCTTAAACAAAAAAAAAAAAAAAAAAAGTCGCATGCTCGGAATCCCGCAACCAAAAACCGAGGATCCGACAAAAATCAAAAACCTTCGACGGAAACTATCTCAGGCGCATCCTCACCTCGTCTTCCATCCCCTTCTACCTTTCACGCTGCAGTCGGACATGACTCTTTTTTTTTCTCCTTCATCCCCAAACCTCCTTCCCTTGTCTCTTTCTAATGCTGTTTCTTCTGTCTGTTTATACCGTTATGTCTTGAATTGCCAGGGCGCTGTAATGGGGTCACCAAACGTGGGGGGGGGGAGTGGGTGTCATCTCGGTAGTGGAAAACGGTTCCTCGAGCTTTTGTCTTTTTTTCCCCCTTTTTTTCTTCCCTTTTTTCTGTGTTTCCTTTAA
>fge1_pm_C_7000222.1:::A.niger.fa
ATGATGGTGGATACCCGACGAACTCCGGCGTTTGGTGATTGAATGATCGTTAAAGGGAAAAAGCTAGGAACGGGTTCTTTACTGTGATCATGATGCTACCTCCACCCCTCTGCAAAACCACACCCGAACAGGGAGGCAAGGTCATGTCCTTCTGACGAACAAAAAAAGCCCACCTTCTATTCTCGTGACGCTGCGAAGCTCGAGATGATTTTTTCCAAGTTCTTCCTTGCTTCCCCCCATCTTTTATTTTATCATTATTATTTATCTCCCCTGACAGCTTGATGTCTTTTGTGTATTCCGTGTTTCATGTCAAATTTTCCAAGGGCGCTGTAATGGGAAAAAAGGGGATATGTTTCGGTAGTGGGAAAGTTATTATTATTTCCATGATTTTTTTTTCTTTCATTTTACCCCTTTTGTTTCTGTACTCTTGTGTCTTCTCTTAATATTAACGGGTCTGTACGAGTCTACCTTTTTCTTCACCTCCTTTCCTCTTATCTTCT
>ATET_09815:::A.terreus.fa
TTTACGGCGGATACCCCCACGATTATGGCGTTTTTAGATGACGATCGAGAACTGTCTGCTGCGACGAACGACCTTGATGACTGGTTCAAATTGATAGGTTACGGGAGGGAAGTGGTGGACGACGGCCAAACCTGGAAAAGGAAAACCGAAAATAAAAGAAAGAGGGCACCATCGCAAGGGCAGATGTCCTAGCAGACAACTATACCGATTCTCCGTCGACATTTTCTATTTGGCGTTCAATCCCTTTTCTCCGCTCTACGACGTTGCAGCTCGACACGAACTTTGCTCTCTATTCCCGATGGTTATTCTCCTTTTTGCTGATCTTTCGAGTCTGTTTTCTCCGCTTTATATGCTCCGTTTATACCGTTTGTCTCGAGTTGCCAGGGCGCTGTAATGGGTCAAAAAGAGGGTATCTCGGTAGTGGGGAACGGGTTCTATATTCCTGGATTCTTATTTTTCTTCTGCTGGTTCCTTTTTTGTGATGTGTGTGTTTTAATTGA
>AFL2T_01743:::A.flavus.fa
TTTACGGCGGATACCCCACGAATATGGCGTTTGAAATGATGACGATTGAAAAGGACTCCGGGATATGTCTGTTACAGCGATCGACCTTTAACTGGTTCTAATTCAAACCCGACCAGTTGCGAAAGAAAAAAAAAAAGGAAACATCCAATGAGGAAATGGAGAACTAGATGAATTGGCATCTTTCAGGACAGGGATTTCTCCAACAGACGCATCCCCAATCTCTACTCTTCCCTACCCCACGACGCTACAGTTCGCGACGCTTTTTCTCTCTTGTACTCTGTTTTCCTCTATGTGCTCCGTTCATACCGATTGTCTCGAAATACTAGGGCGCTGTAATGGGAAAAGGGTGATATCTTAGCAGTGGGATGATTTTCGATTTTTCAGCTTTTCTGTTTCCCTATTGTTTTCCCCCCTATCTTTTTTCCCAGTGAACTTTATTCTAATTGATTGCGGTGTTGAGTGCTTCCGATTTATCCACCTCAGTTACCATTACGATGTCT
>AO090003001324:::A.oryzae.fa
TTTACGGCGGATACCCCACGAATATGGCGTTTGAAATGATGACGATTGAAAAGGACTCCGGGATATGTCTGTTACAGCGATCGACCTTTAACTGGTTCTAATTCAAACCCGACCAGTTGCGAAAGAAAAAAAAAAAAAGGAAACATCCAATGAGGAAATGGAGAACTAGATGAATTGGCATCTTTCAGGACAGGGATTTCTCCAACAGACGCATCCCCAATCTCTACTCTTCCCTACCCCACGACGCTACAGTTCGCGACGCTTTTTCTCTCTTGTACTCTGTTTTCCTCTATGTGCTCCGTTCATACCGATTGTCTCGAAATACTAGGGCGCTGTAATGGGAAAAGGGTGATATCTTAGCAGTGGGATGATTTTCGATTTTTCAGCTTTTCTGTTTCCCTATTGTTTTCCCCCCTATCTTTTTTCCCAGTGAACTTTATTCTAATTGATTGCGGTGTTGAGTGCTTCCGATTTATCCACCTCAGTTACCATTACGATGT
>138315:::M.fijiensis.fa
GATGCTCAAATGAGCATGCATCTGTAAGACAACATGATAGGCGGAAGGATACCCATGTCAGGAATGGCACGTTTATGGCAACTGGAGTTTTCAGGATGGAAGGAGTTAGGATGTTTCGCTATGCAGGGCGCAGATACGCGTAAGAGGGCAGGTGTAGTAGCACACGTTTAAGCGTGAATCGGCATTTTCGAAGCGGGCACAAGTCTTCTTGTCTCTCATTCACATTTCTAATTTCCAGCCAGATCTCCCAGGAGAAAGCAGCAGCGTATGGAGCAGCACCCGCGAGCGAACGCATCAGATTGGCAACGCAGCTATGTGATCGCATAGCCCTGGCCCATCTGCAAATATATGCGTTCCTTGCAATCACTGCAGTGCTCAAAGGCCGATTATCATATGTTAGGAGTGTGATCCATTGCGTTCTCTTGTGCAAACCTTACATCGTTGGATGATAGACCAGGCCTGTGTACGACCATATGCTTCCTCTCCAAGAGATCAATATA
>46643:::M.graminicola.fa
GCGCACACAAGCTCCCACGGCATGAAACGACTGGATCAACAGACCACACTACACATGAGATACCCATTGGCTGTTTGAAGAGTCGCACCTACGTTCAAGGACACGTGACACTTGGGTTTGGATATCATGGACCAAGTGCTTGCTTTTGCGTGTCGAAGGATGGGTGTGGCCCAGTTCTGTCTTTCCTTTCTTTCTTCTTCTTCACTACTACTTGTTGCTCTCGGACATGACGGAACGGTCTTCTGGCGTTGGCGGGGGGTTTCTTTTGTGGAGAGCGGACCTGTCCTCTGATGATGGCTAAACGCAAACGGCGCGAATACGGGGTGCGAATGGGGTCTTCCATCTTGAAAGACTGCTGAAGTACCGGACAATGAAAATCAAATGTGTGTGCAAACTGAATGTCCTGTCATCTGTCTATGGTGTGACTCAATTTTGCGATACGTCGTCCATGCCGTCTGCTTGCATGTGCTCGACAATGTGTTCTGCAGATCATCTCGTCG
>SNOT_09221:::S.nodorum.fa
GCGCGTATGATGACGTGTCACGAAACTCAGTGTAGGCGGCAACGATGATCTGGCATCAGCTGCGAAGCGCAGCAGCGCCGGATAAGATGGGATAGCCCCGGATAGGCACTTTTTCTTCATGGTGTGCGCCCTTTGGCACACATCTTTTTCTGTTGTTGAGAAATCTTACTATCTGGCTATGGATTGTGGGTATACAGTGCTTTCACCTTTCTTTACGTGTCAGGCGTGCGACGGGCAGGTGTTGAGGTCAGGGTTCACTCAGGTTTGATTCACAGTATGTAGCAACATTTGACCAAAGGTTGTCAGACCGCCAGCTAAAATCCTTCTGCTAGTTGAGACATGCTGATTCTTCGGCGGCACTTCCATGCAAAACCCTATGATATGAGCTTTTCCGCATCAGTACATCATTCTCTCCATCCTCCTGCCCCCCACACCTTTCTCCCACCCATGTCCCTCCTCCCGCCTCTCCCACATGTACTCCCTCCGCTCCCTCCTATCAT
>PTRT_01014:::P.tritici-repentis.fa
GCGCAAAATCTGCTTGCAAGTTCACGACCAAAGCGTAGCAAGATTCCGGTCCATGAAATCTACTGGGGGCTTTCTGCAGCAGCAAAAGCTAAAGCAGTGGGCTCTTAAGGCGGATGGGAGACATGTTAGAAGGTGCTTGACACATGTATGCAACAAACGCACCCTTCGTGTTGTCTATTCTTCGGTCATTTTATCACTACCGTACACCTCAATTTTTTATATTCTGCTCACTTGGGAATGTCTGGATAAGGTATTCAACTCTATTTAGTCAGGCGCGCGATGGTCGGGTGTTGAGGTCATGGTTTCATTTGTCTCTTGCTGGTATGTAGTAACAACACTCCATTCAATTTCACTGAGCTGTAACGGAGGTCGGCGTGCCTTTCATTCCTCGAGCCATTTGTTTGAACCATTGCAAAGAGCAATCCCGCATTTTGTATGCGCAAACCAGTGTGGAGTGCAAAAACCACGGGCAAGCACGTCGGATCCACAAGTTTGGCGCT
>BC1T_02808:::B.cinerea.fa
TTATCGCAAACAAACACGTCTACGATATATTTACGCACTCCTTTTTTTTTGCGCTATTTCCTTCTTCTCTTTCTAAGGGTTCAGAGTTTGATGGTGTCTTGGGGATATCTACTTTTTGCTTGGTTTCATAATGGAATTGATTACTTATCATGGATCGGACTACGAGATAGGATTATAAAGGGCTACATGCGTTGATCCATGAATGAGGCACAATTCGGTACGACTTCTCTCTGGATTGTTGTGGAATCACTTCAGGCCGATGTACTATTATCGATTTTGAATGAGATCGGATATTACTTCAACTTTACAACAGTAAATGTGATGTTAAAAATAATTATGCGGTACTCTGGATACCAACCCAATGCTAGATGTTATACATTCTGGCAATTCGCAACATACACATTCTCAAAGGACCTCCCAGTTGCAGGTCCACAAAGTTACTCGAATTAAACAAATGTGGACCATTATCGAATATGCTTCCTCCTATGTTCATCCCAAGG
>SS1T_02052:::S.sclerotiorum.fa
TTCTCCCAAACGGACACGTTCACGATTCATTTACGCACTTCAATGTTTTTGTGCTTTTTCCTTGCTTCTCTTTCTAAGGGTTCAGACTTTGATGGTGTCTTGGGGATATCTACTTTTTATTTGGTTTCATAATGGAATTGATTGCTTATCATGGTTCACACTACGAGATAGGATTACAACGGGTTATTATGTGTTGTTCCATGATTAAAGCACAATTCGGGTGCGAGTTTTTCTGTGGGTTGTTGTGGAATCACTTCAGGCCAATGTACCACTATCGATTTTGAATCAAATCGGATATTGCTTCAAGTTTACAGTTTGAATGGTGATGTTCAAAGTTAACATTATGCGATAATCTGATGAAGGTGGATGCCGGCCTAAATGCTTCGTGTTATACATTCCAGCAACTCGCAAAACACACTCTATCGAGAGAAAACACCCGACTCCAGATCCGTCAAGACTCCCCGAACGATATACAAGGACAATCAGAAGTAAAATTTACT
>CHGT_08314:::C.globosum.fa
GAGATGGAGATGATTAGCACGGATTTCTTTAAACAGGCCGACGACATCTCCTGGTCGCCATCTTTGGCAGGACAGTTTAGCTGGATGGTTTGGCAATCGTTTTTCTGTTTGTTTACAACATCGGGTCTTCCCATGGTTCGACCCCTAATTCCCTTTGATGGCACGGACTGCGTTAGGTTAGACCGGGACGTTGGAGGCTAGCTATCTGGGTACTTCGATGATGCCCGCGATACCATATCAGAGCTGATGGGGAGGTTTCGGGGAGCAATGGCCGGCGTTGGTCTGGGATGGGATTTGTGCGAGAGAGCAAGAGCATCGACGATTTTGGCCTTGGGCTTCCCCCCCTATCGTTGTTGGGGGCTCTGGTATCTGTAACAACAGTCTTATCCTGCGCTTACGGGACGCCCGTGGATGCTGGTGCGGTGCCTCAGACACCTGCAATGACTCGTCCTCTGTAGGCGCGAACCTTGGCCTCTAACTAGCGAGCGCCGAAACCGAAC
>Pans_DSM_980:PODANSg3880.t1:::P.anserina.fa
AAACAAGACCCTCTCGGACCCGACAAATTTTCTTTTGGGCACTGTATTTGCAAAACAAGTGCAACATACGTTTAACTGATGAACCGGCCGTTGTAGCAGCACGTGCGATGATAGGGTGGTGGCAATTTTGAGGGATGCGGGTTTAATTTGTTTGCTGCACCGGGATACTGATATCTGGTGGATTTTTATTTTCCTTTAATGTCGGAAGCCTGCGGACACTAGCGACCGAGGTAGAGGGCTGGCTGCCAGCAGACTGTGCAATACAGGCAGGTCTCCCAGTGGTCTTTCCACGACACACAAGCCAACCTCGTTTGTCATCATTATCTGGGAACAGTGATGAGCCCTGACCCATGACAGGACGGGTGGGAAGGGGGAGGGAAATGCCAGTGGGAAACGGTGCTGATCCTTTGGTCCTGCATACACACACACACACGCGCGCGCGCTTGGGCAACACCTCGATATGCTACAACAATACAGAGCAGGATATTGGTGAGGAGAGG
>NCU05347T0:::N.crassa.fa
GTCCACAACTGCACCGAAAAACTCGACGTCGCACACGTTTCGCACACTGTCTTGCATCTCTCTAGCCCCGCTCCGGGCTGACGGGCAGGACAGCAATCGGCTTGTTCAAGGGATGTCACGGGGTGATGCCGGGGGGGTTGGGGATTGTCTTCGCTAATCCAACACTAACGCCGCTGTATTGTTGGGTATTTTCTTCCTATTATTTGTTGTTGGGATACGCACACGGGCTTGGGGCCCACCGAACCATGGCTTGAAAAAGCCGAGCACTCCCGGTGTCTGCGACGGCAACAAGCGCAGCGCATAGACGACGGCGAACTTCCCTTGCGACACTTCCAGCAGAGTGGTGCGTTCGGAACACACACGAAAAGCGAAGCGTTCTGTATCATCCAGACGTGGAAGCCGCTTGGGTGGCGATGAGCAGGGAGACCATTCACTGTATAATGTCATCTTGGAGTGCACCACACACTGGGAACGGCGAGCAATCTCCCCTCGTCACGGCG
>168942:::N.discreta.fa
GTCGATATCTGCACCGAAAAATTTCGACGTCGCACACGTTTCGGTTACTGTCTTGTGTCTCTTTTGCTCCGCTCCGGCTTGACGGGCAGGACAGCAACCGGCTGACTTGAGGGATGTACGCGGGTTGATACCGGGGGGATTGGGGTTTGTCTTCGTTAATACAACCCGGACGCCGTTGTATCGTTGGGTATTTTCTTCCTATTATTTGCTGTTGGGATACGCACACCGGTTTGGGGCCCATCGAATCATGGCTTGCAAAAGCTGAGCACATCTGGTGTCTGCGACGGTAACAAGCGCAGCGCATAGACGAAGGCGAACTTCCCTTGCGACATTTCCAGCAGGGTTGTGCGAACACACACGAAAAGCAAGGCGTTCTTTGTTATTCAGCCGTGGAAGCCACTTGGGAAGCGAGGAGCAGGGAGACCATTCGCTGCATAATGTTGTCTACACACACTGGGAACAGCGAGGAATCTCCCCTCGTCACGGCGCGGCGTGCAACA
>84413:::N.tetrasperma.fa
GTCCACAACTGCACCGAAAAACTTGACGTCGCACACGTTTCGCACACTGTCTTGCATCTCTTTAGCCCCGCTCCGGGCTGACGGGCAGGACAGCAATCGGCTTATTCAAGGGATGTCACGGGGTGATGCCGGGGGGGTTGGGGATTGTCTTCGCTAATCCATCCCTAACGCCGCTGTATTGTTGGGTATTTTCTTCCTATTATTTGTTGTTGGGCACGCACACGGGCTTGGGGCCCACCGAACCATGGCTTGAAAAAGCCGAGCACTCCCGGTGTCTGCGACGGCAACAAGCGCAGCGCATAGACGACGGCGAACTTCCCTTGCGACACTTCCAGCAGGGTGGTGCGTTCGAAACACACACGAAAAGCGAAGCGTTCTGTATCATTCAGCCGTGATAGACGCTTGGGAAGCGATGAGCAGGGAGACCGTTCACTGCATGACGTCGTCTTGGAGTGCACCATACACTGGGAATGGCGAGCAATCTCCCCTCGTCACGGCGC
>MGG_06213T0:::M.oryzae.fa
GACACCGAGTGTCAGAGGCGTGCGTGCTTTTTGTGGTTGTTCTTGTTGGCTGTTTTAGACACTTGATACTTGGGCTGGTTTGGGTTTGGGTCTCATCCCTTTTTTTTCGTCTATTTTAGTCTTATCTTTTTTTTTATTCTTTTTTTTCTTTTGTGCTATGGCCGGAAAGGATGTCGTGGGAACCATTCTTCCATTGTTGGTGTACAAAGGGTAATAGGCAGCCCGCGGCTGCCCTGGGGACTGTGATACCGTTATGAAAGCATGTCTGCTCCTCTCCACACCCTAGGTGCTATTGATGTGATCGTTGGTTCGAGCAAGGATTGGAAATTTTACTCATGCGATCAACCAGCGGTTGACCAGGCTTCTCGCAGCTGCATGGTAGAGATTGGGATGGCCTTGTCTCGTACGTTGCACATGGGGACGTGGAATCGACCCAAATGCACTCAGGTCGGTACTGAAGAATACTCCTTCGACCAAATACTCAGACCGTGTTCCTTCAT
>VDBG_05687T0:::V.albo-atrum.fa
ACGCCAGAAACGCGTCGACGCGACGAGGCCTGTCACGCGCCTTTTTGAGGCGCTTCTGCGTATGGAATTTTTTCTCGGGATTATCTCTTTTCACGACGGGGTCGCCGGACGGGGTTCGGTTCGATGACATGTTTTTTGTGGTCTTGTTTGGGTCGACGGCGAGACGTCCTGCCGAGGCTGGGGCAGCGACCGCGGGGCAAGGCTCTGGAGACCTCGAGGCCTGAGGGCCTTGTTTGTTTTCTCCTCCAGCCCAACTGACTACTCAGTCGCTTGGGATGCCGCGCGCTTCATCAGGACAGACCACCGGCCCGGCCGCGCATGCCGAGGGCTCCCGGCCCGTCCTGTCTGCCTCGAGCTGTCGTCTTCGAGTATTGTACAACACGGTTCCCGGTTCGCCCCGATCAGGCTTGTGGGGGTGGCTGATGGGGAGATAGGTAGATGATACTACTTGGTAATGGGGGGCTTTTGCGCGCACCGTCCGTGTGGTGAGTGATGTGGTG
>VDAG_07626T0:::V.dahliae.fa
ACGCCAGAAACGCGTCGACGAGACGAGGCCTGTCACACGCCTTTTTGAGGCGCTTCTGCGTATGGTTTTTTTTTTCGCGGGATTATCTCTTTTCACGACGGGGTCGCCGGACGGGGTTCGGTTCGATGACATGTTTTTTGTGGTCTTGTTTGGGTCGACGGCGAGACGTCCTGGCGAGGCTGGGGCAGCCACCGCGGGGCAAGGCTCCGGAGACCTCAAGGCCTGAGGGTCTTGTTCGTTTTCTCCTCCAGCCCAACTGACTACACAGTCGCTTGGGATGCCGTGCGCTTTATCAGGACAGACCACCGGCCCGGCCGCGCATGCCGAGGGCTCCCGGCCCGTCCTGTCTGCCTCGAGCTGTCGTCTTCGAGTATTGTACAACACGGTTCCCGGTTCGCCCCGATCTGGCTTGTGGGGGTGGCTGATGGGGAGATAGGTAGATGATATTACTTGGTAATGGGGGGCTTTTGCGCGTATCGTCAGTGTGGTGAGTGATGTGT
>124052:::T.reesei.fa
ACGCCTTCGATTTGCCTCTCTCTCTCCTCTCCCGCGCACGAATCGCTATCGCTCTTTTTAATGCCTTGAATACCTTTTGCTCGGATCCCGGGGCTTTTGTTGGGGATGGGCTGGGACATGCGGATATGCAAGTTTTCATCATTTGATCTTTTCTGCAGAGATTTCCAAACCTGTCACTGGGCAAGAGACCGGGCGCGGTTTGGACAGCTGTGCAGGCTCTGGACGCACGGCAGCGAAAGGACAAGAGACTGACAGACGGGCTGCACCGTCACTTCTCTTGTCTTCCGGTTGATCCTCTGGCCTGCCGTGCGAGCCATGTACAACAGTTGTTTTTGTTTGGTTTCTTTGTTTGACGGTGCTCGACGATGCTTGGAGATGTCGGTTATGCAGTTATAGGTGACGAAAAAAAAAACCAGCTTGCTAGGCGGCTAACGCATAGCAAAGATGATCTTGCGGTTATCTTAGAAAATCAAAAAGGAGAAAAAAAAAAGGACATAACG
>39222:::T.virens.fa
GAAGCCCAACCTGCCTCTCTCCTCCCGCGCACGAATTGCTCTCGCTCTTTGTTAATGCTTTGAATACCTATTGTTTCGGATCGCGGGGCGATTGCTGGGGATGGCCTAGGAAATGTGGAACTGGTCGCTTTTTTTATTTTTATTTTTTTCCATCTTTTTCTGCAGAGGAAATCCAAACCTTGTCGTTGGGCATGGGACCTGGGCGTGGTTTGGACAACTGTGCAGGCTCTGGACGCACGGCAGCAGATGAAGCAGAGCCATGATGGTGCAACCCATCCGTTGGCTCTGCTTCTCTTTTGCTGATTGGGCAAATGAGCTGCCGCGTGAGTCATGTACAACAGTTGTTTTCGGTTACTTTTTGTCATGTTTTGTTTGACGCTGCTCGATGATGTTTGGAGATGGATGGTGACGCAATTGAATGGTGGACGAAAACAGCTTGTTGGGCGGCTGACGTTTGGCAAGATTATCTTAGGCTACTCTAGCACAAGAAAAAAAAAGGA
>296920:::T.atroviride.fa
ATTGTTCCTTCTACTCCCGCGCACGAATCGCTTTTCGCTCTTTTTTAATACTCCGAATACCTTTCTGTTTCGAATCGCGGGGCGATTGACGGGAGATGGGCTGGAAATCGTTGGACTGGATGACGCTTTTTGATTTTTATTTTCTGCAGAGGGTATCCGAACCTGTCAATGGGTATATACAACCTGTAGGAGGCTTGGACAACTGTGCAGATTCTGGGCGCACGGCAGCAGACTTGAAAAGGCCGAATGACAGGACCGCGTCCTGATGGTTTTGTCTTGGTGCCAGCCGAGCAAATGGCTAGTCGTGTGGGTCATGTACAACAGTTGTTTGTGTTTGGGTCTTTTTTTGTTTGATGTTGCTCGAAGCAGTTTGGAGACAGTAGCTGATGGGATTTGACATGGTGGACGAAAAATATCTTGTTGGGCGGCTGACGTTTGCCAGGCAAGACTATCTTAGGGCTAGGTACTTTTATCAAGAAAAAAAAAGGAGAAAAAACAGG
>98513:::N.haematococca.fa
GACGACGACTTGATCGATCCGGGATTGGTTTTTGCTTTGCTTGCTTGCTTGGGTCTTGTGGAATGCTGGTTTATGGGACGGTAATGCAGAAATGCTTTGATTCGAATTCGAAGAGGCGCCGCAAGATGGACGAATGCCGGCACGACAACGACAACGACGACGGCTTGGATAGCCGATGGAAGGTGCTTGCCCTCTGAAAAGGCACACGTGGAGTCTTGGCGTCAACTTACGAGAAGCCGGCGCCGATGATGAAAAGGCCCACGCCATGACGGGTCGCTGTGTGCCATTTTGGCAGCGAGAGCCGTGTACAGCAGCTGTGCGTACGCCTCGGCGTGGTGTATGAGATGAGGCATGGACCGTTGTGCTGATGGACTGGATTAGGTAGACACGGAGAATACGAGTTCCTGGTTGAGTCGAGTCAAGTCGAGTCAGGTCACGGAGACGGTGAAGAGTTACGAGGTTGGAGTGCAATTGTCAATTCGCTGTATGATTGAGGTTTG
>FGSG_01627T0:::F.graminearum.fa
AGAACAGGTCTCCTATCGGGGTTTAGTTTTGCTTTTTCTGCTTCCTTGGGTCTTGTGGTATACTAGTTTATGGGACGGTAATGCATAAATTCGAATTCGACGGTGGCGCCGCGTCGCAAGAATGAGCGGACGTCCGCACGACCACAGCTTGAATATTTTTTTGGCTGAAGATGCCTGCGCTTTTGAAAGAGGCACACGACGAGCTCTCGCGTCGGCTCGAGAAAGCCGGTGCAACGACGAGAGGGTTCTCATTATGACGAAACGCCATGTGCTATTTTTACTGCGTGAGCGGTGTACAACAACTGTGTTTTCACCTCGGGTGTCTGGTACGGGATGCGACACGGAACCGCTGTGCTGATGGACAGGATTAGGTAGACACGGAAAATACGAGTTCCTGGTTGGTCGCCGAGATGTGTTTTCATATTATGTCTGTATACGCAGGTAACTGAAATGAAGCTATAATCTCCCCTCATGATGCAGATGCAGCCGCTTCCAATATG
>FOXG_11076T0:::F.oxysporum.fa
AGACGTATCGTTTAAGGCTCTATTTTGCTTTTATTCTTTGGGACTTGCGGTAAACCGGTATATGGGATGGTAATGCAGAAATTCTTGAATTCGAATTCGATGGGGGCGTCGCGTCGAGATATGAGCGGACGTCCGCACGACCACAGCTTGGATAGCTGAGGGCGCCTGCGCTTTCAAAGGGCACACGACGAGCTCTCGGGTCGGCTCTAGAAGCCGATACCCGATGACGAGAGGGTTCACGTTATGACGAAATGCCCTGTGCTAATTGGACTTGCGCGAGCTGTGTACAACAGTTGTGTTTTCACCTTGGTGTCTGGTCTGGTATGAGATGCGACACGGAACCGCTGTGCTGATGGACTGGATTAGGTAGACACGGAAATACGAGTTCCTGTTTAGTCATCGAAAGTCCAATGTTAAAACGAGTGTGGTTTGTTATGATCTGTTGTTTGTCTTAGGAATGTGGATTAATGAAGTTATCATGTTTGCTCAAATGATGTTTA
>FVEG_09724T0:::F.verticillioides.fa
AGACGTATCGTTTAAGGCTCTATTTTGCTTTTATTCTTTGGGACTTGCAGTAAACCGGTATATGGGATGGTAATGCAGAAATACTTGAATTCGAATTCGATGGGGCGTCGCGTCGAGATATGAGCGGACGTCCGCACGACCACAGCTTGGATAGCTGAGGGCGCCTGCGCTTTCAATAGGCACACGACGAGCTCTCGGGGTCAGCTCTAGAAGCCGATACCCGATGACGAGAGGGTTCACGTTATGACGAAATGCCCTGTGCTGTTTGACTTGCGCGAGCTGTGTACAACAGTTGTGTTTTCACCTTGGTGTCTGGTCTGGTCTGGTATGAGATGCGACACGGAACCGCTGTGCTGATGGACTGGATTAGGTAGACACGGAAATACGAGTTCCTGGTTAGCCATCGAACGTTCAATGTTAAAATGAGTGTGGTTTATTATGGCCTGTTTGTCTTAGGAATGTGGATTAATGAAGCTATCACGTCCTTTCGAATGATGTTT
>SJAG_03047T0:::S.japonicus.fa
TAATGAGGACATTAACAACGACCATCGTAGACACAGTGGACGGAGGCGAGAGAAGGAACAAGGAAAGAGGGTGCAAGTGTGACAGGAGTGGGACACGTCCCCGTGTCTGATTGAAAATCCGTGCAAGTAGGTAAAATCGTATCGTGTGTATGTGCGTGCCGTGCGCAATCCCTAATTCCAACTTTGTATCAAATGTCAGTGTGCACTGTCAGACGAGTGCCACATACCGGAAACGAAACGAAAAGAAACAGGCCGACTAGCGGAGAAGGGAATGAACGAACAAGACAGCACCTGGGTATCATAAAAAAGCTTGATGTTGGGGGTACACAAATGAGAATGCTTAGTTTTTAAATCAAACATCACGAAGAAACGAGTGTGTTTAGACGAGAGCGGTTGGCAGTGTGCGTATTTTAACAAACAATATAGAACATGCAAAGTCATAGACGCCATTGAAGGCTTGGGCCACTTTTTAACTAATGAAAGTCACGCAAGTACTTGTG
>SPOG_04437T0:::S.cryophilus.fa
TAATTCTCATCATAATGAAAATTGCTTGGTCGATTTGTTCCTTTGATTTAGATGAGAACTTATTGTCTCAATGTAATTATTGAATTATCAACGTCCTTATACGATGCACGCGTTTTCTCACGTTATATATGTATATATATATGGACTCCTTTATTTATAGAATCTTGCAAAAAAAAACTTCCTTGAATCAATTTTGGTATTCTAAACAAAAACAACTGGGACAATTGTCTTTGGAAGCCCCCTGCTCCTCTGTTTCGTTTCTATCTGCACGTTTTACTTATCCTTCTGTCTTTAATATTACTACTATTATTTTTATGCCTAACTGATTATAATATACTTCATGTACGATTCATGAGTGAACTATATAAGAACTGATTATCGGCTGCTCGATTTCGGTAGGAGGTGCAATTTTTCGTCGGCCTACGTAATGCCATTGTACAATAGATTTAGTTAGCGGTGAAAAGAATAGATTTATTGCTAATCAATATAAAAGGAAGGAC
>SOCG_00040T0:::S.octosporus.fa
TGATTTTCATCATCATAAGCGTTTATGGTCGAATTGTACATATGATTTGGATGCGCGCTTTTCATCTTTAACGTAATTTTGAATGTAGTAACGTCCTTTTAAGACGTACGCCATCCCTTTCACGTTTCATACGCTTGGACTTGTATGTATATATTATGTACGGTTTTTAGAAGAAGCTTCTCTGAGTTAGTTGGGTATTTTCAAAATAACTATATGTTCTTCTTTGGAAGCTCTGCCCTTTCCTAATATGTCCAGGCAAAGTTCCTTTGAATGAGTCTTTTCATTTTTTTTTTTTTTTTGAAGCATATATACTTCTCTCTATCGCCGCGTACTAAAAATTATTTTCTTAATGTTTATTTGGTCCCAGCACATTATGTAGGGCCTTAAAGCAAACTGTGTTCGAAAAGTTGGCTCTGAAAGCTTTTGGTTGTCTATTCCATCTCCATGGAAAGTGAAACGTTACGTCGGTCTTGGAAGACCATTGTACAATTAGTAAATTT
>SPBC11B10.10c_T0:::S.pombe.fa
TCATTTTTGTGTTTTCGTTTCTTTTTACAATCTAAGGATTTATTTTATTTAATTGGTTACCTTTTTCTATGATTAAAGCATGGAAAGTAAAATGTGCATGCGCAGTTTAATGGAAATGCTCTTCCCTCCATGTATTTGCTCCCTTTTCATTCCTCTCAAGCCTCCAAACAAATTTGTCCTGCGTTTCATCTTTAGACGTTATATTTCCAATATGTCTCGTTTCATTCTGTCCAATTACACTTTGCCAGGTTCAATCGTTAGTATGTATCCATGCATCTAGTGGTTTCTCCTGCGCTGTTTAGTTTTACTTCTTGTTTATACGATTTATTAATTTTGAATTTTTCCAAACGCTCTAGGTATAGACTTAAGCTGTAAATGATGCTCGCTTAGCGTTCAATATAGTGTGAAATACAAATATTCATATCACTTTCATCTTGTAAAATTTAATAAACACGTATGTCTGTTGAACAATAAGCACATTTACGTTCTTTTACCGTTTG
>CNAG_05221T0:::C.neoformans.fa
TATTTGCACTGTCTCGTATTTTTATATCTTCGATTTGGTGTTCGCTAGCCAGCCATCTGATATCTTTTTCGAACAGAGATGTGCTGAGGTTTTTTAACTAGTTTTGGAGAATGTATTAATAATGATATCAGGATTTGTTAGCGCTGTAAGAAGGTTATTCATGCGATCATCCTTTTACTACAGTGGTATCCAATTCATGGTTGAGATTGCAAAATAGACAAGATGTTTAAAACAAGTTTCCCGTAAAACTGATGCAATACACAGCAGTAGCCAACTACCAATGTGGGATCCATCCAAGCACATAGCCTTGTGACAGATTCTGAAGATTGGTAGCTTCTTTGATCAGCTCCTGTACCTGCTTGCTGACACTGAGTGGTTCTTCAGAGTTAGTGTTGTGAAGACCTGTTTATGAAGGCAAATGTCATATGTTTTCAGCTTAGATTATATATATGCTTAAAACCAATCTCCACTAACCAACTAGTTTTCTTTCTATCTGAGTA
>CC1G_08736T0:::C.cinerea.fa
ACGCATTGCGATACCTGGTCTCTTGCTTGCTTTTGTGCCTTTATTCCCCAGCATACCACCTTCTCTTCAAAACTTGTACTTCTCGGGCCTATTGAATCCCAGGCCATCCCAATCAAGCTGAACCGTATACGCGGACATTACCAACGGTGGTATTCTTGTGCATTAGTACGTGTATCTCGATGTTTTACAGTAGCTGTAATATTTTTTTTGGACACGCTATAGTCGTTCAGGTCAGCTGTAATCGAGTTGTTGTGCGGCTTTCTCGAATACATGGGGCTAACATTTATTTCAAGCATTCCATCACGTGTATCCCTGAGCAATATAATAGCATTGACAACCGACGGTCAGCCTCATTCTGAATCCTTTCCTATCGGTTCCTCTCGCTCACTACTTGTCCGATACCAGGGCCCCATCGAACGCTTCTCCTATTTCTCTGATCTCTTCGGTCTTCCAAACTATCCTTGTTATCCATAAGCCGCCACATACATCTACAGTTGGAA
>LACBIDRAFT_190022:::L.bicolor.fa
TTCTCTTTCAGTTGGTCGTGGAGGAGAATAATTATTCAGAGCGTGTTCTCTGGGATGTTTTCATTCACTGTGGCTCGAGGATTCCAGACGATAATATGTATGCTATTTCATGAGCTTTTTTTGTACGGTTATGATGTGTTGAACGATGTACTCGAGTACGTATTATTATGCCCGCTGGAATATTTATATCTTTACGCGATCTCGTCACACTGTCACAGAGTCAGCCGCACCACATCTTATCCATTCACTACCACATCGCCTAATTGTACCTCTCATTCAGTGAGTTTTTTATCTTGGCCGTTACAGAATCTCTCTCAACAATAAACAGCCTATAATATTCTATATACCCTGGACTAATATCATGTCTCCTGAACGGAACTCTATCTATTCCTCACCTGAAGCTGCACCAAAGCCGTATACGAAGGCCCTAACGCCCATCACGCTACCAACCTTATCTTGGCCAGTCACTACCACGACCTCTGAGTTTCCAACGCGCGCGC
>UM00469:::U.maydis.fa
GCGATGCGCTAACGCTTTGAATCGTATGGCTCCTGGCTCCCATCACGATTGACAAAGCTAGTCGATAAGATGGTGCCTGGCCAGAACGATGCTTCCATCAGTCCTGCTTCGCTTTTCGTTTTACGTGATTGACCCTGTCCTGTATGTCCTTGTACTGTAGTATTTGTCCCCTAAACAACTCTTCTTTTTGGCCTTTTAGAGTCGGAAGCTGATTGCTCTGCGCGCTGTAGACGAGCCAAGGCGACTTGCACATGAGGCTTTGCGGGGGCGATTACATAAAGGAGTCGTCGCTGTCCATGCCATCATCGTGCTCTTGGTCTTCGTCTGCCGAGGTGGAACCGTTCTGTTTTCCAAGTTTGCGTTCCTCTTTGCGTCGACGTTCTTCCTCCATGGCTTCAGCGGAGTACACTTTGTGCCGCAATAGCAAATTCGAGTCGGCAGAAGTAGATATCAGTCGGTAAGCTTAGAGTCTTTATCTAGGACAAGGGAGAAGGGACGGA
>RO3T_15774:::R.oryzae.fa
AGAAAAAAATTTTGTTAATTTTATAATAAATATTATAATAACAGTGTCACGACAGCTACAAAAGAGAATAAAAGAAATCAGACCTTTCAGCATACTTTTGATTTTTTCATTATTACCTCCTTGAATATGTTAAAGTTGACCATAGCAACCGGCTTTTTGGGTTCAGTCCCAGGTTTTGTCTTATCCTCAACAGCTTGCTGCTTTTTTAATTTTTTTGTTGGAGGTGGAGCAGCAACAACAGGTCTTGGTGGGATCGTTGGTACAACAGGTATAATTTTAGGTCGATAGGATTCATTGAATTGTGATGGAGCTCGTATATTTTGAGAGAAAGTATTTGGCTTTTTTGATGATTGATAAATAGATGCTCTACATGTTCACAAATTTAATTATCAGTTCGCATTATTTTTATTTGAAACTTACACTTTATCCGCCTCTCTCTTTGACTGCTGAAATAGTTTACTCATTGTTGATCTTCTTGCTGCTTCGTAAGTACGTTTTTT
>RO3T_16040:::R.oryzae.fa
AAAAAAGGAAAAAAAAAAAAAACAAAAGTCAATATTTTTTATAATAAATACTATAAACATATGCAATGGTGTTAACAAAACTTAGAATTAATAATTCGAAAATAAGAACTTTGGTTATGTTTAAAAGTGAAGAGGAAGACGAGCGATTGTATTTTTGAAAACATTCTAAAATAATAAAGCCATTTAGATTTAAACATGCTAGCTAGTTGATTTGCTTAGTTAGCAGTAAGACAATTATATTAAAACCATGTCACATTTTTTCCGTAATGGATTTTATTTATTATTGCAAGAGGCATAATCTTAGAATTATTATCTGATTAGAGCAAAACGTGTATGTGCGTCTGTTTCCTGAGCGTTCTTTTTTCTTGGCTATATTATATCTTTTATTGCGTAAGCTCCCGTCTAAGGACATTGGGATTAATTACTTGACTTCATATTAAAGTTTATGTCAAACATTAAACCATTTGTACAAACACAAAAGCTTAAAACTGAACTCGTTT
>SPPG_05312T0:::S.punctatus.fa
TTTATTATTTCTACTGCGTATGCATATAATGGGAGACGTGGTGGAGATTTGGCGGTTAGTAATGAGAGAAATGGGGAAGCAAAACGGCCGATCTCGCCGTCGTAGCTGGAGCTACGCTCCCTTCATGTGTTTTTGATTCGATTGCTTTTGTACATGTTCGTGAGATGATTTAGTCCCTGGTTGAGGCTTGTGTTTTTCCTGTCGATAGTTGGAAGAGATGAAAATAAAAAAGTACGATATACCCAGATTGCCTTAACCGTCATCATTGGTCCTGCCATTTTTTGAACATCGCCGCCTGTCCAACTATTTCACCAGACTCGTCTCTAACATTCCACACGTATCCATCCCACATCTTGAGTGGGCTGCCATCCTTCTTTACTCTGATGCAGTCATAATCCTTTACGCATCCCTTCACTGCCACCTCTCTCATAAAATCCTCTCTGCGAGTCCGTTCATCAGGCCCTGCCGAGAGTCGAGAGGGAAATTGAAGAAGCTCGGCG
>3442:::C.caseinolytica.fa
GCTGTTGCCTTCGGTCGTTATCGATATTTCTTGTTTATAATCTCGAAGTCTTGTCTCTTAGCTTCATGTTTACGACGGTTTTCCTTCATTTAATGTTTCCTTCTCAGTAGCCTGCGTTGCTTTAGATGTTCTCCGAGACTTAGATCGAAGTTGAATTGTTTTGTTTACACATTCTTTTCTGCAACTCAGCACAATCGATTCATTTGTTTTTCTAAGTATGTTTTTCTTCCTAACTGTAATTCCTGACACATGTATTATTATAGTTACTATGCTTTCGTAGCCTTTCGCGCTGCAACGTATATTTCGCGCACCACCACATATAAGCTTTCAGGCCCAAGAGTGCATATATGGGAGCGCTTTCATCCGTCTAGTTTCACCGCCCTTTTAGCATTAGTCTCTGATATTTGCTGTCAGTGTCTTTGCTGGAGATTATTTTGCATTCTTGCATTTTGGACCGTCTTCTTGTTACGCGGATCTACCGAATACGGGCCGCAGTAGGC
>35479:::L.starkeyi.fa
TAGATATTTCTGTTCGCGTGATGTATGATTTAGTGGGTAGATGTATTTTTACGTGTATTAGTATTACTCTTGTATTTTTGACTTGTGTTGGAATATAACCTTCGGTGAATGATAATAAAGGAATTCTGATTGTGTCAGTATGTATTTTATTTATATTGCGAGCGAATGCAGCTTTGTGAACGGGATTTAGTGAATATGATGCACTTTGCGCCAATTTCTGGAGACCCCCGACTTGCCGATGAATAATGCGGCCACATGTACCTGAATGCCGTTTCGGCATTGTCTTTTTGAAGCTCACAACTGTTCACTGGGCCAGCTTTCGAAACAAGCGAGGGTTGGTCGCTTGTGAGCGCGCAATTTTTTGAAGCCAGTTGAAGCGGAAGGAGGACTTTGGTTCATTGGTCCCGCATAATACTGTTCATCAGAGGAGTAGCTCGTGCGAGGACCGAGCAAAAGCAAAAGGACAGCGAGGAATAACACTCACTACATTGGCTCGAAGT
>80629:::W.anomalus.fa
AATGGTTAATTACGTTTGAGATTTACTCTGTATAATATTTTTTTGGTTGCGGTTGTGCTGTGTTTTGGTGTGTTAATTTTTTTTTTACTTTATGATTTTAATCATGTGTCGTTCACATGAGTGAGGGTGGGAAAAACCAATGTATTTTTATGTTAGAAGAAAGGCGTCACAATTTCTTAGGGTTACCTTTCTTTATACTACTTATTATTTTTTTATTTGATTCTTTTTGGTGGTTGTTTGCTAAAATGATTGTTAATGAGCCCACTTTATTATAGCCATCTTTTTTTATTACATTTTATTCAATTTTTCTTCCACTTTACTAATATTCCATGAGAAAAGTGGTTTGTGTAAATTATCCAAAGATTGTATATTATACCTATAAAGCTGTTTGATATCCAAAGCATTGTGTAGTGATAAATCACCTTAATGACTTATTGTTTATGGTCGTGAACTAAAAAATCGCGTTTGTTTTGATTTTTAGGCTAGCGTTGAGGTTTCCA
>MVEG_09901T0:::M.verticillata.fa
AGGAAGCAAGGAACCGGAAATTTGCGACAATCGGACGGGAGCAAAAATACATATTTCTATTCTTTTTTTTTTTTTTTTATCAAAGAGAAAAAAATCGCAACCACCAAACAACACTCACAGGACATCCCCAAGGATGTCCCACTGTACATCTAGCGAATAAAAAAAAATTAACAAAGTCTTTTGAGCCAAGGATACCAGGACCAGTGAGCAAAGAGAGAACCAGGGAAGTTTGAACAAGGCTTTTTTTTTTTTTCATTGTGGTGTCGAGTGAGCTAAATGCAAACTATGGAAAATTTCTAATATTTTCATGCAAAAAAAAGTGTGGGTATCTAGCACATACCATGGGGAGCATAAAATATATACAACAGGAGGGGGTATCCTTGAAAGTCTAAAAAAAAAAAAAAAAAAAAAACTGAGGGGATGAGGTTATACCTCCTTCTCCCTCTCTACTTCTTCGAGGGCATGATCCTTGACACGCCTTTGACCAGGATCACGCCCTG
>56835:::S.complicata.fa
AGTGCACGTGTGGGGTGGGGTAAAGTGGGATTATGAGGGAGTGAGGGTGTAGATTTATGGGACGGACTCGGCGTATTGGTTTTTCGTTTGTATTTTTGTTTGTTAATGGATGGGACCCTTCTTTCTTCTTTCATTTCGTACAGCGTTGATTTATCGCGAGCGACACTGTCTCGACACACACACCCGTTCCGCGCGATCCCTGCGCATGGGGCTCTAAACGCGATCTGGGAGAGATCCAAACTGCGCCTGGTACCCTTGCTTGAACGCCTCGTACACCTTCTCCTTCTCCCCCACATCCGACCGCGCCGCAATCCACTCCCGCAAATCCACCCAAAACTCCTTCGACGTCGTCTGAGCCTTCACCTCTGCAGTCCCCGTAGAACCCTGTAACACAGCCTCCACATCCTGCGCACCCTGGACCTTCGTACCACCCACCTCCTTCACCGGCTCCGGCACCTCCTCTTTAGCCTTGGGAACAACACCACCCATTAACATAACCT
>414868:::A.immersus.fa
GCAAGCAACCCCAATGCCTATTGCTGCCTCTTTGAGGTGTTTGACGTTTGAGGGGGGCTGTGTCTATTCGGGTGTAGAGGTGGTTGTTGTCCAGTGTTGTCCTTCTCAGCTCCTTGTTCGACCATAGTTCGTTTTCTTTTCTATTCTCTTGGGTTGGGGTTTTCGGTATCGCGATGTACGGTGGGTCGGTTGGGTCGATTGCGTTCTTTGGGATTCCTTTTTTCTTCTGCTTTTCTGCTTGCCCGTTTGTTCTTCTTTTTTTTCTTTCTTCCGGCGCTCTTGGTTTTGTTGTGATATTGTGGTATGTTGAATAGAAACTGAATGATAGTTAATAGAGGAGCCCAGATTAAGGCATACCTTTTGGCTCCCATTCAGACACCTCTTTCCCTACCATGCCTCTAGCAAATATCAAGTTATGTAGCTCAGAGCCCGAAAAATAATTCAAAGTCAATTCGTCTGCTGGATTGCGGGACGATAACTGGTCGGATGTATTGCGTGGA
>DRE_03591:::D.stenobrocha.fa
TTATCCCACTACTACACACTACACTATTGCTTGGACTCTTCTCGGATTTTGGAACTCGTTGATCAATCTCGTTTCTTTTGTTCGATTGAACATGACCAATTAAAGTTGACTCTACCACGCATCGGATACCCCTTCTTTATCCATCCAAGTTGACGAAACGCACCTCTCTACTCTCGCGCATAGATCTCCGTATATCGTCGCCTTTGTCACGTCCCAATGCGGTGTCCTGTGTATGAGGTTTAAACTGCGCTGCCGGTAGGATATCTAGTCCTATCGAGCGTCTGCCTAGATTTCAGGGATTCTGTTTCGTGCTCACCTGTTTCATATCCTCTCCAGACAAGGTTCTACTGCTTTTAATCCCTTTACTCTGGGAATCCTTTGCTTTCTGTTGTCGGCAGCTTTGTATGTGTGTTTTCCGGGTAGTTGGCTTGAACATGGATATCTTTTTCTTTTCCTTTTCTATTTGGTTAATGCGTGCGGAATTCTGATATAGCTTTTTT
>PCON_13456:::P.confluens.fa
ATATCTGTCGTGTGTGGGTCTTAGACGAGGTCCGATGGGCTAGACAGGTCCGGTCGTTCTGGTTCTTGTTTGCAATAAAACTTTCTTCTCTTTTTTTGTGTTTATTTTACATCTTTGGGTTTTTGTAGGGTTCGGTTTCTTTTTTGTTTTGGATTTTGCTTTGATCAAAGTTTGGGGTTTGCTGTTTACCGTTTTGGATATGTTGGTTTTTGAATGTTTCTACCTGTATAACTAGCTCAGATGAGGAATTGGGTTAGGCTATGTGAACGATGATGTTGTGATCCACGAGTTGTGGACTGCTTTCCTCTCCTCAGTTCTGTTCTGTTCACAATAAGTGCGAAGTTACTAGATACGTGTTGGAGCCACCCTTGTTAAGAACTACCGGCCGGGAACCACGGGAGCCCAAACATTTACCCAGCCCTACAACTCCTCCATAAATCCGAGATCGCTATGCATGCCTCAGCAGTGTTTGATCATCTTCTGCGGCAAGAGTTTCGACT
