# Supplementary material for: Evolutionary Conservation and Diversification of Puf RNA Binding Proteins and Their mRNA Targets
Source: PLoS Biol. 2015 Nov 20;13(11):e1002307. doi: 10.1371/journal.pbio.1002307 (PMC4654594; doi:10.1371/journal.pbio.1002307)
Supplement: S10 Dataset — (ZIP) [file pbio.1002307.s010.zip › HTZ1_PUFmotifs.txt]

GeneID	Puf3 motif	PezizoPuf4	SacchPuf4-deconvoluted	SacchPuf5-deconvoluted
YOL012C:::S.cerevisiae.fa	0	1	0	1
SCRT_01391:::S.cerevisiaeRM11-1a.fa	0	1	0	1
spar_374-g2.1:::S.paradoxus.fa	0	1	0	1
smik_61-g2.1:::S.mikatae.fa	0	2	1	1
YOL012C_c1977_9151-9555:::S.kudriavzevii.fa	0	1	0	1
sbayc614-g30.1:::S.bayanus.fa	0	1	0	1
Scas644.7:::S.castellii.fa	0	2	1	1
Kwal56.22517:::K.waltii.fa	0	1	1	0
SAKL0E01914g:::S.kluyveri.fa	0	1	1	1
Klac_NRRL_Y-1140:KLLA0C05918g.t1:::K.lactis.fa	0	1	0	0
Egos_ATCC_10895:AGOS_ACL017C.t1:::E.gossypii.fa	0	1	1	0
CAWT_02666:::C.albicansWO1.fa	0	2	1	1
orf19.327:::C.albicansSC5314.fa	0	2	1	1
Cd36_83230:::C.dubliniensis.fa	0	1	1	1
CTRT_00449:::C.tropicalis.fa	0	1	1	1
CPAG_00473.1:::C.parapsilosis.fa	0	1	1	1
LELT_02013:::L.elongisporus.fa	0	1	1	1
CLUT_00615:::C.lusitaniae.fa	0	3	2	1
PGUT_05563:::C.guilliermondii.fa	0	1	1	0
DEHA0E06501g.1:::D.hansenii.fa	0	2	2	1
9318:::P.stipitis.fa	0	2	2	1
Ylip_CLIB122:YALI0F02827g.t1:::Y.lipolytica.fa	0	2	0	1
AOL_s00215g287:::A.oligospora.fa	0	0	0	0
GSTUMT00009338001:::T.melanosporum.fa	0	1	0	0
TESG_06832T0:::T.tonsurans.fa	0	0	0	0
TEQG_06153T0:::T.equinum.fa	0	0	0	0
TERG_04405T0:::T.rubrum.fa	0	0	0	0
ARB_00835:::A.benhamiae.fa	0	0	0	0
TRV_07494:::T.verrucosum.fa	0	0	0	0
MCYG_02014T0:::M.canis.fa	0	0	0	0
CIMG_06401T0:::C.immitis.fa	0	0	0	0
CPAT_03784:::C.posadasii.fa	0	0	0	0
URET_04002:::U.reesii.fa	0	1	0	0
HCAG_04914T0:::H.capsulatum.fa	0	0	0	0
BDBG_07956T0:::B.dermatitidis.fa	0	0	0	0
PAAG_08471T0:::P.brasiliensis.fa	0	0	0	0
ANID_08039T0:::A.nidulans.fa	0	0	0	0
Afu5g01950:::A.fumigatus.fa	0	1	0	0
NFIA_040170:::N.fischeri.fa	0	1	0	0
ACLA_003310:::A.clavatus.fa	0	0	0	0
fge1_pm_C_7000222.1:::A.niger.fa	0	0	0	0
ATET_09815:::A.terreus.fa	0	0	0	0
AFL2T_01743:::A.flavus.fa	0	0	0	0
AO090003001324:::A.oryzae.fa	0	0	0	0
138315:::M.fijiensis.fa	0	0	0	0
46643:::M.graminicola.fa	0	0	0	0
SNOT_09221:::S.nodorum.fa	0	0	0	0
PTRT_01014:::P.tritici-repentis.fa	0	0	0	0
BC1T_02808:::B.cinerea.fa	0	1	0	0
SS1T_02052:::S.sclerotiorum.fa	0	1	0	0
CHGT_08314:::C.globosum.fa	0	0	0	0
Pans_DSM_980:PODANSg3880.t1:::P.anserina.fa	0	0	0	0
NCU05347T0:::N.crassa.fa	0	0	0	0
168942:::N.discreta.fa	0	0	0	0
84413:::N.tetrasperma.fa	0	0	0	0
MGG_06213T0:::M.oryzae.fa	0	0	0	0
VDBG_05687T0:::V.albo-atrum.fa	0	1	0	0
VDAG_07626T0:::V.dahliae.fa	0	1	0	0
124052:::T.reesei.fa	0	1	0	0
39222:::T.virens.fa	0	1	0	0
296920:::T.atroviride.fa	0	1	0	0
98513:::N.haematococca.fa	0	0	0	0
FGSG_01627T0:::F.graminearum.fa	0	1	0	0
FOXG_11076T0:::F.oxysporum.fa	0	1	0	0
FVEG_09724T0:::F.verticillioides.fa	0	1	0	0
SJAG_03047T0:::S.japonicus.fa	0	0	0	0
SPOG_04437T0:::S.cryophilus.fa	1	2	1	0
SOCG_00040T0:::S.octosporus.fa	2	2	0	0
SPBC11B10.10c_T0:::S.pombe.fa	0	0	0	0
CNAG_05221T0:::C.neoformans.fa	0	1	0	1
CC1G_08736T0:::C.cinerea.fa	0	0	0	0
LACBIDRAFT_190022:::L.bicolor.fa	0	0	0	0
UM00469:::U.maydis.fa	0	0	0	0
RO3T_15774:::R.oryzae.fa	0	0	0	0
RO3T_16040:::R.oryzae.fa	0	0	0	0
SPPG_05312T0:::S.punctatus.fa	0	0	0	0
3442:::C.caseinolytica.fa	0	1	0	1
35479:::L.starkeyi.fa	0	2	0	1
80629:::W.anomalus.fa	0	4	3	1
MVEG_09901T0:::M.verticillata.fa	0	1	0	0
56835:::S.complicata.fa	0	0	0	0
414868:::A.immersus.fa	0	0	0	0
DRE_03591:::D.stenobrocha.fa	0	0	0	0
PCON_13456:::P.confluens.fa	0	1	0	0
