# Supplementary material for: Evolutionary Conservation and Diversification of Puf RNA Binding Proteins and Their mRNA Targets
Source: PLoS Biol. 2015 Nov 20;13(11):e1002307. doi: 10.1371/journal.pbio.1002307 (PMC4654594; doi:10.1371/journal.pbio.1002307)
Supplement: S10 Dataset — (ZIP) [file pbio.1002307.s010.zip › HTZ1_PUFmotifs_Seqs.txt]

GeneID	Puf3 motif	PezizoPuf4	SacchPuf4-deconvoluted	SacchPuf5-deconvoluted
YOL012C:::S.cerevisiae.fa	NA	TGTATCATTA	NA	TGTATCATTA
SCRT_01391:::S.cerevisiaeRM11-1a.fa	NA	TGTATCATTA	NA	TGTATCATTA
spar_374-g2.1:::S.paradoxus.fa	NA	TGTATCATTA	NA	TGTATCATTA
smik_61-g2.1:::S.mikatae.fa	NA	TGTATCATTA,TGTAAATTA	TGTAAATTA	TGTATCATTA
YOL012C_c1977_9151-9555:::S.kudriavzevii.fa	NA	TGTATCATTA	NA	TGTATCATTA
sbayc614-g30.1:::S.bayanus.fa	NA	TGTATCATTA	NA	TGTATCATTA
Scas644.7:::S.castellii.fa	NA	TGTATCACTA,TGTATTATA	TGTATTATA	TGTATTATA
Kwal56.22517:::K.waltii.fa	NA	TGTATCATA	TGTATCATA	NA
SAKL0E01914g:::S.kluyveri.fa	NA	TGTATTATA	TGTATTATA	TGTATTATA
Klac_NRRL_Y-1140:KLLA0C05918g.t1:::K.lactis.fa	NA	TGTATATGTA	NA	NA
Egos_ATCC_10895:AGOS_ACL017C.t1:::E.gossypii.fa	NA	TGTACCATA	TGTACCATA	NA
CAWT_02666:::C.albicansWO1.fa	NA	TGTACTATA,TGTATATTTA	TGTACTATA	TGTACTATA
orf19.327:::C.albicansSC5314.fa	NA	TGTACTATA,TGTATATTTA	TGTACTATA	TGTACTATA
Cd36_83230:::C.dubliniensis.fa	NA	TGTACTATA	TGTACTATA	TGTACTATA
CTRT_00449:::C.tropicalis.fa	NA	TGTACTATA	TGTACTATA	TGTACTATA
CPAG_00473.1:::C.parapsilosis.fa	NA	TGTATTATA	TGTATTATA	TGTATTATA
LELT_02013:::L.elongisporus.fa	NA	TGTATTATA	TGTATTATA	TGTATTATA
CLUT_00615:::C.lusitaniae.fa	NA	TGTACTATA,TGTATACTA,TGTATGAGTA	TGTACTATA,TGTATACTA	TGTACTATA
PGUT_05563:::C.guilliermondii.fa	NA	TGTATATTA	TGTATATTA	NA
DEHA0E06501g.1:::D.hansenii.fa	NA	TGTATTATA,TGTATACTA	TGTATTATA,TGTATACTA	TGTATTATA
9318:::P.stipitis.fa	NA	TGTACTATA,TGTATCATA	TGTACTATA,TGTATCATA	TGTACTATA
Ylip_CLIB122:YALI0F02827g.t1:::Y.lipolytica.fa	NA	TGTATTTTTA,TGTATTTGTA	NA	TGTATTTTTA
AOL_s00215g287:::A.oligospora.fa	NA	NA	NA	NA
GSTUMT00009338001:::T.melanosporum.fa	NA	TGTAATACTA	NA	NA
TESG_06832T0:::T.tonsurans.fa	NA	NA	NA	NA
TEQG_06153T0:::T.equinum.fa	NA	NA	NA	NA
TERG_04405T0:::T.rubrum.fa	NA	NA	NA	NA
ARB_00835:::A.benhamiae.fa	NA	NA	NA	NA
TRV_07494:::T.verrucosum.fa	NA	NA	NA	NA
MCYG_02014T0:::M.canis.fa	NA	NA	NA	NA
CIMG_06401T0:::C.immitis.fa	NA	NA	NA	NA
CPAT_03784:::C.posadasii.fa	NA	NA	NA	NA
URET_04002:::U.reesii.fa	NA	TGTATAACTA	NA	NA
HCAG_04914T0:::H.capsulatum.fa	NA	NA	NA	NA
BDBG_07956T0:::B.dermatitidis.fa	NA	NA	NA	NA
PAAG_08471T0:::P.brasiliensis.fa	NA	NA	NA	NA
ANID_08039T0:::A.nidulans.fa	NA	NA	NA	NA
Afu5g01950:::A.fumigatus.fa	NA	TGTATCAGTA	NA	NA
NFIA_040170:::N.fischeri.fa	NA	TGTATCAGTA	NA	NA
ACLA_003310:::A.clavatus.fa	NA	NA	NA	NA
fge1_pm_C_7000222.1:::A.niger.fa	NA	NA	NA	NA
ATET_09815:::A.terreus.fa	NA	NA	NA	NA
AFL2T_01743:::A.flavus.fa	NA	NA	NA	NA
AO090003001324:::A.oryzae.fa	NA	NA	NA	NA
138315:::M.fijiensis.fa	NA	NA	NA	NA
46643:::M.graminicola.fa	NA	NA	NA	NA
SNOT_09221:::S.nodorum.fa	NA	NA	NA	NA
PTRT_01014:::P.tritici-repentis.fa	NA	NA	NA	NA
BC1T_02808:::B.cinerea.fa	NA	TGTACTATTA	NA	NA
SS1T_02052:::S.sclerotiorum.fa	NA	TGTACCACTA	NA	NA
CHGT_08314:::C.globosum.fa	NA	NA	NA	NA
Pans_DSM_980:PODANSg3880.t1:::P.anserina.fa	NA	NA	NA	NA
NCU05347T0:::N.crassa.fa	NA	NA	NA	NA
168942:::N.discreta.fa	NA	NA	NA	NA
84413:::N.tetrasperma.fa	NA	NA	NA	NA
MGG_06213T0:::M.oryzae.fa	NA	NA	NA	NA
VDBG_05687T0:::V.albo-atrum.fa	NA	TGTACAACA	NA	NA
VDAG_07626T0:::V.dahliae.fa	NA	TGTACAACA	NA	NA
124052:::T.reesei.fa	NA	TGTACAACA	NA	NA
39222:::T.virens.fa	NA	TGTACAACA	NA	NA
296920:::T.atroviride.fa	NA	TGTACAACA	NA	NA
98513:::N.haematococca.fa	NA	NA	NA	NA
FGSG_01627T0:::F.graminearum.fa	NA	TGTACAACA	NA	NA
FOXG_11076T0:::F.oxysporum.fa	NA	TGTACAACA	NA	NA
FVEG_09724T0:::F.verticillioides.fa	NA	TGTACAACA	NA	NA
SJAG_03047T0:::S.japonicus.fa	NA	NA	NA	NA
SPOG_04437T0:::S.cryophilus.fa	TGTATATA	TGTATATATA,TGTACAATA	TGTACAATA	NA
SOCG_00040T0:::S.octosporus.fa	TGTACATA,TGTATATA	TGTATGTATA,TGTACAATTA	NA	NA
SPBC11B10.10c_T0:::S.pombe.fa	NA	NA	NA	NA
CNAG_05221T0:::C.neoformans.fa	NA	TGTATTAATA	NA	TGTATTAATA
CC1G_08736T0:::C.cinerea.fa	NA	NA	NA	NA
LACBIDRAFT_190022:::L.bicolor.fa	NA	NA	NA	NA
UM00469:::U.maydis.fa	NA	NA	NA	NA
RO3T_15774:::R.oryzae.fa	NA	NA	NA	NA
RO3T_16040:::R.oryzae.fa	NA	NA	NA	NA
SPPG_05312T0:::S.punctatus.fa	NA	NA	NA	NA
3442:::C.caseinolytica.fa	NA	TGTATTATTA	NA	TGTATTATTA
35479:::L.starkeyi.fa	NA	TGTATTTTTA,TGTATTAGTA	NA	TGTATTTTTA
80629:::W.anomalus.fa	NA	TGTATAATA,TGTATTTTTA,TGTAAATTA,TGTATATTA	TGTATAATA,TGTAAATTA,TGTATATTA	TGTATTTTTA
MVEG_09901T0:::M.verticillata.fa	NA	TGTACATCTA	NA	NA
56835:::S.complicata.fa	NA	NA	NA	NA
414868:::A.immersus.fa	NA	NA	NA	NA
DRE_03591:::D.stenobrocha.fa	NA	NA	NA	NA
PCON_13456:::P.confluens.fa	NA	TGTATAACTA	NA	NA
