# Supplementary material for: Evolutionary Conservation and Diversification of Puf RNA Binding Proteins and Their mRNA Targets
Source: PLoS Biol. 2015 Nov 20;13(11):e1002307. doi: 10.1371/journal.pbio.1002307 (PMC4654594; doi:10.1371/journal.pbio.1002307)
Supplement: S10 Dataset — (ZIP) [file pbio.1002307.s010.zip › HHF.fasta]

>YBR009C:::S.cerevisiae.fa
ACAATCGGTGGTTAAACAATCGGTGTTTGAAATTATTTTCATGCCTTTCAAAAAATAAAATAACGATCATTCTATTGGGAATATAATAGAACCTTATGTATGCATTTTTCGGTTTTTTATTATTTCATGTACTATATATATTAAAAATAAGTCTCAATAAAAGAAACTAGTTTCCGAACTGTCTTAGATAGTCTTCCCTTATGTGCTCCTCCATTTCATTGCCGTTGAGTGCTTCGACGTGGCGTTCGTGTCCCCTCTGTTGGTTAAGCAGATTTACCCAAATATTTACGCAGAAACCCATGGAATCCTCAATTTCACGCTTTTTCTTGGGACATCTGCACCTGCAGCCACACCCAAATTCCCTTCCCTCGTCGTAGGCCGCGTTTTTACGTTTGAATTTTGAGTCACTGGCTAAGTAGGAGAATTCCTCATTCCCCATGGCATTATGTGGACAATGCTGTATTGTGGAGTGTCTATATCCGATGTCTCTAAAATAGTGT
>SCRT_02955:::S.cerevisiaeRM11-1a.fa
TTTAGCTAATTCTAAGAAAACGGTAACAACAAGCAAATATTTGGGATTCGTATTCAACTGCCCGGTTTTTCTTCTACAAATATGAGTGTATTATAGCGGGTTTAGGAGAAATATGTACAATTATAAACATATAAAGGGTATTTAATTTAATTTTAATTGGGTTTAAACAGTTTGATTATTTCTGCTACTTACCGAACTTGCATGGAATAGGGATCGCTTGTCTGTAACTTACACGCGCCTCGTATCTTTTAATGATGGAATAATTTGGGAATTTACTCTGTGTTTATTTATTTTTATGTTTTGTATTTGGATTTTAGAAAGTAAATAAAGAAGGTAGAAGAGTTACGGAATGAAGAAAAAAAAATAAACAAAGGTTTAAAAAATTTCAACAAAAAGCGTACTTTACATATATATTTATTAGACAAGAAAAGCAGATTAAATAGATATACATTCGATTAATGATAGGTAAAATGTAAAATCACAGGATTTTCGTGTGTGGT
>SCRT_03161:::S.cerevisiaeRM11-1a.fa
ACAATCGGTGTTTGAAATTATTTTCATGCCTTTCAAAAAATAAAATAACGATCATTCTATTGGGAATATAATAGAACCTTATGTATGCATTTTTCGGTTTTTTATTATTTCATGTACTATATATATTAAAAATAAGTCTCGATAAAAGAAACTAGTTTCCGAACTGTCTTAGATAGTCTTCCCTTATGTGCTCCTCCATTTCATTGCCGTTGAGTACTTCGACGTGGCGTTCGTGTCCTCTCTGTTGATTAAGCAGATTTACCCAAATATTCACGCAGAAACCCATGGAATCCTCAATTTCACGCTTTTTCTTGGGACATCTGCACCTACAGCCACACCCAAATTCCCTTCCCTCGTCGTAGGCCGCGTTTTTACGTTTGAATTTTGAGTCACTGGCTAAGTAGGAGAATTCCTCATTCCCCATGGCATTATGTGGACAATGCTGTATTGTGGAGTGTCTATATCCGATGTCTCTAAAATAGTGTACATCGTCCAAATCC
>spar_256-g4.1:::S.paradoxus.fa
TTTAGCTAATTCTAAAAAAAGCGGTAACAAACATATTTTTTGGGATTCATATTCAACTGCCCGGTTTTCTTCTATAAATATGAGTGTATTATAGCGGGTTTAGGAGAAATATGTATAATTATAAACATATAAAGGGTATTTAATTTTAATTGGGTTTAAACAGTTTGATTGTTTTTTGCTGCTCCTGACTAAACTTGCATTCAAAATAAAAGCTGTCTGCGTATACTTTGGTCACCTTCACGCACCTCCTTTCTTTCAATTATAGAATAATTTTGAGAATTCACTGTGTGTTTGTTTATATTTATGTTTCGTATTTGGATTTTTAAAAATAAGTTGAGGTAGAGAGAGAATTGGGAACACAAGGAAAAAAAATAAACAATGGTGAAAGAATTTCGATCAGCAAAAAGCGCACTCTACATACATAAATTAGAAAATATGGGTAGATAAAATAAACTATACCTTCAATTACTGATACGGTAAAATCAATGATACAGGATTTT
>spar_197-g2.1:::S.paradoxus.fa
AACAATCGGTGTTTGGAATCTTTTTCATACCTTTCACAAAATAAAATAACGATCATTCTATTGGGAATATAATAGAACCTTATGTATGCATTTTTCGGTTTTTTATTATTTCATGTACTATATATATTAAAAAATAAGTCTCGATAAAAGAAACTAGTTTTTGAACTGTTTTAAGTAGTCTTCCCTAATGTGCCTCTCCATCTCATTGCCGTTGAGTACTTCAGCTTGGCGTTCGTGGCCCCTCTGTTGGTTAATCAAATTTACCCAAATATTTACACAAAACCCCATGGAATCCTCAATGTCGCGTTTCTTCTTGGGGCACCTGCATCTACAACCACATCCGAAATCCCTACCCTCGTCATAGACTACGTTCTTACGTTTGGATTTTCGGCTACTAGCCACGTAAGGGAATTCCTCATTCCCCAAGGCATTCTGAGGGCAATGCTGTATTGTGGAGTGTCTATATCCAATGTCCCTAAAGTAATGTACATCGTCTAGAT
>smik_144-g13.1:::S.mikatae.fa
TCTAGCCACTTCTAAAAGCGGTGACAACAAACAAATATTTTTTTGGGATTCGTATTCAACTGCCCAGATTTTCTTCTATAAATATGAGTGTATTATAGCGGGTTTAGGAGAAATATGTATAATTATAAATATATAAAGGGTATTTTTTAATTTAATTTTAATTGGGTTTAAATCGTTTTGATTATCTTTTCCCGCTGCTTCCTGAAGGGCCACTCAAAATCAAAGTTATCTGATTGATATAATCTCTTCGCCACTAATATGGAACTTAGCTTGTTTTGAAAATATTAAGTAGCTCCAAAATTTTACACTGTGTTTGTTTATTTTTTATGTTTTGTTCTCCTGATTAAAGAATAAGGGAAAGAAGTAAAAGAATGGTAAACTAGAAAAGAAAATGAAAACAAATGTTAAAGAAAAATTGATTAGCAACGAAGGCACTTTACACACACTGAATGCTACGCCCAATAAATAGATAATATAGAATATTTTTGTAACTACTAACA
>smik_639-g20.1:::S.mikatae.fa
ACAATCGGTTGAAAATATTTTTCATAGTTGTCTCAAAGATAACGATCATTCTATTGAGAATATAATAGAACCTTATGTATGCATTTTTCGGGTTTTTATTATTTCATGTACTATATATTAAAAAAGTCGATAAAAAGAACTAGTTTCCATATGTTTTTGAGTAGTCTTCCCTAATATTTCTTTCCATTTCATCGCCATTGAGAACTCCGACATGACGTTCGTGGTTCCTCTGTTGGTTCATCAGCTTTACCCATATACTTACACATAAACTTGTGGAATCCTCAATTTCATGTTTCTTCTTGGGACACTTGCATCTGCAACCACATCCGAAATCGCTCCCCTCATCGTACACTACGTTTTTGCGTTTGAATTTGGAGCCACTGGCCACATAAGGGAATTCCTCATTCCCTATTGCATTCCACGGGCAATGCTGTATTGTAGAGTGCCTATATCCTATGTCTCTAAAGTAATGGATATCGTCCAGATCTAGAGTTAAAGAC
>YBR009C_c532_173-484:::S.kudriavzevii.fa
ACAAATGGTGTTTGGGCAAAAATGCTTTCCATGCCCTTACACAGCGAAGTAAAAATAACGATCATTCTATTGGGGATATGATAGAACCTTATGTATGCATTTTTTGGTTTTTTATTATCTCATGTACTATATATTAAACATAAGTCTAAAAAAACTGGTTTTCAAACTGTTTCAAGTAGTCTTCTCTGATACTTTTTTCCATCTCGTTTCCGTTGAGCACATCAGCTTGACGCTCTTGGCCCCTGTGTTGTTTCATCAAGTTGAACCATATATTCACGCAAAATCCCACGGAATCCTCATTTCACGTTTGCTCTTGGGCAAATGCACCTACAACCGCATCCATAATCTCTCCCCTCATCGTAAACTATGGTATTACGTTCGAACCTTGAATCGCTGGGCGCATAATTGACTTCCTCG
>_c334_418-729:::S.kudriavzevii.fa
TTTCGCTGATTTTGAAAGAGCGGTAATAACAAACAAATATTTTGGGATTCGTATTCAACTGCCCGGTTTTTCTTCTATAAGTATGTGTGTGTATTATAGCGGGTTTAGGAGAAATATGTATAATTATAAATATATAAAGGAAATCCACCACAGGGCGAGATTCAATCTCCGT
>sbayc578-g12.1:::S.bayanus.fa
ACAATCGGTGTTTTACAACTTTTTTCCATACCTTTCCACAGCAACAAAAATAAAATAACGATCATTCTATTGGGGGAATATAATAGAACCTTATGTATGCATTTTTCTTCGGTTTTTATTATTTCATGTACTATATATATATATCAAAAATAAGTCTCGATAAAAAAAAAAACAAAAAACTAGTTTCCAAACTCTTTTAAATAATCTTCCCTGACATTTCTTTCGATCTGGTTACCGTTAACCGTCTCGACGCGGAGTTCGCGACCCCTCTCTTGCTTTATCAAGTCGACCCAGACATTGAGGCAGAACCCGGTGGTGTCCTCAACATCGAGCTTGTTCTTGGGGCACTTACATCTGCAACCGCATCCAAAATCCCTACCCTTGTCATATGCTGCGTTCTTCTTGCGCTTGAACCTTGAATCGCTTGTCACGTAGGGGAACTCCTCTCCCCCCATCGCATTATGCGGGCAATGCTGTATGGAAGAATGTCTATATCCAAT
>sbayc523-g13.1:::S.bayanus.fa
TCTCGCTGATTCAAAAAAAGCAACAAACAAACAAACAACAAAAACAAACAAATATTTTGGGATTCGTATTCAACTGCCCGGTTTTTCTTCTATAAATATGTGTGTGTATTATAGCGGGTATAGGAGAAATATGTATAATTATAAATATATTAAGGGTATTTAATTTAATTTTAATTGGGTTTAATAGTTTGACTTTCTTCTTTTGCCACCGCCTAGTGAACTCCATTAGCCAATACTCGATGAGTTTGTGCGCCTATCACTTTTTATACTAGTTAAAGGTTACAAGAAAATATTAAGTATTTGTTTATTTTTATGTTCTCTATTTATGTTTTCAGATGTAAACAAGAAAGGTAGAAAATAGTAATCAAAGTAAAAAATGTATAAACAAATAAATCAAAACAATTGTAAAAGAGCCTCAATCAACAAGAAGTGCACATAGTTATACCTACTTATTACTTTTATTCATAAAGAGTCACTCCAAAATGAATAGGGCCATTGGG
>Scas695.4:::S.castellii.fa
ACATCCTGAAAACTCTTTAAGATTCAAAAAGAAAATCATCATATTGTTTTTATTTCATTTATTGGGGGAAAAGTCATGGAATGACTTGGTCTTAAATTCATTATTATTTATATATACCAAAGTTAGCTCGATCATCATATTTTAACGAATATATATAATGTGTATTATAAATTTTTATTAAGAAACTATTAAAAGATTGTTCTTCGGCTTTCAGGAATTTGTTCAATGTGCTTTCGAACATTAAGTGAACCACACACCTAAATACTTTTCTTAAACCAGAACTATCATTATGATTTTATGAAATATATGATTATTACATTAAGGCATCTTATTATTATTGAGCTTGTCTCTCCCTAAAGTCCTTTTCTATACCTTCTCTCATTTCCTTTGAATCAAAATGTGGAACAAATTCACCATCCCTGAAATTCTTCGAGTTATCTTCATTATACAGCAATTCTAGCCAGACATCCATGCAGGGATAAGAAGTATCTTCCACATCA
>Scas716.60:::S.castellii.fa
TTTTAATGTCAATTCTTTTACGGTCCTTGGGTGGTTTCTATACCCTGTGTAATTATAAATAAAATAAACATATAATCTCATTTAATTTCAATACAGAAAAAAAAATAATAATAATAATAATACATGATATGCTATGGTATGCTATTTTATGTTTGTGATTCCACGGCTTGCTGGTCCATCTCCTTCAATTGATTTATAAAATCATGTTTAATTTGAGTTTCTAAACTTTTGAAATTGACCAGTTTTCTGTTATCTAATTCATGGGTTAATTCTAACCATAAATCAAAGCAATGGTGGGTGGTATCTTCCAATTCTCTCTTATTATCGGGACATTTACATCTGCATCCAGTGCCATTATCCCATTCCGAATCATAAGATGTTCTTCTTTTCCGTTTATAAATATCGTTATCACCTTGCTTATAGGGCAATTGGTTTCTTGAATTCTTGGGACAATGATACACTTGTGAATGTCTATAACCAATATCTCTAAAATAATGAAC
>Scas671.8:::S.castellii.fa
TCGGATCGAACCTTACACAGACACAATCAATCAATCAATCAAATCAACTATTCATTATTCTTCTTTGTATATTATATTTTAACAAGCGGGTTTTATAATATTTTATTTTTTAAGGGTATCTATCTATCTAATTAACTATCATTGTATAGTCTAACGTTTAATGTTACAATTTTTAGGGTCTTTTTTTCTTTCATGTTTGGTTAAACGTTCGCCTTAGATTCTTCAATCTTATTTTGGAGATCATTAATAGATCTGTTTGGTTCCCAACATCTATTGTAATTTTATTCTAATGTTCTACATAATAATTAGTTCCGGAGCTGCCTGGCATTCTAACATGTTTTAAGACAGGACGGCAGCGAAAGCGAGTAATAAACATGCAGTAGACCCAAAATAAAAGCACCATGTTCTGTACTGTAATATACCTTAAAATTTAGTGACTAGCACCAAATTTGGGACGTTTAATTTTTTGTTTATATTATCATGTCAGATATTCTTAACAT
>Cgla_CBS_138:CAGL0C04136g.t1:::C.glabrata.fa
ACGTTGTTTCAACTGTACAAAGCAGTTTTGTATATATCACAATATTCATCAATACTGGGTTAGAAGCAAGTAAGGCTTTTTTTCAATTACATTAACGCATAGACGTATAATTAGTATGGTCAGGTAGTTGTATTTTATATTTCTTATAATTTAAGTATCGTTTTAATTTAACCTGTTTACCATTAAACACACAATTCGACAATGCCCAATTGATTTAGGGACTCATAAATTTTATGTTAGCATTTTAAAACACCTCCTAAGTTAGACTGCGTAAAAATGGAAGATTGTTATTAAAATAAGTTATAGAATTGAACGTTTCTTATATACTGTTAAAAGTCATTACAGGAATTGAAAAATTTGTTGATAAATTGGGAATACTTGACTTATCAATTTTTATTGCTTATCAACCTTAAAGGGTGCAGGTGGTTGGCCCGTCAACTCTCTTATTAGAGCAATGTCTTCGGAGACCTCCTCTGTTTTCAATGATTGAAGCGGTGGTG
>Cgla_CBS_138:CAGL0M06677g.t1:::C.glabrata.fa
GCATAGCTTACACTGCGCAAAATATTCTCATAGCATTTTTCATGTTTTTATGTTGAAGGTTTTTTTTTTCTAAACTAATCTATCTTTTATTTTATCTCATGAGCAACAAAAAAAAATGATTCCTGTAATGCTGTGTCCACCTGGCTTGCAGCTTACAGAATATCAAGAAAGGCAATAATAAAATTGGCTCCGTCTCCAATGGGTAGAAGAGACGGGATTGTATTCTAGTTTCTATTAATCTTTTTTATTTCAAATATATATAATTTTTTTAATTATTCGGAACCCAATATTACTTTTTAGGTGTATTTCATACTCTGTTTTCTATTCCCAATATTGTGAATTGGTATATCCACATGCTAAGCACGCTGCTATCAGCGTCAACTAGCATATATAATCTACAGTAATGGTGTGCACTGCCATCCATCTATCTATTCCAATTCCTACACGAACCTGCTACGATAGTCTACGAATACGATATTACACTAGCACCGGAACTATAT
>Cgla_CBS_138:CAGL0H09834g.t1:::C.glabrata.fa
GCATCGCTGCACTATTTACAAATTTCTTTCACATTCTTCAGTTCATACATTATATTATTTTACTTTTTTTTTCTCCCCCCTTATAGAAAGGGTTGTATATTATTATTTAATTTTTAATGAGGGATATAGAAGCTTTTGACTTCAATCAATTTTCTTTTTGCTATCTTCAATATAATTTATTGATCTATTGATCTATTGATCTATTGATCTATTGATTTGTTAATCTATTGATTTGTTAATCTGTTAATTATTGATCTATAAATTATTGGTTTATTTATTATTTCACATACCAATTTATGTTTTGGTAGTATACTGGACAGTATGCTACAACGATAGACACACAATATCGACATAAACAAAACTCAAGAACGATACTTTTATATGGAAAATCTATAGACAAAATAGGAGTGTTAACATATACCAACACTTGTTTGGCGCTTGCGCAAAGTTACCTTATACCTTCACCTTGTTGCTACTACCATACCCAATATGTATTCATC
>Kwal27.10964:::K.waltii.fa
TTGGGAGCTTGCAAGCCAAGTTTTAGCAAGTTGAATTTAAATGAAAGGTTATATCACGTGATCTGTATTATAGTAAGTATTGTAATGGAACATCCATTTTTTAAGAGAAGCACGTTGAGCTGATTGATTCCCTTGGAAGTGTTCTTTTTGGACTTTCGGGTAATGGTTAATGTTAAAGTATTAGTTTTACATATACTTAGCTAAGGCTGGTATGATATTAATTGGCAAATGCAGGTGTAAATAATTATATTTTATATGGTGTGTGCAGGGTTGAGGCATCAGGCATCATCACTGCTAAAGAAGTCTTCTCGAAACTCACGCATTAATGCCTTTGCATCGTAGGAGCTAGGGGCTTTGTAGTCATTACGTGTTAGGTCGAACCATTCACCAAAGCAGTTGGCAGAGGTATCTTCCACGTCCTTGGAACGCGGACACACGCACCGGCAGCCAGAGCCATATGACCGTTCACTGCTTTTGATTCTTGTGATCTGTCTCATATC
>Kwal27.11476:::K.waltii.fa
GCTTTTTTGTAACTACGATATAGTTTTGTACAATAATTTAAAAATGACTGGTTCGGGAATTAAAAACAAGATGTGTGTTGTGAGCGGTAGGCGAGTGGTTTGAACTGAAATCGTAGCCAGATTTGACGAGTTGACGAGTTGTATCTGTAGTAGGAAGGGTGTGCACCTGTAGTAGGAACTTGAGATGATTTAGGATATACCCCGTTTCACGTTGCTCGTGTAAACCAAACCACTCAGCGTGACTAAAGAGTCACATGATTTCTTTCACCTCCTGTTTACAATTGCTGAATGATCCTTGATGGTTGCAAAACATGTAACTTTACTAATTATTAATGATTGAACTCTTAGCAATAAACATTACATAATAATCCCGTCGGCGCAACAAAAACTTATGTAACAGCATACGATGTATCACATGACCATATGCAAATTTTCGTTGTTTGGAACGCTTACATAATAAATAGAACATTCTACGTGCGTAGTGAGTGACACTGCATATG
>SAKL0C10714g:::S.kluyveri.fa
TCCGCTTTGTAACTATGTACTGAGCACATGTGTATATTACTCCTTTTTCATTAATAAACAGGTTAGTTGGGATATAATTGTGAGTTTGTAAGCACGCGTGCGCGTGCGTCTGAGCCCGCGTCGTTCGCCACCGGCTTGCTGCGCGGTCAAGAGGAGCGGATCGCACGTGACGTGACGCGTGGCGCGTATATGACGATATTTGTCTTGGTCACGCGAGAATCACGTGACTGAGTGGGACACGTGACCGATCCCCCCTCTCCCCCCTTTCATTTTTATTTTCTCCAAAAGAAATGTGCGCATTGAAAAAAAGAAACAAAGTTACGTCCAAAAGAAAAGAATCTGACTCTCACCCTGGATTTCTTAGATGCAACACCTGTTTGCAACTTATTTCTGTTTCACTTTAAACTTAGTTGTTCCACACACTTTCTCCATTCTCTTCTACAACTGTCGGTTGCACTAAGGTGTTCCAAGAGAATCACACACACTACTTTTGGTCTATC
>SAKL0E07304g:::S.kluyveri.fa
ACGCCGCTGTGCCATTATCAACTCTATGTACACTAGATTTCTTTTCTAAATAACGGTCTCTAAAATCAGAGAAAATAAATACATCTGGAATTGTATTACTATCCTTAAACTGCGTGTGTTGCTCTTTTCTCGCGGTGCGCGATTACCCTCTATTAGCTACGACTTCTAAAAACTGGCTTTTAACGCTTTTCTCTAAAAAATCTAGCTCTAAAGGTTCTTGCGGGGTGTAGTTGTCTTGGACTGAATTAAACCACAATGTCGGGCACTCTGTCGAGGAATCCTCGATGTCTCTTGTTCTGGGGCAGCGGCAACGGCAGCCGCAACCGTAGTCTTTCCCCGGACCACTGCTACCGCTTCCGATCTTCCAAAACTTGTTGAACAAATCGCTGTATCCCGGGAAAATGTCCTTTTCGTATTTGTCATTGCCTCTATACGGTAGTTGACCGCCTAGCTTGTTTGCCGGGCAATGCGCCAATGTGGAATGTTGGTATCCAATGTCG
>Klac_NRRL_Y-1140:KLLA0E08613g.t1:::K.lactis.fa
TCAACTTAAAGGGAAAAACGGAATATTGTGGCTATCGTGTATATTCATTCGGTCACGTGCATTCGATATCTTCTCTTTTTAAGTCTGTTTTCTTTCATCAAAAAAATAAAAGCTGTTCCGCTCTCACAGTGACACAATTTTTCTGAGCATGGAATGAATCTTCCATCCGATGATCAGTTCGAACAGGGGTTCACTTATGTATACTCTTTTTATTAATGCGTTCTTGATATGACAGGGACTGTTAATCAGAAACATCTTCCTGTTTTTACCTAAAGTATCTAACGCGTGTGTGTATTATTACTAAATAAATATAATTTCTTATTGAAATATAAATTCGAATCAATTGGTATTTTTCAAAAGTTTATGGAACTGCAAATGTAGGATGCAGCTCAATTTTAATGCATATGCTCTTCTGGTACCTTTAATAGATATTAACGTATATATCTATTAATTATTATTCTTCGCAAAATGTCTTTTGTAGTCATTAGCGAGTGCTACTT
>Klac_NRRL_Y-1140:KLLA0E17655g.t1:::K.lactis.fa
TCAACTTAAAGGGAAAAACGGAATATTGTGGCTATCGTGTATATTCATTCGGTCACGTGCATTCGATATCTTCTCTTTTTAAGTCTGTTTTCTTTCATCAAAAAAATAAAAGCTGTTCCGCTCTCACAGTGACACAATTTTTCTGAGCATGGAATGAATCTTCCATCCGATGATCAGTTCGAACAGGGGTTCACTTATGTATACTCTTTTTATTAATGCGTTCTTGATATGACAGGGACTGTTAATCAGAAACATCTTCCTGTTTTTACCTAAAGTATCTAACGCGTGTGTGTATTATTACTAAATAAATATAATTTCTTATTGAAATATAAATTCGAATCAATTGGTATTTTTCAAAAGTTTATGGAACTGCAAATGTAGGATGCAGCTCAATTTTAATGCATATGCTCTTCTGGTACCTTTAATAGATATTAACGTATATATCTATTAATTATTATTCTTCGCAAAATGTCTTTTGTAGTCATTAGCGAGTGCTACTT
>Egos_ATCC_10895:AGOS_ADL201W.t1:::E.gossypii.fa
GCTGCGGGGGGGTCCAAGGTCTCGGCGGGCTCCAGTATCTAGATTATCTATGTTGTATATTGGAGGTGTACTATAGCAAGCAATTCGATATGTGTGGAATGGCACTATATGCGGAACGGCGCGGGTGGCTGGCCGGTGAGCTGGCGGATGAGGGCGATGTCCTCGGTGACCTCGTCGGGCGTCAGCGACTGGAGCGGCGGGGCGCTCTTTGTGGAGAGGCGCTGCGTGCTACGCAGCTTCTTTTTCTCCGTGTCTCGCTCCTCGGAGCCGAACAGCAGCGTGTAGAGCTCGTTCGAGTCGCTGATATACTGCAGGAACTCGGAATCGCTGTTGTTCTGGCTGCCGCCGGCCATTGCAGCGTTCGCCGCGCTGCCCGTGCCCGTGCGGCTGCCGCCGTATGGGCCCGACGAGTCGCGGTTCGAGACATACTCACTCTCCTCGTTGATGATGCGTGCGGCCGCGTTGTTCGTGACGCGCTTGCGCAGAGACCGGCGCTCAGC
>CAWT_00969:::C.albicansWO1.fa
ACTGGGTTGTATTTCTAATTGTCTTTTTAGTTCGTTTTCTTTATTGTATAGTATTAATTTAAGAAGTTTTTTGTATAACGTTTTGAAAATATCATTTGAGTTGTAGTATGAAAAGGGGGTGAGGATTTTCCTACTTCTTAGTGGCAAAGTCAGTTGCCTAGTAAAATGCATACTAAGGTAAGTTTCGTTTCATTTTTATTTCCATTATACATTTATAATTGGTTGTAAAAATCGATCAGTACTATAACTTAATTCACAGTTGGACTTTAATAAAGTCTTATAACATTAGCAATTCTATTTACTTGTTCTTATATGGCTGCTCAATCTTTCATGTCTTCATCTTTGTCGTTTTGTTCCTTTTTACCTAATTCTCTAACACCATTGAAAAAGCTTTCAACACCTTCTCCTTTATAATCGTATTTCAAACTTTGTGACATCAAATACCCTGCTCCTGAGTTGCCTCGTAACAGCTCACTGAGTTTTTGTTCACACTGTTGGAA
>CAWT_01979:::C.albicansWO1.fa
AGAAATATCTTCTTTTCTTTATGTTTTTCGATTCATGATAACTGTATTTTTAGATTATGTATATTAGGCAATAAATTAGTTTTATTCGGTTTAACTTTTATTCAAATTGAAGATTGTAGGTTAGATGATTTGGCAAGGCAAGCAAATTATTTTCGGTATCTTATTTCCACCAATTTTTTACTATTTTGATTTTATTGGTCAGATAAAATGGTCATTCATTGAAGTTCATTATCAAATATCAAATATAATACCAATCTACATTAAAAGTACCCCTGGCTTTTTTTGTACGATCAAACAAGAATTGAAACCTAAAATCAAGAAATATCAGTAACATTATCCATCCATCTTCCAAAGTTTATTCGATTGAAACAGTTTATAAAAATTAAATGTAAAGCTTATTACGCTAATAACTACAACCGCTTTCTAACCGAATAACATCCTTGTATGATAAGACACGGCCTACACCAATTTTTGCAGTCAAACTATTCCTTTGAAGTAGC
>orf19.1059:::C.albicansSC5314.fa
ACTGGGTTGTATTTCTAATTGTCTTTTTAGTTCGTTTTCTTTATTGTATAGTATTAATTTAAGAAGTTTTTTGTATAACGTTTTGAAAATATCATTTGAGTTGTAGTATGAAAAGGGGGTGAGGATTTTCCTACTTCTTAGTGGCAAAGTCAGTTGCCTAGTAAAATGCATACTAAGGTGGTAAGTTTCGTTTCATTTTTATTTCCATTATACATTTATAATTGGTTGTAAAAATCGATCAGTACTATAACTTAATTCACAGTTGGACTTTAATAAAGTCTTATAACATTAGCAATTCTATTTACTTGTTCTTATATGGTTGCTCAATCTTTCATGTCTTCATCTTTGTCGTTTTGTTCCTTTTTACCTAATTCTCTAACACCATTGAAAAAGCTTTCAACACCTTCTCCTTTATAATCGTATTTCAAACTTTGTGACATCAAATACCCTGCTCCTGAGTTGCCTCGTAACAGCTCACTGAGTTTTTGTTCACACTGTTG
>orf19.1854:::C.albicansSC5314.fa
AGAAATATCTTCTTTTCTTTATGTTTTTCGATTCATGATAACTGTATTTTTAGATTATGTATATTAGGCAATAAATTAGTTTTATTCGGTTTAACTTTTATTCAAATTGAAGATTGTAGGTTAGATGATTTGGCAAGGCAAGCAAATTATTTTCGGTATCTTATTTCCACCAATTTTTTACTATTTTGATTTTATTGGTCAGATAAAATGGTCATTCATTGAAGTTCATTATCAAATATCAAATATAATACCAATCTACATTAAAAGTACCCCTGGCTTTTTTTGTACGATCAAACAAGAATTGAAACCTAAAATCAAGAAATATCAGTAACATTATCCATCCATCTTCCAAAGTTTATTCGATTGAAACAGTTTATAAAAATTAAATGTAAAGCTTATTACGCTAATAACTACAACCGCTTTCTAACCGAATAACATCCTTGTATGATAAGACACGGCCTACACCAATTTTTGCAGTCAAACTATTCCTTTGAAGTAGC
>Cd36_04000:::C.dubliniensis.fa
AAACTTGGGGTTGTATTTCTTATTGTCTTTTTTAGTTCATTTTCTTTATTGTATAGTATTAATTTAAGAAGTTTTTTTATAACGTTTTTGAAAATGTTTATTTCAGTTGTAATTTGTGGAAGGGGGGGAGAACTAAGGTTCTAGTTTTTAGTGGCCAAGTCAGTTGGCTAGTATTGTATGCTAAAATATATGCTTCATTTCACTATATATTAATATATTTACATCCAGAATAATAATTAGTTGTAAAATCAATCAAAACTAACACTTAATTCACATTCGGATTTTGATGTAATTCTACAAAGTTGGCAAATCCTACACTTCTTTGTTGTTTAATCTTTCATTTCTTCATCTTTATCGTTCTCCTTTTTACCTAATTCTCTAACACCATTTAAAAAACTTTCAACACCTTCTCCTTTATAATCATATTTCAAACTTTGTGACATCAAATATCCTGCTCCTGAATTGCTTCTTAACAGTTCACTAAGTTTTTGTTCACATTG
>Cd36_32340:::C.dubliniensis.fa
AGAATATTTTCTTTCTACATTGATGTTTTTCGATTCATGATTACTGTATTTTTAGATATGTATATTAGGTAATAAATTAGTTTTATTCGGTTTTAACTTTGAATTGATTTGAATTGTAGTATGATATATTGTTGGTCTCATTTGATTGAAGCAAATTATTTTTTTGGTATCTTATTTCCGCCAAATTTTTACAAAATATCATCCGATTAAATGGTCTTTTATTTCAGTCTGTTTTAAAAACTGAATACCAAAAATAGTACCAATCTACACCAAAAGTACTCCTTGGCTTCTATGGTCAAGCAAGAATTGACACCTAAAATCTAGAGATGTCTGTGATGTTTCATATACATCGCCACATAGTTTGTTCAGTTAAAACAACTGTATAGTGTCAATCATGGAATATGGAAAACATCAGACCAATAAACAAAACTGTGCTTTCAACTTAACCAAATAACCCTCCTTTTATGGTTAGATAACAAGCAATAATAAAAAATTGCCAT
>CTRT_04733:::C.tropicalis.fa
ATCTAGTTTGGTTTCACTTCCCAACTTTTTAAATTTTTCGATTCATCTGTATTTTTAGTATAAAAGAACAATTTAGTGTATATTAGTAATGAAAAATATATTTAAGTTTTATTTCTGGTTTTTAATATTATCATTTAGTTCTTCCCATATTTTCTTTTCTAATTGGTCAACGTCAACCACTTCAAATGCCTTATAATTGTCGTCCGTGTGCTCTACCCATTTTCGAAAACAATAGTCGCTTGAGTCTTCGCGATCAACATACCACATATCCGGACATCTGCATCGGCAACCAACACCATTAATCTGAGGTTTATCAGGAAATTCTGTATCAACATAAACTCCTTCATATATCAATTGTTTCTCAGGTGCATTGCTAGGACAATGAACAAGTTCTGTATGTCTATAACCAATATCTCTAAAGTAGTGAATCTCGTTCATGTCAAGTAACATAGCTACTGCCAATGAATGTACCGGTGCATCACCCCATCTTTCTTTGTAAA
>CTRT_00675:::C.tropicalis.fa
ACATGACTACAAATTTTTGGGGTTTTTCATTATAATGATAATATTTTTAACATAAAAAAAATATTTGTTTATATCCTTTTAGTTCGTATCTTTTATTGTATAGTATTAATTTTAACACGTTTTTCTTTAAAATTTTAAAACTTATTTTAATATAACTGTAGTTACCTATATATATTATGTGGTTTTATTTGGTGGTTGCTTTTGGATCAGATATCACCACTTTATCACCAATTGTTTTTTTCTCTACTAATGTCACAGTAACATCATCTTTCAACATCCCATTATCTTGAGCAACTTTAACCATTTCTTGTACTTCTTTAGTTGAAAACTGACCATCTATAGGTATTTTATCTTCAGGTATTTCAATACCTTGAAAATCTAAATTTCTATTCTTAAGGTCTTCATACAGAGGTAATTCTGTTCCTGAATGAGGCAGGTTGTCAATTAAATTTTCGAGTTTTTCCCTTGCGGATTCAGTTACTTCAACGGAATCTTCCTGT
>CPAG_04945.1:::C.parapsilosis.fa
AATTTAAAAAAAAAAATAATAAAGAAAAAAAGAGAGAGAGAGAGAGAAGGGAGTAATAAATCTTTACTTTTTTGTTTTTTATTTCAGTTCGGCTTTATAGTTTGGGTATTGTTGTTTTAATTTGATATCTATTTATCGATTAAACTACAAATGTGTTTGTAGTGCTTAAGTGATGACGAAGAGATTTTAGGTGGGCTTTATCGTAATTTTCTCCTTTTACCTTTTTTTTTTTTTTTTTTTTAATTTGCAGTGGCGCAAGGTTTGGTGCGATTTTTGGTGATAATTTGGACAACTGGGTTCGGAAGAAGAAAAAAAATAAAATAAAATAAAATAAAATACAAATAGTTTTAACTGAGAGCAACTTAAAAACTCTAGGCGAATCGATAATAGAAGAACGGGAGCTCAAATAATATCACACGTAAAACTACTAATTCATACTTCTACTGGTATCATCGTTTTATTTCTTGATCTGAAGCTGGATATCTCCTCGTCTACTACTT
>CPAG_05580.1:::C.parapsilosis.fa
ACAAAGATAAAAACACACATTGTTACACTGTTGCTTTTTCCTTTTTTCATTTCGTATTATTGTATAGCATATATTGATACTATTAAATTTTGATGACCATTTACTTAGAGCAACGATAATTGTAAAAGAAAAGTATTGAATAAATTATGTGATAATTTACCACAAGATAGCTAACTCGTCTATAAAATTATCCACTAGTATTCCTCTATACAAGATCCTCTTCCATGCTACCACCAGCTATCAAATGATGCTTAATCTTTCTCGTTAACCGTTTCTTCCAAGATTCAAGATTAACCGGCTCTGGATCCTTATAATCATCTTGAGTGTACATTTGCCATTTCTTCATACACTCGGAATCTTCAATATCATTGTATCCCTTGGGGCATTTGCATCTACACCCAACACCATTGTACCTCGGCTTATCTGGTGATACAACCACAGCAGCTTCTTGTGGGTCCGCAAATGCCGCATAGTTTGCATTGGCAACATACTCCAATTGA
>LELT_01679:::L.elongisporus.fa
AGTTATTTGAAAGAACAAAGAATAAAGATCAAAATTAAAATTAAAATTAAAATTAAAAGAAGGGAGGGAATCCCAAAAAAAAAAACAAAGCAACAACGGCCTTTATTATTTGCTTTCAAAGTGAATAACCGAGATAGTTCAGTTCTAGTATTGTATAGTATTATTATTTAACAAATGATTTCAATTGTGAAAAAGAAAAGAAAAATAAAAAGAAGGACAGATTTTGCCTTCTATAACCTCTTTGATTTCTCTTTTTCTCGCTTTCTTTTTCTTTCAAATAACGTTCATTGATAACCTACCTCTCTATATTTACTCTTGATTGTTTCCTAATCTTAAGTCTCACTAGTCTGAGTCCATTTTTCCCATCACCTCTCGCATTATTGAACCAATTTTGTTGTAAAAAAAAAAAACACTAGAAGACGGTGAGAGTATCCTCTAGAGACAGTGTTTTTCCCTATTCCTTGTTTTTTGTTTTTTTTTTCGGTGGTTCTTTTCATTTG
>LELT_03448:::L.elongisporus.fa
ACTATTACACTTTTCCGATTCTCAAAGAAAAACAACAACAACAACAACAAATTATATTCAGTTCTTTTTATTTGTACATTAGATTTTCATGTTTAATATAACAACCTACAATTTTTTTGGTCTTGTTTCGATATCATGATATACATCCGACTTGCGTAGCAGCAATACAATGTAGATTTCTCTAACACATGTTTAGTTTTTGTCATTATTGTTAAGTAAAGTCACGTGCAAAGGAAAAACATGTTAAAGAGTACCAACGAATTTACATACAAATCAACTAGACACTGGATCAATCTTTGCAACCAAACAAACTTTGTCCTTGTATACTTTCTGAAAATGTATATTTTGCCACTTTATTCAAAACTACCCAAAAAAAAAGAAACAAAAAAGAAACAAACGAAAAAGAAACAAAAAAGAAACGAAAAAGAAACAAACAATTCCTTTACTAGCTTGTACTTTCCATGTCCACTCAAACAACCAGATCTCCCAATTTTCCACCC
>CLUT_01406:::C.lusitaniae.fa
GCTGGTGCTTAGGGATTGTATATTAATAATTTATGTCTGATGAGATCAAGTGTAGTTGGCTGCGGGTATAATCGGCGCTAAATGGGCGTTTGGATATTGCAGTTAGTCAATGTTCAGTAGAGGTATCGAGGGCTGTTTCCGGCTTGCTCTCGATGATGCAAATATTTTAGAGCCGGCTCTTTCCCGGTTAGGGATGACCAATTATGACCAGGTTGGGGGTGGCGTCTCGTGTATTGCCTTGCTCAATTTCGTTTTAATCTCTAGAACTCTAGTTCAATGTCATATCTACTTCCAGTTCGTCCAACGGAACACCTGGTCCTCCAAGCACCTGATGCAACTGCTCCAGTGTCATGCCCTTGATTACAACATGAATATGGCTAATCTCCTTAACACTCTGGAGTGCATCCCAGTTCCGAAACCAAACTAAATCTTCCCGGGAGATGCCTAAGCCATCGACAAATGTCTTGACCACGTACTTTTCGATATGAGCTCTCATCCGT
>CLUT_04785:::C.lusitaniae.fa
TTGCCATTATGTATTACTAGTTCCATTCTGCGGTGTATATTAGAATTTATATTGATTCGAATTGAGTGTAGCTTGATGGAATTGTGGAGTTAAAATGACGGACTGGTTTCTGTTTCTTCGAACGTTGATTTATGCCCTTCCATATTTCGTATGCGTCAGGTTGCTGACGAACAACTAACGTATCCCTTAATTGGCCCAGTACGGAACTGAGTCTTCTCAATGAAAGCTTTTGATTGTGTGTCCATGGAAGCCTTAGTAGTAATGATCGAGCTACTCCAATAACTGTATTGCCCATGTCAGGTTTAAAAAGTACCATCGTGGCTTCCCCTCTAATGACGTGGGTGCTATCTTCTATTAATATCATCGACGGAAGAAGCTAAATGAATATTCCTTTTTTCATACTGGCCTCAGAATGAATACACCAAATATGCTCCTTTCCAATGCTGGAACAAAAAGCGTCACTCTTGAAACTTCGTTGAATTGGACAGTTCCAGAAATGG
>PGUT_04809:::C.guilliermondii.fa
TATTGTACTACTAGTGTATATTAGAATATATTTGGAGAGAAGAAAGTGTAAATCGAGCTCGAGCTGTGTCAACAGCTCGATGATCGATGGCAGTCTATTATTTGATTTATATTACTATTGATCGCTAGTCTATTCTGTGGATCATACTACAGTGGATTGATCGCTATAGTTAATATTATTACAGGCGATATTGCGACTTATACATTTGATGAGCATGCTTTCTTTAGCAACTTCCTTCGCGTTGCTCAGGAAGTTGAACCCGTGGCCGCTCGCAACAATTCCAAATCATCATTAAGCTCCTCCGGCTTGAGTCCCTGCGGCCCCACAAACTGCTTATGTGCAGCGCGCGAACTCACTTTGGCCGGTTCCGGGTGGTCCAACATTACCAACGAGGCACCGCCATCGTCATTGTTCATGATAAGTTTATTGAGTGTGTCGTAGTCCTTGTCGCTCAAATTGCTATCGTTCCCACTGCTGGCGGCTACAGCATTAGTTTTTCC
>DEHA0D13992g.1:::D.hansenii.fa
AGTGCTTGACTGCTACAATGTATTTCTAGTTCTGTTCAGTGTATATTAGAATCAATATTATGTTATCTATAAAATTTTAAATGTAGACTAGCTGAGCAACTTTTCGGCAATGTTGTTTTGGCCTAGGATTCCGCCGGTTGCAAGGAATTTGTTTAAACGGTTTTTGATTTCTTCTTCCCAAAAATCAACGTCGACAGGTTCGGGAGGTATGTATCTGTTACTGGTGATATCGGCCCACGAACGGACACACGACGACAGCGAATCTTCAATTTCCTTTGTCTTGGGACACCTACATCTACACCCGATTCCATTAGAACGGGGGCTGTCTGGCGAAAGCCATGCCGAGTCCTTACTCAAATCCTTCTGGTAGTACCTTTCGCTTGGTTCATATTTTAGTTGGTATCTTCTCGAGTTCCCAGGGCAATGGCTCAACCCTGAGTGCCTGTAGCCAACGTCTCTGAAGTAATGTATATCCTTGAGGTCAAGTAACATTCCTATAG
>DEHA0A10890g.1:::D.hansenii.fa
TTTTATACGATCAATATATGGGTTTATGTTATGAAAGGCATTGTAGGATGTAGAGTAGACTGGAGGTCTAAAATAGACTGGGGACGATATGAATAGGTTGATTAGGGGCCTGAAAATTGGAATGGTTTCTATGTGTTCTATATGGGTATTATATAGGTACTATTTGCTCTATTTGGGTATAATTTCGGCATGATATCTCTGTATGTATTCTATCTATGTAGTCTAGGACCATCCTTCTTCTTCTGACTATCTATGGTGGCGATTCATTTCATATCGCTCGGGTCAACACCTCACCTGGCTGGTACAACACCAGTTCCACCTGCGTTTCTGTCATCCCCTTCACAAGCACATGGAGATGCGAGATTGTCTTCACCGACTGCAACGCCTCCCAATTCTTAAACCACACGATGTTCTTGCGGTCGATGCCCATCCCATCCACAAACGTCTTGCAGACGTATTTTTCGATGATTTCTCTCGTGGCAGGCGAAATGTCCCCGATG
>61679:::P.stipitis.fa
ACATGCTTTTGTTGAACATTGCAGTTTTTCTTCCTTTGTGTATTCTAGCTATTCCAAGACTATTACAGTGTATATTAGTAAACATCATGAGTTAATGTGACATCGTAGACTGTAGACGAGTTTCTACCTGAATGAAGCTACCACGACCTGATTCTATTTGTCTTCTACTACTTTCTATAATTCTATTACACTTCTTTCAACATCGCATCTGCCAAGTTGCTGTAGCCCAATTTGCCCCCATTGAGCAAATACTCATCCATCCTCACTTCCATCTCATGGCCCCAATAATCTAGATCGACCGGCCTGAATGCTCTGTAGTCGTTGGCTGTGACTTCCACCCAGTCCCGGATACAAGAAGCTCCTGAGTTCTCTATCTCTTTCTGCTCCGGAGGACATCTACATCTACATCCTACTCCATACTTTGTTGGTTTGTCAGGCTCTAACCACTTCAGATCCTCTTCCAAATCTGTTTTATAGTACTTTTCACTCGGGACATACCT
>90470:::P.stipitis.fa
ACGAGCCATCGCCGTGTGTCTTAATGGGGTCCGTAATGAATTTACTTCGTATTTGCTTTGTATATTATTCTTAATACTATATCGTTTTGGAATGCTTGTTTGTAGTGTAGGTTTCATGTGGCGACTGGCTAGACCATTTCGGGTCTGCTGGGCCTCCAGTGCGAGTCACAAATTCTGGTGATAATGTGAAAATGGGCCCATCACGTGCGCGGAGAATCATACGGAAATGGTGGCAGTTGGCAGAAACTGGTAGCGAATCAGACGTAGAGGTGTTCATGCTGCGGTGGACGTTACGAGGATCAACTCGTGTAGAGATAAGTTGCTACATTCCCAGTCAATAGTACGGAATTGTACCTTTTGATTCCGCTTTCTCTGGGAGTGCCAGCTTGAACTTCTAAACTACGCCGTGATTGCATTACTCATTACTCTGTTGTGTTTCTTCTATTATACATCTATTATATCTAATATTACAGCTACGGTCATATCTAGCTCTATCGTAT
>Ylip_CLIB122:YALI0C11385g.t1:::Y.lipolytica.fa
GCCGCTGTCTAACAACTTTTTTATTGTTTATTAGGGAGGATTGTAATATTAAATGTTTGAAAAAAAATTTGAGTCTGTAGTGACAATTATGACGGGAATAATAGCTTTTTTTTGAGTACCTGCCCTCGGTAAGTAGATACTTACACATTTAGTTGATCTTACTTCAAGGTTCCCACAAGATATCAATAATTTGGGGCTGATAAATATTGTTGATATTGCTAGGCGCACGTTACTTACACATAGATATACCCCAGTCGACCAGTCGGCAAGGCGTCTTTCTGTCGATGATACAAATCCTTCTAGCATGTTCTGTTGTATTATATGTACTTGTTGTAGAGCTATACTTACTGTCCATCCCATATTGAAGTCTGACTAATCAATCACCGAGATACCAACTCCAAGTTCAACAGCAAAGAGGAACCCGTGACCACTGTCAGTGTGAAAAATTTTCTTCTCCCATCGCCACTCCTTCTTCCACCAAGTTCTGATGACCCCCACGG
>Ylip_CLIB122:YALI0F25883g.t1:::Y.lipolytica.fa
TTATTTATATTATATATGATATTGGAATGGATTTATTATACTGAGCGTGTGTGGTAGATGTGGGTCATTCGCTGTAGTGTTTGCCACCGACCGAGCCGAGAGCGGTGAACTGTGTCTGGAGTACTCCTACTGACTCTCGGCCTATGGGTGGTGATTATGGCACGTGTCCAATATAAGGTTGCGTAATGGAATGTTGCATGTTATGCGTAGAAGGTCTGTTCAACCAGGACCACGTGGCACCAAATATTGCGTGGTATGTCGTGTTTATGAAGGCGTATATTTGTTCTCTGGGCGTACTTATGTCTACTGTCGAGTTTTCGTGCAGTTTTTCGAACATTATGTTCCTCCGTGGTTATCCCATAACATAGGCGACCTATTTACATACTACAAACAGCATCACATCTGGCATAAGATAGTATGTACTTGTAAGGAGCCAGGGGATATGTATCGGTACCCACCAATTAGTCAGCAGTGATCAACGGTGGTCACGTGGACTGGTC
>AOL_s00117g1:::A.oligospora.fa
GCATCTCCAACCATATACTGCTTGGACCTGCTCTCCTTCGCAATTGTTCTTACTTTCCTCCGGGTTTCCTTTATTATTCTCTATTAGAAAGCACAAGGACCTGTTAATCTTTGCAAGTCTTTTGCTCAACCGGGATGTAATGTCATGACCAAATAACAATTGACGAAATCTTACACTATACCCCTCATCCCTTCATCCATTATTACTACTACAAAGACTCGGTCGGGACTTGTTTTGCAATTGCGCGGGAGGTGTTGCACTTTTTTTCCATCTTCGTCTTGTGTATTGCTACAGCTTTTTTCCTTTTGCCTCTTATTGTTATTATAGGGCTGGTGGGCGTTCTTCACATCAAGGGACTTTGGTTATGATCACACGAATAAAGCACTGCTTGCCAGATAATCACTCCGAAGGCTATATATATTCTTCTCGTAAATCACGTAGATGTCTATTTGTAAATATTCTATAATAACCCTTCCAGGTACACGCTTGCTAGTCTAACC
>AOL_s00043g615:::A.oligospora.fa
GCATCTCCAACCATATACTGCTTGGACCTGCTCTCCTTCGCAATTGTTCTTACTTTCCTCCGGGTTTCCTTTATTATTCTCTATTAGAAAGCACAAGGACCTGTTAATCTTTGCAAGTCTTTTGCTCAACCGGGATGTAATGTCATGACCAAATAACAATTGACGAAATCTTACACTATACCCCTCATCCCTTCATCCATTATTACTACTACAAAGACTCGGTCGGGACTTGTTTTGCAATTGCGCGGGAGGTGTTGCACTTTTTTTCCATCTTCGTCTTGTGTATTGCTACAGCTTTTTTCCTTTTGCCTCTTATTGTTATTATAGGGCTGGTGGGCGTTCTTCACATCAAGGGACTTTGGTTATGATCACACGAATAAAGCACTGCTTGCCAGATAATCACTCCGAAGGCTATATATATTCTTCTCGTAAATCACGTAGATGTCTATTTGTAAATATTCTATAATAACCCTTCCAGGTACACGCTTGCTAGTCTAACC
>GSTUMT00006686001:::T.melanosporum.fa
ACATCCTTCAATTTCTTGTTTTTTTCGGTGTTTTTTCCAAAAAAAGGGATGATGGGAGGGAACTTTCAATGCGGGTGATGTTCGAGCTTTTTCCTTTTGTTGAAGAAATCTTTTCCCTTGTTTCTTTTACAGTCGAGGAGGGGGAGGCTTCGTGTTTCGATTTGTAATAGCTAGTCCATGCGCTACGGTGATTGTTTTATGCTTGTCTGGATTCTGAATAATTGGGTTCTACATACAATCTTTTTTTCTTTCGCGCGCAGTGCTGTTCTAAAAGTTCATGTCTGCTCTCAAGACGAAAATGCAAAAGAAGCATAAAAACCGCAAATGTGGGACTCTCCAAAGACCCCGAAAGAAAAGGGGAGCGAGCACCATTACCATATCCCTACCCTACCCAATGAGCCACGCAGGCGCAAGCGCACACAGTATTTATCCTAAGGCGGCGCCGTTTCCGGAACCCTGCAGTGTCGGGGACTGGCCAATGATGCGTAGATAAATGTATC
>GSTUMT00000409001:::T.melanosporum.fa
AGGTTGTCTCTCCAAGGTGGAGATACTCCTGTAGTTGTGGCTTTTCTGAATTTTTCTATCTTAAACCAATGGTGTTTGTCGTTTTCTTTTTAAAGGGGTTCTTTCTATATTTTTTAGGGCGGGCTTTCAAACGGTTCCTTTTTGTGTCTTGTTCGTTACCAATTCAGTTTTCTCCTCCCTCTCCGGTCTCGAGGAGGAGGAGTGGCTCTGAGGTTGTACTATATGGTAGTCCTAGTGCTATGATGAAACGAGTGGTTGAGGTTGAATAATCGGGGAATTGAAATATCCCATTCCTCAGTCAAATTCTTATTAGTATTATCGTTTTACCATTGTGAAGTGAGAGGAGAGACGTGTTGTTTTGATGTTGAAACTTGTGCTAAACGCGTCCTTACTGTTTATGGCAATCGTCTCGTCATGATGTTACAGACTTCAATATGCCTAGCACCATGGCATCGGTTGGCTATGGCCCGGGTCTGGCAGCGCGATACTTCCCTCGTTCC
>TESG_02677T0:::T.tonsurans.fa
ACGCTTTTACGACTGGGTTTCTTTCTTCGGGGTTCATCGGTTAAGGGGTTCTGCTTTCTGTTCGCGTCTGTTTCTGTTCTGTTCTGTTCTGTTCTTAATGGAGTCTGTATCATATCATACTCATGACTGCTGGCATTGCCAATGAATACTTCATCACTTCATCACTTCATCGACTTCGACTTCGCTTACATGAGATTAACTGAATTGCTTTTCCCGCTCGACTGGCTGGTCATCCCTCCATCCACGGCCACGGTGTAACGCAGCATCCACACTCAAACTGCAACTTTCCTCTCTTTTTCCCCTTGCATTTTTCTCTTCTCTGCGTTCCTTTCTATTGCCGCTGTTCCTCTTCATCTACTTCCTTCGTCCATCACCGGTGATGTCCCTCGTTTGATTGAGTCCCTCGCTCTTCTCGTCCACGCTCGTTTCACGCTGTTTCAGGAGCCGTTTCAACCTCGCTCTTGCGCACCTGGTGGAGTGCCGGGTGGCTCGCCTCTTCT
>TEQG_07708T0:::T.equinum.fa
ACGTCAATCAGACTATCAGACATTCAGAGACGGGATGGAGTTTTTTTTTTTTGCCTTTTCATTTTACACTACTCTTTTAATTCGGAGGTGGGACGGACAGGTGGACTGGGTGGGCTGGACGGATTGCTGCATGGTTCCTTTGCGCTCTACTTAGCTACTTACGTGACAATGGAGTCTGGTTATCTTGCCTTTTAAACACTTCCTTATCCTTGCTGTCTCTTTCTGCTATCGGCGCTGTAGCCGAGGCACCGACGCTTACTCAGCTTCGGACAAAAGATGGCCCGTCCACGCTGACTCATCTTACCCCGGAACATCACTAGTCCCCTTCTGGAAGATGCCAAGACCAACTTAAAACACGTCAAAAAAGAAAAAAAAAAGGAAAAAGCAACTTCATCTCGTTCTTATCACGACGACCAACACAAACGGACCAAGTTGACCGGGTTGACCAAGAGGACTAAGAAGAACGAGAAAGCTGGAGTTGGGGTTGCTGGACGCACGAC
>TEQG_08133T0:::T.equinum.fa
ACGTCAATCAGACTATCAGACATTCAGAGACGGGATGGAGTTTTTTTTTTTTGCCTTTTCATTTTACACTACTCTTTTAATTCGGAGGTGGGACGGACAGGTGGACTGGGTGGGCTGGACGGATTGCTGCATGGTTCCTTTGCGCTCTACTTAGCTACTTACGTGACAATGGAGTCTGGTTATCTTGCCTTTTAAACACTTCCTTATCCTTGCTGTCTCTTTCTGCTATCGGCGCTGTAGCCGAGGCACCGACGCTTACTCAGCTTCGGACAAAAGATGGCCCGTCCACGCTGACTCATCTTACCCCGGAACATCACTAGTCCCCTTCTGGAAGATGCCAAGACCAACTTAAAACACGTCAAAAAAGAAAAAAAAAAGGAAAAAGCAACTTCATCTCGTTCTTATCACGACGACCAACACAAACGGACCAAGTTGACCGGGTTGACCAAGAGGACTAAGAAGAACGAGAAAGCTGGAGTTGGGGTTGCTGGACGCACGAC
>TERG_03124T0:::T.rubrum.fa
ACGCTTTTATGACTGGGTTTCTTTCTTCGGGGTTCATCGGTTAAGGGGTTCTGCTTTCTGTTCGCGTCTGTTCTGTTCTTAATGGAGTCTGTATCATATCATACTCATGACTGCTGGCATTGCCAATGAATACTTCATCAACTTCATCACCACCACCGCTTCTTCGGCTGCGTCCTCGCTTACCTGAGATTAAGTGAATTGCTTTTTCCGCTCGACTGGCTGGTCATCCCTCCATCCACGGCCACGGTGTAACGCAGGCATCCACACTCAACCTGCAACTTTCCTCTCTTCAATCTTTTCTCTGCATTCTTCTCTTTTGCCGCTGTTTTCTTGCCTGTTCTCATCTACCTCCTCTTCGTCCATCACCGGTGATGTCCCTCGTTTGATTGAGTCCCTCGCTCTTCTCGTCCACGCTCGTTTCACGCTGTTTCAGGAGCCGTTTCAACCTCGCCTTTGCGCACCTGGTGGAGTGCCGGGTGGCTCGCCTTTTTCTCTCTCGT
>TERG_03679T0:::T.rubrum.fa
ACGCTTTTATGACTGGGTTTCTTTCTTCGGGGTTCATCGGTTAAGGGGTTCTGCTTTCTGTTCGCGTCTGTTCTGTTCTTAATGGAGTCTGTATCATATCATACTCATGACTGCTGGCATTGCCAATGAATACTTCATCAACTTCATCACCACCACCGCTTCTTCGGCTGCGTCCTCGCTTACCTGAGATTAAGTGAATTGCTTTTTCCGCTCGACTGGCTGGTCATCCCTCCATCCACGGCCACGGTGTAACGCAGGCATCCACACTCAACCTGCAACTTTCCTCTCTTCAATCTTTTCTCTGCATTCTTCTCTTTTGCCGCTGTTTTCTTGCCTGTTCTCATCTACCTCCTCTTCGTCCATCACCGGTGATGTCCCTCGTTTGATTGAGTCCCTCGCTCTTCTCGTCCACGCTCGTTTCACGCTGTTTCAGGAGCCGTTTCAACCTCGCCTTTGCGCACCTGGTGGAGTGCCGGGTGGCTCGCCTTTTTCTCTCTCGT
>ARB_00575:::A.benhamiae.fa
AGTGTCAATCCAGACGATCAGACTATCAGACATTCAGAGACGGATGGAGTTATTTTATCACTTTGCCTTTTTTCATTACACTACTCTTTAATTCGGAAGTGGGACGGACGGGTGGACTGGGTGGGCTGGACGGGTTGCTGCATGGTTCCTTTGCGCTCTAGCTACGATACTTACACAATGGAGTCTGGTTATCTTGCCCTTTAAACTGTCATCCTTGCTGTCTCTTTTCTCTTATCGTACTTACAGTTATAACCAAAAAGTATCGGTACATTCCAAAAAAGGTAAAATTACAGCACCTTTAAAACGCGAATATCTCAGCCAAATACTCTATCTTATAGCTCCTATAAAATATATATAATAAATAGTTAATATTTAGTATACTAGCCCTTAGCTTTTTAGACTATAACTAATCGCCGTAGTATAGATTAAATAAGTCTATTAATAGTGCCCTAATTAATCGATTTCTAAGTATCCTAGATAGCTCCTCGAAATAATATCTA
>TRV_02149:::T.verrucosum.fa
AGTGTCAATCAGACGATCAGACTATCAGACATTCAGAGACGGATGGAGTTTTTTTTATCACTTTGCCTTTTTTTTCATTACACTACTCTTTAATTCGGAAGTGGGACGGACGGGTGGACTGGGTGGGCTGGACGGGTTGCTGCATGGTTCCTTTGAGCTCTAGCTACGTTACTTACACAATGGAGTCTGGTTATCTTGCCCTTTAAAACTGTTATCCTTGCTGTCTCTCTCTTTTCTCTTATCGTACTTATGTAAGAAGTAAGAAGTAGCCGAGGCACGCTTACCTCATCATCGGTCAAAAGATGGTCCGTCCATGCTGACTCATCTTACCCCGGGGCACTAGTCTCCTTCTGGAAGACGCCAAGTCCAACCTAAAACACGCCAAAGAAAAAAAAGGAAAAAGCAACTTCATCTCGTTCTTATCACGACGACCAACATTGACCAGGAGGACCAAGAGGACCAAGAGGAAGACGACTGGGTCGACCAAGAGACGAGAAAGC
>MGYG_02435T0:::M.gypseum.fa
ATGGTCAATCATGATTGATAGTCGGATGGAACGGGTTGTATCTTTGCTTTACTCTTTAAACTTTTTTCTTCTTTTTATTCGGTTGAGTGGGACGGATGGGCGGGCTGGACGTGGACGGGTTGCTGCATGGGTTCCTTCGCGAGCTGTTTAGCTACGTTACTTACGGCAATGGAGTCTGGTTTCTCTTGTCTTGTCACTTCTCTTGCTATTTCTTTCTCTTATCTTGATTATCGTCACGTAATTTCAGCCGAGGCATGATGACTAAGTTAACGGGAAAAAGAAGGTCCGTCACTGCTTACATCATCTTACCCCGGAGCACTAGTCCTCTTGTGGAAGACGCCAAGACCAACTTAAAACACGCCAAAAGCAGAAAAAAGCAACTTCAGCTTCACGTTTGAAGACGACGAAGACGAAAGACCAAGACAACGACGAGAAAGCCGGTGTCCAGGGCAGGGAACAGGGAGTCAAGCAGCCCAAGGAACCCGGCCAATAACGCTGAT
>MGYG_08069T0:::M.gypseum.fa
ACACGCTTTCTTCACGACGCTTTCTTTTTCTTTCTTCATGGGGTTATCGGATAGGGGTTTCTGCTTTGACTGTTTCTGTTCTTTTCTTAATGGAGTCTGTATCATACCATACTCATGACTACTCTGGCACTGCCAATGAATACCATTACCATTACCACACTTCATCTGCTCTGCTTCTACTCTATCTATTTATACACTTCTACGTCTTCATCTCGCTTGATCGACAGATTACAAAGAGGCTTCGGACTTTGCTTTTTCGCCTGCTGCTACTGGCTGGGAGTTGTCACTCTCGCTGCCCACGACGGCCACGGTGTAACGCCATCCACAGTCCGCTTTGCAACTTTTCCCTCCCATCCCCTTCTTCTCGTCTCTTCTCCTTGCATTCGTTCTTCTTCCGTACATTCTTCTTCTTCTTCTCTTCTCCCATCACTGGTGATGTCTTTCATTTATTCTTCTTGAGTCCCTCGCTCTTCTCTTCGACGCTCGTTTCACGCTGTTTC
>MCYG_04171T0:::M.canis.fa
ATGCATTTATGACGGGCTGGGTTTCTTCATATTACGGGGTTAAATCGGTTCTGGGGTTTCTGCTTGTTTCTTCTTCTCTTGCTTTTAATGGAGTCTGTATTATACTCGCCTAGGCGGTTATGACTGCCGGCTGCTGCGCTGGCCAATATGAAATATACCATTTTTCATTACTTCAGATACTTCAAATCTTTTCCTCTTCAGGTAGAGAAAACATTGCTTTTTCCTGGATACTGACTGGTCACGCCCTCAGACACGGTGTAACGTCTTTCTTTTTTATCCTGTCTTCTTTTTTTGTCTTCTTTCATCCTGTCTTTGTCGTCTTCATCGACCAAGCGAGTCGATGTCTTGTCTCTCGTTTATTCACTCGCTCGACCACGCTCGTTTCACGCTGTTTCAGGGCCCGTTTCACGCTCTGCTCTGCTCTGCTCCTCTTCTCTCGCTCGAGGAGGTGGATGTGGACCTGGGAATTTAATCTAATTCCCTGCTCGCCTCAAAAAAGC
>MCYG_04838T0:::M.canis.fa
ACGCATTCCCTTATTTTCTTTGCTTTCTCTTGTCACTTTCCTTTTTAACGGGTGGATTTTCTTCGAGTGGGACGGACGGGATACTTGGGGTTGCAGCATGTTTAATGAGCTTTAGGCAATGGAGTCTGGTTTCTCTTTATCTCTTTTATAGTACATACACCTATCCATGAGTAAAGCCGAGGCTGCATTACTAAGCAACGGGGAAAAGAAGGCCCGTCTGAACTTACATAATCTTGTTACTCGAGCTAGTCCTGATAAGGAACCTGCCAAGACCAACTTAAAACACGCCAAAAGCAAAAAAAAAAAAAAAGCAAAGAAAAAGAACATCACGACATGTTTTGGCCAGGAGAAGGAGAAGAAGCATGACAAGGTCAAGGGGATCAGTTACCCGGCCAATAATGCAGACCAAAGAGTAATATCTCCGCCTCTTAAGGCATGACAAGCGTCGCCCTATGCGCCAGGCGCCGTTACTCACTTTCATATAGCATACATAGTAAAAG
>CIMG_05379T0:::C.immitis.fa
GCGAACTATCATGCCCGACTTTCTTCCTTCAATAACACATGCGCAATGCTTTTGGTGCATCCACCTCAAGCGTTCTTGTATGCTGTTGGATACCTTCATTGGAGGGAATAATGATCCACCCTTTTTTTTTCCCCTTTAATTCTTTTACATATTGTCTACTTTGTTTCCAGCGGTTCACTGGTTTGAGGTGGGGATCTACAGTGCTTTTATCATTTTGGCTCACAGGTTGATGGCTTTTAATTTTGGGGGACATATGGACATGATTGTCTATTCACGGTGCACGGAGTCTTGGTGTTGGCCATGTTGTTTAGCTTAAACAGCTATGATACAATATGTATTTACAAGCCAACTGAGATCATGTCTATTCACATGATATTCTGCGAGGTCCCCTTTCCTTTTTTTCTTTTTTTCTATTGAAGTAGACTCAGACCTTCACTAGTATTACGCCGTGGCCACAGTGAGAGTTCACAAGTGAGCAGCGGTGCTTCCCTTGTCTCAGC
>CIMG_03387T0:::C.immitis.fa
ACGCTTCCTTTTCTTACGACAATGACTGGGGCTTTTGTGGTGTTCTTCGCTTTTCTTTAACGGGCATATTACTGGGTTTCTACTTTATTCTTTGGGAGGTCGGAAGGTCGAGGAGTCATGTGTATCATAATGTGTCTTCCGTTCATGTAACTGGTGAATTCTCACCTGGAGTCTACAGCTCCGCTGACAAATGATTCTGTCAAAGCACAGGTTTTTTTTAAAAAAAAAAAAAGAATATGATATGCTTTGAAATTCAACTCATCTCTGGTATTATAAACTTTACGCAGAGTATACCTTCTCGACATTCCAAGTAGCGCTGTCGCGTTAATGAATGTGCTTCGCGTGGCCGAATCAATGGCTGTGTTATCGGCAACTCCAACTCAGCTGCTGACTAAGGTCTGACGTGACACCAAAACCGTGGTCATCCAAGCTGACGAGGGCAAACCCACATGCACCACCCAACAGCACCCCCTTTTATATCTGTCAAAAATAGGTCTTAC
>CPAT_07146:::C.posadasii.fa
GCGAACTATCACGCCGCTTTATCCCGACTTTCCTTCAATAACACATGCGCAATGCTTTTGGTGCATCCACCTCAAGCGTTCTTGTATGCTGTTGGATACCTTCATTGGAGGGAATAATGATTTACCCTTTTTTTTTCCCCCTTTAATTCTTTTACATATTGTCTACTTTGTTTCCAGCGGTTCACTGGTTTGAGGTGGGAACTACAGTGCCTTTATCATTTTGGCTCACAGGTTGATGACTTTTAATTTTGGGGGACATATGGACATGATTGTCTATTCACGGTGCACGGAGTCTTGGTGTTGGCCATGTTGTTTAGCTTAAGCAGGTATGATACAATATGTATTTACAAGCCAACTGAGATCATGTCTATTCACATGATATTCTGCGAGGTCCCCTTTCCTTTTTTTTTCTATTGAAGTAGACTCAGACCTTCACTAGTATTACACGGTGACCACAGTGAGAGTTCACAGATGAGCAGCGGTGCTTCCCTTGTCTCAGC
>CPAT_09072:::C.posadasii.fa
GCGAACTATCACGCCGCTTTATCCCGACTTTCCTTCAATAACACATGCGCAATGCTTTTGGTGCATCCACCTCAAGCGTTCTTGTATGCTGTTGGATACCTTCATTGGAGGGAATAATGATTTACCCTTTTTTTTTCCCCCTTTAATTCTTTTACATATTGTCTACTTTGTTTCCAGCGGTTCACTGGTTTGAGGTGGGAACTACAGTGCCTTTATCATTTTGGCTCACAGGTTGATGACTTTTAATTTTGGGGGACATATGGACATGATTGTCTATTCACGGTGCACGGAGTCTTGGTGTTGGCCATGTTGTTTAGCTTAAGCAGGTATGATACAATATGTATTTACAAGCCAACTGAGATCATGTCTATTCACATGATATTCTGCGAGGTCCCCTTTCCTTTTTTTTTCTATTGAAGTAGACTCAGACCTTCACTAGTATTACACGGTGACCACAGTGAGAGTTCACAGATGAGCAGCGGTGCTTCCCTTGTCTCAGC
>URET_06332:::U.reesii.fa
ACTATTCCATCGGCTTTCCAAACCTATCTTTTCTTTGTTCGCAATATTTATGCCACGCTGCTCGTGCATGCGGTATCCAGTATAACGGGCGTGCCTTGACGGCGAACGATAGCCTAATTGGGAAGAGATGTTTATTCTCATATGAATTTTTTTTTTTTTTCTGCAATCTGCTGGCTTATTTCGAGATGGTGGAATCCTGGTATTTTGGATGGGTTTTGCTTTTGAGGGGCTAATGGGCAGCTTTGGATTGATGGATATATATCCGTCGTCGGGTATGGCAGTTTAATGGAGTATAGGCGTTCAGACCGCATTATATTTATGCGCGGTTACTATACGGCATGCCTTGTAGAATAGCTATGGATCCAATTTGACCCATTCACCCGTCAGTCTACTATATTATTACAGTGATTCGAGCCTCCTCTTTCCCGTCGTGTGGTTCTAAATAGCCACTGCGCGCTTTTCGTAGCTCTACCTACCTAGGTAACCATGCACGTGACGTC
>URET_07213:::U.reesii.fa
ATTCTTCCTTTACTTACGACAATGACTGGGATTTTGCGGTGTTCTTTTTTTTTTTTTTTAATTTTCTCTAACGGGCATCTTACTGGGTTTCTATTTTATTCCTTGGGAGGTCGGAAGGTCGAGGAGTCATGTGTATCATAATGCGTCTTCCGTTCATGTAACTGGCGATTATCATTGGGAGTATATCTCCGTTGTCAAATGATTCTGCCAAAGCAAAGTCTACAAGAATATATGATCTGCTTTGGGACGTTCTAAGCCAAGTGCCTATGCCGCTCTTTGAATCTATCAATTTTCCACGACAATAGCCCACCCTCCGTATGTTAAAAGAACCCTGCCCACCAAGCTCCGGTTGCTGACTAAGACTTGTCCTCGCTTTCGAGTATATTATTAGTGGATGTCAAATCTCAACTTCAACGATGAAGTTCCATCTAAGAAAGTGAAGATTCTTAGCCGCTTTCCAACTCCCTGGGACTCCGCGGCTGCACGTCTACATGCACGAA
>HCAG_03885T0:::H.capsulatum.fa
AAGGAGAAAGGGAAAAAAAAAAATAAAATAAAAAAAAAAAAAAAAGGAAAAAAATAAAGAGTCTTTTGGTGTTTTTTATGTTTGTTTTGCTTTGTTTTTGATTAATCTGGGCGTCTTTCACGGGTTGATTGATGGAGGCGGGGCAGGAATTCTTCTTGTTATATATGCTTACCATCATCGTGGGACCAACGGACAACGGGGGGTGGACTCTGAACTGGACTGGGCTGGACTGGGCTGGTTCATGGGTGCGAACTCGACTTTTTCACTTTGAAGTTTTGACGCTTTTCAATTTTCTTTTATTTATGTTTGTGTTTCCGACGACTTGCAAGTTGCGCGTTTCCCTAGATGGGTGTGGGAGGGAATTTTGGGATTCATTGGGATTATCGGTTACGGGGGAAATGTGAACAATTTTAATTATTTTTTATTTTATTATTGTCTTATTTACTTTTGTCTGTCTGTCTTTGAGAACGGGCGGTGGAATTGAATTGAGTGGAATTGAA
>BDBG_03003T0:::B.dermatitidis.fa
ACTTGCACAAAATATTCATATACCTCTTTTAACGATCCGGTTTTCCCTTCTACGATATTGGCTTCGTGGTGTTACATTTCTTTGTTGCGGCTATTCATGGGTTTATTCGCTGGGTTTCGTTTGTCTTAATTATTTTTTCATGTCTTTTTTCCCCTGGGTGGGCTGGTGGCCGTGGAGTCTTGCTTGTATCATACAAACCAAAGTGTTTTGTTCACATTTTATATTCGCTGTTTTCAGCCATCCATTAACGCTATCCTGGTGGCAATTCTTGAGATCAAGAATTTATCGAATGAAATTGCAGTCTGATCTGCCTTTCTTGTTTTAATCCTCTCAACTTCCATAGCAAATTCGATATCTAGTCTTATGGTTTATGTAAGCATCGGACGCGTATTGTTATGATGCCTATGCTCGACCTGTACCCGTATACCCGTGTATGATCCATTGGTTTCCGCCGTTTCCGTTTACTGGTTATGGGATCTTGTTGCAGTTCCATTTGTCCG
>BDBG_05658T0:::B.dermatitidis.fa
ATGTTGGGGGGTTTCTTTTTTCTTTTTTCTGTCTTTTTTATGCTCGTGGATCGAAATCCTGGGCTGTGTGTGAAGGCCTTTGCATGCTGGTTTATTGTTTTGGGCTGGTTTTGGTTTTGGTTTTGGTTTTTGCTTGGGTGTTCTCTGATTTGATTTGATTTGATGGGTTGATTGGGAAGAGAAAGGGTTCTGGTACCCTTGTCGGTCAATTTGGCTCCCATCAATATACATGACCGTCCATCGTCGTCTTCGGACAGATCGATCAATGGGCTAGTTAAATGGGGAGGAGGGTGCTCATGACATTTTGATTCCTTTTTTGCCACTTTTTGACCTTTACTTGACAACCAAGTTATCAGTTGGCTGGATGGGGTTTGCTTAGGCTGGAAATTTTTGAGATTATTTGGGATTTTAGTTTAAGGGAAGGGAGGGAAAGTGAGAATTTATTTTACTGCCTTTACGTTTATTTATATTTTATTATTATTATTATTATTATTATTATT
>PAAG_00126T0:::P.brasiliensis.fa
ATATTTTTCTTTTTTATTTCCCCTCTTTGTTTTGTTTCTTGATTTTTCCTGTTTAGATACGGTTTTTAGTTTTGTTTTGTTGGACCCTGGTTTTCCATCGCCATTACGGACTGGTATCACATATCACGAAGAAGATCGGTCAACTATTTTTTTTTTTTTTCCAAGTTTCTTCTTGTCTTTTGGGGGTGTAGTTTCATTTACCTGAGGCGTCCGTTGTGTCGGCTTGTTTGCTTTTAAAGGTAATCATTGGCGCTTGATAACGTATGGATGCCGAGGGTGTCTTATCTCCGCAATCGGATGGACGTGAATTTGGTGGGATGTTTCCTATGACATTATGCCCCCCCTTTTTTTTTTTTTTTTTTTTTTTTTTTTTTTTTTTTTGAAATATAGCTATGCGCTTGCGGATGGGAACGAAAATTTGGGCTTCATATAGCTATGGTATTTTTCATATATATATAATTTTTCTCTCCCTTGTTTTAAAAGCTGGAGAAATGGGATTG
>PAAG_07098T0:::P.brasiliensis.fa
ACAACCAACCTTTTCTCTCCAACCATTACATTCCTCCGCCTCTAACGATCCTCTTTCCTTCTCATTCTGTTTTTCTCATTCGACGATACCGGTCTGGTGGTGTTCAAATGCTGTTTTTGTTGTTTTCAATTGCGGTCATGGGTTTACTGTTTGTTGGGTTTCTAATTTCTACATGTTATCTCTTATTCCTGGGTGGGCTGGTTGTGGCCATGGAGTCAAATTCTGTATCATATAAACCAATCCAAGAGTGATGGGGTTTTCTCCTTATTTTCCTTTTTACCCCCCTTTTTTGTTGTTTCCCGCTATCCATTAACGGAACCTGGTGGCGTGGTTATTCTTGTGGGGTATCGAAGGAAATCAAAATCCAAGAATTACACATACAAACATGCTTCTCTATCTTGTAGGAAATCTGAGCAATTCGTGCTCATGTCTTGCCGCTTCTCGTTGTTATGGCATCTCACCTTCGACGCTTAGTGTCTCGAGTTTTAGCCGGTTACCGT
>ANID_00734T0:::A.nidulans.fa
GCGCGCTCTTTCTTGCTTTGTTTTCGTTTCCACCATCCTGCGCGGTCGGCGCGTCAGTTGTCCTTCCGCAGCAGTGACGCGACGGTTTGCTTTTTCGGGTTGGTTCACGGTATGACTGGGACGTTGGGGTGTTCTTGATCTTTTATTACACAAGTGTCATGGGTCTCTGGGTTTGCTTTAACGTACTTTCTATTTACTATTTCCCACACGTCCACTACTGGCCAGTTAGTGTTCGTCTTTGGTTTTCTGTATCATAGCCTTCATGCTCCCGGCTGGCGCCATGGGCTAAACACGACCGTGCTGCATGAGACGCGGTCATATGAATACAAACGATCAAAAAATCAACCCTTGCTCCTAGTAATGCTCGTAACCGGCTTTGTTAATCACCATACTCCCTTCTGAGGTCTTCGCTCTGTTTTGGTCGCGCGTTCGCGTCCGCGTCGTGGTGCGGCTAGTCGGCTGATCTGATGGTCCTGGTTATGTCGTTGAGTTCTGGAGTG
>ANID_02426T0:::A.nidulans.fa
ATCTGCCTGCCTCCTGTTATACATTTTATGTTTCGTCTTTGCGTTTTATTTTGCAATGCAATGGGAATATGGGTCTCGGTAGGGTGTTATTCGTTCGGTCGCTCGGGATTTTGGTTGGGATGATGCCTATCACATACAGATTATGAATCGAATTGAATCTTATATCTAGATTATTGTCTCTTTCTTCTTCTCGTTCGCCCTAGCGCTTGGGATGATATGTGTGGCCTGACCAGTGTCCTTTTTAGATCTCGTAGAGCTTCTGCCTAATAAACATTCTTTTTGTAAAACAAAGTTTGAGGCTGCAAAGCGCAAGTAGCTGATGTTAAAGAAGGATGGGCGTTCTTGGAACTTTACCAGCTTGTAGGGGCTCCAAACCTAACTGTGAGCCGTAAGCCCCAAGCAATCTTGCCATTTTAGGCCGCTCTCTAGCCGATCGATGAATAATTTTAAACCTGTGGTCTGGTAAGTGGCCATATCCCTGGTATGGCGCGGTTAGCAGA
>Afu1g13780:::A.fumigatus.fa
ACGTTCACGCTTTGTTATTCATCATCACATCGAGTCCCGAGTCCCGACTCCAATTTACATGGCTTTCTCCGACCGCTGCTGTGTCTGGTTGAGCATTTGGTGACGGTCGATAGAGGGAAAGCCCGGAGACTTGTATATTGGCTTTATGTGTTCATGCTGTGATGCTTTTCTGGATCTTTGAGGTTTATGTACGGGGTTTCAATGGGGTTTGGAATGGGCTAGTTTGGTCTTGACAATCTTCTGCTGGTTTTATCATATGGGCTTGGAGGACCGGCTGGTTTGGGTCTTCTCTCAACTGCAGTGAATTGTGGATTCCTTGCTTCTTAGAGCTAGTGAATACAATCAATTTCACTGGGATTGAATTGTCCTGATTCTGAAGTCGTAATGTAGTATGCTATCGAAAGGATTCCAGAAAGGTCACATGGTGTAATCTGCGACCGTTGTGTCGTGCACGGACCAACACGTGCGCATGACGTTATCCGCCCTGCTCTCCCTCCGCA
>Afu2g13860:::A.fumigatus.fa
ACGTTCACGCTTTGTTATTCATCATCACATCGAGTCCCGAGTCCCGACTCCAATTTACATGGCTTTCTCCGACCGCTGCTGTGTCTGGTTGAGCATTTGGTGACGGTCGATAGAGGGAAAGCCCGGAGACTTGTATATTGGCTTTATGTGTTCATGCTGTGATGCTTTTCTGGATCTTTGAGGTTTATGTACGGGGTTTCAATGGGGTTTGGAATGGGCTAGTTTGGTCTTGACAATCTTCTGCTGGTTTTATCATATGGGCTTGGAGGACCGGCTGGTTTGGGTCTTCTCTCAACTGCAGTGAATTGTGGATTCCTTGCTTCTTAGAGCTAGTGAATACAATCAATTTCACTGGGATTGAATTGTCCTGATTCTGAAGTCGTAATGTAGTATGCTATCGAAAGGATTCCAGAAAGGTCACATGGTGTAATCTGCGACCGTTGTGTCGTGCACGGACCAACACGTGCGCATGACGTTATCCGCCCTGCTCTCCCTCCGCA
>NFIA_011730:::N.fischeri.fa
ACGTTCTCTTGCTTTCCTTTTTTCAGCCATCCTGCGCGGTCGGCGCGTCGATTGTCCTTCCGCAGCAGTGACGCGACGGTTTGCTTTTTCGGGTTGGTTTACGGTATGACTGGGACGTTGTGGTGTTTTCTTTGCTCATTTAAAGTGTCATGGGTCTCTGGGTTTGCTTTTATCATGCTTTATTTTACTACCCTTGCGCGTCCACTACTGGTCTGCTAGTGTTCGTGTTTGAATTTCTGTATCATAGCGGCCTTTATGCTTCTGGCTGTGCCCCGGGCTTGAAGAGATTGCAGCATCAAACGCAATCTAATATGAATACGAACGGTCAAAACATTCAACCTTTTGGTCTTGTATATGTGGTACTTGTAGCTTTCTTTTCGTAGCGCCTTTGCGCGTCTGGTCATGCTCCGGTCTCGTCGAATTCCGGCGGATGGGTGTTACATGTTGCGTGTTTATGTTATGTATTTTCAAGTGATTTCGCGTGTCTGTGTGACATTTTT
>NFIA_089030:::N.fischeri.fa
ACGTTTACGCTTTGCTATTCGTCATCACATCGAGTCCCGAGTTCCGGCTCCGATTCACTTGGCTTTCTCCGACCGCTGCTGTGTCTGGTTGAGTGCTTGGTGACGGTCGATTGGGGGGAAAGCCCGGAGACTTGTATATTGACTTCATGCGTTTATGCTGTGATGCTTTTCTGGATCTTTGAGGTTTATGGGGTTTCAATGGGGTTTGGAATGGGCTAGTTTGATCTTGACAATCTTCTGCTGGTTTTATCATATGGGCTTGGAGGACCGGCTGGTTTGGGTCTTTTTTTAACTGCAGTGAATTGTGAATTCCTCGCTTCTTGGGGCTAGTGAATACAATCAATTTCACTGAGGATGAATTGTCCTGATTCTGTAAGTCATACGGAGTAGTGTAGCATGCCATTGAAAGGATTCCAGACAGATCACATGGTGTAATCTGCGACCGCTTATCGTGCACGGACCAACACGTGCGCATGACGTTATCCGCCCTGCGCTCCCTC
>ACLA_021660:::A.clavatus.fa
GCGATGTGTCATCGTCTTTTTTTTTTTGATCTCTTGGTGTTGGTTGCTCCGCGTGTGGCCGGATTCTGCGATTTGAATGTGGTCCGGCTGTGCGGGAAGTTCGGGATACCGTGATCTGCCTACCTTTCCATTCTAATGCGTCTACGGTGTGATGTTTCTTTTTTTCCTCCTTATGATCTCAAATTGTTGAGTCGTCTTGTCTATCGGGTGTTTCACAACTCTTATCGCGGTACGGGGTTAGGAATGGGGTTTTCTTTTTTTTATCTTACGTTTTGTTTTTTCAATGGGCTTGGAGGAATCGACTGGCTTGGTTTCTTTTTTTAGCTGAATAGTTGTGGTCTGGTTCTAGCCATTAGCCGCAATCTACGGATTACTCAAGAAACGTGTTCTATTTTCGTAGATCGTATGGAGCAACAGAGCAGTTGTCGGGACCCCGCGATGGTCTGATAGTGAGTACTCCGTAATGACAAAGAATGGAGGATCACGTGTCACGATATGCG
>ACLA_073790:::A.clavatus.fa
GCGATGTGTCATCGTCTTTTTTTTTTTGATCTCTTGGTGTTGGTTGCTCCGCGTGTGGCCGGATTCTGCGATTTGAATGTGGTCCGGCTGTGCGGGAAGTTCGGGATACCGTGATCTGCCTACCTTTCCATTCTAATGCGTCTACGGTGTGATGTTTCTTTTTTTCCTCCTTATGATCTCAAATTGTTGAGTCGTCTTGTCTATCGGGTGTTTCACAACTCTTATCGCGGTACGGGGTTAGGAATGGGGTTTTCTTTTTTTTATCTTACGTTTTGTTTTTTCAATGGGCTTGGAGGAATCGACTGGCTTGGTTTCTTTTTTTAGCTGAATAGTTGTGGTCTGGTTCTAGCCATTAGCCGCAATCTACGGATTACTCAAGAAACGTGTTCTATTTTCGTAGATCGTATGGAGCAACAGAGCAGTTGTCGGGACCCCGCGATGGTCTGATAGTGAGTACTCCGTAATGACAAAGAATGGAGGATCACGTGTCACGATATGCG
>ATET_00587:::A.terreus.fa
ACGGCTCGATTGTTGGTTGCTGGTTTGCTGGGATATGAACTCATGTTTTCTTTTGCTTAATGGGTAATGGGGTTCGGATGGTTTATCTTTCAAGGATGGGTGGTGCTTTATGGTAGAACTGCGTCTGAATGGCAATGAATATTGTACATGACTGTCTTGCTGTAGAACTGTCTTGACTGGAGAACTAGAGTATACAGGTACTGTAGAAAATACTGTAGGTGATGCTCCAAGTCCATCACATGCAGCGTGCACGGGCCACATCACCACGATGACGTTATCAGTCCAGACCTGCTTCTACCTCGGTCATCAATAACCTCATTCCCTGCTTTCTTTCTTCTCTTCTTAATCAAGAGACAGAATGGATCTGTAGTCATCAGTCTTGATATCCCAAGATACTCTATCAGGCTGTCAAAGCAACATGCCCGAATACAAAGTCCTCTATAACTCGGAGCTGGTACGTCTACTTCCACCACTTGACTGGACCATTCTCACCTCACAGG
>ATET_01370:::A.terreus.fa
ACGGCTCGATTGTTGGTTGCTGGTTTGCTGGGATATGAACTCATGTTTTCTTTTGCTTAATGGGTAATGGGGTTCGGATGGTTTATCTTTCAAGGATGGGTGGTGCTTTATGGTAGAACTGCGTCTGAATGGCAATGAATATTGTACATGACTGTCTTGCTGTAGAACTGTCTTGACTGGAGAACTAGAGTATACAGGTACTGTAGAAAATACTGTAGGTGATGCTCCAAGTCCATCACATGCAGCGTGCACGGGCCACATCACCACGATGACGTTATCAGTCCAGACCTGCTTCTACCTCGGTCATCAATAACCTCATTCCCTGCTTTCTTTCTTCTCTTCTTAATCAAGAGACAGAATGGATCTGTAGTCATCAGTCTTGATATCCCAAGATACTCTATCAGGCTGTCAAAGCAACATGCCCGAATACAAAGTCCTCTATAACTCGGAGCTGGTACGTCTACTTCCACCACTTGACTGGACCATTCTCACCTCACAGG
>AFL2T_03397:::A.flavus.fa
ATGCCTCGCCCTCGATTCCTTCTTGTTTCGTTCCTCGTCCGACGTACAATAGCGGCTGTCGTCACACGACCGATTCTCGCTGGCTCGAATGGACCGAGGTGCTGAGCGCTTACGGTGTGATACTTGTTCTCAATCAATTTTTCTTACGGAATCTGCATCATGATTACCACTGGGTACGGGGTTTTGGGACGGACGGTTTTGTTTTTTTATCCAGAAGGATGGTATTTGTCGGGCTTCGTACGGTTTCGTTTGGAGGGAGCAATGGGTTGAACTTTTTGTAGACTCATTGGAATAGCAATCTAACTACCTAGTAACATATACTTCTGATTCCAATTTCGTAGACAGAAATAATATGTGAGGTTCACAGTTGCGTCTAGGATCACATGCCGCGACCGTTGCATGCACGGGCCACACGTGAGCATGACGTTATCGCCAATCCAGGGCTTTGAACCTCGGCCGATGTCCAACAAGACCTCTGCATACTAATCATCTGGAAATTG
>AFL2T_07057:::A.flavus.fa
ATGCCTCGCCCTCGATTCCTTCTTGTTTCGTTCCTCGTCCGACGTACAATAGCGGCTGTCGTCACACGACCGATTCTCGCTGGCTCGAATGGACCGAGGTGCTGAGCGCTTACGGTGTGATACTTGTTCTCAATCAATTTTTCTTACGGAATCTGCATCATGATTACCACTGGGTACGGGGTTTTGGGACGGACGGTTTTGTTTTTTTATCCAGAAGGATGGTATTTGTCGGGCTTCGTACGGTTTCGTTTGGAGGGAGCAATGGGTTGAACTTTTTGTAGACTCATTGGAATAGCAATCTAACTACCTAGTAACATATACTTCTGATTCCAATTTCGTAGACAGAAATAATATGTGAGGTTCACAGTTGCGTCTAGGATCACATGCCGCGACCGTTGCATGCACGGGCCACACGTGAGCATGACGTTATCGCCAATCCAGGGCTTTGAACCTCGGCCGATGTCCAACAAGACCTCTGCATACTAATCATCTGGAAATTG
>AO090012000496:::A.oryzae.fa
ATGCCTCGCCCTCGATTCCCTCTTGTTTCGTTCCTCGTCCGACGTACAATAGCGGCTGTCGTCACACGACCGATTCTCGCTGGCTCGAATGGACCGAGGTGCTGAGCGCTTACGGTGTGATACTTGTTCTCAATCAATTTTTCTTACGGAATCTGCATCATGATTACCACTGGGTACGGGGTTTTGGGACGGACGGTTTTGTTTTTTTATCCAGAAGGATGGTATTTGTCGGGCTTCGTACGGTTTCGTTTGGAGGGAGCAATGGGTTGAACTTTTTGTAGACTCATTGGAATAGCAATCTAACTACCTAGTAACATATACTTCTGATTCCAATTTCGTAGACAGAAATAATATGTGAGGTTCACAGTTGCGTCTAGGATCACATGCCGCGACCGTTGCATGCACGGGCCACACGTGAGCATGACGTTATCGCCAATCCAGGGCTTTGAACCTCGGCCGATGTCCAACAAGACCTCTGCATACTAATCATCTGGAAATTG
>AO090026000189:::A.oryzae.fa
ATGCCTCGCCCTCGATTCCCTCTTGTTTCGTTCCTCGTCCGACGTACAATAGCGGCTGTCGTCACACGACCGATTCTCGCTGGCTCGAATGGACCGAGGTGCTGAGCGCTTACGGTGTGATACTTGTTCTCAATCAATTTTTCTTACGGAATCTGCATCATGATTACCACTGGGTACGGGGTTTTGGGACGGACGGTTTTGTTTTTTTATCCAGAAGGATGGTATTTGTCGGGCTTCGTACGGTTTCGTTTGGAGGGAGCAATGGGTTGAACTTTTTGTAGACTCATTGGAATAGCAATCTAACTACCTAGTAACATATACTTCTGATTCCAATTTCGTAGACAGAAATAATATGTGAGGTTCACAGTTGCGTCTAGGATCACATGCCGCGACCGTTGCATGCACGGGCCACACGTGAGCATGACGTTATCGCCAATCCAGGGCTTTGAACCTCGGCCGATGTCCAACAAGACCTCTGCATACTAATCATCTGGAAATTG
>28465:::M.fijiensis.fa
ATGCTTGGTTTATGATATGGGTTTTTGTTTTGCATGGTTTTACGACACTCAGATATCCATCAGCGAGGGGCTGCAGCTCAGAGACGGCTGGCGATGGATGGCGCGAATGGGATGGGATAGCAGGCACATTTTCAGGCCTAGCTTTTTACTGCTGTAACATAACGGCTCCAGGAGTTTCGTGGTGATAATTGAGCCGATCAATGACAACGATGCATTAACTATTCACGAATGTCCTTTCGCTTCCACCCTGCACTTGCGCTTTGCTTTGTTTACTTTTCTGTCGCGCTCGTTCGAGGCTTTGCTCGTTATGGTGAAGCAGTGACCACCGCGTTGTTTTGATGACGTGAAGTCGAGTATCGCTCCGGGAGTCGCCGGCAATGTGCACCTGCATTGTGGAGACTGCTGCTTCTACGCACAGAAATTATCTGTGCTATCCAATATGAAGTTCCGCAGCATGCAAGATAGTGACATAGTGTGTTGCTGATGATCGTTTAGGAACT
>73004:::M.graminicola.fa
GCGGTTTCCGGTCTTTGGGGTTCTTTCACAACACAACACAACACACTTGCATGCTTTCACGACTCAGAAATATCCATCAGCACGGTGCTGCGGCTCAGGGAAAGCTGGTGATGGATGGCGCAGATGGGAATGGTTTTTTCAAGCAGGCTGCTCTCGGCCGAGCTTTATGGTTTTGATTGATGTGTAGCATAACGGCTCGAGGAGTTCAATGGGGAGAACAATTGAACTCAAAACAATGATACCACAGTCTATTGTTCACTCACACTCGTCTGGTCAATTTGTCTCTTCAGCATTCGCGTTCTTGTTCTCTTCGCCTAACTGACAACCCGCCTGCAAGCACTGCACTTGACGCGTCGGCTGACATCTTTCTTATTTACCTTCTCGACGCGCTTGTACTCGGCGTGATCTCGATCTTGAGCAATGACCACCGCGTTTGTTTTGAAGCCTTGAACGTGATGTCCGGATATGAACCGGTCGACGTGCATTGGCGTACCCACTTT
>SNOT_14904:::S.nodorum.fa
GCGCATTTCATTCACGGTTTTCATGTTACGACTTTGCCGCCTCATCGGTTCACGGCAGGCTTTGGTGCTCGGCGGGATGGTTAGGGGTCATGGCCTTGTATAGTAGGCTTCGGAGTTCACGGTCACATCAGTCTCATCAGGATTGTTTTCATGGAATGATACCATAATTCTTCATCAATTGCCCTCTTCTGCTGTGAGTCATGTCGTATGTCATGTCGCTGTATTTCCCGCTAGCACGTGCTGCTTGAGTATGGTCAGCTCAAGCTTGCGTTAGCCTATGTATTACACCTCCCAACTCTATGCACCCGTTGTTACTGTTGGCTCCTCCAGGCAAACGGGTTTCGTGACTCATCACCAACTCCACAATGCTGCCTAGAGTGGTCCCAGGGCAACTTCTCTTTGTACTTGTTGCAAGCTCCTTTGTTGCAGTGTGACTACCGCTTTCAGAACGTGTGCCTGAAAATCTCAGCTGCAACCACGAGAGTCGTGGGGCATATTGA
>PTRT_02039:::P.tritici-repentis.fa
ACGCTTTCTCTTCACGGTTTTCATGTCACGACTTTTGCCGGCTACTTCAGTCCATGGTCGGTTTCGGTGCTTGGTGGGATGGTCATAGCCTTGTACAGTAAAATAAGGCTCGGAGTTACGGTTATATCAGTCGGGTTCTGGTTTCCATGGAATGATACCATAATACTTCAGCTACTTCCCCATTTGCCTTGTGATGTCTTGCTTCTTCTTGTGTATTGTCAACGCCGTGGTCATAGCCATGTTACTCCGCAGTACGCGTCTCTATAACGTGTATGGCGCTAGCGTAGCCGTGTGCCGTATCGATGCCGCTCTCCGTGCTTTCTGCTTTGGTGGTTATGTAATCCGCAATATACTTTTGCAATGGCATCCAGCCATCGATTCATTGTTGTGACGTGACTCATTGATTGTTGCCTAGATAATGACGAGATGACTCACACATTTGCCACAGTCTGGTAGTCTATCCTGATTTCAGGGTCCCGTATGCGTAAATACCCTGCCTG
>PTRT_11559:::P.tritici-repentis.fa
ACGCTTTCTCTTCACGGTTTTCATGTCACGACTTTTGCCGGCTACTTCAGTCCATGGTCGGTTTCGGTGCTTGGTGGGATGGTCATAGCCTTGTACAGTAAAATAAGGCTCGGAGTTACGGTTATATCAGTCGGGTTCTGGTTTCCATGGAATGATACCATAATACTTCAGCTACTTCCCCATTTGCCTTGTGATGTCTTGCTTCTTCTTGTGTATTGTCAACGCCGTGGTCATAGCCATGTTACTCCGCAGTACGCGTCTCTATAACGTGTATGGCGCTAGCGTAGCCGTGTGCCGTATCGATGCCGCTCTCCGTGCTTTCTGCTTTGGTGGTTATGTAATCCGCAATATACTTTTGCAATGGCATCCAGCCATCGATTCATTGTTGTGACGTGACTCATTGATTGTTGCCTAGATAATGACGAGATGACTCACACATTTGCCACAGTCTGGTAGTCTATCCTGATTTCAGGGTCCCGTATGCGTAAATACCCTGCCTG
>BC1T_04399:::B.cinerea.fa
ACATCTCTTCACCTCTACCATCTTTGTCATGACATCATCTCATACTCTTTCACATACGCGTCGACACATTACATTTTCGATTATGGTTCTCGGTGGAGTTTGGATGGGCTTATGTTACTTTTGATAGTCTTTTTTAGACGGTCTAGCATGCTGTTTACGGCAGGGTTTCGCTCTCCTGATTCTTTTTGGGAATCATTTATTTCGACTCTCGATTACGTTTTCTCCGTCTCATTCTGGTCTCGACGCGACGATACATTCCTCGAATTAAAAACTTTTTGATAGTCTATACCTCTGCTTTTGCTTGGGTGTGTGAGACAGTCTAGCATCCTGTTTACGGGAGGAGTTTTCCTGGAACGTTTATTGTTTTGTAGCGACAACTTTGATACCCCGCAGATTGAGATTTGTGAAGGAAGGATCTCATGATTATGGCATGCACGCACACACACATCACCTCTTTTTGTCTTTTTTGAGCAAACCTGTTTAGCTTGTTTAGCTGGTTG
>BC1T_12805:::B.cinerea.fa
ACGGTTGCATATTTACGGTTCTTTTCTACGTCTATTATGAATTTTCTTCCTCGACTTGTTGTGTCGGAAGATGGGTGTGTTACGGAAATGGGTCTTTGCTTTCAGGTGTTTATTGTATCATAAGGATATTGGGGTATTCCGGCATGGTTGGTCCATGAGATAATCAAAACCATCAACACACAATTCTTGATCTTGCACATCTGTTCCAATCGTGAATGTTTTTCTGTACGCGTCTTTCGATCCCGTTGTTGTTTGCTGCTAAATTTGGACGACGCGACATCCTTGAATGGTGCCACTTTTCTCCTTTCCCACAAACCTCGTGTCACCGCCTTCCTCCAATTTATGCCCTCCATAGAACTTGCCTTTACTAATTTTTCTTCATCATGCTTGTTTGCCTTTTGTAACAACTAATGTTCTTAAATAAGACGATGTTATCTAGTATATTATTTGAGCTTTCCGGTAGTATGGGGTCATCTACGTTAGGATCTCAAGCTAATACA
>SS1T_09609:::S.sclerotiorum.fa
ATGGTTGCATGTTTACGGTTCTTTTCTACGTCTATTATGAATTTTCTTCCTCGACTTGTTGTGTCGGAAGATGGGTGTGTTACGGGAATGGGTCTTTGCTTTCAGGTGTTTATTGTATCATAAGGATATTGGGGTATTCCGGCATGGTTGGTCCATGAGATAATCAAAACCATCAACACAAACAATTCTTCATCTTCATAATCTACTGTTATCCTCTTGCTTTGCATTGAACGCGTCTCTTAAATGTTGTTGTCTAGCGCCCCATTTGGCTAACGCGATATCCTTGGTGGTGCCAATTTTCTTCCTTTCTCACATGTCCCGTGTCACCGCCTTCAATTTCTGTCCACGACTCCATTCCAGACTTCATTGTCATCTTTACATACCTAGATGACAGCTGATGTTCTTGGTGAAGCAAATTCTACCCAGTTACAAAAGTCTACAAAGGTCCCGGTACAATGTGTAATCTCGTTGATGTTCTCAGACTTCTATTTAGAGGAATG
>SS1T_13625:::S.sclerotiorum.fa
ATATTTCTTCATCTTTGACCATCTTCGTCATGAAATCATTCAATACTCTCACATACTTTTCGACAATACACTCTCGATTATGGTTCTCGGTTGAGTTAGGATGGGCTTATGTTACTTTTGATAGTCTTTCATAGACGGTCTAGCATGCTGTTTACGGCAGGGTTTCGCTCTTATCTAACTCTTTTCTTGAATCATTATTTTCGACATTCGATTAAGTTTTCTATCTCAACTGGTCTTGACACAATCATACATTCCTCGATTTAAAAACTTTTTGATAGTCTATACCTTTGCTTGTTTGCTCGCTTTGGTATGTAAGACAGTCTAGCATCCTGTTTACGGGAGGAGTTTTCCTGGAAGTTATGGTTTTGTTCAACGACACTTGATACCCCGCGGGTTGGGATTTGTGAGGGAAGATCTATGATTTGATGGCGTAAATACTTTTTGTTGTTGTTGGCTCTTCAGGCTGTTTAGCTGCATGGCGTTTTATGGTTTTCTCCCTG
>CHGT_10298:::C.globosum.fa
ACGGGCCGGCGCCGTGGCGACGACTCTTGATGACATTTCAGCGCGTTTTTCACACGTTTTTACTCTCCATCGGTTATGGTTGGGCTGCGATGAGTTTTATGGGGGCAACTGGGTTTTTATTTTCACTTTCGGTCTGTCTGGGTTATGTGTACCATACGGGGGCGGTCAACAATGGGTGTTTTACACGGGTGGACATACCAAAGGCATAATCGATGCGATCTCCTGCTTGCTGCGGGGCGCATTCTTGATCAAATTTCTGGCTCCTTCTGTGAATGGTGACGCGTCGCGTTTTGTGTTTATGCCCAGTGTGGATCCCACGCGTCGGGAATGCTCTGTTGCTGTGTGTGTCTTGTCGGCTGTCTCATGCTTATATTTCTTGCATTCTTGGCGCTTTCAAGTCTCGGCTGATTCTAATCACTCTGATCCTGCGTCGTGTGACTCAATCTCCTCCGCCTCTTTCGGCTCCTGGCTGCTGCCTAGCTCGGCCCAGCCTTGCACTC
>Pans_DSM_980:PODANSg4799.t1:::P.anserina.fa
ACAATCACTGGGAAGTCGTTTACGATTTGCATTTCATGACGGGTTCTTATCACTTATTACTGGGCGCTGCGTTTTTTTCCTGTTTTACACATTTGGGGCAAATACTCTGGGACAATTGGGATTTTATTTTTTTCCTCGCGTTTTTTATGATGGGCGGTGGCGGCGATGGTGTACCATATGGGACGAGGAGAAGGGGGGAGATTGAGTTAGTAGCATCTCTTTGATGTGAAAGCGGAATACCAAACAACATTACAAATCACTTTTTGCTGTGCCATTTGCTTCGTGACCGTGGCTGCTCTTCTTAACTTTGCAATTCCTGGCGCGCCTCTCTTGTGTTGATCCATGCCATGGTCGCGACGCGTTGGATCCTTGACTTGTTGATGGTGGGGGTTTGTGGGTTTGGGATGGGCTCCACATGCGCGTTGCTGTCTGATCTTTGTGCCTGGACCTTTTGAGATTTGGGGAACTTGGTTGAGTTTCTGCTGTGGAAAGAAGAGCAG
>NCU00212T0:::N.crassa.fa
ATGTCTCGCCGTCATTAGCCAGCGTGTCTTTTTTCTTTTTTCTTCACCATAACGACGACGCAAATCACAATCACGTCTTCTCCCATCACCAACACACAATCATCATGATGTTTTATATACCACCAAAGTCGTCGTCTTTTATCATGATGATGACGATGATGTCACTACCGCCACCACCGCCACCACCCACATTAAACAACCGGCAACAACACGACATCTAGGATGGGGGAAAAGGAGGGCGGTTGATGTTCGGTCCTCTTTTGCACCACACTTCACTTGGTCGCAGCGTTCCATCTCACGATTGTCATTTTTCGGGTTTCTTTACGCGCAAAGGAGGGGTCTCTTTTTTATCACATGCTCTGTACATCACATCAAGGGGTCATTCACAATAGGGGTGTTACTACTTTTGCAATTTTTTGAGCGCTTAATTGACTCAAAACGCCCTCTGGGTTTTCTGGAGGGTGATTCCAAACTGTTTAGTCTTTGTTTTGTCTCGAGTG
>NCU01634T0:::N.crassa.fa
ATGTGATCACGAAGCTTTATACTTCTGGTTAGGGGACGTGCACGACGATAGGGAGAACAACAAACGAGCGATTGATTACTACAACATTGGCATGAATCTTTGGGCGAATTTTTGTGTGTTGCGATTCCAGTTTTGATACAACCGCGCAAGGGAATGGCGTTCTTTGGGGCACACGGGTACTACCGCTTTTGACGGCTGGTTTTGGCAGGAGGCGTTGTGTTAGTCGTGGCAAAGGCAAAGGGTCGACTACATCTTTGATATGATGAGAAACATACAGAGCGAGATGGATGATGGATGGGAACATTTGTTGTCACAGTGCGTTGCGCATTTCTTCTCTCCATTTTTCAATTCCAGCTGTCCCCGAATGAGAGAAGGAAGATGTGTGATGGGCACGTAATAGGCTAGTCATCATCGATTACTTTACATGATAATCCAGCGTCCTCTGCAGCGTGTCTCCTCAGCTTTGGCCCAATACTACAATGTCGGTGATGTGTAATGCG
>161741:::N.discreta.fa
ATGTGATCACGAAGCCTTATACTTGAGGTTTGGGGATGTGCACGACGATAGGGAGAACAACAAACGAGCGATTGATTACTACAACATTGGCATGAAACTTTGGGCGAATTTTTGTGTTGCGATTTAAGTTTTGATACAACCGCACAAGGGAATGGCGTTCTTTGGGGCACACGGGTACTACCGCTTCTGACGGCTGGTTTTGGCGGGGGGCGTTGTGTTAGTCATGGCAAAGGCAACTGAAGGGGTCGACTACATCTTTGATATGATGAGAAACATACAAAGCGAGATGGATGATGGATGGGAAGATTCGCTGTCACAGTGCGTTGCGCGCTTCTTCTCTCTCCATTTTCCTATCTGTTCCAGTTGTCGCCAAATGAGAGAAGGAAGATGTATGATGGGCACGTAATAGGCTAGTCATCATCGATTACTTTACATGATAATTCAGCGTCCTCTGCAGCGTGTCTCTTCAATCAAAGGACTAAACCATAATGTCGCTTATG
>168735:::N.discreta.fa
ATGTCTCGCCGTCATTAGCCAGCGTGTCTTTTTCCTTTTTTTTCTCTCTTCACCATAACGACGACGCAAATTGCAATCACGTCTTCTCCCATCACCAACACACAATCATCATGATGTCTATATACCACCAAAGTCGTCGTCTTTTATCATGATGAAGATGATGTCATTATCGCCGCCACCACATCAAACAACCGGCAACAACACGACATCCAGGAGGGGGGAAAAGAGGGCGGTTAATGTTCGGTCCTCTTTTGCACCACACTTCACTTGGTTGCAGCGTACTATCTCACGATTGTCATTTTCGGGTTCATCACGCGCAAAGGAGGGGTCTCTTTTTTATCACATGCTCTGTACATCATATCAAGGGGTCATTCACATTAGGGGTGTTACTACTTTTGCAACTTTTTTGAGCGCTTAATTGACTCAAAACGCCCTCTGGGTTTTCTGGAGGGTGATTCCAAACTGTCTGATAATCCTCTTGGTCTCGAGTGAAAATGCTG
>130393:::N.tetrasperma.fa
ATGTGATCACGAAGCTTTATACTTCTGGTTAGGGGACGTGCACGACGATAGGGAGAACAACAAACGAGCGATTGATTACTACAACATTGGCATGAATCTTTGGGCGAATTTTTGTGTGTTGCGATTCCAGTTTTGATACAACCGCACAAGGGAATGGCGTTCTTTGGGGCACACGGGTACTACCGCTTTTGACGGCTGGTTTTGGCAGGAGGCGTTGTGTTAGTCGTGGCAAAGGCAAAGGGTCGACTACATCTTTGATATGATGAGAAACATACAAAGCGAGATGGATGGTGGATGGGAAGATTTGTTGTCACAGTGCGTTGCGCATCTCCTCTCTCCATTTTCCAATTCCAGCTGTCCCCAAATGAGAGAAGGAAGATGTGTGATGGGCACGTAATAGGCTAGTCATCATCGATTACTTTACATGATAATCCAGCGTCCTCTGCAGCGTGTCTCCTCAGTTTTGGTCCTATATCACAATGTCGGTGATGTGTAATGCG
>63263:::N.tetrasperma.fa
ATGTCTCGCCGTCATTAGCCAGCGTGTCTTTTTTCTTTTTTCTTCACCATAACGACGACGCAAATCACAATCACGTCTTCTCCCATCACCAACACAGAATCATCATGATGTTTATATACCACCAAAGTCGTCGTCTTTTATCATGATGACGATGATGTCACTACCGCCACCACCACCACATTAAACAACCGGCAACAACACGACATCCAGGATGGGGGAAAAGGAGGGCGGTTGATGTTCGGTCCCCTTTTGCACCACACTTTACTTGGTTGCAGCGTTCCATCTCACGATTGTCATTTTTCGGGTTTCATCACGCGCAAAGGAGGGGTCTCTTTTTTTATCACATGCTCTGTACATCACATCAAGGGGTCATTCACAATAGGGGTGTTACTACTTTTGCAACTTTTTTGAGCGCTTAATTGACTCAAAACGCCCTCTGGGTTTTCTGGAGGGTGATTCCAATCTGTTTGATGATCCTCTTTGTGTCGAGTGGAAATGCT
>MGG_06293T0:::M.oryzae.fa
ATGGGGAGAAGTCTATTCACGAGCATGTCGTTTTCTGCATTTCTTTTCGCGTTCGGGTTTGGGCAATTACAGGACTACTGGCGTTACGGCGATGGTAAATTTTTACCGGTTCACAAGGGAATCAATCAAAGAAGGTCTCGTGGCCTTCGCGTCATTATGAAACACCAAATAAACAACAGATGAATACCTAGTGATGGTTCTGATGTTGAAACTTTAATGATATGTTTCATGTGCAGCGTGCTGGAATGCAGACACTGACCATGCAAAGGTCTAATGTTAGCGCGAGAGATAATTCATTGATTGACTAGCATGAGTGAAACGCAGAAAGGGTATCTTGAATTACTGTGACTGTATGTGTGAAAACAAAATACGTTTTCTTGTCAAGTTGAATCTTGTTCAACTGGTCATGTTCGTGAGGTTGATCGCACACCGCCACAGACTGCACGAGTACATGATTCGGATAGGTAAACCAGACAGCCAGCACTGAGTGTAATTATATC
>MGG_01160T0:::M.oryzae.fa
GCGCGTTTTCCCTGTTCACGACTCTTCTTTTTCCTGTTGTCACGACCTCCATTATGGAATTTCTTTACACTTGGTTTTTGAGTGCGCCTGCGAGCGCGCTGTGGGTAGCAGCCACTACTACATGCGATGGGCTAGGGCGAGTGGGTTGAGCGAATTCTTTTGGGTTTTGGTCTTTGTCTTCGGTTTATATTTGTCTGTACCATAAGGGGATACGTCAATCTGGTGTTTAGTGGTTGAGGATGGTAATTGATTCCCCCGTCTGCCTTGGAGTTTGAGGCGGTACGCACTTCATACTTTTTTCGCCTTCCTGGCTATGGCACGTGTCTCTTTGGGTGTTGCGCGTCGTGATGTTGACGCTATGGTTGCGCGACGTGTCCCCTTCTAGGTTGACTGCTCTTCGTGGCTTATGAAGTGTGATTGTCTTGCAGCAGCTGAGGTTGTGTGGCCAGCCAGAGACGTCTGGTGTCTCAATTGCGCGCAAGGCCTCCAGAGCTTTGTGG
>VDBG_03427T0:::V.albo-atrum.fa
ACGTCTTTACTTTGTGCGATTGGCATGTCTCTTATGAATCTCTTTCCGGGGCATGGCGCGCTTCGTTCGACGCGCCTAGACGCGTGGGCGCAGCGACAATGGACATTGGGGTGTGGGTGTTCTTGCGACATGAATGACTACGGACTGGCTGGCTTTTGGGTGTTTACTTGTACATACGGGTTGGGCTCTATGGATTTGGGCTTGAGGTTAATCGATTCCTCGCCGAGGTGTGCTCTCGACATGAATTAATCCGTTTCGCGTGATGTGAAACGCTGTGTCCTTCTCCTCTGCGCGTGTCGTCTAACTGGTGGTGTTTTTGTTGCGGAGGGCGGCATGGGTGGCGGTTCCCGATTGCAACCTCCTGTTGCGGCAAAGTGTGTTCGCTCGGCGTTGTGTATTTTTAGGGCCACTGAGGACGACAGTCAAGTGTTCTCGGGCTGAACGATCTACACGTGATGGACGTGGTGTTCGTGGTGGTCCGAGACGCGTTAGGTCTTTTA
>VDBG_06807T0:::V.albo-atrum.fa
GCAGCTTTCCCTCGGAATGCTGTTGCCTTTTCTGCACCCACATACGATACCCTCTGCTCGCGTTCTTCTCGTCGCGTCTGCCTGGTCTCTGGTGATCGGGTGGCTCGGCTCGGACTCGGCGTGACGTGTAGATTGGTTCTTTTGGTCTTGTATCCCACACATGTCGGTATGGCCCGGCGGGATTTGGTTCTATATGGCGTTGGCGGATCATGAAACTCGGGGATACGATAGCAGGAGGCGTCAGGATGATGCCCTCCGTATGAATACCACTATTACCACATTTGGTAACCTAATCACCTCTTCACCTACCTATAGTGATTGTGCTGCATGTGATGACCCGCGACCCTGACCAGTGATTCGAATTGAACGCGTCGTCGTGTTTACATCCTTCTGCATACGGGTATCTGTCCTCATCATTGCGTTTCAACAGCTTATTTCCATAACATCCAGTGGATGGACTACAGGTACTTCCGCCCCGCCGCCGCTACCCTCTGCCTGAA
>VDAG_05871T0:::V.dahliae.fa
GCAGCTTTTTCCCTTCGGAATGCTGTTGCCTCTTCTGCACGCACATACAATACCCTCTGCTCGCGTTCTTCTCGTCGCGTCTGTCTGGTCTTTGGTGATCGGGTGGCTCGGCTCGGACTCGGCGTGACGTGTAGATTGGTTCTTTTGGTCTTGTATCCCACACATGTCGGTATGGCCCGGCTGGCGGGATTTGGTTCTATATGGCGTTGGCGGATCATGAAACTCGGGGATACGATAGCAGGAGGCGTCAGGATGATGCCCTCCGTATGAATACCACTACTACCACATTTGGTAACATCACGTCTTCGCCTTCTGTAGTGACTACATATGATGACCCGTGCTTCGAATTGAACGCGTTCTTAAGTGTTTACTCCTGCTACATACGGGTATCTGTCCTCATCATTGCGCTCAAACGCTTATTCCCGTGACCTCTAACAGATGGATCACAAATACTTCCGCCCTGCCGCCGCTACCCTCTGCCTGAACACCGGACTCCTGAC
>VDAG_10036T0:::V.dahliae.fa
ACGTCTTTGCTTTGTGCGACTGGCATGTCTCTTATGAATCTCTTTCCGGGGCATGGCGCGCTTCGTTCGACGCGCCTAGACGCGTGGGCGCAGCGACAATGGACATTGGGGTGTGGGTGTTCTTGCGACATGAATGACTACGGAACTGGCTGGCTTTTGGGTGTTTACTTGTACCATACGGGTTGGGCTCTATGGATTTGGGCTTGAGGTTAATCAATTCCTCGCCGAGGCGTGCTCTTGACATGGATCATTTGTGCCCGTGATGTGAAACGTGATGTCCTTCTCCTCTGCATGTGTCGTGTCCGTAGTGGTGTTTTTGTTGCAGAGGGCAGCATGCTTGGTGGTTCTTGATTACAGCCCTCCTGTTGCGGCAATGTGTGTTCGCTTGATGTTATGGATTGTCGTGGCCACTCAGGACGACGACCAAGTGTTCTCTGGCTAACCTATCGACACGTGATGGGCGTGATATGGTCCGAGACGCGTCATGTCTTTTACAATTG
>82510:::T.reesei.fa
AGTACCCCGGAACAAACAGACAAAACAAAACGCGTCTTGGGGTTTCCTTTTATATGCTGCTGCTGCGGCGCGCGTCTTCACCAAGGGGGCGATTTGTGGAGCTGGGGTTATCTGTGCAAATAACATGGACTCTTCTGTACTTTCGATCGATTGGCGTTGGGGGGAAATGGGTTTATGAAGGAGGCGTCATGGTAGACGACCCTGTTACATGACAATATCACACGAATACAACTACGATAATCATTCCGTGATCGCGTCCGTCAAGATTGCATCGTGAGCCGTCGTGACCAAACCAGTAATATGGTATCAACGTAGATTTTGTCATTCATTATTCATTACGTGAACTTAAAATGCTCTATAAGTATTTCCGTCCAGCGGCCGCTACCCTCGCTCTAAAGATGGGACTCCGCACCTCCATGTTGGCCTTGTAGAAAGGGTTCATGATGGCCTTGACCCAGTTGTCGTACACCTCCATGAAGAACATCTTGATGGCCTCCTCG
>80167:::T.reesei.fa
GCGCTGTGCCACTGCGTCGCTTCGATATCATGTCTTGTTCGCGTGTTTGTTATGATTGGGCTTTCTTCAACTATGGGCGCGGGTCATTGCTTTTTGAGTGTTTTTGTACTGTACAACGTCTACGTACCGGGAAATGGGTGACCTCCGAGAGGGGGACTTATTGAGACTTATTCAGTGGTGGCCTTGAAATACAGCATCACATTATACAAACAACATCTCTTGCATGATTTGTGGATATCGGTTCTCCGACCGTGAAGCGCGTTCAAGTATGTTGTAGACGTGCATGACTCACCGCCCGCTGCGTATCTACCCAGTAGTAGTATCCGGCCAGAGGGGGGAGGCGAATGTTGTGTTGTGTTGTTCCCGTGACGCGTGACGCGTCGATGCTCTCTGAACGCAAACTACCAAGCCGAATACGGAGCTTGTGCGAACAGGCAGACGAGCCTTATGTGTCTGCGTACGAATGCTCGAGGTTGATATCGAGGGCCATGACTCGCTGT
>88786:::T.virens.fa
GCGATCTGCCACTAGGTCGGGTCGACATAATGTGTTATTCGCGTGTTTGTTACGATTGGGCTTTTCACTATGGGCGCGGGTCATTGCTTTTTGAGATTTTGTACTGTACAACGTACTGGGAAATGGGTGACTTCCGAAAGGGGGTAATTGAGACTTATCAAGTGGTGACCTTGAAATAAAGCATCACATATACTCTACAAGTAAACTTTGTGCCTGGCTGTGAAGAACCTGTCCAAGATGTGACTGATGCCTGTGAACGCGTATGACTCGCTGCCTGCCACGTATCTGGAAGAGAGGCAGAGCGGCGAAGAGCTGTGTTGTTCCCGTGACGCGTGACGCGTCAATGTTGTCTGAACTGAATGTCCAAATCGCCATGCCGAATATAGAGGGAGCGGCTTGTGCTTCTATCGATAGAGAGGAGGTCGTATCCACATGTCCAAGTAGACGGGATGACTCCAGATGTCCATGGCCCGCTCTGTATCCAGCCACGTTACATCGGA
>216891:::T.virens.fa
AGCGTTGGACGCGTTGCTTTGTGTCTGCGCGATGGCGATGTGGAGCTGGGGTTATCTGTGCAAATAACATGGACTCTTCTGTACTTTGATCGATTGGCGTTGGGGGAATGGGCTTACGAGGAGGCGTCATGGTAGACGACCTTATAAATGAGAATACCACATGAATACAACTACGATAATCATTCCGTGAAAAACACGTTCTCGCATTGGGTGTCTGTTTCTTTGTTTTGGCAATCGTGACGTTGACGTGGTCATTATAATTCCATCATTCATTACGTGTAACTTGAAAAAAATCTATAGGTATTTCCGTCCAGCAGCTGCTACCCTCGCTCTAAAGATGGGACTCCGAACCTCCATGTTTGCCTTGTAAAACGGATTCATGATGGCCTTGACCCAGTTGTCGTACACTTCCGTGAAGAACATCTTGATTGCCTCTTCGGTGGCCGGGCTCGTCGGGTTGGCGCCAATAGCGGTCGACGATCTGGACGTTGCCGTCGAGG
>255937:::T.atroviride.fa
GCGCATTGCCGCTGAGTCGGGTCGACATAATGTGTTATTCGCGTTGTTTGTTACGATTTGGGCTTTTTCTTCACTATGGGCGCGGGTCATTGCTTTTTCTGAGTTTTTGTACTGTACAACCAAACGTACTGGGAAATGGGTTGGCCTCTGAACGGGGGTAATTGAAACTACCAAAGTGGTGACCTTGAAATACAGCATCACGCATTCACTCCAAGATGTCAATAAATGTGCCTCTGTGACTATGTGTCTACCTTGTACTATCGTGATTGCCTGACAAAGTTAAAGTTATGGACAAAATGAAGAGTGACTCACAAGCTCAGCGTATTCGGGCTGGTTGAACAGAGAGCTAGATGCAAGAGCGGAGAGCTTGTTGTTGATCTCGTGACGCGTGACGCGTCTATGCTGTCTAGACATGGCATACGAATCACGATGCCGGATATGGAGCCCGAACTGGGTAGTACAAGTGGAATGAGTACGAGCCTGAGGGCCATGACTCAGTT
>297966:::T.atroviride.fa
GCGTAGGGACACGCGTGTTTTTTGCTCTTCTGCGCTGGGGTTATATGTGCAAATAACGTGGACTCTTCTGTACTTTGTGATCGAAATGGCGTTGGGGGGAATGGGCTTACGAGGAGGCGTCATGGTAGACGACCTTACGTTAAATGAGAATACCACATGAATACAAATACTATAATCATATTATTTCGGCGTGTCTATTCAAGAAACACAAACTCGCAAACTGTCATTATTCTCGTGTTGACATTGTAAAATCCATCCGTTACGCGTTCATCTCTCTCTATATTTACAGGTATTTCCGTCCAGCAGCTGCTACCCTAGCTCTAAAGATGGGACTCCGTACTTCCATATTCACTTTGTAAAACGGATTCATAATCGCTTTAACCCAGTTGTCATAGACTTCTGTAAAGAACATTTTGATTGCCTCTTCGGTAGCTGGACTCGTCGGATTGGCGCCAATAGCGGTCGACGATCTAGAAGTGGCCGTTGAGGTCGGGGTGGTG
>46803:::N.haematococca.fa
GCAGCTACATCACCTACCGGGTGGTTGTGTTTCTGGGAGGCTATACAGCGATTCACAATGGCTGACACTGGGATGGATGTATTTGACAAAGGCGTTGGGGACCAGGCTATGATATTGCAAGGCGTCATGGTAGACGACCTTTTGAAATGAATACCACACACAAATCATTGATCACTTGTGGTTCTCTTGATGCTTTAGTGTGCAAAGAACTGTTACCTTGTCCCTTGCCTGGCCTTGACTGCTGTAATATCGATTCACTCATGTCATGTATTATTTTAAATCCAAGGCACTGTCTATCTTCCCATCTAAAACGCAAGCATCCATGGTATCATAAGAACACGTAACCTCTCCCGTAATCACAGGTACTTCCTGCCCGCCGCCGCCACTCTTGTCCTGAAGATGGGGCTACGCACTTCCATGTTGGCGCGGTAGAAGGGGCTCATGATGGCCTTGACCCAGTTCTCGTACACTTCAGTAAAGAACATCTTGATTGCTTCCTC
>47719:::N.haematococca.fa
GCGCGTCCTGTTTTACATGTCTGTTACGAATCTTTGCGATCCGCTGTGCTCGGCGCGCAGCGCCATGTGGGTGTTCATGATGACAACTGGGTCCGGTTCTGTTTTTGGGTGTTCTGTATCATAAGGGAAACGGGGATTACATTGGGGATAATCAATCATGCCCGTGTGGCGATCTTGACCAACCTGTTGATATGGCACGTACTGAAGTGACGCGTGACTTGAGCCTCGGCGCGTCTCGAGCGCGGATCCACTCCATACCTCGTCATGTTACACGTAGACCTGTTTGACATCTGTGAATGTTAAGCTAGTGTATTATGTTATGACCCCTGGCTATATGCGGTCGAGTTGGCCTTTGTTCATTGTTGCCTGGTGCGTCGATGCAGTATGCTTGCGGATGGAGTACTTGTCGGCGGGACATGCTGGATACCAACTCCCTACCTGCGAATTTGTTCTTCTCAATGTACTATAGCATCACGATATGAAGCGCATGATCGATCATA
>FGSG_04289T0:::F.graminearum.fa
GCTCTTTTTGTTTTACATGCCTGTTACGAATCTTTGCGGTCGACTGCTTGCAGCGCAGGACCTTGTAGGGTGTTTCATGATGACATTGGGTCCGGTTATTGTTTTTGGGTGTTATGTATCATAAGGGATTTGGGGGATTACATTCGGGGATAATCGAAAATGCCCCTCGAGGCGATATTGATCACCATGATACTCAACCAACGTGATTTGATGCAAGTGATAATACTGCAGACACGCTCGCCTGTGCTTTGCGACCGGTTGTGCATTGCTAGTGATATCGAAAACACGTAGTCCCTGTCGCATGGTAACGCGTCCTGTCACGCGCCGCACATATTCCTGTTCGCAGTGTGTCCGTTTGAAGTCAACCTGGCGAGGCAACACGTACCCACATGCTCAGCTGCTGTTGCTGTGCTGGAATGTTTGCTATCTATGTATGCTAGTGCAAGAGACATGATATTACAGGATGTACATGATATTACAGGATGTATATGCTTATGTAT
>FGSG_05491T0:::F.graminearum.fa
GCAGCTATCTGCACACCGAATGGTTCGTTTGGCTTTGCGAATGATTGCACAGTCGCACATTTGCAGATACTGGGATGGATGTACTTGACTACGGCGTTGGGGAAACACGGATATGATATTACCATCAGGCGTCATGGAAGACGACCTTGCGAAATGAATACCACATTGAACATTGATTAATCAATAATGCTCCCATGACCTCTACGCGCATGTTTGTGATCGCTGAACACTCGTCCTACCACCAACGAACTCGTGAAAACATTGGATAGAATTAAACATTTCAGCGTGCTGTCTATTAGAACTGAAAACATTGGTATCATAAGAACACGTAACTCTGTCTAAGCTTAAAGATATTTTCTTCCTGCTGCTGCCACCCGTGTCCTAAAGATAGGACTACGTACCTCCATATTGGCACGGTAGAAAGGACTCATGATCGCCTTAACCCAGTTCTCATATACCTCTGTAAAGAACATCTTGATGGCCTCTTCGGTGGCCTGGCT
>FOXG_09402T0:::F.oxysporum.fa
ACAACTTTCTACCTTGATGGTTCGCTCTTGAGAAGGATTATTCAGTTGCGCTTGTACGGCACTGGGATGGATGTATTTGACTAAGGCGTTGGGGAAACGGATATGATATTACCATAGGCGTCATGGAAGACGACCTTGCAAATGAATACCACATTGAACATTGATCACTTCATAATTCTCCATTACTCTAGGCATATACCCTCGTGATTTATGGCCTGCCCACATTATTACAGCTAGTATAATAGAGAACTTAGGCACCCGTATCAAGATGCGAGCATCAGATTTACTGTATTGTATTAAGTTGAAAACATGGTATCATAAGAACAAGTAACTTTCCTGTCAACATTCAAAGGTATTTCCTCCCAGCTGCCGCTACCCTCGTTCTGAAGACAGGGCTACGCACCTCCATGTTGGCGCGGTAGAAGGGACTCATGATAGCCTTGACCCAATTCTCATAAACTTCCGTAAAGAACATTTTGATGGCTTCTTCAGTAGCTGGA
>FOXG_13953T0:::F.oxysporum.fa
GCTCGCTCTGTTTTACATGCTGTTACGAATCTTTGCGGTCGACTGCTTGCTGCGCAGGACCATGTAGGGTGTTTCATGACGACAAATGGGTCCGGTCTTGTTTTTGGGTGTTCTGTATCATAGGGAAACGGGGGATTACATTTGGGGATAATCGAACATGCCCTTGAGGCGATCTTGATCATCACATAGTGCCCATTTTTCTAATCGTAGTGAATATCTTGCTGTACTCCGTAAACCATGTGTGAACCATGACCACAGCCACGCGCAGACTTGTTCGCGCCAGTGCCCACGCGTTCAGAAAGTCGCGTTGGGTGGGATGTTTGTTATGTGCTGGTTCTGTTGACGCGAGTGGATGTCCTACCTGCTACATGCCGTTGTGACACGTTTACGGACCTAGGTCGCCAACAATGCTTTCATGAACGCGTTTGATTTACCTCAAGATTAGGATAGTTGATGGCATTTTATGAAGTATTGCCTATCTTCATTTATCTATTATCGTC
>FVEG_11375T0:::F.verticillioides.fa
ACGGTTTTCTCCCTTGTTTGGTGGCTCGCTCTTGAGAAGGATTATTCAGCTGCGCTTATACGGCACTGGGATGGATGTATTTGACTAAGGCGTTGGGGAAACGGATATGATATTACCATGGGCGTCATGGAAGACGACCTTGCAAATGAATACCACATTGAACATTGAACACTTGATAATTCTGTATCACTTCCGACATATACCTTCATGACTCAGATTTCAAGCGTAGTATTAGGGTTCATGTAATAGAAATTTGACACCGTATCAAGGCATGAACATCAGATATAATGTGTTGTATTAAGTTGCAAACATGGTATCATAAGAACGCGAAGTTATCTGTCCAACATTCAGAGGTACTTCCTCCCAGCTGCCGCTACCCTTGTTCTGAAGACAGGGCTACGCACCTCCATGTTGGCGTGGTAGAAAGGACTCATGATAGCCTTGACCCAATTCTCATAAACTTCCGTAAAGAACATTTTGATGGCTTCTTCGGTAGCTGG
>FVEG_07033T0:::F.verticillioides.fa
GCGCACTCTGTTTTACATGCTGTTACGAATATTTGCGGTCGACTGCTTGCTGTGCAGGACCATGTAGGGTGTTTCATGACGACAAATGGGTCCGGTCTTGTTTTTTTGGGTGTTCTGTATCATAGGGAAACGGGGGATTACATTCGGGGATAATCGAACATGCCCTCGAGGCGATTTTGATCATCACATCGTGCCAATCCCTTGTATCATTGTGAACATCTTGCTGTGCTATTGTAATTCGTTTGTGAACGCCGATAGTGCCCGTGCGCTGATCTGGTCGCGTCATTGTCGGCGCGTCCAGGCTGCCGCGCGCTGTGTGTGTAATTATTGTTATGTGCTATATTGTTGACGCGGGTGGGTGTCGTTGAGGCGCGTTGACGGGTAGTGTCCCTAACAATGCTTCCATGGACGCGTCTGATTCCTCGCGTTTGGGATAGTCGACGGCTATTCATGAAGTCCTGTCCATCTTTATACACCGAATATTGTCAGCGCGTACGCCG
>SJAG_00303T0:::S.japonicus.fa
GCTATTTCGCCATTGTATTTTAATTGCTGGTTCCTGGGGTATGACTGTAATGAATACTGTTGTTATGTTAAGCTATGTAGAGTTGTGCCTGTGGGGGTGGGGCAGATAGGAAACGAGTGTTTGTAAGATCGCGGGGTGAGGGCTTAGCGGGTGGAAGGTCGATCGGTCAGGGGTATCTGCAGATCATGCTTTTCGTTTTTTTGTGTTGCGTGGGGTCGGGTACGCGGCGCTACTCCTGTCCACGTCTTCGCTCACTCGAGCTTGCTCGTTGAGGTAACAGTAATGCGATGTTCCTTAGGCAGAGAAAAGCAGTCCGCACGTCTGGGGCAACTTAACCTTCCCCTATATCGTCTTCCCTACACGTTCTAGACTTTAAACGCAGAATGGAAAGGCTGGAATAGAGCCCGTTGTTTTTACAGCAACGCTGCTTCTTTAGTCAATCACCATTCTAGCGGCGCGTATCCCTTTACCTTCAACAAGGTAGATGGAACATATACGCC
>SJAG_00336T0:::S.japonicus.fa
GCTGTATACCTATTTTGCTTGCAAAAGCTACAGCATTTTCTCCTTCCTTGTCTAATGTTTGTTCTTCTGTTTTCTTTTTGCATAATTGTTATCTTGCCTTTCCGCCACTCGCTTAATGGAGAAGAGCTTTAACATATGACCCGTCTTTTTCCTTAGTTTCAATGGTATTCATTTTGCTAGACTATATTTGGTGGATTTGCGTGGTATTGGTAGATTTGTCACAGAAGTGCGTCCATTTTCCTCACCCTCAGTGGATCAAATGTTATATCAGTACGGATGCACTTTGCAGCAAATTAGCAAGTATGTAGTTGAGTAAAATCGAAGGAGATTATCGTTAGAGGAAACTCACTTAAATCGCTATTTTTTTTAAAATCTAGTTGTGTTCCTTGGCACAAAGCACCATGTAAAGTCCAAAAACGTGTTCGAATGGGACGGCAAGACCAGTCCAAATCTCAAAGGACGCGAGTCCCTGTTGAAGCAAAACTTCAAGACCATTGATG
>SJAG_03542T0:::S.japonicus.fa
GCATCTCGATGACTTCCATTTTACTATACCTTTTCCATTTCATGAGAGTGTCCTCTTTCCTGGAAATGTGCAGGCCATGTTTCCCATTTCCCTATGTATCTTAATCGTTTAATGTTATTCTATGTGACGAAGTGGAGTTGGGTTGGTGGGGTCGTGATTGCTGAAGCGGGTGAATTGAGTGAAGTGTGTGTTATGCAGTTGATGTTGTGTCGGTGAGGACGATTCCGGCCTGGTTGGCTTGTAGGGAGGGGTTTAATTAAATTTACTCACACATTATCGAAGATAGTGCGTAATTTTCGTATTAACTTAGTTTGCACTTGCAAATTTAATTAACTTGCTGAGTGTTTAGTTGTGTCATTGTGAATAGGCCGGGTCGGACAGTTGTCTTAAGAACGACACATGCTTATACTAAATGTTTGCTTGAGCTGTCAGGAAGGCTTCGTTGAGGGAACTCGAGTGTTGTCCATTCTCAATCTCTTGATGCAGAATTCTCATAAAAC
>SPOG_01060T0:::S.cryophilus.fa
ATGCTGTATACCGATGTGGGTGTTATAGCATGCAAGTTGGATTTCCAGAGACATTCCATTTGTAATATAGGAGAAATTTATCTGTGCAGTGTAGATTCGCTTTGCTAGGAATAGCATCAAGGTATAATGGCCTTAAATCTAGTTATTCGACAGTTCTCGTAAATGTTGAATCTGTCGGGTATAGATGCTGCGCATGAAAATACAAAATGTCAGGATGTACTGCATAGAATTCGACAGCTTTTGCAGGATTTCTCTTACAGCATTCTTTGGATGGATCGCTCTTTGTGTATTTGTTTATTATGAGTTTCGCACGCTTTTGTTTATCATTGTATAGTATTTGCTAGAAAAATTGATTAATTGATGGAATTGAGTATTATGCACGAGTAGAGGTAGAATTTGTTGGTGATGAAAGTATCAGAAATTGTGTAGATTGTAATCAAAAGGATTTTCATTCGTGACAAAAGCATAGTTGTACTTATTTCATTGCATAGGAAACGATA
>SPOG_02998T0:::S.cryophilus.fa
ACAGAAGTTTTCATTCACTTATGGGCGACCTTGCATGGGCATTGCATTAATTTTTTTCTCCTTTTGTTCTACCTTCTTTTCTGTATACCGCCGTTTTATTTCTTTTCTGACTCGTTTAATGTGATTTGTTGTATTCATTTTGTATATCCGTGTTTTTCTGAACCTACCGAAGACATGACTTGTACATTATTGTTTATTTGCAAGAGGCCGGTAAGAAGCATGAATGCAATGATGAAAGATTTCCGATTCTAATCCGGTAATAATTTATTCAAAACAATTAATATATACCTACATTTTTTGCATTTTATTCATCTTGAGTCGTAGCTCGTAACAAGTTGTAAATCCGTTTTTCAGCGACTGCTTTCTGTGTGAATTGTTCTAATGAATAGATCCACTATATTAAAATACCAACACAAAGTATCCTACATTCTTTCAAATTTTGTTGTAGATTCCAAAACTGTTTTATTCGATGTACGGCAATTTGTCTATTTACTCAATAA
>SPOG_04373T0:::S.cryophilus.fa
ACAATGTGTGCTATGGCCTTTTTCTTTACATATAGGACTTTTGGCAATTTGGAAGCCTATGTTTCGTCTGTTTTCAAATAAGTTATAGATGGTTGCAGCCACATGAAAGTGATGCGTATGCGGTGCGCTGCTAAAATTGGGCAGACTGTATGTGCGAGACATGCATCAATGCGGAATTACTCTTCCTGACAACAATCTTAAAGATGCTGAGCATCTAGCTTATGTCAGTTGGCTCCGGTAGCACTGATTCGAAAGTTGTTTATTTTACATATTTAATGATATTATGGATTATGATTCTATTCAATGTGCAACGTATATATTAAGTAAGAAGAAATTGTAGGTGAAGAATCTAGTAGATGATTTCGATACTTCGTATATATGAAGCAACCGAGTATACAAACTGTTATTACCGTAACTAGAGTTGATAGTCATGAGATATTAAAAACATATAAAAAACTGCGATATGAAATATAACCGTATTAATTCATTTTCAATAACGA
>SOCG_00965T0:::S.octosporus.fa
ACAGGGTATACTGTAGTCTTTCTACATATAAGACTTTTGCCAACTTGGAAGTCTATGAGTTGTCTTGTTCAAATCATCTATTCTGGACAACTATTTGAAGTGATCCTTATGCAATATGATGCCAATTGGTATAAAACATAATGTGCAAAACTTACAGCAATGCGAAACTTCTCTGACACTAATTTTCCAAGATGCTGAGCATCTAGTATATGTCAGTTGGCTCCGGTAGCACTGATTTCAAAGTTGTTTATATTACATATTTAATGATATTATGGATTATGATTCTATACTATGTGAAATGTTGGTTTATACACAAAAATAGTAGAATTGTTAGTAAACTATGTAATGCGTATCAAAATCTCAAATTTGTTTGTATTTGTATTAATGAACCAAGAGCAATCACACCTATCCCGAAACTAACTTTCCTTATATATATCTAAGTCGACTTAAAACTAACAATCGGGCATGTGGTGTAGATGGTTATCACGCTTCCTTAGCAT
>SOCG_03366T0:::S.octosporus.fa
ACAATATTCTTCATTTGTTTTGTTGATCGTCGTTCATGGACATTGCATTAATTTTTCTTTTTGTTTCACCTTCTTTCCTGTACACCACATTTTTCTTTCAAATTCGTTTTCATGTGCTTGTCTATTCGCAAAAAGCCTGAATGAAGCATGAATGCAATGATGAAAGGTTCCGATTCTAATCCGGTAATAATTTATTTTAAACAGTTAATATATACCTATCATTTTTCTTTTGTTTCTTGCATTCCATCTAGTCTGCGTTTGAATCTGTAGAAGTAGTAAGTAATATGTATATGCGAAGTGTATGTATATTCCTTCTCCAAGATGTATTGATATTGGATTGAAAGGGTAGTTGATGGAATATGTACGACAATATGTAAATTAAAAATTATCTTTACAAAACGCAGCTATACCATACCATACCTTCTAATTATTTGACGCCAAAAAAGTTTTATTCAAAGTAAGCTAACGTTGACTTATTTATTCAATCACCTTCTTATATA
>SOCG_06293T0:::S.octosporus.fa
ACAGTTTTTGTTGTTTGGTTATTTGTCTGGTTTACTTTACCAAACGAACGCATCGAAATATCACGAGATGTGTGTCAGTTGGACTGGAAGAAGCGAAGCGTAGAGAAGGTTTCATCGTCTTTTAGGAAAGGCCAAGCCGTATGGACCATGATTCTTGGTTCTTCGTGCAATTATGATTCTACTCTTGTATGTGCTGGCTTTCTTGTAGGATTGGAAATCATTCCCTTGAACATTCTTTCCCTTGGAGCCATCTGCCGGTAGTGTGTATGAAAATACATCGCTATGCCCATACCTATAGCCAAAAAGATAGAGCAAGAGCAGGCTGTGGATGATTTCCTTGCAGAGGCTTCTCTTCCAACATTCTTTCTACGAGATCCTTCTTTGTGTGTTTTTTTTTATTTCATTTTTAATGATGGCAGCACGCTTTTGTTTTCTCATTGTATAGTATTTGCTAAGAGCTTGGTTAATTGATGGATTTTTATGCTTTGATTGAAGCGCGC
>SPBC1105.12_T0:::S.pombe.fa
ACTCCTATTACATTGATTTTTTTCTCCTTGTTTGTATATCACTTTATTATTTACCACTTAATTCCTTTTTTACCCCTGTCTGCTATAAATGTTGTGCAATTGTTCGTGAAATTTGAATTATCTATCAATATAATTTTTGTGGATTATTACCTCTTTCTGCGACTTTCCCTTTTTCAGCAGTCTTATAAGTTCTGTTTTTAATTGGATTTGTTCTGCATATGTTTTTATGACTAGTTTCTTTTGTAGGTGATATTATTTTTTGCAAACAATGTCTTTGAATGTCACACTTTAATAAACTTAATTATCACGTTTCGCAAAATACTTCATTTTGTAGTCGAAAGTAGATACAAGTTGGTATGCAAAATGGTACAGTAATGTTTCCACTTCTACAAGATTATTTTTGTTGTTGTAAATTTACAGCGTTCATACATTTTGCGACTGCTTACTGATCATTGACATACCAAGCGTCAATTGGCTTCCTGATTCTACTAGCTGAAGTG
>SPAC1834.03c_T0:::S.pombe.fa
ATTCGATATCAATTGCCGACTCCGAATTTTTTGTTTCGAGTCTATCAATTTTATGTGTACACTATAACTATTCTATATATACATGCCAAACGAGAATGTTTTTCATCTGGGCGATATCAGAAGAAGCATTATCAATTTGCTAGTGCAATTCATAGACAAAAAGGCGTTTGGTCTTTGTGAGAAATTTTTCATATCGCGTTGTATCACGGCTGAATACTCCATCTGACAAGAAGATGAATTTTTCTTCGTGGATTTGTGATTAATACATTTATTGAATGAAATGATTAATATAATGTTCATTAAACCCGAATCGTATCGTGATATTTATAAGTAGTACAAATATAGTAAACGCGCAAGTTTTTCTTTAGGTAATTGTTTGTGCGACCTTAAGCAAATTAACCTAGTTGATGCGTTACACTGTTCTTCGTGTCATCTTTCTGGGTATGGGGAAAGTGTGTCTAGTGAATGGGGTTAAAGAAGGTTATCTAAGCGACTAGTTG
>SPBC8D2.03c_T0:::S.pombe.fa
ACTGGTTGCACACTTTTCGATATTGAAGTGAATTGTATTTTCTTTTTCTTTTTTTCCTACTTTGCATATTAATAGTTGTTTCTCTTTTTATCTTTACTCATTTCTCTTTTAATATCCATTCAATGAATATTTATTTGCACGAAAATGGTTGGTTTTCCTTGAAGAAATGCAATTTTATTGAAGGGATTTGTTTTTCTTTCATTATGGATTGCACGTCTGAGAAATTTTTACCCAACCTTGTGTCTGACTTACTCTGGGAGTAAGCTCTGTTTTTAGAAATAAATAAATAAATTGTTTTTATCTAACATTTATGGGGGGGAGGACAAGAAAACACACAAATTTAGCCTGTAGTTATCACGTTTCATTAATGTATGTTTGGAAGGTTGGAGTCATATCATAACTATGCTAATATATTGTAGGCTTCAATTTGAGAAAAAATTGGGCACGAACCCATCTATTTATATTATACAAAGAGAACTCTACAAGCTGATTGTAAGGTA
>CNAG_01648T0:::C.neoformans.fa
ACAGTTTAATCATCTGTATAAGAGGAGCACAGTTTTTTGGGGATGCCTTCGTTTTCGATATCTTTTTTTGATTCCGCCCAAGGGCGATGCATTTTGATTGAAAAACAACTGCTTATGGTCTTCTCGTTTCTCTGGCAGCATGACGTTATTGAGCGGTCCTACATAGTACTGATTGATCGTACACTCTGCTTGGTGCTGCATAGACGCCGCCATGTACGGTTTTATAGCGCTGTGGGAATTAACCATCGGCGTTGTGTGAAGCTCGCCACCACCGAGATCTCGCAGGCTATTAGATTGTACGTAACTGGTTACTCCACTCAACTAAATCCGCAGCATTGGCTCCAGAATGTGACGAAGCAAAAAAGAATGATCCCGGGCGGGATCGAACCGCCGACCTCCTGTGAAGACATTCGAATGAATGTTAGACAGGTATGGTGACCAACTCCATCACGTGACCATTTTATGGATACTACAGTGGTTAGCTTATTGACTAGCTCATG
>CNAG_07807T0:::C.neoformans.fa
GCCGTTTAAATGTTCGTCCAGGAGATGGGGGGGCTTTGTGGATGTTCTTCGTTTTCGCTACTTCATTTATATATGCCATCGTGAGATGATGCACATTATGTCAGTCTGCATTTGTGGATTTTTGCAGCACATTCACTCGGCCCTGTACAGTTGAACAGCATTCCGCAGAAAAGGATTTCCCGTGTCGATTCTTAGATCACGGATTAGTTGCTTCAGCCCCTCAGACCTGCAGCAATGTCCGTTTAACTTTCAGTTCTGTTGTGTTTGAACATACAACAACCTCAATAAATGGCCATGTCGATCGTTCCCCGTCATGTATGAATTTTCTTATGGAATGCCCTGAGGTTCAATCGTACAAGTGGTGACGCGATAATCATGATTCTATTTATGCTAAAGTATCTACTTCTTCTTCCCCTTCTTCTTACCACCGCCACCCTAAAAGTCATTAGTAACGTTGGAATAACATCAAGCGATGTACTCACTTTGCTATTAGGTGTCAC
>CC1G_05756T0:::C.cinerea.fa
ATTCCTTGTCACTTGTATCATTATTTGCTGTCATCACATTGTACTAGTACTGTATTTTTAGTATTGCATTTTTTCTTTTTCTCCCTGAATCTTCCGGGGTCCATCCACGCGTGAACTTGTTCGAACAACGGGGAACATTGAAAGAGACCTTAGATCATGGTGGAGTGGCTTCCAGCCAATGCGACGGTGAAAGGAATCATCTAGATTCAGTATTGTAATCGAATAGGTGGTTCGCATCTACGCTAACGCTCGTCTACAGTTCACAGGCCTGCCGAGGTACAACAACATGCCTTCAATTCCTGCAACGAAAAGAGCAGTTAGAACAAAGATGAGTAGAAAGCCATGCTGCAGCCTCGACAGCCGAATTGTAAAGCTAATCTCTCCATCCTTGATTGCCGCTGGTGGATCTTGCATAGGCTCACCCTTGAGCCACGCTTCACTATCGGTGAACATGGCCCTACAGGGGAACACCTCCAGAATCTCGCACTCGAAATCCGGTA
>CC1G_05765T0:::C.cinerea.fa
TCTCGTCCTGTCTTTTCTTCGCTTTCTCGTCCTGCATTGCATTGTTTTCTCCTCTTCACTATCATTATTTCATTGGGCATTTGTAACATCCTGGTGTATTGTACAATATCTAATCGCATTCCCTGTACATCAATCTTCTCCCGTATACTACGTGAGAGATTCGAAGTCTGGTCATTTGTCATTTGTCGCCTTGCTGATTGGTCATGGGCATATGCTTGCCTCTCAACCAATTGCCACTTATTGCTTGTGTTGTTGATCGCTTTACTCATTCAGCATCCCCGTGGTCCAGCGTTGAACGTTGAATGGTAATGTTGCGCAAATGGCCCTCGCTATGGATACCGTAAGTACAGAAGTCTTATCGCTGCAGTGGCCTACTCCCAAGTCGCGGAAAGTGACAGGAAATGTCTGTATTACGGATTTGCCAAAAGCAAATCGAAAGATTGATCCGCATGCCAGCGTCTCTGGCCAATCGAAGGGTTTCCCAAACTCTGAGGAGACCT
>CC1G_05458T0:::C.cinerea.fa
TCCACCCACCCACCTACTCTGGCTCTGGCTTTCGGATTCGCCATACCATTTTTCCTTCGCTTCTGCATCGCATTCTTGTCATCTTTTTCATCCCTCGCATTTCTTGCTGTCAATTGTAAATCTATGTGTATATGTATGCCTATAGGCTGGTTATGAACCTGTATAATGAATGCATCGTCGTAATGCTGAATATTCCTTGTGTGCTGAAGTGAGTTCTTGGGGTGAGATTCGGGGGTGGGTCAGCCAGCGGAAGGCGGGGATCACAGATTCCCATCCCTTCCATGCCACACGTAGACCCCTTCATCCAAACTGACTCGATTCCGCAGCGCCCACCCCAACCTCGCTCCATTCCCACCCACCCAATGTGCACCTGCCTCCAGCCCCCATCTCGCCCCTTCGAGCTTTCGAGGGTTATGGGCATTTTTCGTCTCCACCTCCATCCCACACACCGGATTACTCAGGCTACTCGACTCCCCCGCACGGACCATCGAATTCTGGCC
>LACBIDRAFT_191132:::L.bicolor.fa
ATTTGATTGTTTTGTGATCTACATGTACCCATATTGTATTTTTATCTTATTTATCTCTTCTCCTCATCTTCAATTCGTCTCACACGTCGACACTGAGATTTTCCGCCAGTGTATCGGTCGCCATCATTCAACATCATCCATCTGTCAAGCATTCGTTCCTCAACTGTTCGAACGAGATCAGTTTCTGTGCCCGACAAATAGCCTTTGCCCGTTCTGCCGGGATTGCTCCGTGACATTTAGAGTCGTCGGAATTCCTTGGCAAGCGACTCAACCCCACTTCATAGAATGACTTCACTCACCCCCAATGTCAGTGTAGATCCAGATGTGTCTCTTCCAAACGAGACCTGGGCAGCGATCTTCATCCACCTCTCTCCCTCTTCTCTCGTTGTGCTCTCCAGTGTTTCTCTGCGTTTCAATGCCATTGCAGAGCGCGCGCTTTACTCTTCTATCTTCATAGTTGATGTACTCTCCAAGTCATCACCAANNNNNNNNNNNNNNNN
>LACBIDRAFT_191150:::L.bicolor.fa
GCTTGTTCACATTGGATCCTTGTTGTATATCTATTTGCTGTATTGTATTTTATAATTCATCTCCTTTCGTGGTGTAATGCTCTGTCAGTTGAGTTTGAGAGTCGTGAGATGGTAAATTGTTGGTGATGGAGCCGACACAAGTAGTGAGATCTATCTTTGTTCTTGAGGCTTCCACATTTGAGCAAAGCTCAATGACTAGTAGTAGTTGCGGTTCCAGCATACTTGAACTTGTGAGTATATTATATGCGAGCTCAAGATAAAGTACAAATTTATTGCGGTACTTCCGCTCCGACTGCTGTTTCGTCTTCAAGCGTCATATCTACCTTATCCGGGTCATGGTTCCGCAGCCGAAGCTCCACCAAGAACTCCTTATCTCGAATGGCTTGAGACCATGACGATAAGAGACCGTACAGCACCACAGACGACCTGATAAGTCCAGCGAACATAAATATCGAGGGATAAACCACCATGACTGTTGTTTTGACGTTAAGAACAGTAGT
>LACBIDRAFT_174455:::L.bicolor.fa
ACTCGTGTAATATGATTGCTTCACTATACACTGCCCACTTTATGATTCTGTTCTCGACATGTACTACCATTTGAATGCCTATTACAATCTATGTTCTGATACTCCCACCAAGCATAGAGAGTGGAAGACAATTGGAGGCGATAGTGGGGCAGCAAGGATCAAGCCCACTCCATAACACAGTTTGACAGTGGTGTTGCCCTGGCCCCGGCTGCCGACGGCGATATACAATGTATGTATGCAGCAACTTTCAACTCTTCATCCGGTGCATCAGACTTATTAATGCCAATTTGGAGGCCTTGATAGTTTCTTCTGTTGACTTTTTTCAGTTGCCTGTTGGAGAAGATCATGTTGGGTTGGTGGTGCGGTGAATGTGAAGAAAAGCGTACCTAAGGAAGTACCAGAAGCGCGGCTTGGCAACGACCTCGTTGGGCGCAAAGATGCGCATGTGAGGGTAGGGTCTGCCTCGGTAGGCAAGTGGCGTCCGACGACCTGGTATTCTT
>LACBIDRAFT_306722:::L.bicolor.fa
ACTGACTTCTTCATCGGTGTACTATTTATTACCTTGCTGGACTGCATTTTCGTTATCCTTTTCTTAACATGTACTATCTGTATGACTATTGAGACAATCTAAACGCTATGTTAATCTATTCGGGTGCCTCCAGCGTTGAGAGCAAGTTGAGAGTGATATGGAGGCGGGCCACGATCAAATCACACTCCTTGACCCCCCAATTTTTGTCGGAGCCGCAAGACGAAGACCAAAGAACCCTAAGCGAAGTACTTGGCCCTAAATCACAATTCGGGTGTGTGATCTCGCTGGCAGATCACAATCAAATTGTGACTTGGATTAGGGTCTGGAAAACACCTGGCCAAGTCTTCGCGCTGACTTAGCATTGTACATACATGGTAAATAGTATCAAATAATTCAATAATTGTTAGTATTCGCTCCTCCTCGTCGTATCATACACGCTTATGAGCGTGCCTCGTTCTGCATTCCAGACAATGACACCCCTCGGCAGGTGGATGACTTTA
>LACBIDRAFT_291419:::L.bicolor.fa
ACTCGTGTACTATTGCTTCACTATACATTGCCCGCTCTACGATTATATTCTCGACATGTACTACCATCTGAATGCCTATAAACTATGTTATGATACTCCCAACAAGCATAGCGAGTGAAAGACAGTTGGAGGCGGTAGTGGGGCAGCCAGGACTAAGCCCCTTCCAAAGCACCGTTTGACCCCCAAATTCTGTCGGAGCCGCGAGTTAGAGACCCCCGAAAGGCCCAGTCAAATTTGTATTCAGTTTGAGCATATTTACACAGGTCCTCTATAAGCCTTAAACCGTCCTAAACTCGGCACGTAGAGTAGCAGTGGTCAAGGTTTCCCCGCCAGGCTAATAATCACCTCTGAACAAAGGTCTTCATCACCCTGCACCTACTCCGACTAAATCCTCGAAGGAACAGCGGGGAGCTCTGGCGAGAAGAGCACCAGTGGCTGTCCGCAGGCTCGTAAGAAGGATTCCAGGGGTCCCGTGAATCATGTGGGCGTGGCTTGGGGTG
>UM02710:::U.maydis.fa
ATGGTTGTCCTTATCGCAATCCTCTGCTTTTCTCGTGTCTTGTCTTGTTTCTGGCGTTGCCCTCTGTACTTCTAGCATTTCCGATATGCCTTTCTTGTTGTGGCGATCCATCTTTGTGACGCCTGCCAGCCCATGGTAATCACTTTTTTACACCCTGTACACATTCGTTCTGGCTTGTTCTGCAAGTCGCTCTATGTTTGCTGAGTTGAAGTAGATTTGGATCGTTCAGCCTTGGCGCAATGTCTTTTGTTGTGCCCGTTTTGTGGCTTTTCGCTCTAGCAGGGACATGGCTCTGCAATCTTGATTCTTGCTGCTGTGCACAAACGACGCCGGTAGATGTCCTCTTATCTCTTTGCTTTCCGCAGCTGCACGGCTGTACTAAGAATGCTTTCGCACGCGAAAGACTTGTTGGGCTCACGCTACAATGGGCTTGCACGGCGCCGGTCAAGGTGACGAGACCACGAACACACTCTTACATGTGCACGAGTTCGAACATGTTC
>PGTT_06666:::P.graminis.fa
TCTTGCTCCATTCTTCCTATATACATAACTTTCAATTTCCTTCATCCTTTGTTCGCTTCTAAATTGTATTGTTTTAGCCTTTCCATATTTACTTGCTCTTTTCTTAATTCGAACTCAAAAAAGAAACCCTGAAATTAATCATGTCAAACCAATGAGAATACGCAATCGGTTCCTTTTTAGGATAAGCCCCTCTTTCGAGAATTGAATTACATTGTTGCTGTGTTTTTTGCATAGAACATGAATTGAGGAAACTTCTCTTTCTTGGAAAAATAAGCTTAATAAACATCGATGATGGGGATATCCGTGAGGATATACCTGGGGTAGCATGGGGTACATGATATTTACATATTCTCCTGATCATCTGAGATTCTGATCAAAGAAAGTCGCAGATTGTTCAGTCGACGGTCGGGATTACCCGGATATCCCCGAGAGGTGTGTATATCGATCTGCCCAAGGTTGGGGGGAGGGCAGCTGAGCAAGTCTGGAGCTCAACGACCGCC
>PGTT_06941:::P.graminis.fa
TCGACCAACCAAACCCACCCTGTCTACTCACTCCTCTCTTGTCTTCTTCTGTTTGCTTTGACCATTGTAGTGTACTTGTTCCAATGTCTTCTTTCGAAAATTAAATAATCTTATATCAGATAAACATGTCCGTCGTGAGAGGAATCCTTTCACAGACCTTCCATCAGGATCTCTATCTTGTGCGTCATGAAGCATGGCAGTGCCTCACCATGCTGCAATCCGTGCACAGGGAAACGAAGATAGGAGCTTTCAATGGAAGACTGTAGTGGCAGCAAGAGGCTGGATCTGGCGGGGTCGAGCAGAAGTTTGATGTCATCGTTATCATAAATCACCCAAGCAAGCCTCTTGCCCATATGCCAAGCCACCGATTGATTGTGCTGACCGGGTGTGCTACATATTTCCTTGCGTCCTTTATGGGCTATTTAAAGCGGGTGCTCTGAAGGGCTGGTTCCATTTTCAAAGAAGAGCAGATTAAAAAGTTTAACCATAAAGCTCAAACC
>PGTT_00392:::P.graminis.fa
AGAGTTCTCTCCCCACCTTGAACCTCCCGCGGCTCTCACCTCACGCCGGGTCTTTCTAACCTGGCCGTCCAGTTTTTGCTTCTCTCACCTGATTCTGTTTTAGTTTGTTGTGGTTTATTATTCCCTTGATTGATATCGACATCATACATGATCGAATGATGACTCCCTTACCCTTCCGGATCGATCTCCTCCCATATACATCTCGCCCCCCTCCCCCTCACAAGATTGCAATTCCAACACCAAAAAAAGGAATGAAAAACTCCCTCTGAATTTGGAGTGATGTTCACGTCGGTCTGGCTTGTATCGGGAATTATATGTATCTAGCCTCTCTATCCAACAACAGAAAAAAAAATCAAATGTCTTGTACTGTGTCTCCATGCTTTTTACATCCTTACCCTCAAGGTTGTTTCGTGCACAGAAGCTCTGTGATGAAGAGGTCTCCTCTCTTTTGATCTTGGTTGATTGCTCTTCAGTCCCACATGTCAATGCCATTCGTGAGC
>PGTT_01861:::P.graminis.fa
AAACCCTTTCTCGTTTCTTCTTGCCTCTTGCTCCTCTCTCATCGTCTTAACACTTGTACAACTCTGTTTTGTTCTAGTAGAAACTTCTTCCCTTTTACTGGTGACATCGTCTTCTATTTTTTTTTATTTGAACTTGTTGCCGCTAGAATAGTAAACATCCTTTCTTTTGCTTCTTGCATTTCGCCTCCACCCCTTTTGAGATCCTTGCGAGCAGCTCTCGTCAATGTTCCCAAGCATTGCGCAGCCATTTCCCCCTTGCCTTCTTTCGCTAGGAATCGCTACTCTTGAGTATAAAGCAATCATAGCTTGATGAGATCCAGTCAGGTCCCAAATCTTCCGAGGACGATGTAGACTTACGCCAGTTCAGCTGCATTCAAAGCTACACCCACTTTATGTGATTAACAATGATCATGTGAAGCTTCAACTGGAACACTTAAATAGTGTGCAATTTGTGATGGCAAATAAAAGTCAAGGAATTACTTTATCCACTGGTCTCACTT
>PGTT_06606:::P.graminis.fa
ACATAAACACACACACACACACACACTTCTCTTTCTGTCTCTCTGTCCTACATAATCTTCTCAAAATTCTTGTCATTCTTCCTCAGATTCGTCTTATATATCTCTTGTATTCTTCGTTGTCCTCTTGCGTTCATAGAAACATACAAGTAAACTCTGTACCATCAATAACCCTTACCCATGTTTTCCTGAGAGCCTGTCCCTCAGTATTGTGACTCACTTGGCGCCCCAGTCTGCGTCAGTTGTTACGTTTCAAATGTGCACCTTACTTCGAGGTGCAAGGTGAAAGGTGCATCCGAAACTATCTGCAAATTCAACCTCGGAGTCAGACCGCGGAAGATAGTCCTCGAGTCATCTCCTGAAGTCAGCCGAGAAAAAACGACCACCAATCCATCCACAACCAATCGGACCACCCTGGTCGTACATATACATTCATCATACAACGACCATGCGGTGTTCACTAATCACTCCTCAAGAGATCATCGACAACGGGGAGAACATTC
>PGTT_06937:::P.graminis.fa
GCTACCTTGCTCCCCCCCTTCCCTCGGTTTCAGCCTATCTGCCCTTCAAACTTGTTATTGTTGTGACTTCTTCAGAACTGTCTTGTATTTCCAGTTGTTTTTTTTTCGTGTGCGTGCATCTATAGGCATCAATAGAACACAGATCACTCTGTATAATTATCATACTTAGCTTCTCAACAAATCGCTTCAGTGCATTCACGGCAAATCAGCCCGATTGTCAAGATATTGTTCAAACACATTTACCCACCTCGGGTTTGCCTTCCATTGACTTTCACCATCATTGGGTAATGAGTTATTGTTCCACATTCACTGGCATGACCGATTGAGGAGAGACGACTACCACATATTTACATACACCCCCACCCAGCTTGAACATGCATTTATTATTGATTCGTAACTCAATTGAATAATGCAAAGATAACGTTAGAACTTTGCCTGCTTCTTTGCTAGCGCATTATTTCTGAGCTATGTGGCTGCATGGTCATCCACTTCCTTGCTCC
>RO3T_08121:::R.oryzae.fa
TTCATTCAAATAATTGTTACCCTCTTATGCTTTTGCATTATCACTTTTGTAAATAATTTTTTTTCAAATAAATATTAATCAATCAATTTACATATAACAAACATAAATGTATTATGACTATTCTCACTGTTTTGTTTTGTTTTAAATGCTGCATATCTTACAGTTCAAGGTAATATAGGCCAAAAATTAGATTCTAAGTTAATTAAAAGTTTCGAAAGCCCCTTTTGATAACAGTACATTGTTATTATTAAATATGCATATTTGAATATTTGGTAACTAATTGATCTTTTTGTTATGTCCACGCGTACTTACATGTAACTAAACTTAAAGGAGAGAAACTTTATATTTCGGTCATGTTACATTTGTAATAGTAAAAAAAAAGTCTTGGTGGAACAAGCGTTTTTTTTGGAAGATAAGTAAAATATTAAGCAATTTTTTTCTTTTCTTTTTGTTTCAAGATTATGAAACCAAAGGAATCCAAGTCCACTTCTACTTCAACA
>RO3T_08218:::R.oryzae.fa
ATCATCTAAACAAACTCAATCGCATCTTTTTTATTATTCCCAAATATTCTGTCAAAGAAACTTGTCAACAAGTTTAGCATTTCTGTATATAGCTTTAGCTTCAAGTTTTTATTCAATAAAATCTTTTTAAAAAACATAGTTTATGATTTATGCATTAGTTTTTATTTCCTTTTATAGTAATTTGAAATGGACCAGGGAAAACATGAACCATTCAGCAAAGAGTTGAAATAAAGCCTGTTTTGAAGCTAAGAAACAAAAGTACAGCGGATCCCCCCTCCCAATGTTCGTTTTCCTCAGAACTAAATTCGTTTTGGTCTCCGACCAATGCTCGGATTTTATTGGCTCAAAATTCGCTTTTGTTATTACCAAAGTTCGTTTTGATCATTTTCAATTTTCCTTTTTTTATTCTTTTGGATTTTTCATTTCATTACAATCAGATGAGTATTAATTTTTTATGAAGATGAACGAGGTATTATTGTGGATGAACAAGGAAATGAGTC
>RO3T_16443:::R.oryzae.fa
ATATTATAAAATATCTTTTGCATCCCTTAAAAAACTTTTTTGATTCCCAAGTGTTTTTAAAACTTGCAAAAACAAGTTTAGCATTTTGTATATAGCTTTTTTTTGCTTCAACTTCCTTTATATTCAAAAAACTTAATAAAAGAAATATTTTATTAAAATCAATTTAAATGTATCAACATTATCGCAAAGAAGGAATGATTCACATGTATTGTTTATGCATGTAAGTTTGTACTCTGAATCGAGCTATTTAAATTAGAACCATCTACAAAGTTTATTTCGACAACCCTTATACAATGGAGCTTTGATACAACATTGGTTCAACCATTTTTACACTCTCCGGAAAGTAAATTCGCCCAATAACGAGAACAATTTTTTTTTTTTTTTTTTTTTTTTTTTTTTTTTTTTTAGAAACAGGCACCCTGATTTCCGTAGAAAGAAAGCTTCTTCAGAGTGCTTTGTCCATTACGACACTTGTCAAAGCATTTATAAGAATATTTAAC
>AMAG_06713T0:::A.macrogynus.fa
GCGCCCTTGCCTCGTTCTAGCCAAGTGCCGGTGACCCAAGCGTCGATTTGATTTTCTAGTTCTCGTTTTCGTGCTCTTTCTTCAACCCCGGCTTTTCTCAAAGCCACAACCAACATTTGTCACGTGCACGCGAGGGAAGAAGACGAGGCGTCGCTCCAGTGTCTGTCGGGCCTCTTGCTGTTGCCAGATGAAATGAATCCGATTTGCCCACTGCTCTGTCACCCTGTCGGTTGCTCAATTTCATTGCGAACATGCTGGTCGATCCAGACGTGTGGTTCGTATCCCAGATGAATTTTGGTGTTGCTGCCTGCGCGTATGTTCTGGATGTCATGCAGTGTTGTTGCTCAGGCACCACCAAAACTGACGAGATACATCTTCCGCACCTCATCGCGACCGTAACTTACTGCAGCCGCCATGCCCCGATAAATCAATCAAAAATGGATGTCATTGTCAACTCGACAGCGTCGTCGGCCGGCATCTTCCCGATGCGGCTGGACGGC
>AMAG_14773T0:::A.macrogynus.fa
GCGCCTCATTTGGTCGTGACCATCTCCGCACCCGAGCCGAGTTTTGATTCCTTGATTCGTTGTCGTATTTTTTTGTTTTTTTTTTGCCTTTTCTTCGCATCGGCTTTTCTCAAAGCCACAAGTGTACTCGTTGCCTTGATTGGCGCGCAGATGTCGCGGCCCGACGAATTATATTGAACGGTTTGCTGCGCTCCTTCTCCTTTCGCCGAGCGGCATCGTCAGGTCTGGTCTACGCGCGTGGTGGTGGATAAGTGCGGCGTCGTTAGTTGAGTCGAGACTGTCTTCCTGCCACAACTTGGCCAGCAGGCGGTTCGCGCCGTCGCGGTGTTTTGCCTCGATGCATCGTCATCGACATCCGGTGCGCACGGCGTGCGACTGGCGTGCGACTGGACTGCGCGCATGCTCCACCCCCGCACCTCACCTTGCTTGCATCGCTCAGTCACACCACCATGGTCCGATGGACCAGGAAGTGGACGTGAGCGGTCATGCATGTAGTGTGA
>AMAG_15239T0:::A.macrogynus.fa
GCAGCTCGTCAGTTGTGACCTGTCCTGGACCCGAGCCGATTTGATTTTTTTTTGAGCCGTTCTTCGTTGTTTGCTTTTATCTTCCATCGGCTTTTCTCAAAGCCACAAGTGTACCGCTGCCTTGATCGGCGCGCAGATGTCGCGGCCCGAAGAATTATTGAACGGTTTGCTGCGTTCCTTTTTGCTCTCGAGTGGCCTCGGCGGTATCGTCAGACCCGGAAATGCATGGTGGAGGATGGAGCGGCGGCGGGTTCAGCCAACGTCCATATGATCCTGTCAGCACACAACCTGGCCAAAGGTGGTTCGCGCAGATGCGCGGTGAGTGCCGCGATGCATCGCCATCGACATCCGGGTGCGCACGGCGCGCGACTGGATTGCGCGAGCACCCACCCCCCGCACAACTCGCCCACTCTTTGCAACGCTCATTCGCGCCACCATGGTCCAGTAGTGGATGGGAAGGGGCCCTCTGTGAGGATAAAGCGGTCATGAATGGAGCGACC
>BDET_05771:::B.dendrobatidis.fa
ACATCTTTACTTTAGCTTTGCCTGTCTGCTACTGTCTCAGGTCTCACTACACACCAATCTCTGGTCTTGTGCATATAGCCATATCTCCACATCCATCTCTGCGTTTTTACTACTCAAAGCGCCTTTTTCCCACAACTCTTAAATAAAATCTCGTCTTTGGATATTTAAATCGTTCTTGTTGAAAATGGTTGGTTAGAGATCAGTTTTTAAAAACCAGGGCATGCTATTCTATACACTTTCTAATTGTCTGAGACTGTTACTGGAATTAGATCGTATGACAAAAGTTTATGTTGAATGTATCTGAAGATTGTGCACCGACTGTTTAAGCGAATTCAGGTATGCTTGAATAGAGGAAACCAGCTAAAATTCGAATGAACAGGGCTCTCATACCAATAAGAGAAAGCCGCCCATCATGGCTGATTGAAACAATACCGACTCCATTGGCCAACGCAATAGACGATATTCACTGGGCAGAAATGTCAGTTGTAGTAAAGCCAATT
>SPPG_08645T0:::S.punctatus.fa
GCAAGTTGATTATCTTCGCTCGGCGTATGCATTTTGGCTTTGTGGCTCGGTGGGAGCCTGTGTTTTGTCAACACTTTTGAAGCCTGTGTTTCTTTTTGTCAACACACTTTGAGCATCTTATTGTATAAATTGATACCTTTTGTAAATACAAACCATGCAACACCACATCAACCGCGTAATTGTGCGGAAGTTTTGTTTTTTTGACCGTTATCGTTATCTATTTTTTTTCTCTGAGTGGCTCGAGTGGCTCGACCACCAGCTGTGACGCGCTTGGCGCGCGATGAACGCATGAGCAAGTGATTTCAGGGGTGTATCCTTTATTAGGATCCTTTCTACTTAGATTCTACATAGAAACCACGTGGCAGCAAGGGGTATAGTGGGCCTATGGCCCAATGGACAAGGCGCCTGACTACGGATCAGGAGATTCCAGGTTCGAATCCTGGTAGGCTCGATCTATCGACACTACGATCTTTTTTTTTCAAACCTTTTTTCATATCCCC
>SPPG_04875T0:::S.punctatus.fa
GCATTCTCACTCCCTCAAGATATCAAATACAGAAGAACGGCGTTTGTCAACGCCAATAGTTCATTGCATTATTGTCGTGCTCTTCCTTGTACATATGAGTTTAAGCGAATAAATCAATTGATTGATAACAACTCGTTGTCTCCATTATAATTGTCAATACCTGCTCTGCATGCGCAGTTTTCTCCTGTCCTCCAAATGGCGGGCATGCATTCATTGCAAAAAGGGGTTTGGTTGAAGAGTTGATGATCACGTGATCCGGTCCAGGACATTCGCGTGAGAGTGCGCAAGATCGTTCTCAGAATTCAACCAGTTACATACCCGACGTCCACTTGCTGGAGACGTAGATCAACAGTGTGAGCACAGTCCGGGAGCTTCCCGTGCCCCGTCACATTCCTTCCGCAGTTCCACACGCGTAGCCCCGTCTGGGACGCGCATTGGCATCTCGTATGGTCATGGCGATGACAGCGACGGCGGCTCCTCCTCTACTCCCGCAGTGGAGG
>72384:::L.starkeyi.fa
ATTTGGGATCCTGTTGGTTGTGGGACTACGCGTTTATGTATAATAGAAACAGTTCTTTGCAGTTATATTTCGGGTTATTGTATATTATTATCGAATACACTAGGAGTGACTAATCATATGATTTGCAAAAGTGAGTACGAACGTACGTTTAGACAGCAGCTTGCTCAATAATCTGTGTGTAACCATATTCTTAGAAGCTTTAAGTGAGCTGGAAGATATATAGTCGTTGGCGCATTGTCGTGTACGAAGACATATTGTTATGTGGTTAATTGTAAACAAGTTTGCCGGGTGCAAGCTGTTGTTTGAGTATGTCCGGTGTACTTCTGGAAATTCTAAGGAATGGCACGGTAGCAGTAACAATTGTGATGGCAAGGACGCGATGCGTTCCTATGATAACGGCCACGGTGTTGGGCCAGTGTGGTTGCAAATGCGGCACGGAATCGGCAGATATGCGGATATTTGGTGCGTCATCGGTTTCGTCATCGTTGGTCTCGCGATGA
>34084:::W.anomalus.fa
GGTTAATGAGTGTTTTTGGGTTATTTGTATATTAGTCAATATGAATCATTTAGGTTAAAAGATAATTGTAGTGCTTCACATTCTAAATGTCTTCATTCTTATTTTGAATTGGTGCTTTGCTATTCAAGGATATTATTCTACCAAACAGTACTGAATCTACGAATGATTCTCCATTGATTCTTAGTATTATTATACCAACATTTCTATACTCTTAGCTCTTTTCTCACTTGTCTTTCCAACTTGTTAATATTTATTGGTTTTGGTTTCTGATAATCATCTTGTGTCATTTCAAACCATTCTTTCAAGAAATCATTATTGGAATCTTCAATATCTTTATGACCCGAGGGACATCTGCACCTACAACCAACACCATAAGGTTTTTTGGGATCAAATTTAGACCAATATTTTTCAAACTTCTTGTCACTGGATTTGTAAGTTTTAGAACTTTCATAAGGTAATTGATTTGGATGATTTGAAGGACAATGAGCAATTGTGGTATG
>32681:::W.anomalus.fa
ATTTTACATTTTATCAAGTATGGTTAAAATTCGGTTTTTGAAAGGTATAAATTTATGTTTTTTGGGGTTTACGTTACATTTGGGTGTTATTTAAGTTGTATATTATATTTAATGTTATGAGATAGCTTTGAAATTAGTTGTAGTTTGTGTTTTTCTATCCCTTATTATTGATTTTGTATGTGTTTCATGATGTTTATTTTACCGGAGTTAAAAATAAATAGGAAAATTAACTACAATTGATTGATTTAAATGGATAATTAAACACTCTTGATGATACCATATTTCAGATATACATTCAAAGTATCAACGTCTTGTTTATTAAATCATTATTATCCATTGATCTAGATATATCAATGATTGAATATGTTAAATATACTCATACTAGCTAAAATGTCGCACCACAGGAAATTGAGCTATCAAGTGACTAACATATTTCGTTTGCAAAACCAGAAACAGAACATGGTGTATTAGGTTAAATGATCAAAAATAGGTGAATGGTT
>MVEG_09454T0:::M.verticillata.fa
ATATCTGGGGCCCCTCAAGTTTCGCTCCCAAGATCCATCCACAAAACCCACCCCCCAAAGGATTTGCTCAAAGAAAAACAAATACAACTTCTTGCAGCTCTCTAGCGCATCCTTTTGCTACAACACCTTTACCTCTTGTATAGAATCCCCAAGTTCCATTTCGTTTTTCTTTTTTTAATTCGCCTTGGACTCCCCATCCAGGGCTTTTTTTGTAAAATAAAAATATTGAGTTCCCCAACTCGACAAAAAAGAAACATGTTCTTTATTCATGCTTTTGCTTTTATGGTATGTTGTATATGTATATATATGTATAGTGTGGTGGGGCACCTGTCTATTGCATGGATCCATGCCGTCGTTCTCCCATGATCGTGAGCAACATGTTGAAGCCCGCAGAGGTATCGACCCGCCGTGAGCGGACTTGGGTAAAGTGTGGGCTGGACATGATTGACGACGTTGTGGCTTGTGTCGGTGTTGAATATCCAGAGAACAGAGAGTGTCCC
>MVEG_06993T0:::M.verticillata.fa
ATATTTTGTTTTCTTCAAGATCGTTCCACAAAAACTCTCCCTTTGCTACAACACTCAAACACACTTTGTATAGAACATCCTTAATCGTCCGGTGCTTTGTCACTTCTGCTCTTGTAAAATAAAATCAGCCTTTTTCATTCACTTGACCTGTTTTGTGCGACAATTGGCGAGAGATATAGGAAGGTGGCAGCAGTAGCCCGTCTATTTTTATTAGTAAATGCGTGTCTGAATCGACCTTGCATGCTGGCCTTGACCGCGATTGACCACTGACTAATGACTTTCGGAAGCAGAAATATTTTTGCCACCAAAAAACACCCCCCTTCCTACCCCCAACAAAGAGAAATGTCGTGTCGTAAATCTCTTTCTCCTTCAAAAATCACACAACATTCGACAATCAGATTCACCCATGCCAAAGGAGAAAAAGACAGCAGCGACCAGGGGAGACAAGGTGATTACTCTTCCTTACCAACCAAAGGACCATGGAGGTCCATGGAGAAATG
>MVEG_09740T0:::M.verticillata.fa
TTAACTGTTCCTTTATTGTCTATTCAGTCCTTTGTTATCCATTCAATACCTTTTTTTTTTGTATTACTTCTCCAAGGGTCCTTTCTCTTATGTAAGGATCATCTGGTCCGTTCATTCCAATGCCTTTTTTTCGGATGGTTTGATCATAAGTTGGTCCAACATTGTAGTTTCATCTACTTTTGATCATTCGATCCATGTCCTAATCCTATGCATGGACCCTGACACATGCATGTGTTCGGTACATTGACTTGATGAGGCAATGATTTAAAGTCATGAGCCATTTTTTCCGCTCTTCCCACTTGAATTTGCTTCAATTTCGCGCCTTTTTGCTTCATTTCCAACTCGATGACCTATTTCTTCTATGTCCCCTTGACCCAAGCTCTAACATGTTTTTGCACTTGTTTGTTCGAATGTTCTAGGCTTCGGCGGATAAATCAGTTCCGTGCCAAAAGACTTTCAAAGTCGACCTCAAGCAAGGCAAACATTCGCATATTCCTTTT
>72253:::S.complicata.fa
ACGTCTCGCCGGTCCCCCCGCCGAAGAGTGTGAAAGGAGTGTGGTTTTCTTGTTATTTCGGGAAACTTGGGTCTGTTCGGTTACTTGGAGTTTATGGGTCTTTTTTTTTTACTTTTTCTCTTTACAATCGCGGTCGTTATCGTTGCGCGGATTATCAGTGTGAAGTCTAGGCAGAAATGCAAGCTGTTCTCTACAATTTGTTCTTCCTCTTATTGTCAATTTGTAAATGATAGACTGCTATGCTAGATTGTGTGTACAACTATTGCTTTCCATTCTGCTGCATCTGCCTCTGCAATGCCTGCAAAGCTTCAATTTGCGCCTGAATAGAAGCAGGATCAGTCGGTCCTGGTGCAGCCTGTGCCACCGGCGCCGGTGGTGGAGCAGGAGCAGCTGCCTGCTGATACACCTGTTGAGGTTGAGGTTGCGACCACTGTTGCTGCTGTGCTTGTGCCCACTGCTGTTGCTGTTGCTGCATCATCTGCGCAAAGAACGCAGGGTTG
>210276:::A.immersus.fa
ACAACCCACTGTCTCCGACAAAACATCATCCTCATCTTCCTCTCTATATCCATCAATCATTAATCTGTATCATCATAACACTGTATTGACGAAGCTACTTCGGTTGCGCGTGTGATTGGGTCGAGGAAATTGGTCTTCATCTGTCAATCTTGCTAGGGATGGAAAGGTGGTTATTGGTGGTCTGGGAAAAGGGCGTGGGAGAATCTGTCTTCTGTTGGTCTGTGGACGCATAGGCTTTACTTTTGGCAGCTGGCTTTCACCTTTGCTTTGATCATACACTACCATATCCTTCTTTGGTACTCCTTGGTGTTTACTTAGGTTCCGCCCATAGTTTGAGCATCGCATCTGTTTGTTATCTTCGCTTTTTTACAATGTTTCCTGGTTTCGCTTTTTGCTTGTTGTTTATTTAGTGCTTTATGTTATTACGATTTGTTCCCGGGTTGTATTTGCTCTGCCATTTGTTTGAATGTCTGTTGGCCTGTTCTGCGCGTTTATTGCTT
>DRE_03725:::D.stenobrocha.fa
ACACCTCCCTCCGTTATCTTGTTGGATCCGTCTTTCCAACTCCTTTTTTGCGCGCCCATTTCTCGAGAGAGCACTGTTTCTGTCCAGCCGAGTTTTTTTTGTCCGTTTCTCTTTCGGGAATGCGTTTACGTCTTGCATTAGAAGCAATTCATGCAATGTAATGTCATGACCAAATACAATTGACGATCTTAATACCACCACTTCTGCGGGACTCTCGGTCGGGGCTTGCGTGCTTGTCTTCTCATGGATTTGCCTGGTCTGTTTATTATATCCGTGGGTCGGGGGGTACTTCATCTCGTGTATTGCTATTGCTCTTCTCCTTTTACTTCATGTCACTATAGGGCTTGGTGGGCGTTCACATGATGGGACTTCCTTAGTATGATCACGACAGCAAATGCAGCACTGCTTGGCAGATAATCACGAGTGTCAACTCTCTATTCCGTAAACAAGTGTAGTCCGTAATTTTGCACCCGGAGTTGTAACTCAACACAACACAGCAA
>DRE_04720:::D.stenobrocha.fa
AGGCCTTACTCACGTCGAACTCTATCCGTAACTGTGCTGACCAGGAAACAACAGGGTTTTGGAGGTTGATTTATTCGTCAAATATGTTGTGCACATTCGGGCGTATTGGTGTTTTGAATCAAATTCAATTGGATGGGATTTGTGTGTACGTGTATATGTATATAAATATATATATCGAGTCGAAAGGCTGAAGGCGTTCGTGCCTTCCCTACCACCGCCTCCTGTCCAGGGTGTTACTCCGGCTTCCGTGAATCCAGTAACCATATCGTAGATTGTTAATAAGCAAGATGGCCAAGTAATTTATCAAGTGAGTTCTTCATAGGTCTCCCATCCTGCGGTATACGTAATATCTCAAAGCAAATCTTGATTTAGAGTTCGGAAGCCGTAAGGACTAAGTACAATCCCTCATTATATTATAAGTCTATACTCTTGTTTTTTGGTTCTCTTCGTACCATATAGTGATACCATAGATATATGTAGAATGCAGAAGTGCTGTGGCG
>PCON_05222:::P.confluens.fa
ACGTATCACTGCGAAGATACGAAGCGTTGTCGTTCTCTTTGTCGGAGTCCATGTCAATCCAATACCAATGTCTTTTCTGTAATTTTTTCGTTAGCTTTTTGCGAGGGCAGGCGTAGGGTTCAAGTTCAATTATAATGATGGATGAGTACAAAGCATTCAAAATATAACCTTGTACTTGTTAGCAAACTGTGTGTGAAATGTGTGATGTCTTGGTTATCGATAGCTACAAGTTGCAGATATGTGATGTGATAATATGACGTCCAAGCCAAACTACCCTAAGCCAACCCAGCCAGACCCAAGATACCGGATCTACGACCGCGATGGCCAAGATCTGGGGACGCCTATCTAGGTAGCCTAATACTCACAACAACGCACTCGGGAATTAAGACACCACACATCTCACCTACAGTTTGCTAATGGTACAAGGTTATATTTGAATCCTTCGAGACAATCCATCATTATAATTGAACCTGAACCCTACGCCTGCCCGGTAAAAAGTT
>PCON_13210:::P.confluens.fa
ACGTCTCGTTATGTCGCTTTGTTTAACGATGTGGTGTTTTGCAATTGGTGTTCATATGAGATAATGGCTTTTTTCTCTGGGTTTTTTACACTTCCACTTTTTGAAATGGGGATTTGGGTATCGCGTCTTTTTTTACTGCTTTCATCAACACAACATACTGGGATTTGTACTATAGCGGTTACTTCTGGTTTTTGCAAACGAAGGAAATGAGCACACGGAAAATGTGTTCTTCCTAGTCAAACAATTTAAAATCGCGGCCGAGAAACGAAATGTGAAATCGATGTGAAGTTTTTCGTGCGCAAAACGTGTCGCGAGCGAAGAGAGCAAAAAATGCGAAGCGGAATGAAGCGAACGTAGTGAAGGGCTGCAAAGGGTTCAGGTTTAAACCCACTCCAGCGACCGAGCCGGCACGCGTGCTGCCATTCGAACCTCCCAATTGCCACCCAACACACGATTGAAGTCCTGAACAACCCCGATCAACCCCGATCAACGCCCTTCGC
>YNL030W:::S.cerevisiae.fa
TTTAGCTAATTCTAAGAAAACGGTAACAACAAGCAAATATTTGGGATTCGTATTCAACTGCCCGGTTTTTCTTCTACAAATATGAGTGTATTATAGCGGGTTTAGGAGAAATATGTACAATTATAAACATATAAAGGGTATTTAATTTAATTTTAATTGGGTTTAAACAGTTTGATTATTTCTGCTACTTACCGAACTTGCATGGAATAGGGATCGCTTGTCTGTAACTTACACGCGCCTCGTATTTTTTAATGATGGAATAATTTGGGAATTTACTCTGTGTTTATTTATTTTTATGTTTTGTATTTGGATTTTAGAAAGTAAATAAAGAAGGTAGAAGAGTTACGGAATGAAGAAAAAAAAATAAACAAAGGTTTAAAAAATTTCAACAAAAAGCGTACTTTACATATATATTTATTAGACAAGAAAAGCAGATTAAATAGATATACATTCGATTAATGATAAGTAAAATGAAAAATCACAGGATTTTCGTGTGTGGT
