# Supplementary material for: Evolutionary Conservation and Diversification of Puf RNA Binding Proteins and Their mRNA Targets
Source: PLoS Biol. 2015 Nov 20;13(11):e1002307. doi: 10.1371/journal.pbio.1002307 (PMC4654594; doi:10.1371/journal.pbio.1002307)
Supplement: S10 Dataset — (ZIP) [file pbio.1002307.s010.zip › HHF_PUFmotifs.txt]

GeneID	Puf3 motif	PezizoPuf4	SacchPuf4-deconvoluted	SacchPuf5-deconvoluted
YBR009C:::S.cerevisiae.fa	0	1	1	1
SCRT_02955:::S.cerevisiaeRM11-1a.fa	0	2	1	1
SCRT_03161:::S.cerevisiaeRM11-1a.fa	0	1	1	1
spar_256-g4.1:::S.paradoxus.fa	0	2	1	1
spar_197-g2.1:::S.paradoxus.fa	0	1	1	1
smik_144-g13.1:::S.mikatae.fa	0	2	1	1
smik_639-g20.1:::S.mikatae.fa	0	1	1	1
YBR009C_c532_173-484:::S.kudriavzevii.fa	0	1	1	1
_c334_418-729:::S.kudriavzevii.fa	0	2	1	1
sbayc578-g12.1:::S.bayanus.fa	0	1	1	1
sbayc523-g13.1:::S.bayanus.fa	0	2	1	1
Scas695.4:::S.castellii.fa	0	1	1	1
Scas716.60:::S.castellii.fa	0	1	0	1
Scas671.8:::S.castellii.fa	0	3	2	1
Cgla_CBS_138:CAGL0C04136g.t1:::C.glabrata.fa	1	0	0	0
Cgla_CBS_138:CAGL0M06677g.t1:::C.glabrata.fa	0	0	0	0
Cgla_CBS_138:CAGL0H09834g.t1:::C.glabrata.fa	0	1	1	0
Kwal27.10964:::K.waltii.fa	1	1	1	1
Kwal27.11476:::K.waltii.fa	0	3	1	1
SAKL0C10714g:::S.kluyveri.fa	0	1	1	0
SAKL0E07304g:::S.kluyveri.fa	0	2	1	0
Klac_NRRL_Y-1140:KLLA0E08613g.t1:::K.lactis.fa	0	1	0	1
Klac_NRRL_Y-1140:KLLA0E17655g.t1:::K.lactis.fa	0	1	0	1
Egos_ATCC_10895:AGOS_ADL201W.t1:::E.gossypii.fa	0	1	1	1
CAWT_00969:::C.albicansWO1.fa	0	2	0	0
CAWT_01979:::C.albicansWO1.fa	0	3	1	1
orf19.1059:::C.albicansSC5314.fa	0	2	0	0
orf19.1854:::C.albicansSC5314.fa	0	3	1	1
Cd36_04000:::C.dubliniensis.fa	0	2	0	0
Cd36_32340:::C.dubliniensis.fa	0	2	1	1
CTRT_04733:::C.tropicalis.fa	0	3	1	1
CTRT_00675:::C.tropicalis.fa	0	1	0	0
CPAG_04945.1:::C.parapsilosis.fa	0	0	0	0
CPAG_05580.1:::C.parapsilosis.fa	0	0	0	0
LELT_01679:::L.elongisporus.fa	0	1	0	0
LELT_03448:::L.elongisporus.fa	0	1	1	0
CLUT_01406:::C.lusitaniae.fa	0	1	1	0
CLUT_04785:::C.lusitaniae.fa	0	2	1	0
PGUT_04809:::C.guilliermondii.fa	0	2	1	0
DEHA0D13992g.1:::D.hansenii.fa	0	2	1	0
DEHA0A10890g.1:::D.hansenii.fa	0	0	0	0
61679:::P.stipitis.fa	0	1	1	0
90470:::P.stipitis.fa	0	1	1	0
Ylip_CLIB122:YALI0C11385g.t1:::Y.lipolytica.fa	0	2	1	2
Ylip_CLIB122:YALI0F25883g.t1:::Y.lipolytica.fa	0	1	0	0
AOL_s00117g1:::A.oligospora.fa	1	0	0	0
AOL_s00043g615:::A.oligospora.fa	1	0	0	0
GSTUMT00006686001:::T.melanosporum.fa	0	0	0	0
GSTUMT00000409001:::T.melanosporum.fa	0	1	1	1
TESG_02677T0:::T.tonsurans.fa	0	1	1	0
TEQG_07708T0:::T.equinum.fa	0	0	0	0
TEQG_08133T0:::T.equinum.fa	0	0	0	0
TERG_03124T0:::T.rubrum.fa	0	1	1	0
TERG_03679T0:::T.rubrum.fa	0	1	1	0
ARB_00575:::A.benhamiae.fa	0	0	0	0
TRV_02149:::T.verrucosum.fa	0	0	0	0
MGYG_02435T0:::M.gypseum.fa	0	0	0	0
MGYG_08069T0:::M.gypseum.fa	0	1	1	0
MCYG_04171T0:::M.canis.fa	0	1	1	1
MCYG_04838T0:::M.canis.fa	0	0	0	0
CIMG_05379T0:::C.immitis.fa	0	0	0	0
CIMG_03387T0:::C.immitis.fa	0	1	1	0
CPAT_07146:::C.posadasii.fa	0	0	0	0
CPAT_09072:::C.posadasii.fa	0	0	0	0
URET_06332:::U.reesii.fa	0	0	0	0
URET_07213:::U.reesii.fa	0	1	1	0
HCAG_03885T0:::H.capsulatum.fa	0	0	0	0
BDBG_03003T0:::B.dermatitidis.fa	0	1	1	0
BDBG_05658T0:::B.dermatitidis.fa	0	0	0	0
PAAG_00126T0:::P.brasiliensis.fa	0	0	0	0
PAAG_07098T0:::P.brasiliensis.fa	0	1	1	0
ANID_00734T0:::A.nidulans.fa	0	1	1	0
ANID_02426T0:::A.nidulans.fa	0	0	0	0
Afu1g13780:::A.fumigatus.fa	0	0	0	0
Afu2g13860:::A.fumigatus.fa	0	0	0	0
NFIA_011730:::N.fischeri.fa	0	1	1	0
NFIA_089030:::N.fischeri.fa	0	0	0	0
ACLA_021660:::A.clavatus.fa	0	0	0	0
ACLA_073790:::A.clavatus.fa	0	0	0	0
ATET_00587:::A.terreus.fa	0	0	0	0
ATET_01370:::A.terreus.fa	0	0	0	0
AFL2T_03397:::A.flavus.fa	0	0	0	0
AFL2T_07057:::A.flavus.fa	0	0	0	0
AO090012000496:::A.oryzae.fa	0	0	0	0
AO090026000189:::A.oryzae.fa	0	0	0	0
28465:::M.fijiensis.fa	0	1	1	0
73004:::M.graminicola.fa	0	0	0	0
SNOT_14904:::S.nodorum.fa	0	1	0	0
PTRT_02039:::P.tritici-repentis.fa	0	1	0	0
PTRT_11559:::P.tritici-repentis.fa	0	1	0	0
BC1T_04399:::B.cinerea.fa	0	0	0	0
BC1T_12805:::B.cinerea.fa	0	1	1	0
SS1T_09609:::S.sclerotiorum.fa	0	1	1	0
SS1T_13625:::S.sclerotiorum.fa	0	0	0	0
CHGT_10298:::C.globosum.fa	0	1	1	0
Pans_DSM_980:PODANSg4799.t1:::P.anserina.fa	0	1	1	0
NCU00212T0:::N.crassa.fa	0	0	0	0
NCU01634T0:::N.crassa.fa	0	0	0	0
161741:::N.discreta.fa	0	0	0	0
168735:::N.discreta.fa	0	0	0	0
130393:::N.tetrasperma.fa	0	0	0	0
63263:::N.tetrasperma.fa	0	0	0	0
MGG_06293T0:::M.oryzae.fa	0	1	0	1
MGG_01160T0:::M.oryzae.fa	0	1	1	0
VDBG_03427T0:::V.albo-atrum.fa	1	1	0	1
VDBG_06807T0:::V.albo-atrum.fa	0	0	0	0
VDAG_05871T0:::V.dahliae.fa	0	0	0	0
VDAG_10036T0:::V.dahliae.fa	0	1	1	0
82510:::T.reesei.fa	0	0	0	0
80167:::T.reesei.fa	0	0	0	0
88786:::T.virens.fa	0	0	0	0
216891:::T.virens.fa	0	0	0	0
255937:::T.atroviride.fa	0	0	0	0
297966:::T.atroviride.fa	0	0	0	0
46803:::N.haematococca.fa	0	0	0	0
47719:::N.haematococca.fa	0	2	2	1
FGSG_04289T0:::F.graminearum.fa	0	1	1	0
FGSG_05491T0:::F.graminearum.fa	0	0	0	0
FOXG_09402T0:::F.oxysporum.fa	0	0	0	0
FOXG_13953T0:::F.oxysporum.fa	0	1	1	0
FVEG_11375T0:::F.verticillioides.fa	0	0	0	0
FVEG_07033T0:::F.verticillioides.fa	0	1	1	0
SJAG_00303T0:::S.japonicus.fa	0	0	0	0
SJAG_00336T0:::S.japonicus.fa	0	0	0	0
SJAG_03542T0:::S.japonicus.fa	0	0	0	0
SPOG_01060T0:::S.cryophilus.fa	0	2	1	0
SPOG_02998T0:::S.cryophilus.fa	0	1	1	0
SPOG_04373T0:::S.cryophilus.fa	0	0	0	0
SOCG_00965T0:::S.octosporus.fa	0	1	0	0
SOCG_03366T0:::S.octosporus.fa	0	2	1	0
SOCG_06293T0:::S.octosporus.fa	0	1	0	0
SPBC1105.12_T0:::S.pombe.fa	0	1	0	0
SPAC1834.03c_T0:::S.pombe.fa	0	1	1	0
SPBC8D2.03c_T0:::S.pombe.fa	0	0	0	0
CNAG_01648T0:::C.neoformans.fa	0	0	0	0
CNAG_07807T0:::C.neoformans.fa	0	0	0	0
CC1G_05756T0:::C.cinerea.fa	0	3	0	2
CC1G_05765T0:::C.cinerea.fa	0	1	1	0
CC1G_05458T0:::C.cinerea.fa	0	2	0	0
LACBIDRAFT_191132:::L.bicolor.fa	0	1	0	1
LACBIDRAFT_191150:::L.bicolor.fa	0	1	0	0
LACBIDRAFT_174455:::L.bicolor.fa	0	0	0	0
LACBIDRAFT_306722:::L.bicolor.fa	1	1	0	0
LACBIDRAFT_291419:::L.bicolor.fa	0	0	0	0
UM02710:::U.maydis.fa	0	1	0	0
PGTT_06666:::P.graminis.fa	0	0	0	0
PGTT_06941:::P.graminis.fa	0	0	0	0
PGTT_00392:::P.graminis.fa	0	0	0	0
PGTT_01861:::P.graminis.fa	0	0	0	0
PGTT_06606:::P.graminis.fa	0	0	0	0
PGTT_06937:::P.graminis.fa	0	1	0	0
RO3T_08121:::R.oryzae.fa	1	1	0	0
RO3T_08218:::R.oryzae.fa	1	0	0	0
RO3T_16443:::R.oryzae.fa	1	0	0	0
AMAG_06713T0:::A.macrogynus.fa	0	0	0	0
AMAG_14773T0:::A.macrogynus.fa	0	0	0	0
AMAG_15239T0:::A.macrogynus.fa	0	0	0	0
BDET_05771:::B.dendrobatidis.fa	0	0	0	0
SPPG_08645T0:::S.punctatus.fa	1	0	0	0
SPPG_04875T0:::S.punctatus.fa	1	0	0	0
72384:::L.starkeyi.fa	0	2	2	0
34084:::W.anomalus.fa	0	1	1	0
32681:::W.anomalus.fa	0	1	1	0
MVEG_09454T0:::M.verticillata.fa	1	2	1	0
MVEG_06993T0:::M.verticillata.fa	0	1	1	0
MVEG_09740T0:::M.verticillata.fa	0	0	0	0
72253:::S.complicata.fa	0	1	0	0
210276:::A.immersus.fa	0	0	0	0
DRE_03725:::D.stenobrocha.fa	0	0	0	0
DRE_04720:::D.stenobrocha.fa	1	1	0	0
PCON_05222:::P.confluens.fa	0	0	0	0
PCON_13210:::P.confluens.fa	0	1	1	1
YNL030W:::S.cerevisiae.fa	0	2	1	1
