# Supplementary material for: Evolutionary Conservation and Diversification of Puf RNA Binding Proteins and Their mRNA Targets
Source: PLoS Biol. 2015 Nov 20;13(11):e1002307. doi: 10.1371/journal.pbio.1002307 (PMC4654594; doi:10.1371/journal.pbio.1002307)
Supplement: S10 Dataset — (ZIP) [file pbio.1002307.s010.zip › HHF_PUFmotifs_Locations.txt]

GeneID	Puf3 motif	PezizoPuf4	SacchPuf4-deconvoluted	SacchPuf5-deconvoluted
YBR009C:::S.cerevisiae.fa	NA	127:136	127:136	127:136
SCRT_02955:::S.cerevisiaeRM11-1a.fa	NA	86:95,113:123	86:95	86:95
SCRT_03161:::S.cerevisiaeRM11-1a.fa	NA	112:121	112:121	112:121
spar_256-g4.1:::S.paradoxus.fa	NA	84:93,111:121	84:93	84:93
spar_197-g2.1:::S.paradoxus.fa	NA	113:122	113:122	113:122
smik_144-g13.1:::S.mikatae.fa	NA	88:97,115:125	88:97	88:97
smik_639-g20.1:::S.mikatae.fa	NA	106:115	106:115	106:115
YBR009C_c532_173-484:::S.kudriavzevii.fa	NA	122:131	122:131	122:131
_c334_418-729:::S.kudriavzevii.fa	NA	89:98,116:126	89:98	89:98
sbayc578-g12.1:::S.bayanus.fa	NA	126:135	126:135	126:135
sbayc523-g13.1:::S.bayanus.fa	NA	104:113,131:141	104:113	104:113
Scas695.4:::S.castellii.fa	NA	160:169	160:169	160:169
Scas716.60:::S.castellii.fa	NA	47:57:00	NA	47:57:00
Scas671.8:::S.castellii.fa	NA	65:74,274:284,412:421	65:74,412:421	274:284
Cgla_CBS_138:CAGL0C04136g.t1:::C.glabrata.fa	28:36:00	NA	NA	NA
Cgla_CBS_138:CAGL0M06677g.t1:::C.glabrata.fa	NA	NA	NA	NA
Cgla_CBS_138:CAGL0H09834g.t1:::C.glabrata.fa	NA	93:102	93:102	NA
Kwal27.10964:::K.waltii.fa	235:243	63:72	63:72	63:72
Kwal27.11476:::K.waltii.fa	NA	26:35,139:149,312:322	26:35:00	312:322
SAKL0C10714g:::S.kluyveri.fa	NA	30:39:00	30:39:00	NA
SAKL0E07304g:::S.kluyveri.fa	NA	26:35,91:101	26:35:00	NA
Klac_NRRL_Y-1140:KLLA0E08613g.t1:::K.lactis.fa	NA	290:300	NA	290:300
Klac_NRRL_Y-1140:KLLA0E17655g.t1:::K.lactis.fa	NA	290:300	NA	290:300
Egos_ATCC_10895:AGOS_ADL201W.t1:::E.gossypii.fa	NA	66:75	66:75	66:75
CAWT_00969:::C.albicansWO1.fa	NA	7:17,44:53	NA	NA
CAWT_01979:::C.albicansWO1.fa	NA	42:52,57:66,441:450	57:66	42:52:00
orf19.1059:::C.albicansSC5314.fa	NA	7:17,44:53	NA	NA
orf19.1854:::C.albicansSC5314.fa	NA	42:52,57:66,441:450	57:66	42:52:00
Cd36_04000:::C.dubliniensis.fa	NA	49:58,287:297	NA	NA
Cd36_32340:::C.dubliniensis.fa	NA	44:54,58:67	58:67	44:54:00
CTRT_04733:::C.tropicalis.fa	NA	47:57,76:85,393:403	76:85	47:57:00
CTRT_00675:::C.tropicalis.fa	NA	96:105	NA	NA
CPAG_04945.1:::C.parapsilosis.fa	NA	NA	NA	NA
CPAG_05580.1:::C.parapsilosis.fa	NA	NA	NA	NA
LELT_01679:::L.elongisporus.fa	NA	151:160	NA	NA
LELT_03448:::L.elongisporus.fa	NA	72:81	72:81	NA
CLUT_01406:::C.lusitaniae.fa	NA	16:25	16:25	NA
CLUT_04785:::C.lusitaniae.fa	NA	9:19,33:42	33:42:00	NA
PGUT_04809:::C.guilliermondii.fa	NA	3:13,14:23	14:23	NA
DEHA0D13992g.1:::D.hansenii.fa	NA	18:28,39:48	39:48:00	NA
DEHA0A10890g.1:::D.hansenii.fa	NA	NA	NA	NA
61679:::P.stipitis.fa	NA	68:77	68:77	NA
90470:::P.stipitis.fa	NA	58:67	58:67	NA
Ylip_CLIB122:YALI0C11385g.t1:::Y.lipolytica.fa	NA	41:51,313:322	313:322	41:51,313:322
Ylip_CLIB122:YALI0F25883g.t1:::Y.lipolytica.fa	NA	418:428	NA	NA
AOL_s00117g1:::A.oligospora.fa	450:458	NA	NA	NA
AOL_s00043g615:::A.oligospora.fa	450:458	NA	NA	NA
GSTUMT00006686001:::T.melanosporum.fa	NA	NA	NA	NA
GSTUMT00000409001:::T.melanosporum.fa	NA	214:223	214:223	214:223
TESG_02677T0:::T.tonsurans.fa	NA	105:114	105:114	NA
TEQG_07708T0:::T.equinum.fa	NA	NA	NA	NA
TEQG_08133T0:::T.equinum.fa	NA	NA	NA	NA
TERG_03124T0:::T.rubrum.fa	NA	89:98	89:98	NA
TERG_03679T0:::T.rubrum.fa	NA	89:98	89:98	NA
ARB_00575:::A.benhamiae.fa	NA	NA	NA	NA
TRV_02149:::T.verrucosum.fa	NA	NA	NA	NA
MGYG_02435T0:::M.gypseum.fa	NA	NA	NA	NA
MGYG_08069T0:::M.gypseum.fa	NA	97:106	97:106	NA
MCYG_04171T0:::M.canis.fa	NA	95:104	95:104	95:104
MCYG_04838T0:::M.canis.fa	NA	NA	NA	NA
CIMG_05379T0:::C.immitis.fa	NA	NA	NA	NA
CIMG_03387T0:::C.immitis.fa	NA	120:129	120:129	NA
CPAT_07146:::C.posadasii.fa	NA	NA	NA	NA
CPAT_09072:::C.posadasii.fa	NA	NA	NA	NA
URET_06332:::U.reesii.fa	NA	NA	NA	NA
URET_07213:::U.reesii.fa	NA	131:140	131:140	NA
HCAG_03885T0:::H.capsulatum.fa	NA	NA	NA	NA
BDBG_03003T0:::B.dermatitidis.fa	NA	184:193	184:193	NA
BDBG_05658T0:::B.dermatitidis.fa	NA	NA	NA	NA
PAAG_00126T0:::P.brasiliensis.fa	NA	NA	NA	NA
PAAG_07098T0:::P.brasiliensis.fa	NA	223:232	223:232	NA
ANID_00734T0:::A.nidulans.fa	NA	247:256	247:256	NA
ANID_02426T0:::A.nidulans.fa	NA	NA	NA	NA
Afu1g13780:::A.fumigatus.fa	NA	NA	NA	NA
Afu2g13860:::A.fumigatus.fa	NA	NA	NA	NA
NFIA_011730:::N.fischeri.fa	NA	237:246	237:246	NA
NFIA_089030:::N.fischeri.fa	NA	NA	NA	NA
ACLA_021660:::A.clavatus.fa	NA	NA	NA	NA
ACLA_073790:::A.clavatus.fa	NA	NA	NA	NA
ATET_00587:::A.terreus.fa	NA	NA	NA	NA
ATET_01370:::A.terreus.fa	NA	NA	NA	NA
AFL2T_03397:::A.flavus.fa	NA	NA	NA	NA
AFL2T_07057:::A.flavus.fa	NA	NA	NA	NA
AO090012000496:::A.oryzae.fa	NA	NA	NA	NA
AO090026000189:::A.oryzae.fa	NA	NA	NA	NA
28465:::M.fijiensis.fa	NA	152:161	152:161	NA
73004:::M.graminicola.fa	NA	NA	NA	NA
SNOT_14904:::S.nodorum.fa	NA	96:105	NA	NA
PTRT_02039:::P.tritici-repentis.fa	NA	91:100	NA	NA
PTRT_11559:::P.tritici-repentis.fa	NA	91:100	NA	NA
BC1T_04399:::B.cinerea.fa	NA	NA	NA	NA
BC1T_12805:::B.cinerea.fa	NA	113:122	113:122	NA
SS1T_09609:::S.sclerotiorum.fa	NA	113:122	113:122	NA
SS1T_13625:::S.sclerotiorum.fa	NA	NA	NA	NA
CHGT_10298:::C.globosum.fa	NA	147:156	147:156	NA
Pans_DSM_980:PODANSg4799.t1:::P.anserina.fa	NA	169:178	169:178	NA
NCU00212T0:::N.crassa.fa	NA	NA	NA	NA
NCU01634T0:::N.crassa.fa	NA	NA	NA	NA
161741:::N.discreta.fa	NA	NA	NA	NA
168735:::N.discreta.fa	NA	NA	NA	NA
130393:::N.tetrasperma.fa	NA	NA	NA	NA
63263:::N.tetrasperma.fa	NA	NA	NA	NA
MGG_06293T0:::M.oryzae.fa	NA	488:498	NA	488:498
MGG_01160T0:::M.oryzae.fa	NA	195:204	195:204	NA
VDBG_03427T0:::V.albo-atrum.fa	168:176	393:403	NA	393:403
VDBG_06807T0:::V.albo-atrum.fa	NA	NA	NA	NA
VDAG_05871T0:::V.dahliae.fa	NA	NA	NA	NA
VDAG_10036T0:::V.dahliae.fa	NA	169:178	169:178	NA
82510:::T.reesei.fa	NA	NA	NA	NA
80167:::T.reesei.fa	NA	NA	NA	NA
88786:::T.virens.fa	NA	NA	NA	NA
216891:::T.virens.fa	NA	NA	NA	NA
255937:::T.atroviride.fa	NA	NA	NA	NA
297966:::T.atroviride.fa	NA	NA	NA	NA
46803:::N.haematococca.fa	NA	NA	NA	NA
47719:::N.haematococca.fa	NA	114:123,459:468	114:123,459:468	459:468
FGSG_04289T0:::F.graminearum.fa	NA	114:123	114:123	NA
FGSG_05491T0:::F.graminearum.fa	NA	NA	NA	NA
FOXG_09402T0:::F.oxysporum.fa	NA	NA	NA	NA
FOXG_13953T0:::F.oxysporum.fa	NA	113:122	113:122	NA
FVEG_11375T0:::F.verticillioides.fa	NA	NA	NA	NA
FVEG_07033T0:::F.verticillioides.fa	NA	115:124	115:124	NA
SJAG_00303T0:::S.japonicus.fa	NA	NA	NA	NA
SJAG_00336T0:::S.japonicus.fa	NA	NA	NA	NA
SJAG_03542T0:::S.japonicus.fa	NA	NA	NA	NA
SPOG_01060T0:::S.cryophilus.fa	NA	60:69,327:336	60:69	NA
SPOG_02998T0:::S.cryophilus.fa	NA	180:189	180:189	NA
SPOG_04373T0:::S.cryophilus.fa	NA	NA	NA	NA
SOCG_00965T0:::S.octosporus.fa	NA	371:381	NA	NA
SOCG_03366T0:::S.octosporus.fa	NA	298:308,372:381	372:381	NA
SOCG_06293T0:::S.octosporus.fa	NA	438:447	NA	NA
SPBC1105.12_T0:::S.pombe.fa	NA	407:417	NA	NA
SPAC1834.03c_T0:::S.pombe.fa	NA	55:64	55:64	NA
SPBC8D2.03c_T0:::S.pombe.fa	NA	NA	NA	NA
CNAG_01648T0:::C.neoformans.fa	NA	NA	NA	NA
CNAG_07807T0:::C.neoformans.fa	NA	NA	NA	NA
CC1G_05756T0:::C.cinerea.fa	NA	13:23,39:49,50:60	NA	13:23,50:60
CC1G_05765T0:::C.cinerea.fa	NA	99:108	99:108	NA
CC1G_05458T0:::C.cinerea.fa	NA	114:124,126:136	NA	NA
LACBIDRAFT_191132:::L.bicolor.fa	NA	34:44:00	NA	34:44:00
LACBIDRAFT_191150:::L.bicolor.fa	NA	23:33	NA	NA
LACBIDRAFT_174455:::L.bicolor.fa	NA	NA	NA	NA
LACBIDRAFT_306722:::L.bicolor.fa	362:370	78:88	NA	NA
LACBIDRAFT_291419:::L.bicolor.fa	NA	NA	NA	NA
UM02710:::U.maydis.fa	NA	64:74	NA	NA
PGTT_06666:::P.graminis.fa	NA	NA	NA	NA
PGTT_06941:::P.graminis.fa	NA	NA	NA	NA
PGTT_00392:::P.graminis.fa	NA	NA	NA	NA
PGTT_01861:::P.graminis.fa	NA	NA	NA	NA
PGTT_06606:::P.graminis.fa	NA	NA	NA	NA
PGTT_06937:::P.graminis.fa	NA	149:159	NA	NA
RO3T_08121:::R.oryzae.fa	47:55:00	363:373	NA	NA
RO3T_08218:::R.oryzae.fa	83:91	NA	NA	NA
RO3T_16443:::R.oryzae.fa	86:94	NA	NA	NA
AMAG_06713T0:::A.macrogynus.fa	NA	NA	NA	NA
AMAG_14773T0:::A.macrogynus.fa	NA	NA	NA	NA
AMAG_15239T0:::A.macrogynus.fa	NA	NA	NA	NA
BDET_05771:::B.dendrobatidis.fa	NA	NA	NA	NA
SPPG_08645T0:::S.punctatus.fa	140:148	NA	NA	NA
SPPG_04875T0:::S.punctatus.fa	87:95	NA	NA	NA
72384:::L.starkeyi.fa	NA	36:45,78:87	36:45,78:87	NA
34084:::W.anomalus.fa	NA	25:34:00	25:34:00	NA
32681:::W.anomalus.fa	NA	96:105	96:105	NA
MVEG_09454T0:::M.verticillata.fa	297:305	210:219,291:301	210:219	NA
MVEG_06993T0:::M.verticillata.fa	NA	112:121	112:121	NA
MVEG_09740T0:::M.verticillata.fa	NA	NA	NA	NA
72253:::S.complicata.fa	NA	252:262	NA	NA
210276:::A.immersus.fa	NA	NA	NA	NA
DRE_03725:::D.stenobrocha.fa	NA	NA	NA	NA
DRE_04720:::D.stenobrocha.fa	156:164	144:154	NA	NA
PCON_05222:::P.confluens.fa	NA	NA	NA	NA
PCON_13210:::P.confluens.fa	NA	165:174	165:174	165:174
YNL030W:::S.cerevisiae.fa	NA	86:95,113:123	86:95	86:95
