# Supplementary material for: Evolutionary Conservation and Diversification of Puf RNA Binding Proteins and Their mRNA Targets
Source: PLoS Biol. 2015 Nov 20;13(11):e1002307. doi: 10.1371/journal.pbio.1002307 (PMC4654594; doi:10.1371/journal.pbio.1002307)
Supplement: S1 Table — (XLSX) [file pbio.1002307.s036.xlsx]

## Sheet: PumDomains_forExcel
# Species__ID: a concatenation of the species fasta filename and the protein identifier
# Species: species fasta filename
# ID: protein identifier
# Species_Num_Tree: order of the species in our phylogeny (1 is the top)
# PMID 11858839 and 22399679: cross-referencing Pufs found in our search with those found in the papers with noted Pubmed IDs
# PMID 19682068: cross-referencing Pufs found in our search with those found in the papers with noted Pubmed ID
# PMID 20214804: cross-referencing Pufs found in our search with those found in the papers with noted Pubmed ID
# Annotation_notes: a few reference notes
# RBBH_FINAL: ortholog assigned based on reciprocal best BLAST hit(s) (RBBH)
# repeat_FINAL: ortholog assigned based on pattern of predicted RNA-contacting residues with each Puf repeat
# unknownGroup_ML tree: notes on ortholog assignment based on maximum likelihood tree (only proteins not assigned by RBBH or pattern of RNA-contacting residues) were tested
# Final_Group: final ortholog assignment (based on RBBH, pattern of RNA-contacting residues, and/or phylogenetic tree)
# Scer_RBBH: if protein has reciprocal best BLAST hit with a S. cerevisiae Puf, then that Puf is listed, else NA
# Ncra_RBBH: if protein has reciprocal best BLAST hit with a N. crassa Puf, then that Puf is listed, else NA
# Scer_RBBH_common_name: common name of the S. cerevisiae RBBH else NA
# Ncra_RBBH_common_name: common name of the N. crassa RBBH else NA
# RBBH_agreement: do RBBH agree between S. cerevisiae and N. crassa? If so, list the common name of the Puf
# RBBH_FINAL: ortholog assigned based on reciprocal best BLAST hit(s) (RBBH)
# Num_Puf_Repeats: number of Puf repeats identified by the SMART annotation tool
# Num_Puf_Repeats_Visible: Number of Puf repeats defined to shown by the SMART annotation tool
# Puf_repeat_ends: positions marking the start and end of the identified Puf repeats
# RRM_ends: position marking the start and end of RRM domains identified by the SMART annotation tool
# low_complexity_ends: positions marking the start and end of regions defined as "low complexity" by the SMART annotation tool
# R1-R9: predicted RNA-contacting residues within the given repeat (e.g. R1 lists the RNA-contacting residues in the first repeat)
# repeats_rna_contacts: a concatenation of all predicted RNA-contacting residues
# length: length of the string in "repeats_rna_contacts"
# repeat_perfect_match_SMART: if "repeats_rna_contacts" is a perfect match to the pattern of a reference Puf, then that Puf is listed, else blank
# repeat_close_match: if "repeats_rna_contacts" is a close match to the pattern of a reference Puf, then that Puf is listed, else blank
# repeat_FINAL (perfect or close match): ortholog assignment if protein has perfect or close match in RNA-contacting residues
# RNA_contacts_Puf3_MultipleSequenceAlignment: for Puf3 orthologs, predicted RNA-contacts extracted based on a multiple sequence alignment, NA if not included in alignment
# RNA_contacts_Puf3_match: 1 if Puf3 ortholog has matching RNA-contacting residues, else 0, NA if not used for analysis
Species__ID	Species	ID	Species_Num_Tree	PMID 11858839 and 22399679	PMID 19682068	PMID 20214804	Annotation_notes	RBBH_FINAL	repeat_FINAL (perfect or close match)	unknownGroup_ML tree	Final_Group		Scer_RBBH	Ncra_RBBH	Scer_RBBH_common_name	Ncra_RBBH_common_name	RBBH_agreement	RBBH_FINAL		Num_Puf_Repeats	Num_Puf_Repeats_Visible	Puf_repeat_ends	RRM_ends	low_complexity_ends	R1	R2	R3	R4	R5	R6	R7	R8	R9	repeats_rna_contacts	length	repeat_perfect_match_SMART	repeat_close_match	repeat_FINAL (perfect or close match)		RNA_contacts_Puf3_MultipleSequenceAlignment	RNA_contacts_Puf3_match
H.sapiens.fa__ENSP00000267425	H.sapiens.fa	ENSP00000267425	1					Nop9			Nop9		S.cerevisiae.fa__YJL010C	N.crassa.fa__NCUT_05401	Nop9	Nop9	Nop9	Nop9		6	6	189;220;263;298;314;349;351;387;509;546;547;582		12;31;146;161;485;494	SFR	SFQ	SRE	NFQ	SHD	SRD				SFRSFQSRENFQSHDSRD	18					NA	NA
H.sapiens.fa__ENSP00000354370	H.sapiens.fa	ENSP00000354370	1					Puf3	Puf3		Puf3		NA	N.crassa.fa__NCUT_06279	NA	Puf3	NA	Puf3		8	8	726;761;762;797;798;832;836;871;872;907;908;943;944;979;987;1022		270;291;325;342;359;384;396;420;472;495;505;514;526;540;564;602;630;660;675;693	SRQ	NYQ	CRQ	NHQ	CRQ	NYQ	SNE	NYQ		SRQNYQCRQNHQCRQNYQSNENYQ	24	Puf3		Puf3		SRQNYQCRQNHQCRQNYQSNENYQ	1
H.sapiens.fa__ENSP00000362846	H.sapiens.fa	ENSP00000362846	1					Puf3	Puf3		Puf3		S.cerevisiae.fa__YLL013C	NA	Puf3	NA	NA	Puf3		8	8	884;919;920;955;956;990;994;1029;1030;1065;1066;1101;1102;1137;1145;1180		2;15;24;36;81;94;130;138;429;450;478;493;511;538;563;574;619;650;662;675;683;701;707;731;798;818;833;851	SRQ	NYQ	CRQ	NHQ	CRQ	NYQ	SNE	NYQ		SRQNYQCRQNHQCRQNYQSNENYQ	24	Puf3		Puf3		SRQNYQCRQNHQCRQNYQSNENYQ	1
H.sapiens.fa__ENSP00000380982	H.sapiens.fa	ENSP00000380982	1					Puf6			Puf6		S.cerevisiae.fa__YDR496C	N.crassa.fa__NCUT_09460	Puf6	Puf6	Puf6	Puf6		6	6	201;236;237;272;273;309;386;421;422;458;460;496		13;35;142;157	TRQ	RNK	SAE	ARM	HLL	RKL				TRQRNKSAEARMHLLRKL	18					NA	NA
P.troglodytes.fa__ENSPTRP00000057178	P.troglodytes.fa	ENSPTRP00000057178	2					Nop9			Nop9		S.cerevisiae.fa__YJL010C	N.crassa.fa__NCUT_05401	Nop9	Nop9	Nop9	Nop9		7	7	128;162;187;218;261;296;312;347;349;385;507;544;545;580		12;31;462;480;483;492	VHQ	SFR	SFQ	SRE	NFQ	SHD	SRD			VHQSFRSFQSRENFQSHDSRD	21					NA	NA
P.troglodytes.fa__ENSPTRP00000020091	P.troglodytes.fa	ENSPTRP00000020091	2					Puf3	Puf3		Puf3		NA	N.crassa.fa__NCUT_06279	NA	Puf3	NA	Puf3		8	8	727;762;763;798;799;833;837;872;873;908;909;944;945;980;988;1023		270;291;325;342;359;384;396;420;472;495;505;515;527;541;565;603;631;661;676;694	SRQ	NYQ	CRQ	NHQ	CRQ	NYQ	SNE	NYQ		SRQNYQCRQNHQCRQNYQSNENYQ	24	Puf3		Puf3		SRQNYQCRQNHQCRQNYQSNENYQ	1
P.troglodytes.fa__ENSPTRP00000000792	P.troglodytes.fa	ENSPTRP00000000792	2					Puf3	Puf3		Puf3		S.cerevisiae.fa__YLL013C	NA	Puf3	NA	NA	Puf3		8	8	849;884;885;920;921;955;959;994;995;1030;1031;1066;1067;1102;1110;1145		45;58;94;102;393;414;443;458;476;503;528;539;584;615;627;640;648;666;672;696;763;783;798;816	SRQ	NYQ	CRQ	NHQ	CRQ	NYQ	SNE	NYQ		SRQNYQCRQNHQCRQNYQSNENYQ	24	Puf3		Puf3		SRQNYQCRQNHQCRQNYQSNENYQ	1
P.troglodytes.fa__ENSPTRP00000035473	P.troglodytes.fa	ENSPTRP00000035473	2					Puf6			Puf6		S.cerevisiae.fa__YDR496C	N.crassa.fa__NCUT_09460	Puf6	Puf6	Puf6	Puf6		6	6	203;238;239;274;275;311;388;423;424;460;462;498		13;37;117;133;144;159	TRQ	RNK	SAE	ARM	HLL	RKL				TRQRNKSAEARMHLLRKL	18					NA	NA
P.pygmaeus.fa__ENSPPYP00000006481	P.pygmaeus.fa	ENSPPYP00000006481	3					Nop9			Nop9		S.cerevisiae.fa__YJL010C	N.crassa.fa__NCUT_05401	Nop9	Nop9	Nop9	Nop9		6	6	187;218;261;296;312;347;349;385;507;544;545;580		12;31;146;161;483;492	SFR	SFQ	SRE	NFQ	SHD	SRD				SFRSFQSRENFQSHDSRD	18					NA	NA
P.pygmaeus.fa__ENSPPYP00000001872	P.pygmaeus.fa	ENSPPYP00000001872	3					NA	Puf3		Puf3		NA	NA	NA	NA	NA	NA		8	8	854;889;890;925;926;961;962;997;998;1033;1034;1069;1070;1105;1113;1148		45;58;94;102;253;265;399;420;448;463;481;508;533;544;589;620;632;645;653;671;677;701;768;788;803;821	SRQ	NYQ	CRQ	NHQ	CRQ	NYQ	SNE	NYQ		SRQNYQCRQNHQCRQNYQSNENYQ	24	Puf3		Puf3		SRQNYQCRQNHQCRQNYQSNENYQ	1
P.pygmaeus.fa__ENSPPYP00000014090	P.pygmaeus.fa	ENSPPYP00000014090	3					Puf3	Puf3		Puf3		S.cerevisiae.fa__YLL013C	N.crassa.fa__NCUT_06279	Puf3	Puf3	Puf3	Puf3		8	8	727;762;763;798;799;834;835;870;871;906;907;942;943;978;986;1021		270;291;325;342;355;384;396;420;474;484;505;515;527;541;565;603;631;661;676;694	SRQ	NYQ	CRQ	NHQ	CRQ	NYQ	SNE	NYQ		SRQNYQCRQNHQCRQNYQSNENYQ	24	Puf3		Puf3		SRQNYQCRQNHQCRQNYQSNENYQ	1
P.pygmaeus.fa__ENSPPYP00000021560	P.pygmaeus.fa	ENSPPYP00000021560	3					Puf6			Puf6		S.cerevisiae.fa__YDR496C	N.crassa.fa__NCUT_09460	Puf6	Puf6	Puf6	Puf6		6	6	164;199;200;235;236;272;349;384;385;421;423;459		78;94;105;120	TRQ	RNK	SAE	ARM	HLL	RKL				TRQRNKSAEARMHLLRKL	18					NA	NA
M.mulatta.fa__ENSMMUP00000013138	M.mulatta.fa	ENSMMUP00000013138	4					Nop9			Nop9		S.cerevisiae.fa__YJL010C	N.crassa.fa__NCUT_05401	Nop9	Nop9	Nop9	Nop9		0	0			12;31;39;56;146;161;162;170;177;191;329;346;486;495											0					NA	NA
M.mulatta.fa__ENSMMUP00000030510	M.mulatta.fa	ENSMMUP00000030510	4					Puf3	Puf3		Puf3		NA	N.crassa.fa__NCUT_06279	NA	Puf3	NA	Puf3		7	7	727;762;763;798;837;872;873;908;909;944;945;980;988;1023		270;291;325;342;355;384;396;420;472;495;505;515;527;541;565;603;631;661;676;694	SRQ	NYQ	NHQ	CRQ	NYQ	SNE	NYQ			SRQNYQNHQCRQNYQSNENYQ	21		Puf3 - missing rep3	Puf3		SRQNYQCRGNHQCRQNYQSNENYQ	0
M.mulatta.fa__ENSMMUP00000017782	M.mulatta.fa	ENSMMUP00000017782	4					Puf3	Puf3		Puf3		S.cerevisiae.fa__YLL013C	NA	Puf3	NA	NA	Puf3		8	8	848;883;884;919;920;954;958;993;994;1029;1030;1065;1066;1101;1109;1144		45;58;94;102;393;414;442;457;475;502;527;538;583;614;626;639;647;665;671;695;762;782;797;815	SRQ	NYQ	CRQ	NHQ	CRQ	NYQ	SNE	NYQ		SRQNYQCRQNHQCRQNYQSNENYQ	24	Puf3		Puf3		SRQNYQCRQNHQCRQNYQSNENYQ	1
M.mulatta.fa__ENSMMUP00000003160	M.mulatta.fa	ENSMMUP00000003160	4					Puf6			Puf6		S.cerevisiae.fa__YDR496C	N.crassa.fa__NCUT_09460	Puf6	Puf6	Puf6	Puf6		6	6	64;99;100;135;136;172;249;284;285;321;323;359		5;20	TRQ	RNK	SAE	ARM	HLL	RKL				TRQRNKSAEARMHLLRKL	18					NA	NA
M.musculus.fa__ENSMUSP00000019441	M.musculus.fa	ENSMUSP00000019441	5					Nop9			Nop9		S.cerevisiae.fa__YJL010C	N.crassa.fa__NCUT_05401	Nop9	Nop9	Nop9	Nop9		5	5	189;220;314;349;351;387;509;546;547;582		11;55	SFR	SRE	NFQ	SHD	SRD					SFRSRENFQSHDSRD	15					NA	NA
M.musculus.fa__ENSMUSP00000106752	M.musculus.fa	ENSMUSP00000106752	5					Puf3	Puf3		Puf3		NA	N.crassa.fa__NCUT_06279	NA	Puf3	NA	Puf3		8	8	726;761;762;797;798;832;836;871;872;907;908;943;944;979;987;1022		193;206;269;290;324;341;358;383;469;495;503;514;526;540;547;602;630;660;675;693	SRQ	NYQ	CRQ	NHQ	CRQ	NYQ	SNE	NYQ		SRQNYQCRQNHQCRQNYQSNENYQ	24	Puf3		Puf3		SRQNYQCRQNHQCRQNYQSNENYQ	1
M.musculus.fa__ENSMUSP00000030315	M.musculus.fa	ENSMUSP00000030315	5					Puf3	Puf3		Puf3		S.cerevisiae.fa__YLL013C	NA	Puf3	NA	NA	Puf3		8	8	849;884;885;920;921;955;959;994;995;1030;1031;1066;1067;1102;1110;1145		45;58;94;102;393;414;443;458;476;503;528;539;584;615;627;637;643;666;672;696;731;741;763;783;798;816	SRQ	NYQ	CRQ	NHQ	CRQ	NYQ	SNE	NYQ		SRQNYQCRQNHQCRQNYQSNENYQ	24	Puf3		Puf3		SRQNYQCRQNHQCRQNYQSNENYQ	1
M.musculus.fa__ENSMUSP00000075573	M.musculus.fa	ENSMUSP00000075573	5					Puf6			Puf6		S.cerevisiae.fa__YDR496C	N.crassa.fa__NCUT_09460	Puf6	Puf6	Puf6	Puf6		6	6	165;200;201;236;237;273;350;385;386;422;424;460		106;121	TRQ	RNK	SAE	ARM	HLL	RKL				TRQRNKSAEARMHLLRKL	18					NA	NA
R.norvegicus.fa__ENSRNOP00000047385	R.norvegicus.fa	ENSRNOP00000047385	6					NA		?	?		NA	NA	NA	NA	NA	NA		0	0														0					NA	NA
R.norvegicus.fa__ENSRNOP00000053338	R.norvegicus.fa	ENSRNOP00000053338	6					NA		? Puf6 (based on repeats)	?		NA	NA	NA	NA	NA	NA		4	4	7;42;43;78;79;115;192;227			TRQ	RNK	SAE	ARM						TRQRNKSAEARM	12					NA	NA
R.norvegicus.fa__ENSRNOP00000027604	R.norvegicus.fa	ENSRNOP00000027604	6					Nop9			Nop9		S.cerevisiae.fa__YJL010C	N.crassa.fa__NCUT_05401	Nop9	Nop9	Nop9	Nop9		5	5	187;223;312;347;349;385;507;544;545;580		16;35;39;55;146;174	SFR	SRE	NFQ	SHD	SRD					SFRSRENFQSHDSRD	15					NA	NA
R.norvegicus.fa__ENSRNOP00000008359	R.norvegicus.fa	ENSRNOP00000008359	6					Puf3	Puf3		Puf3		NA	N.crassa.fa__NCUT_06279	NA	Puf3	NA	Puf3		8	8	720;755;756;791;792;826;830;865;866;901;902;937;938;973;981;1016		186;199;262;283;317;334;351;376;390;407;466;477;498;508;520;534;541;596;624;654;669;687	SRQ	NYQ	CRQ	NHQ	CRQ	NYQ	SNE	NYQ		SRQNYQCRQNHQCRQNYQSNENYQ	24	Puf3		Puf3		SRQNYQCRQNHQCRQNYQSNENYQ	1
R.norvegicus.fa__ENSRNOP00000015831	R.norvegicus.fa	ENSRNOP00000015831	6					Puf3	Puf3		Puf3		S.cerevisiae.fa__YLL013C	NA	Puf3	NA	NA	Puf3		8	8	849;884;885;920;921;955;959;994;995;1030;1031;1066;1067;1102;1110;1145		45;58;94;102;393;414;443;458;476;503;528;539;584;615;627;637;643;666;672;696;731;741;763;783;798;816	SRQ	NYQ	CRQ	NHQ	CRQ	NYQ	SNE	NYQ		SRQNYQCRQNHQCRQNYQSNENYQ	24	Puf3		Puf3		SRQNYQCRQNHQCRQNYQSNENYQ	1
R.norvegicus.fa__ENSRNOP00000034834	R.norvegicus.fa	ENSRNOP00000034834	6					Puf6			Puf6		S.cerevisiae.fa__YDR496C	N.crassa.fa__NCUT_09460	Puf6	Puf6	Puf6	Puf6		6	6	164;199;200;235;236;272;349;384;385;421;423;459		105;120	TRQ	RNK	SAE	ARM	HLL	RKL				TRQRNKSAEARMHLLRKL	18					NA	NA
C.porcellus.fa__ENSCPOP00000012975	C.porcellus.fa	ENSCPOP00000012975	7					Nop9			Nop9		S.cerevisiae.fa__YJL010C	N.crassa.fa__NCUT_05401	Nop9	Nop9	Nop9	Nop9		6	6	92;127;176;212;301;336;338;374;496;533;534;569		18;46;146;157;472;481	SEQ	SFR	SRE	NFQ	SHD	SRD				SEQSFRSRENFQSHDSRD	18					NA	NA
C.porcellus.fa__ENSCPOP00000006382	C.porcellus.fa	ENSCPOP00000006382	7					Puf3	Puf3		Puf3		S.cerevisiae.fa__YLL013C	N.crassa.fa__NCUT_06279	Puf3	Puf3	Puf3	Puf3		8	8	721;756;757;792;793;828;829;864;865;900;901;936;937;972;980;1015		195;206;270;291;325;342;359;384;396;420;521;535;542;597;625;655;670;688	SRQ	NYQ	CRQ	NHQ	CRQ	NYQ	SNE	NYQ		SRQNYQCRQNHQCRQNYQSNENYQ	24	Puf3		Puf3		SRQNYQCRQNHQCRQNYQSNENYQ	1
C.porcellus.fa__ENSCPOP00000007685	C.porcellus.fa	ENSCPOP00000007685	7					Puf6			Puf6		S.cerevisiae.fa__YDR496C	N.crassa.fa__NCUT_09460	Puf6	Puf6	Puf6	Puf6		6	6	168;203;204;239;240;276;353;388;389;425;427;463		109;124	TRQ	RNK	SAE	ARM	HLL	RKL				TRQRNKSAEARMHLLRKL	18					NA	NA
C.familiaris.fa__ENSCAFP00000018014	C.familiaris.fa	ENSCAFP00000018014	8					Nop9			Nop9		S.cerevisiae.fa__YJL010C	N.crassa.fa__NCUT_05401	Nop9	Nop9	Nop9	Nop9		8	8	90;125;126;160;190;221;264;299;315;350;352;388;510;547;548;583		10;41;453;466;486;499	SEQ	VHQ	SFR	SFQ	SRE	NFQ	SHD	SRD		SEQVHQSFRSFQSRENFQSHDSRD	24					NA	NA
C.familiaris.fa__ENSCAFP00000016501	C.familiaris.fa	ENSCAFP00000016501	8					NA	Puf3		Puf3		NA	NA	NA	NA	NA	NA		8	8	884;919;920;955;956;990;994;1029;1030;1065;1066;1101;1102;1137;1145;1180		2;14;24;36;81;94;130;138;284;301;429;450;478;493;511;538;563;574;619;650;662;672;678;701;707;731;798;818;833;851	SRQ	NYQ	CRQ	NHQ	CRQ	NYQ	SNE	NYQ		SRQNYQCRQNHQCRQNYQSNENYQ	24	Puf3		Puf3		SRQNYQCRQNHQCRQNYQSNENYQ	1
C.familiaris.fa__ENSCAFP00000005724	C.familiaris.fa	ENSCAFP00000005724	8					Puf3	Puf3		Puf3		S.cerevisiae.fa__YLL013C	N.crassa.fa__NCUT_06279	Puf3	Puf3	Puf3	Puf3		8	8	725;760;761;796;797;831;835;870;871;906;907;942;943;978;986;1021		190;207;270;291;325;342;355;384;471;481;502;513;519;539;546;601;629;659;674;692	SRQ	NYQ	CRQ	NHQ	CRQ	NYQ	SNE	NYQ		SRQNYQCRQNHQCRQNYQSNENYQ	24	Puf3		Puf3		SRQNYQCRQNHQCRQNYQSNENYQ	1
C.familiaris.fa__ENSCAFP00000003000	C.familiaris.fa	ENSCAFP00000003000	8					Puf6			Puf6		S.cerevisiae.fa__YDR496C	N.crassa.fa__NCUT_09460	Puf6	Puf6	Puf6	Puf6		6	6	166;201;202;238;239;275;352;387;388;424;426;462		4;15;107;122	TRQ	RNK	SAE	ARM	HLL	RKL				TRQRNKSAEARMHLLRKL	18					NA	NA
E.caballus.fa__ENSECAP00000021658	E.caballus.fa	ENSECAP00000021658	9					Nop9			Nop9		S.cerevisiae.fa__YJL010C	NA	Nop9	NA	NA	Nop9		4	4	172;207;209;245;367;404;405;440		3;19;34;48;343;352	SRE	NFQ	SHD	SRD						SRENFQSHDSRD	12					NA	NA
E.caballus.fa__ENSECAP00000018948	E.caballus.fa	ENSECAP00000018948	9					NA	Puf3		Puf3		NA	NA	NA	NA	NA	NA		8	8	705;740;741;776;777;812;813;848;849;884;885;920;921;956;964;999		250;271;299;314;332;359;384;395;440;471;483;493;499;522;526;552;619;639;654;672	SRQ	NYQ	CRQ	NHQ	CRQ	NYQ	SNE	NYQ		SRQNYQCRQNHQCRQNYQSNENYQ	24	Puf3		Puf3		SRQNYQCRQNHQCRQNYQSNENYQ	1
E.caballus.fa__ENSECAP00000019814	E.caballus.fa	ENSECAP00000019814	9					Puf3	Puf3		Puf3		S.cerevisiae.fa__YLL013C	N.crassa.fa__NCUT_06279	Puf3	Puf3	Puf3	Puf3		8	8	725;760;761;796;797;832;833;868;869;904;905;940;941;976;984;1019		190;207;270;291;325;342;355;384;471;481;502;513;525;539;546;601;629;659;674;692	SRQ	NYQ	CRQ	NHQ	CRQ	NYQ	SNE	NYQ		SRQNYQCRQNHQCRQNYQSNENYQ	24	Puf3		Puf3		SRQNYQCRQNHQCRQNYQSNENYQ	1
E.caballus.fa__ENSECAP00000015111	E.caballus.fa	ENSECAP00000015111	9					Puf6			Puf6		S.cerevisiae.fa__YDR496C	N.crassa.fa__NCUT_09460	Puf6	Puf6	Puf6	Puf6		6	6	164;199;200;235;236;272;349;384;385;421;423;459		4;16;78;94;105;120;602;609	TRQ	RNK	SAE	ARM	HLL	RKL				TRQRNKSAEARMHLLRKL	18					NA	NA
B.taurus.fa__ENSBTAP00000044409	B.taurus.fa	ENSBTAP00000044409	10					Nop9			Nop9		S.cerevisiae.fa__YJL010C	N.crassa.fa__NCUT_05401	Nop9	Nop9	Nop9	Nop9		6	6	193;224;267;302;318;353;355;391;513;550;551;586		16;41;150;164;489;502	SFR	SFQ	SRE	NFQ	SHD	SRD				SFRSFQSRENFQSHDSRD	18					NA	NA
B.taurus.fa__ENSBTAP00000025262	B.taurus.fa	ENSBTAP00000025262	10					NA	Puf3		Puf3		NA	NA	NA	NA	NA	NA		8	8	849;884;885;920;921;956;957;992;993;1028;1029;1064;1065;1100;1108;1143		45;58;94;102;393;414;443;458;476;503;525;539;584;615;627;637;643;666;672;696;763;783;798;816	SRQ	NYQ	CRQ	NHQ	CRQ	NYQ	SNE	NYQ		SRQNYQCRQNHQCRQNYQSNENYQ	24	Puf3		Puf3		SRQNYQCRQNHQCRQNYQSNENYQ	1
B.taurus.fa__ENSBTAP00000014813	B.taurus.fa	ENSBTAP00000014813	10					Puf3	Puf3		Puf3		S.cerevisiae.fa__YLL013C	N.crassa.fa__NCUT_06279	Puf3	Puf3	Puf3	Puf3		8	8	724;759;760;795;796;831;832;867;868;903;904;939;940;975;983;1018		194;211;274;295;324;341;354;383;470;480;501;512;524;538;545;600;628;658;673;691	SRQ	NYQ	CRQ	NHQ	CRQ	NYQ	SNE	NYQ		SRQNYQCRQNHQCRQNYQSNENYQ	24	Puf3		Puf3		SRQNYQCRQNHQCRQNYQSNENYQ	1
B.taurus.fa__ENSBTAP00000017765	B.taurus.fa	ENSBTAP00000017765	10					Puf6			Puf6		S.cerevisiae.fa__YDR496C	N.crassa.fa__NCUT_09460	Puf6	Puf6	Puf6	Puf6		6	6	164;199;200;235;236;272;349;384;385;421;423;459		4;15;105;120;602;609	TRQ	RNK	SAE	ARM	HLL	RKL				TRQRNKSAEARMHLLRKL	18					NA	NA
M.domestica.fa__ENSMODP00000003744	M.domestica.fa	ENSMODP00000003744	11					Nop9			Nop9		S.cerevisiae.fa__YJL010C	N.crassa.fa__NCUT_05401	Nop9	Nop9	Nop9	Nop9		8	8	79;114;115;149;168;203;242;277;293;328;330;366;487;524;525;560		4;46;465;478	SEQ	AHQ	SFR	SFQ	SRE	NFQ	SHD	SRD		SEQAHQSFRSFQSRENFQSHDSRD	24					NA	NA
M.domestica.fa__ENSMODP00000012262	M.domestica.fa	ENSMODP00000012262	11					Puf3	Puf3		Puf3		NA	N.crassa.fa__NCUT_06279	NA	Puf3	NA	Puf3		8	8	732;767;768;803;804;838;842;877;878;913;914;949;950;985;993;1028		190;206;271;292;326;336;358;384;405;420;472;497;505;519;524;545;552;607;646;666;682;699;1059;1072	SRQ	NYQ	CRQ	NHQ	CRQ	NYQ	SNE	NYQ		SRQNYQCRQNHQCRQNYQSNENYQ	24	Puf3		Puf3		SRQNYQCRQNHQCRQNYQSNENYQ	1
M.domestica.fa__ENSMODP00000021295	M.domestica.fa	ENSMODP00000021295	11					Puf3	Puf3		Puf3		S.cerevisiae.fa__YLL013C	NA	Puf3	NA	NA	Puf3		8	8	707;742;743;778;779;813;817;852;853;888;889;924;925;960;968;1003		250;279;301;316;334;361;386;397;442;473;485;495;501;524;530;554;621;641;656;674	SRQ	NYQ	CRQ	NHQ	CRQ	NYQ	SNE	NYQ		SRQNYQCRQNHQCRQNYQSNENYQ	24	Puf3		Puf3		SRQNYQCRQNHQCRQNYQSNENYQ	1
M.domestica.fa__ENSMODP00000019246	M.domestica.fa	ENSMODP00000019246	11					Puf6			Puf6		S.cerevisiae.fa__YDR496C	N.crassa.fa__NCUT_09460	Puf6	Puf6	Puf6	Puf6		6	6	161;196;197;232;233;269;346;381;382;418;420;456		102;114	TRQ	RNK	SAE	ARM	HLL	RKL				TRQRNKSAEARMHLLRKL	18					NA	NA
O.anatinus.fa__ENSOANP00000007767	O.anatinus.fa	ENSOANP00000007767	12					NA		Puf3	Puf3		NA	NA	NA	NA	NA	NA		5	5	658;693;797;832;833;868;869;904;912;947		258;274;299;311;336;347;392;423;435;445;446;472;477;519;572;592;606;628;742;752	SRS	CRQ	NYQ	SNE	NYQ					SRSCRQNYQSNENYQ	15					SRSGIRSDAHVTCRQNYQSNENYQ	0
O.anatinus.fa__ENSOANP00000005124	O.anatinus.fa	ENSOANP00000005124	12					Puf3	Puf3		Puf3		S.cerevisiae.fa__YLL013C	N.crassa.fa__NCUT_06279	Puf3	Puf3	Puf3	Puf3		8	8	74;109;110;145;146;181;182;217;218;253;254;289;290;325;333;368		23;41	SRQ	NYQ	CRQ	NHQ	CRQ	NYQ	SNE	NYQ		SRQNYQCRQNHQCRQNYQSNENYQ	24	Puf3		Puf3		SRQNYQCRQNHQCRQNYQSNENYQ	1
O.anatinus.fa__ENSOANP00000023599	O.anatinus.fa	ENSOANP00000023599	12					Puf6			Puf6		S.cerevisiae.fa__YDR496C	N.crassa.fa__NCUT_09460	Puf6	Puf6	Puf6	Puf6		6	6	63;98;99;134;135;171;248;283;284;320;322;358		4;19;535;548	TRQ	RNK	SAE	ARM	HLL	RKS				TRQRNKSAEARMHLLRKS	18					NA	NA
G.gallus.fa__ENSGALP00000000832	G.gallus.fa	ENSGALP00000000832	13					NA	Puf3		Puf3		NA	NA	NA	NA	NA	NA		8	8	849;884;885;920;921;955;959;994;995;1030;1031;1066;1067;1102;1110;1145		45;58;94;102;247;265;393;414;443;458;476;503;528;539;584;615;627;637;643;666;672;696;763;783;798;816	SRQ	NYQ	CRQ	NHQ	CRQ	NYQ	SNE	NYQ		SRQNYQCRQNHQCRQNYQSNENYQ	24	Puf3		Puf3		SRQNYQCRQNHQCRQNYQSNENYQ	1
G.gallus.fa__ENSGALP00000026540	G.gallus.fa	ENSGALP00000026540	13					Puf3	Puf3		Puf3		S.cerevisiae.fa__YLL013C	N.crassa.fa__NCUT_06279	Puf3	Puf3	Puf3	Puf3		8	8	724;759;760;795;796;831;832;867;868;903;904;939;940;975;983;1018		270;291;325;342;359;382;398;423;471;495;504;520;524;538;545;600;628;658;673;691	SRQ	NYQ	CRQ	NHQ	CRQ	NYQ	SNE	NYQ		SRQNYQCRQNHQCRQNYQSNENYQ	24	Puf3		Puf3		SRQNYQCRQNHQCRQNYQSNENYQ	1
G.gallus.fa__ENSGALP00000016527	G.gallus.fa	ENSGALP00000016527	13					Puf6			Puf6		S.cerevisiae.fa__YDR496C	N.crassa.fa__NCUT_09460	Puf6	Puf6	Puf6	Puf6		6	6	157;192;193;228;229;265;342;377;378;414;416;452		25;33;46;59;95;115;138;149;518;529;611;623	TRQ	RNK	SAE	ARM	HLL	KKL				TRQRNKSAEARMHLLKKL	18					NA	NA
X.tropicalis.fa__ENSXETP00000017831	X.tropicalis.fa	ENSXETP00000017831	14					Nop9			Nop9		S.cerevisiae.fa__YJL010C	N.crassa.fa__NCUT_05401	Nop9	Nop9	Nop9	Nop9		7	7	92;127;128;163;190;225;305;340;342;378;496;533;534;569		443;457	SLQ	AHQ	SFR	SRE	NYQ	CHD	SRD			SLQAHQSFRSRENYQCHDSRD	21					NA	NA
X.tropicalis.fa__ENSXETP00000028223	X.tropicalis.fa	ENSXETP00000028223	14					NA	Puf3		Puf3		NA	NA	NA	NA	NA	NA		7	7	850;885;886;921;922;956;960;995;1033;1068;1069;1104;1112;1147		41;52;95;103;394;415;448;463;481;508;518;544;588;611;628;667;673;695;764;784;799;817	SRQ	NYQ	CRQ	NHQ	NYQ	SNE	NYQ			SRQNYQCRQNHQNYQSNENYQ	21		Puf3 - missing rep5	Puf3		SRQNYQCRQNHQCRKNYQSNENYQ	0
X.tropicalis.fa__ENSXETP00000019533	X.tropicalis.fa	ENSXETP00000019533	14					Puf3	Puf3		Puf3		S.cerevisiae.fa__YLL013C	N.crassa.fa__NCUT_06279	Puf3	Puf3	Puf3	Puf3		8	8	847;882;883;918;919;955;957;992;993;1028;1029;1064;1065;1100;1108;1143		384;413;443;460;477;504;530;538;593;606;622;635;668;723;751;781;796;808	SRQ	NYQ	CRQ	NHQ	CRQ	NYQ	SNE	NYQ		SRQNYQCRQNHQCRQNYQSNENYQ	24	Puf3		Puf3		SRQNYQCRQNHQCRQNYQSNENYQ	1
X.tropicalis.fa__ENSXETP00000025600	X.tropicalis.fa	ENSXETP00000025600	14					Puf6			Puf6		S.cerevisiae.fa__YDR496C	N.crassa.fa__NCUT_09460	Puf6	Puf6	Puf6	Puf6		6	6	159;194;195;230;231;267;344;379;380;416;418;454		7;19;100;115;581;602	TRQ	RNR	SYE	ARM	HLL	RKL				TRQRNRSYEARMHLLRKL	18					NA	NA
T.rubripes.fa__ENSTRUP00000000661	T.rubripes.fa	ENSTRUP00000000661	15					Nop9			Nop9		S.cerevisiae.fa__YJL010C	N.crassa.fa__NCUT_05401	Nop9	Nop9	Nop9	Nop9		5	5	86;121;300;335;337;373;491;526;527;562		23;39;152;173	SIQ	SRD	NFQ	SHQ	SRE					SIQSRDNFQSHQSRE	15					NA	NA
T.rubripes.fa__ENSTRUP00000046478	T.rubripes.fa	ENSTRUP00000046478	15					NA	Puf3		Puf3		NA	NA	NA	NA	NA	NA		8	8	814;849;850;885;886;920;962;997;998;1033;1034;1069;1070;1105;1113;1148		161;172;328;354;373;385;407;425;446;468;539;565;571;601;604;647;657;685;714;748	SRQ	NYQ	CRQ	NHQ	CRQ	NYQ	SNE	NYQ		SRQNYQCRQNHQCRQNYQSNENYQ	24	Puf3		Puf3		SRQNYQCRQNHQCRQNYQSNENYQ	1
T.rubripes.fa__ENSTRUP00000033361	T.rubripes.fa	ENSTRUP00000033361	15					Puf3	Puf3		Puf3		S.cerevisiae.fa__YLL013C	N.crassa.fa__NCUT_06279	Puf3	Puf3	Puf3	Puf3		8	8	818;853;854;889;890;924;928;963;964;999;1000;1035;1036;1071;1079;1114		164;177;286;310;366;387;414;426;447;471;486;492;496;507;549;583;590;639;644;662;666;672;721;751;766;785	SRQ	NYQ	CRQ	NHQ	CRQ	NYQ	SNE	NYQ		SRQNYQCRQNHQCRQNYQSNENYQ	24	Puf3		Puf3		SRQNYQCRQNHQCRQNYQSNENYQ	1
T.rubripes.fa__ENSTRUP00000009664	T.rubripes.fa	ENSTRUP00000009664	15					Puf6			Puf6		S.cerevisiae.fa__YDR496C	N.crassa.fa__NCUT_09460	Puf6	Puf6	Puf6	Puf6		6	6	135;170;171;206;207;243;320;355;356;392;394;430		28;43;79;95	VRQ	SHK	SSE	ARM	HLL	KKL				VRQSHKSSEARMHLLKKL	18					NA	NA
T.nigroviridis.fa__ENSTNIP00000008214	T.nigroviridis.fa	ENSTNIP00000008214	16					NA		Nop9 (based on repeats and tree)	Nop9		NA	NA	NA	NA	NA	NA		4	4	80;115;117;153;255;290;291;326		175;187	SHD	NFQ	SHQ	SRE						SHDNFQSHQSRE	12					NA	NA
T.nigroviridis.fa__ENSTNIP00000005688	T.nigroviridis.fa	ENSTNIP00000005688	16					Puf4	Puf3	Puf3	Puf3		NA	N.crassa.fa__NCUT_01858	NA	Puf4	NA	Puf4		8	8	848;883;884;919;920;954;958;993;994;1029;1030;1065;1066;1101;1109;1144		403;424;451;461;522;544;590;617;621;666;672;719;748;782;798;815	SRQ	NYQ	CRQ	NHQ	CRQ	NYQ	RTE	NYQ		SRQNYQCRQNHQCRQNYQRTENYQ	24		Puf3 - rep7 different	Puf3		SRQNYQCRQNHQCRQNYQRTENYQ	0
T.nigroviridis.fa__ENSTNIP00000020106	T.nigroviridis.fa	ENSTNIP00000020106	16					Puf3	Puf3		Puf3		S.cerevisiae.fa__YLL013C	N.crassa.fa__NCUT_06279	Puf3	Puf3	Puf3	Puf3		8	8	833;868;869;904;905;939;943;978;979;1015;1016;1051;1052;1087;1095;1130		179;192;301;325;381;402;429;441;462;486;501;507;511;522;564;598;605;654;659;677;681;687;736;766;781;800	SRQ	NYQ	CRQ	NHQ	GCI	NYQ	SNE	NYQ		SRQNYQCRQNHQGCINYQSNENYQ	24		Puf3 - rep5 different (MSA is perfect match with Puf3)	Puf3		SRQNYQCRQNHQCRQNYQSNENYQ	1
T.nigroviridis.fa__ENSTNIP00000013230	T.nigroviridis.fa	ENSTNIP00000013230	16					Puf6			Puf6		S.cerevisiae.fa__YDR496C	N.crassa.fa__NCUT_09460	Puf6	Puf6	Puf6	Puf6		6	6	138;173;174;209;210;246;323;358;359;395;397;433		25;44	VRQ	RHK	SSE	ARM	HLL	KKL				VRQRHKSSEARMHLLKKL	18					NA	NA
G.aculeatus.fa__ENSGACP00000018857	G.aculeatus.fa	ENSGACP00000018857	17					Nop9			Nop9		S.cerevisiae.fa__YJL010C	NA	Nop9	NA	NA	Nop9		6	6	84;119;184;219;303;338;340;376;498;533;534;569		6;19;22;46	SIQ	SHR	SRE	NFQ	SHQ	SRE				SIQSHRSRENFQSHQSRE	18					NA	NA
G.aculeatus.fa__ENSGACP00000012762	G.aculeatus.fa	ENSGACP00000012762	17					Puf3	Puf3		Puf3		NA	N.crassa.fa__NCUT_06279	NA	Puf3	NA	Puf3		8	8	731;766;767;802;803;837;841;876;877;912;913;948;949;984;992;1027		107;125;281;299;331;342;364;382;415;431;477;536;538;548;555;588;631;665	SRQ	NYQ	CRQ	NHQ	CRQ	NYQ	SNE	NYQ		SRQNYQCRQNHQCRQNYQSNENYQ	24	Puf3		Puf3		SRQNYQCRQNHQCRQNYQSNENYQ	1
G.aculeatus.fa__ENSGACP00000007558	G.aculeatus.fa	ENSGACP00000007558	17					Puf3	Puf3		Puf3		S.cerevisiae.fa__YLL013C	NA	Puf3	NA	NA	Puf3		8	8	840;875;876;911;912;946;950;985;986;1021;1022;1057;1058;1093;1101;1136		182;196;297;327;383;404;434;446;467;491;506;527;569;606;612;661;666;686;688;694;743;773;788;807	SRQ	NYQ	CRQ	NHQ	CRQ	NYQ	SNE	NYQ		SRQNYQCRQNHQCRQNYQSNENYQ	24	Puf3		Puf3		SRQNYQCRQNHQCRQNYQSNENYQ	1
G.aculeatus.fa__ENSGACP00000023628	G.aculeatus.fa	ENSGACP00000023628	17					Puf6			Puf6		S.cerevisiae.fa__YDR496C	N.crassa.fa__NCUT_09460	Puf6	Puf6	Puf6	Puf6		6	6	63;98;99;134;135;171;248;283;284;320;322;358		379;392	VRQ	KHK	SSE	ARM	HLL	KKL				VRQKHKSSEARMHLLKKL	18					NA	NA
O.latipes.fa__ENSORLP00000015583	O.latipes.fa	ENSORLP00000015583	18					Nop9			Nop9		S.cerevisiae.fa__YJL010C	N.crassa.fa__NCUT_05401	Nop9	Nop9	Nop9	Nop9		6	6	85;120;180;215;295;330;332;368;486;521;522;557		18;38;158;175;271;283	SIQ	SHR	SHE	NFQ	SHQ	SRE				SIQSHRSHENFQSHQSRE	18					NA	NA
O.latipes.fa__ENSORLP00000015797	O.latipes.fa	ENSORLP00000015797	18					Puf4	Puf3	Puf3	Puf3		NA	N.crassa.fa__NCUT_01858	NA	Puf4	NA	Puf4		8	8	789;824;825;860;861;895;899;934;935;970;971;1006;1007;1042;1050;1085		172;183;346;372;390;407;424;442;464;485;541;558;564;594;607;615;621;660;689;719	SRQ	NYQ	CRQ	NHQ	CRQ	NYQ	SNE	NYQ		SRQNYQCRQNHQCRQNYQSNENYQ	24	Puf3		Puf3		SRQNYQCRQNHQCRQNYQSNENYQ	1
O.latipes.fa__ENSORLP00000014384	O.latipes.fa	ENSORLP00000014384	18					Puf3	Puf3		Puf3		S.cerevisiae.fa__YLL013C	NA	Puf3	NA	NA	Puf3		8	8	849;884;885;920;921;955;959;994;995;1030;1031;1066;1067;1102;1110;1145		48;65;191;205;260;271;310;329;397;418;445;457;478;502;516;526;527;538;580;614;621;661;675;693;697;707;752;782;800;816	SRQ	NYQ	CRQ	NHQ	CRQ	NYQ	SNE	NYQ		SRQNYQCRQNHQCRQNYQSNENYQ	24	Puf3		Puf3		SRQNYQCRQNHQCRQNYQSNENYQ	1
O.latipes.fa__ENSORLP00000018722	O.latipes.fa	ENSORLP00000018722	18					Puf6			Puf6		S.cerevisiae.fa__YDR496C	N.crassa.fa__NCUT_09460	Puf6	Puf6	Puf6	Puf6		6	6	151;186;187;222;223;259;336;371;372;409;410;446		26;41	VRQ	RHK	STE	ARM	HLL	KKL				VRQRHKSTEARMHLLKKL	18					NA	NA
D.rerio.fa__ENSDARP00000081013	D.rerio.fa	ENSDARP00000081013	19					NA	Puf3		Puf3		NA	NA	NA	NA	NA	NA		5	5	845;880;881;916;917;952;953;988;989;1024		402;428;449;466;483;501;521;534;588;596;619;633;645;704;745;775;794;806	SRQ	NYQ	CRQ	NHQ	CRQ					SRQNYQCRQNHQCRQ	15		Puf3 - missing rep 6-8	Puf3		SRQNYQCRQNHQCRQ---------	0
D.rerio.fa__ENSDARP00000088887	D.rerio.fa	ENSDARP00000088887	19					Puf3	Puf3		Puf3		S.cerevisiae.fa__YLL013C	N.crassa.fa__NCUT_06279	Puf3	Puf3	Puf3	Puf3		8	8	811;846;847;882;883;917;921;956;957;992;993;1028;1029;1064;1072;1107		15;31;40;57;363;384;412;424;445;469;484;490;494;505;547;628;640;657;662;678;715;745;765;778	SRQ	NYQ	CRQ	NHQ	CRQ	NYQ	SNE	NYQ		SRQNYQCRQNHQCRQNYQSNENYQ	24	Puf3		Puf3		SRQNYQCRQNHQCRQNYQSNENYQ	1
D.rerio.fa__ENSDARP00000086946	D.rerio.fa	ENSDARP00000086946	19					Puf6			Puf6		S.cerevisiae.fa__YDR496C	N.crassa.fa__NCUT_09460	Puf6	Puf6	Puf6	Puf6		6	6	105;140;141;176;177;213;290;325;326;362;364;400		1;13	TRQ	RNK	SSE	ARM	HLL	KKL				TRQRNKSSEARMHLLKKL	18					NA	NA
C.savignyi.fa__ENSCSAVP00000002780	C.savignyi.fa	ENSCSAVP00000002780	20					NA		?	?		NA	NA	NA	NA	NA	NA		0	0														0					NA	NA
C.savignyi.fa__ENSCSAVP00000002790	C.savignyi.fa	ENSCSAVP00000002790	20					Nop9			Nop9		S.cerevisiae.fa__YJL010C	NA	Nop9	NA	NA	Nop9		0	0			93;108											0					NA	NA
C.savignyi.fa__ENSCSAVP00000007803	C.savignyi.fa	ENSCSAVP00000007803	20					Puf3	Puf3		Puf3		S.cerevisiae.fa__YLL013C	N.crassa.fa__NCUT_06279	Puf3	Puf3	Puf3	Puf3		7	7	1;27;28;63;64;99;100;135;136;171;172;207;211;246		292;301	FGE	CRQ	NHQ	CRQ	NYQ	SNE	NYQ			FGECRQNHQCRQNYQSNENYQ	21		Puf3 - rep1 different	Puf3		---NYQCRQNHQCRQNYQSNENYQ	0
C.savignyi.fa__ENSCSAVP00000010304	C.savignyi.fa	ENSCSAVP00000010304	20					Puf6			Puf6		S.cerevisiae.fa__YDR496C	N.crassa.fa__NCUT_09460	Puf6	Puf6	Puf6	Puf6		6	6	111;146;147;182;183;219;296;331;332;369;370;406		35;53;57;68	SRQ	KNW	ASE	AHL	HML	RKI				SRQKNWASEAHLHMLRKI	18					NA	NA
C.intestinalis.fa__ENSCINP00000020346	C.intestinalis.fa	ENSCINP00000020346	21					Nop9			Nop9		S.cerevisiae.fa__YJL010C	NA	Nop9	NA	NA	Nop9		5	5	12;47;205;240;244;278;387;422;425;460			SFE	SHE	NFQ	SHD	SRE					SFESHENFQSHDSRE	15					NA	NA
C.intestinalis.fa__ENSCINP00000008033	C.intestinalis.fa	ENSCINP00000008033	21					Puf3	Puf3		Puf3		S.cerevisiae.fa__YLL013C	N.crassa.fa__NCUT_06279	Puf3	Puf3	Puf3	Puf3		8	8	689;724;725;760;761;796;797;832;833;868;869;904;905;940;944;979		4;15;68;81;207;224;285;296;400;419;526;543;566;586;597;618;639;649	SRQ	NYQ	CRQ	NHQ	CRQ	NYQ	SNE	NYQ		SRQNYQCRQNHQCRQNYQSNENYQ	24	Puf3		Puf3		SRQNYQCRQNHQCRQNYQSNENYQ	1
S.purpuratus.fa__XP_780969.2	S.purpuratus.fa	XP_780969.2	22					Nop9			Nop9		S.cerevisiae.fa__YJL010C	N.crassa.fa__NCUT_05401	Nop9	Nop9	Nop9	Nop9		5	5	31;66;114;149;245;280;282;318;468;503		631;641	SRE	SHR	SHE	NFQ	SRE					SRESHRSHENFQSRE	15					NA	NA
S.purpuratus.fa__XP_794621.2	S.purpuratus.fa	XP_794621.2	22					Puf3	Puf3		Puf3		S.cerevisiae.fa__YLL013C	N.crassa.fa__NCUT_06279	Puf3	Puf3	Puf3	Puf3		8	8	808;843;844;879;880;915;916;951;952;987;988;1023;1024;1059;1064;1099		208;230;310;322;377;391;394;417;473;502;623;639;650;664;670;684;753;767	SRQ	NYQ	CRQ	NHQ	CRQ	NYQ	SNE	NYQ		SRQNYQCRQNHQCRQNYQSNENYQ	24	Puf3		Puf3		SRQNYQCRQNHQCRQNYQSNENYQ	1
S.purpuratus.fa__XP_001197420.1	S.purpuratus.fa	XP_001197420.1	22				possible duplicate of XP_001187726.1	NA		Puf6	Puf6		NA	NA	NA	NA	NA	NA		6	6	182;217;218;253;254;290;366;401;402;438;440;475		84;101;110;139;594;610	VRQ	KFL	AEE	ARM	HRF	RKL				VRQKFLAEEARMHRFRKL	18					NA	NA
S.purpuratus.fa__XP_001187726.1	S.purpuratus.fa	XP_001187726.1	22				possible duplicate of XP_001197420.1	Puf6			Puf6		NA	N.crassa.fa__NCUT_09460	NA	Puf6	NA	Puf6		6	6	182;217;218;253;254;290;366;401;402;438;440;475		84;101;110;139;594;610	VRQ	KFL	AEE	ARM	HRF	RKL				VRQKFLAEEARMHRFRKL	18					NA	NA
S.purpuratus.fa__XP_788454.1	S.purpuratus.fa	XP_788454.1	22					Puf6			Puf6		S.cerevisiae.fa__YDR496C	NA	Puf6	NA	NA	Puf6		6	6	182;217;218;253;254;290;366;401;402;438;440;475		9;17;84;101;110;139;594;610	VRQ	KFL	AEE	ARM	HRF	RKL				VRQKFLAEEARMHRFRKL	18					NA	NA
B.floridae.fa__205171	B.floridae.fa	205171	23					Nop9			Nop9		NA	N.crassa.fa__NCUT_05401	NA	Nop9	NA	Nop9		6	6	40;75;140;176;206;241;260;295;446;483;484;519		116;126;180;193;421;431	SRE	SHR	SPQ	YIT	SRE	SRD				SRESHRSPQYITSRESRD	18					NA	NA
B.floridae.fa__205068	B.floridae.fa	205068	23					Nop9			Nop9		S.cerevisiae.fa__YJL010C	NA	Nop9	NA	NA	Nop9		6	6	40;75;140;176;207;242;261;296;447;484;485;520		116;126;180;193;422;432	SRE	SHR	SPQ	YIT	SRE	SRD				SRESHRSPQYITSRESRD	18					NA	NA
B.floridae.fa__270378	B.floridae.fa	270378	23					NA		Puf3	Puf3		NA	NA	NA	NA	NA	NA		5	5	163;198;199;234;235;270;271;306;314;349		17;31	NHQ	CRQ	NYQ	SNE	NYQ					NHQCRQNYQSNENYQ	15					SRAIFSEH-NHQCRQNYQSNENYQ	0
B.floridae.fa__286861	B.floridae.fa	286861	23					Puf3	Puf3		Puf3		S.cerevisiae.fa__YLL013C	N.crassa.fa__NCUT_06279	Puf3	Puf3	Puf3	Puf3		8	8	392;427;428;463;464;499;504;539;540;575;576;611;612;647;655;690		16;42;73;90;96;111;113;131;164;209;218;243;245;261;305;319	SRQ	NYQ	CRQ	NHQ	CRQ	NYQ	SNE	NYQ		SRQNYQCRQNHQCRQNYQSNENYQ	24	Puf3		Puf3		SRQNYQCRQNHQCRQNYQSNENYQ	1
B.floridae.fa__269781	B.floridae.fa	269781	23					NA		Puf6 (based on repeats)	Puf6		NA	NA	NA	NA	NA	NA		5	5	50;85;86;121;122;158;234;269;270;306			VRQ	KFR	SSE	SRM	HHL					VRQKFRSSESRMHHL	15					NA	NA
B.floridae.fa__126539	B.floridae.fa	126539	23					Puf6			Puf6		S.cerevisiae.fa__YDR496C	N.crassa.fa__NCUT_09460	Puf6	Puf6	Puf6	Puf6		6	6	219;254;255;290;291;327;403;438;439;475;477;512		77;90;108;183;577;588	VRQ	KFR	SSE	SRM	HHL	RKL				VRQKFRSSESRMHHLRKL	18					NA	NA
N.vectensis.fa__247296	N.vectensis.fa	247296	24					Nop9			Nop9		S.cerevisiae.fa__YJL010C	N.crassa.fa__NCUT_05401	Nop9	Nop9	Nop9	Nop9		7	7	50;85;86;121;145;180;312;347;349;385;505;542;543;578		4;13;289;302;460;477;665;688	SRE	SHQ	SHR	SHE	NFQ	SHE	SHE			SRESHQSHRSHENFQSHESHE	21					NA	NA
N.vectensis.fa__99756	N.vectensis.fa	99756	24					Puf3	Puf3		Puf3		S.cerevisiae.fa__YLL013C	N.crassa.fa__NCUT_06279	Puf3	Puf3	Puf3	Puf3		8	8	21;56;57;92;93;128;129;164;165;200;201;236;237;272;280;315			SRQ	NYQ	CRQ	NHQ	CRQ	NYQ	SNE	NYQ		SRQNYQCRQNHQCRQNYQSNENYQ	24	Puf3		Puf3		SRQNYQCRQNHQCRQNYQSNENYQ	1
N.vectensis.fa__184407	N.vectensis.fa	184407	24					Puf6			Puf6		S.cerevisiae.fa__YDR496C	N.crassa.fa__NCUT_09460	Puf6	Puf6	Puf6	Puf6		6	6	151;186;187;222;223;259;335;370;371;407;409;444		20;47;101;113;509;526	GRQ	KFK	SEE	SRM	HLL	RKL				GRQKFKSEESRMHLLRKL	18					NA	NA
T.adhaerens.fa__59864	T.adhaerens.fa	59864	25					Nop9			Nop9		S.cerevisiae.fa__YJL010C	N.crassa.fa__NCUT_05401	Nop9	Nop9	Nop9	Nop9		6	6	45;79;81;116;133;169;303;339;452;489;490;525		688;704	SLE	SHQ	SHR	NHQ	NHE	SRE				SLESHQSHRNHQNHESRE	18					NA	NA
T.adhaerens.fa__28798	T.adhaerens.fa	28798	25					Puf3	Puf3		Puf3		S.cerevisiae.fa__YLL013C	N.crassa.fa__NCUT_06279	Puf3	Puf3	Puf3	Puf3		8	8	142;177;178;213;214;249;250;285;286;321;322;357;358;393;404;439		13;22;99;119	SRQ	NYQ	CRQ	NHQ	CRQ	NYQ	SNE	NYQ		SRQNYQCRQNHQCRQNYQSNENYQ	24	Puf3		Puf3		SRQNYQCRQNHQCRQNYQSNENYQ	1
C.spI.fa__180493	C.spI.fa	180493	26					Puf3	Puf3		Puf3		S.cerevisiae.fa__YLL013C	N.crassa.fa__NCUT_06279	Puf3	Puf3	Puf3	Puf3		8	8	230;265;266;301;302;337;338;373;374;409;410;445;446;481;552;587		54;68;82;98;139;164;487;508	SRQ	NYQ	CRQ	NHQ	CRQ	NYQ	SNE	NYQ		SRQNYQCRQNHQCRQNYQSNENYQ	24	Puf3		Puf3		SRQNYQCRQNHQCRQNYQSNENYQ	1
C.spI.fa__163846	C.spI.fa	163846	26					Puf6			Puf6		S.cerevisiae.fa__YDR496C	N.crassa.fa__NCUT_09460	Puf6	Puf6	Puf6	Puf6		5	5	241;276;277;312;425;460;461;498;499;534		25;39;67;86;138;157;184;203	SRQ	KYR	ARM	HML	RKL					SRQKYRARMHMLRKL	15					NA	NA
H.robusta.fa__178188	H.robusta.fa	178188	27					NA		?	?		NA	NA	NA	NA	NA	NA		2	0	106;143;144;177		141;154	GSM	TRE								GSMTRE	6					NA	NA
H.robusta.fa__178191	H.robusta.fa	178191	27					NA		?	?		NA	NA	NA	NA	NA	NA		1	0	146;181			SKE									SKE	3					NA	NA
H.robusta.fa__178190	H.robusta.fa	178190	27					NA		? Nop9	?		NA	NA	NA	NA	NA	NA		2	0	62;97;99;132			SYE	NFQ								SYENFQ	6					NA	NA
H.robusta.fa__106294	H.robusta.fa	106294	27					NA	Puf3		Puf3		NA	NA	NA	NA	NA	NA		8	8	221;256;257;292;293;328;329;364;366;401;402;437;438;473;481;516		33;49;114;121	SRQ	NYQ	CRQ	NHQ	CRQ	NYQ	SNE	NYQ		SRQNYQCRQNHQCRQNYQSNENYQ	24	Puf3		Puf3		SRQNYQCRQNHQCRQNYQSNENYQ	1
H.robusta.fa__131366	H.robusta.fa	131366	27					NA	Puf3		Puf3		NA	NA	NA	NA	NA	NA		8	8	9;44;45;80;81;116;117;152;153;189;191;226;227;262;278;313			SRQ	NYQ	CRQ	NHQ	CRQ	NYQ	SNE	NYQ		SRQNYQCRQNHQCRQNYQSNENYQ	24	Puf3		Puf3		SRQNYQCRQNHQCRQNYQSNENYQ	1
H.robusta.fa__105390	H.robusta.fa	105390	27					Puf3	Puf3		Puf3		S.cerevisiae.fa__YLL013C	N.crassa.fa__NCUT_06279	Puf3	Puf3	Puf3	Puf3		8	8	88;123;124;159;160;195;196;231;232;267;268;303;304;339;347;382		31;50	SRQ	NYQ	CRQ	NHQ	CRQ	NYQ	SNE	NYQ		SRQNYQCRQNHQCRQNYQSNENYQ	24	Puf3		Puf3		SRQNYQCRQNHQCRQNYQSNENYQ	1
H.robusta.fa__108234	H.robusta.fa	108234	27					Puf6			Puf6		S.cerevisiae.fa__YDR496C	N.crassa.fa__NCUT_09460	Puf6	Puf6	Puf6	Puf6		5	5	186;221;222;257;258;294;371;406;407;444		1;15;43;65;67;109	SRQ	KFK	SEE	SRM	HFL					SRQKFKSEESRMHFL	15					NA	NA
L.gigantea.fa__234897	L.gigantea.fa	234897	28					Nop9			Nop9		S.cerevisiae.fa__YJL010C	NA	Nop9	NA	NA	Nop9		4	4	74;109;320;355;437;473;512;547		116;136;195;206;610;622	SHQ	NYK	SFQ	SRE						SHQNYKSFQSRE	12					NA	NA
L.gigantea.fa__220913	L.gigantea.fa	220913	28					Puf3	Puf3		Puf3		S.cerevisiae.fa__YLL013C	N.crassa.fa__NCUT_06279	Puf3	Puf3	Puf3	Puf3		8	8	111;146;147;182;183;218;219;254;255;290;291;326;327;362;370;405		17;34	SRQ	NYQ	CRQ	NHQ	CRQ	NYQ	SNE	NYQ		SRQNYQCRQNHQCRQNYQSNENYQ	24	Puf3		Puf3		SRQNYQCRQNHQCRQNYQSNENYQ	1
L.gigantea.fa__111730	L.gigantea.fa	111730	28					Puf6			Puf6		S.cerevisiae.fa__YDR496C	N.crassa.fa__NCUT_09460	Puf6	Puf6	Puf6	Puf6		5	5	26;61;62;98;174;209;210;247;248;283			KYL	SEE	SKL	HIL	RRF					KYLSEESKLHILRRF	15					NA	NA
D.melanogaster.fa__FBpp0088044	D.melanogaster.fa	FBpp0088044	29					Nop9			Nop9		S.cerevisiae.fa__YJL010C	N.crassa.fa__NCUT_05401	Nop9	Nop9	Nop9	Nop9		0	0			142;153;318;348;642;659											0					NA	NA
D.melanogaster.fa__FBpp0081470	D.melanogaster.fa	FBpp0081470	29					Puf3	Puf3		Puf3		S.cerevisiae.fa__YLL013C	N.crassa.fa__NCUT_06279	Puf3	Puf3	Puf3	Puf3		8	8	1111;1146;1147;1182;1183;1218;1219;1254;1255;1290;1291;1326;1327;1362;1367;1402		5;19;33;45;57;77;81;93;119;175;178;197;205;256;258;278;280;290;322;334;360;378;553;564;571;615;616;628;671;706;849;875;922;946;952;977;1000;1029;1050;1087;1436;1484;1496;1519	SRQ	NYQ	CRQ	NHQ	CRQ	NYQ	SNE	NYQ		SRQNYQCRQNHQCRQNYQSNENYQ	24	Puf3		Puf3		SRQNYQCRQNHQCRQNYQSNENYQ	1
D.melanogaster.fa__FBpp0076918	D.melanogaster.fa	FBpp0076918	29					Puf6			Puf6		S.cerevisiae.fa__YDR496C	N.crassa.fa__NCUT_09460	Puf6	Puf6	Puf6	Puf6		4	4	167;202;203;238;388;425;426;457		472;484;578;634	ARQ	QFQ	HVI	RRQ						ARQQFQHVIRRQ	12					NA	NA
D.ananassae.fa__FBpp0116148	D.ananassae.fa	FBpp0116148	30					Nop9			Nop9		S.cerevisiae.fa__YJL010C	N.crassa.fa__NCUT_05401	Nop9	Nop9	Nop9	Nop9		5	1	73;108;109;144;386;422;488;524;563;598		308;338;441;452	SKE	SHQ	NFQ	SLQ	SRE					SKESHQNFQSLQSRE	15					NA	NA
D.ananassae.fa__FBpp0121620	D.ananassae.fa	FBpp0121620	30					Puf3	Puf3		Puf3		S.cerevisiae.fa__YLL013C	N.crassa.fa__NCUT_06279	Puf3	Puf3	Puf3	Puf3		8	8	451;486;487;522;523;558;559;594;595;630;631;666;667;702;707;742		11;91;182;214;258;306;338;370;386;431;776;809;813;847;860;879	SRQ	NYQ	CRQ	NHQ	CRQ	NYQ	SNE	NYQ		SRQNYQCRQNHQCRQNYQSNENYQ	24	Puf3		Puf3		SRQNYQCRQNHQCRQNYQSNENYQ	1
D.ananassae.fa__FBpp0125585	D.ananassae.fa	FBpp0125585	30					Puf6			Puf6		S.cerevisiae.fa__YDR496C	N.crassa.fa__NCUT_09460	Puf6	Puf6	Puf6	Puf6		4	4	158;193;194;229;379;416;417;448		39;93;106;123;477;490;517;527;587;604;697;708	ARQ	QFQ	HVI	RRQ						ARQQFQHVIRRQ	12					NA	NA
D.pseudoobscura.fa__FBpp0277346	D.pseudoobscura.fa	FBpp0277346	31					Nop9			Nop9		S.cerevisiae.fa__YJL010C	N.crassa.fa__NCUT_05401	Nop9	Nop9	Nop9	Nop9		4	4	73;108;109;144;383;419;560;595		6;18;331;346	SKE	SHQ	NFQ	SRE						SKESHQNFQSRE	12					NA	NA
D.pseudoobscura.fa__FBpp0284608	D.pseudoobscura.fa	FBpp0284608	31					Puf3	Puf3		Puf3		S.cerevisiae.fa__YLL013C	N.crassa.fa__NCUT_06279	Puf3	Puf3	Puf3	Puf3		8	8	458;493;494;529;530;565;566;601;602;637;638;673;674;709;714;749		37;70;72;109;197;232;279;304;308;337;370;378;400;434;782;837;852;870	SRQ	NYQ	CRQ	NHQ	CRQ	NYQ	SNE	NYQ		SRQNYQCRQNHQCRQNYQSNENYQ	24	Puf3		Puf3		SRQNYQCRQNHQCRQNYQSNENYQ	1
D.pseudoobscura.fa__FBpp0272407	D.pseudoobscura.fa	FBpp0272407	31					Puf6			Puf6		S.cerevisiae.fa__YDR496C	N.crassa.fa__NCUT_09460	Puf6	Puf6	Puf6	Puf6		4	4	123;158;159;194;344;381;382;417		15;40;296;304;560;578;670;679	ARQ	QFQ	HVI	RRQ						ARQQFQHVIRRQ	12					NA	NA
D.willistoni.fa__FBpp0250462	D.willistoni.fa	FBpp0250462	32					Nop9			Nop9		S.cerevisiae.fa__YJL010C	NA	Nop9	NA	NA	Nop9		4	4	109;146;381;417;520;557;558;593		5;18	SHQ	NFQ	SHD	SRE						SHQNFQSHDSRE	12					NA	NA
D.willistoni.fa__FBpp0243192	D.willistoni.fa	FBpp0243192	32					Puf3	Puf3		Puf3		S.cerevisiae.fa__YLL013C	N.crassa.fa__NCUT_06279	Puf3	Puf3	Puf3	Puf3		8	8	449;484;485;520;521;556;557;592;593;628;629;664;665;700;705;740		11;40;178;209;257;283;292;320;350;370;391;425;774;823;839;855	SRQ	NYQ	CRQ	NHQ	CRQ	NYQ	SNE	NYQ		SRQNYQCRQNHQCRQNYQSNENYQ	24	Puf3		Puf3		SRQNYQCRQNHQCRQNYQSNENYQ	1
D.willistoni.fa__FBpp0254191	D.willistoni.fa	FBpp0254191	32					Puf6			Puf6		S.cerevisiae.fa__YDR496C	N.crassa.fa__NCUT_09460	Puf6	Puf6	Puf6	Puf6		4	4	140;175;176;211;361;398;399;430		37;55;93;105;227;240;499;509;569;581	ARQ	QFK	HVI	RRQ						ARQQFKHVIRRQ	12					NA	NA
D.virilis.fa__FBpp0230769	D.virilis.fa	FBpp0230769	33					NA		?	?		NA	NA	NA	NA	NA	NA		1	0	15;50			SRE									SRE	3					NA	NA
D.virilis.fa__FBpp0236201	D.virilis.fa	FBpp0236201	33					Nop9			Nop9		S.cerevisiae.fa__YJL010C	NA	Nop9	NA	NA	Nop9		4	4	73;108;109;144;389;425;566;601		5;18;315;336;641;653	SKE	SHQ	NFQ	SRE						SKESHQNFQSRE	12					NA	NA
D.virilis.fa__FBpp0224522	D.virilis.fa	FBpp0224522	33					Puf3	Puf3		Puf3		S.cerevisiae.fa__YLL013C	N.crassa.fa__NCUT_06279	Puf3	Puf3	Puf3	Puf3		8	8	386;421;422;457;458;493;494;529;530;565;566;601;602;637;642;677		2;39;126;162;207;236;243;273;300;311;333;369;711;767;778;807	SRQ	NYQ	CRQ	NHQ	CRQ	NYQ	SNE	NYQ		SRQNYQCRQNHQCRQNYQSNENYQ	24	Puf3		Puf3		SRQNYQCRQNHQCRQNYQSNENYQ	1
D.virilis.fa__FBpp0229741	D.virilis.fa	FBpp0229741	33					Puf6			Puf6		S.cerevisiae.fa__YDR496C	N.crassa.fa__NCUT_09460	Puf6	Puf6	Puf6	Puf6		5	5	128;163;164;199;200;235;347;384;385;416		17;29;76;89;238;249;485;496;544;553;557;573	ARQ	HFQ	SKD	HVI	RRQ					ARQHFQSKDHVIRRQ	15					NA	NA
D.mojavensis.fa__FBpp0167977	D.mojavensis.fa	FBpp0167977	34					Nop9			Nop9		S.cerevisiae.fa__YJL010C	NA	Nop9	NA	NA	Nop9		3	3	109;144;392;428;569;604		4;16	SHQ	NFQ	SRE							SHQNFQSRE	9					NA	NA
D.mojavensis.fa__FBpp0171720	D.mojavensis.fa	FBpp0171720	34					Puf3	Puf3		Puf3		S.cerevisiae.fa__YLL013C	N.crassa.fa__NCUT_06279	Puf3	Puf3	Puf3	Puf3		8	8	422;457;458;493;494;529;530;565;566;601;602;637;638;673;678;713		15;38;43;77;164;196;245;270;293;307;334;347;363;399;746;808;844;857	SRQ	NYQ	CRQ	NHQ	CRQ	NYQ	SNE	NYQ		SRQNYQCRQNHQCRQNYQSNENYQ	24	Puf3		Puf3		SRQNYQCRQNHQCRQNYQSNENYQ	1
D.mojavensis.fa__FBpp0164108	D.mojavensis.fa	FBpp0164108	34					Puf6			Puf6		S.cerevisiae.fa__YDR496C	N.crassa.fa__NCUT_09460	Puf6	Puf6	Puf6	Puf6		5	5	89;124;125;160;161;196;308;345;346;377		39;53;490;506;566;580	SRQ	HFN	SKD	HTI	RRQ					SRQHFNSKDHTIRRQ	15					NA	NA
D.grimshawi.fa__FBpp0155071	D.grimshawi.fa	FBpp0155071	35					Nop9			Nop9		S.cerevisiae.fa__YJL010C	N.crassa.fa__NCUT_05401	Nop9	Nop9	Nop9	Nop9		3	3	109;144;387;423;564;599		310;334	SHQ	NFQ	SRE							SHQNFQSRE	9					NA	NA
D.grimshawi.fa__FBpp0149163	D.grimshawi.fa	FBpp0149163	35					Puf3	Puf3		Puf3		S.cerevisiae.fa__YLL013C	N.crassa.fa__NCUT_06279	Puf3	Puf3	Puf3	Puf3		8	8	387;422;423;458;459;494;495;530;531;566;567;602;603;638;643;678		1;43;130;161;211;235;257;272;299;312;335;363;712;758	SRQ	NYQ	CRQ	NHQ	CRQ	NYQ	SNE	NYQ		SRQNYQCRQNHQCRQNYQSNENYQ	24	Puf3		Puf3		SRQNYQCRQNHQCRQNYQSNENYQ	1
D.grimshawi.fa__FBpp0158840	D.grimshawi.fa	FBpp0158840	35					Puf6			Puf6		S.cerevisiae.fa__YDR496C	N.crassa.fa__NCUT_09460	Puf6	Puf6	Puf6	Puf6		5	5	127;162;163;198;199;234;346;383;384;415		75;88;648;656	ARQ	HFQ	SKD	HVI	RRQ					ARQHFQSKDHVIRRQ	15					NA	NA
A.aegypti.fa__AAEL010613-PA	A.aegypti.fa	AAEL010613-PA	36					Nop9			Nop9		S.cerevisiae.fa__YJL010C	N.crassa.fa__NCUT_05401	Nop9	Nop9	Nop9	Nop9		5	5	82;117;118;153;199;236;361;397;536;571		9;27;310;321	SRE	SHQ	NYR	NFQ	SRE					SRESHQNYRNFQSRE	15					NA	NA
A.aegypti.fa__AAEL012420-PA	A.aegypti.fa	AAEL012420-PA	36					Puf3	Puf3		Puf3		S.cerevisiae.fa__YLL013C	N.crassa.fa__NCUT_06279	Puf3	Puf3	Puf3	Puf3		8	8	377;412;413;448;449;484;485;520;521;556;557;592;593;628;633;668		35;67;155;198;234;251;317;330;334;351;697;750;754;780	SRQ	NYQ	CRQ	NHQ	CRQ	NYQ	SNE	NYQ		SRQNYQCRQNHQCRQNYQSNENYQ	24	Puf3		Puf3		SRQNYQCRQNHQCRQNYQSNENYQ	1
A.aegypti.fa__AAEL009912-PA	A.aegypti.fa	AAEL009912-PA	36					Puf6			Puf6		S.cerevisiae.fa__YDR496C	N.crassa.fa__NCUT_09460	Puf6	Puf6	Puf6	Puf6		0	0			28;42;43;75;311;325;554;565;656;664											0					NA	NA
C.pipiens.fa__CPIJ000044	C.pipiens.fa	CPIJ000044	37					NA		?	?		NA	NA	NA	NA	NA	NA		1	0	92;127			CLQ									CLQ	3					NA	NA
C.pipiens.fa__CPIJ006181	C.pipiens.fa	CPIJ006181	37					Nop9			Nop9		S.cerevisiae.fa__YJL010C	N.crassa.fa__NCUT_05401	Nop9	Nop9	Nop9	Nop9		5	5	85;120;121;152;203;237;361;397;536;571		19;26;313;325;340;350	SRE	SHQ	NYR	NFQ	SRE					SRESHQNYRNFQSRE	15					NA	NA
C.pipiens.fa__CPIJ016844	C.pipiens.fa	CPIJ016844	37					Puf3	Puf3		Puf3		S.cerevisiae.fa__YLL013C	N.crassa.fa__NCUT_06279	Puf3	Puf3	Puf3	Puf3		8	8	444;479;480;515;516;551;552;587;588;623;624;659;660;695;700;735		55;94;136;152;221;255;263;280;299;318;384;397;402;416;769;793;807;824	SRQ	NYQ	CRQ	NHQ	CRQ	NYQ	SNE	NYQ		SRQNYQCRQNHQCRQNYQSNENYQ	24	Puf3		Puf3		SRQNYQCRQNHQCRQNYQSNENYQ	1
C.pipiens.fa__CPIJ015135	C.pipiens.fa	CPIJ015135	37					Puf6			Puf6		S.cerevisiae.fa__YDR496C	N.crassa.fa__NCUT_09460	Puf6	Puf6	Puf6	Puf6		4	4	49;85;86;121;122;157;270;307			TAV	HHT	GSD	HRL						TAVHHTGSDHRL	12					NA	NA
A.gambiae.fa__AGAP011440-PA	A.gambiae.fa	AGAP011440-PA	38					Nop9			Nop9		S.cerevisiae.fa__YJL010C	N.crassa.fa__NCUT_05401	Nop9	Nop9	Nop9	Nop9		4	4	28;63;64;99;285;321;459;494		100;112;114;123;340;351	SRE	SHQ	NFQ	SRE						SRESHQNFQSRE	12					NA	NA
A.gambiae.fa__AGAP003914-PA	A.gambiae.fa	AGAP003914-PA	38					Puf3	Puf3		Puf3		S.cerevisiae.fa__YLL013C	N.crassa.fa__NCUT_06279	Puf3	Puf3	Puf3	Puf3		8	8	420;455;456;491;492;527;528;563;564;599;600;635;636;671;676;711		69;90;93;103;192;223;271;287;304;324;374;394;745;790;794;842	SRQ	NYQ	CRQ	NHQ	CRQ	NYQ	SNE	NYQ		SRQNYQCRQNHQCRQNYQSNENYQ	24	Puf3		Puf3		SRQNYQCRQNHQCRQNYQSNENYQ	1
A.gambiae.fa__AGAP004322-PA	A.gambiae.fa	AGAP004322-PA	38					Puf6			Puf6		S.cerevisiae.fa__YDR496C	N.crassa.fa__NCUT_09460	Puf6	Puf6	Puf6	Puf6		4	4	159;194;195;230;231;266;379;416		28;45;320;332;564;579	ARQ	HHT	SSD	HRM						ARQHHTSSDHRM	12					NA	NA
B.mori.fa__BGIBMGA005638-PA	B.mori.fa	BGIBMGA005638-PA	39					NA		?	?		NA	NA	NA	NA	NA	NA		1	0	17;54			YRI									YRI	3					NA	NA
B.mori.fa__BGIBMGA009122-PA	B.mori.fa	BGIBMGA009122-PA	39					NA		? Nop9 (based on repeats)	?		NA	NA	NA	NA	NA	NA		4	4	76;111;112;147;390;426;569;604		12;20;297;309;320;334	CRE	SHE	NFQ	SRE						CRESHENFQSRE	12					NA	NA
B.mori.fa__BGIBMGA003401-PA	B.mori.fa	BGIBMGA003401-PA	39					Puf3	Puf3		Puf3		S.cerevisiae.fa__YLL013C	N.crassa.fa__NCUT_06279	Puf3	Puf3	Puf3	Puf3		8	8	164;199;200;235;236;271;272;307;308;343;344;379;380;415;420;455		62;79;103;123;488;496	SRQ	NYQ	CRQ	NHQ	CRQ	NYQ	SNE	NYQ		SRQNYQCRQNHQCRQNYQSNENYQ	24	Puf3		Puf3		SRQNYQCRQNHQCRQNYQSNENYQ	1
B.mori.fa__BGIBMGA005637-PA	B.mori.fa	BGIBMGA005637-PA	39					Puf6			Puf6		S.cerevisiae.fa__YDR496C	N.crassa.fa__NCUT_09460	Puf6	Puf6	Puf6	Puf6		2	0	143;178;179;214		29;47;82;94	SRQ	HHK								SRQHHK	6					NA	NA
T.castaneum.fa__XP_975676.1	T.castaneum.fa	XP_975676.1	40					Nop9			Nop9		S.cerevisiae.fa__YJL010C	N.crassa.fa__NCUT_05401	Nop9	Nop9	Nop9	Nop9		4	4	77;112;113;148;165;200;466;501		11;25;250;270	CRE	SHE	NHR	SRE						CRESHENHRSRE	12					NA	NA
T.castaneum.fa__XP_967865.2	T.castaneum.fa	XP_967865.2	40					Puf3	Puf3		Puf3		S.cerevisiae.fa__YLL013C	N.crassa.fa__NCUT_06279	Puf3	Puf3	Puf3	Puf3		8	8	376;411;412;447;448;483;484;519;520;555;556;591;592;627;632;667		72;93;154;164;226;247;276;291	SRQ	NYQ	CRQ	NHQ	CRQ	NYQ	SNE	NYQ		SRQNYQCRQNHQCRQNYQSNENYQ	24	Puf3		Puf3		SRQNYQCRQNHQCRQNYQSNENYQ	1
T.castaneum.fa__XP_971048.1	T.castaneum.fa	XP_971048.1	40					Puf6			Puf6		S.cerevisiae.fa__YDR496C	N.crassa.fa__NCUT_09460	Puf6	Puf6	Puf6	Puf6		4	4	123;158;159;194;307;342;343;379		22;39;69;80	SRQ	IFK	SRM	HCI						SRQIFKSRMHCI	12					NA	NA
N.vitripennis.fa__XP_001603653.1	N.vitripennis.fa	XP_001603653.1	41					Nop9			Nop9		S.cerevisiae.fa__YJL010C	N.crassa.fa__NCUT_05401	Nop9	Nop9	Nop9	Nop9		5	5	128;163;164;197;224;258;375;411;559;594		65;74;200;213	SRD	SHQ	NHR	NFQ	SRD					SRDSHQNHRNFQSRD	15					NA	NA
N.vitripennis.fa__XP_001607089.1	N.vitripennis.fa	XP_001607089.1	41					Puf3	Puf3		Puf3		S.cerevisiae.fa__YLL013C	N.crassa.fa__NCUT_06279	Puf3	Puf3	Puf3	Puf3		8	8	810;845;846;881;882;917;918;953;954;989;990;1025;1026;1061;1066;1101		5;18;111;125;152;173;257;265;317;340;344;369;384;428;465;495;553;573;587;652;707;731;771;791	SRQ	NYQ	CRQ	NHQ	CRQ	NYQ	SNE	NYQ		SRQNYQCRQNHQCRQNYQSNENYQ	24	Puf3		Puf3		SRQNYQCRQNHQCRQNYQSNENYQ	1
N.vitripennis.fa__XP_001599242.1	N.vitripennis.fa	XP_001599242.1	41					Puf6			Puf6		S.cerevisiae.fa__YDR496C	N.crassa.fa__NCUT_09460	Puf6	Puf6	Puf6	Puf6		6	6	179;214;215;250;251;287;363;398;399;435;437;472		16;35;124;143;326;337;632;648	SRQ	KNR	APE	AKN	HLI	RRL				SRQKNRAPEAKNHLIRRL	18					NA	NA
A.mellifera.fa__XP_394465.3	A.mellifera.fa	XP_394465.3	42					Nop9			Nop9		NA	N.crassa.fa__NCUT_05401	NA	Nop9	NA	Nop9		5	5	50;85;86;121;150;186;299;335;456;491			SRD	SHQ	NHR	NFQ	SRD					SRDSHQNHRNFQSRD	15					NA	NA
A.mellifera.fa__XP_391849.3	A.mellifera.fa	XP_391849.3	42					Puf3	Puf3		Puf3		S.cerevisiae.fa__YLL013C	N.crassa.fa__NCUT_06279	Puf3	Puf3	Puf3	Puf3		8	8	927;962;963;998;999;1034;1035;1070;1071;1106;1107;1142;1143;1178;1183;1218		5;18;121;132;167;185;249;270;294;304;417;441;451;473;485;507;602;643;691;715;725;775;825;857;1267;1283	SRQ	NYQ	CRQ	NHQ	CRQ	NYQ	SNE	NYQ		SRQNYQCRQNHQCRQNYQSNENYQ	24	Puf3		Puf3		SRQNYQCRQNHQCRQNYQSNENYQ	1
A.mellifera.fa__XP_001121072.1	A.mellifera.fa	XP_001121072.1	42					Puf6			Puf6		S.cerevisiae.fa__YDR496C	N.crassa.fa__NCUT_09460	Puf6	Puf6	Puf6	Puf6		4	4	144;179;292;327;328;365;366;402		16;40;42;53;80;95;437;449	KNK	SKA	YLL	KHL						KNKSKAYLLKHL	12					NA	NA
A.pisum.fa__XP_001944863.1	A.pisum.fa	XP_001944863.1	43					NA		Nop9 (based on repeats and tree)	Nop9		NA	NA	NA	NA	NA	NA		5	5	75;110;111;148;165;201;314;350;491;526		398;411	SRE	SHQ	NHR	NFQ	SRD					SRESHQNHRNFQSRD	15					NA	NA
A.pisum.fa__XP_001950443.1	A.pisum.fa	XP_001950443.1	43					NA		Nop9 (based on tree)	Nop9		NA	NA	NA	NA	NA	NA		1	0	170;205		55;75;85;106;116;130	ARQ									ARQ	3					NA	NA
A.pisum.fa__XP_001950648.1	A.pisum.fa	XP_001950648.1	43					Puf3	Puf3		Puf3		S.cerevisiae.fa__YLL013C	N.crassa.fa__NCUT_06279	Puf3	Puf3	Puf3	Puf3		8	8	382;417;418;453;454;489;490;525;526;561;562;597;598;633;641;676		25;107;147;168;217;226;232;257	SRQ	NYQ	CRQ	NHQ	CRQ	NYQ	SNE	NYQ		SRQNYQCRQNHQCRQNYQSNENYQ	24	Puf3		Puf3		SRQNYQCRQNHQCRQNYQSNENYQ	1
A.pisum.fa__XP_001950413.1	A.pisum.fa	XP_001950413.1	43					Puf6			Puf6		S.cerevisiae.fa__YDR496C	N.crassa.fa__NCUT_09460	Puf6	Puf6	Puf6	Puf6		2	0	97;133;174;214			GCA	RRL								GCARRL	6					NA	NA
P.humanus.fa__PHUM000170-PA	P.humanus.fa	PHUM000170-PA	44					Nop9			Nop9		S.cerevisiae.fa__YJL010C	NA	Nop9	NA	NA	Nop9		5	5	77;112;113;148;182;217;326;362;498;533			SRE	SHQ	NAR	NFQ	SRD					SRESHQNARNFQSRD	15					NA	NA
P.humanus.fa__PHUM010215-PA	P.humanus.fa	PHUM010215-PA	44					Puf3	Puf3		Puf3		S.cerevisiae.fa__YLL013C	N.crassa.fa__NCUT_06279	Puf3	Puf3	Puf3	Puf3		8	8	257;292;293;328;329;364;365;400;401;436;437;472;473;508;513;548		155;178;215;227	SRQ	NYQ	CRQ	NHQ	CRQ	NYQ	SNE	NYQ		SRQNYQCRQNHQCRQNYQSNENYQ	24	Puf3		Puf3		SRQNYQCRQNHQCRQNYQSNENYQ	1
D.pulex.fa__302218	D.pulex.fa	302218	45					Nop9			Nop9		S.cerevisiae.fa__YJL010C	N.crassa.fa__NCUT_05401	Nop9	Nop9	Nop9	Nop9		6	6	75;110;111;147;166;201;239;274;427;463;502;537		7;14;52;68;605;612	SKE	SHE	SHR	SAQ	SQQ	SRD				SKESHESHRSAQSQQSRD	18					NA	NA
D.pulex.fa__308458	D.pulex.fa	308458	45					Puf3	Puf3		Puf3		S.cerevisiae.fa__YLL013C	N.crassa.fa__NCUT_06279	Puf3	Puf3	Puf3	Puf3		8	8	241;276;277;312;313;348;349;384;385;420;421;456;457;492;501;536		46;58;140;155;158;169;199;215	SRQ	NYQ	CRQ	NHQ	CRQ	NYQ	SNE	NYQ		SRQNYQCRQNHQCRQNYQSNENYQ	24	Puf3		Puf3		SRQNYQCRQNHQCRQNYQSNENYQ	1
D.pulex.fa__43721	D.pulex.fa	43721	45					Puf6			Puf6		S.cerevisiae.fa__YDR496C	N.crassa.fa__NCUT_09460	Puf6	Puf6	Puf6	Puf6		6	6	120;155;156;191;192;227;304;339;340;377;378;414		12;27	ARE	HFM	SKE	ARM	HMM	RKM				AREHFMSKEARMHMMRKM	18					NA	NA
I.scapularis.fa__ISCW011192-PA	I.scapularis.fa	ISCW011192-PA	46					NA		Nop9 (based on repeats and tree)	Nop9		NA	NA	NA	NA	NA	NA		4	4	59;94;326;362;466;503;504;539		96;109;114;130;245;265;381;388	SHQ	NFQ	SHD	SRD						SHQNFQSHDSRD	12					NA	NA
I.scapularis.fa__ISCW019588-PA	I.scapularis.fa	ISCW019588-PA	46					Puf3 or Puf4		Puf3	Puf3		S.cerevisiae.fa__YLL013C	N.crassa.fa__NCUT_01858	Puf3	Puf4	NA	Puf3 or Puf4		4	4	1;32;33;68;69;104;133;168			QRE	NYQ	SNE	NYQ						QRENYQSNENYQ	12					------------CRQNYQSNENYQ	0
I.scapularis.fa__ISCW021139-PA	I.scapularis.fa	ISCW021139-PA	46					Puf6			Puf6		S.cerevisiae.fa__YDR496C	N.crassa.fa__NCUT_09460	Puf6	Puf6	Puf6	Puf6		5	5	163;198;199;234;235;271;346;381;382;418		474;495	ARE	KFR	ASE	SRM	HML					AREKFRASESRMHML	15					NA	NA
C.briggsae.fa__CBP07230	C.briggsae.fa	CBP07230	47					NA		? Nop9 (based on repeats)	?		NA	NA	NA	NA	NA	NA		2	2	411;447;523;558		26;38;220;229	NFQ	SRE								NFQSRE	6					NA	NA
C.briggsae.fa__CBP30165	C.briggsae.fa	CBP30165	47					NA		Nop9	Nop9		NA	NA	NA	NA	NA	NA		3	3	396;432;533;570;572;607		61;91;149;160;176;191	NFQ	SRQ	SRE							NFQSRQSRE	9					NA	NA
C.briggsae.fa__CBP09337	C.briggsae.fa	CBP09337	47					NA	Puf3		Puf3		NA	NA	NA	NA	NA	NA		7	7	198;233;234;269;294;329;334;371;382;419;421;456;468;506		16;35;561;578	NFQ	CRQ	NHQ	CRQ	NYQ	SHE	NYQ			NFQCRQNHQCRQNYQSHENYQ	21		Puf3 - missing rep1, 2 a.a. different	Puf3		CHQNFQCRQNHQCRQNYQSHENYQ	0
C.briggsae.fa__CBP25534	C.briggsae.fa	CBP25534	47					NA	Puf3		Puf3		NA	NA	NA	NA	NA	NA		7	7	178;213;214;247;250;285;290;325;338;375;377;412;424;461		741;749	NFQ	CRQ	NHQ	CRQ	NYQ	SHE	NYQ			NFQCRQNHQCRQNYQSHENYQ	21		Puf3 - missing rep1, 2 a.a. different	Puf3		CHQNFQCRQNHQCRQNYQSHENYQ	0
C.briggsae.fa__CBP29048	C.briggsae.fa	CBP29048	47					NA		worm group	Puf3		NA	NA	NA	NA	NA	NA		4	4	181;216;217;252;255;290;295;330		41;57;105;118;462;474	NFQ	CRQ	NHQ	CRQ						NFQCRQNHQCRQ	12					CHQNFQCRQNHQCRQ---SDRNW-	0
C.briggsae.fa__CBP06084	C.briggsae.fa	CBP06084	47					NA		worm group	Puf3		NA	NA	NA	NA	NA	NA		8	8	149;185;189;224;225;260;262;297;300;336;347;384;386;421;433;468			CRQ	NFQ	CRQ	NHQ	CRQ	NYQ	SHE	NYQ		CRQNFQCRQNHQCRQNYQSHENYQ	24					CRQNFQCRQNHQCRQNYQSHENYQ	0
C.briggsae.fa__CBP16672	C.briggsae.fa	CBP16672	47					NA	Puf3		Puf3		NA	NA	NA	NA	NA	NA		7	7	189;224;225;260;262;297;300;336;347;384;386;421;433;468		115;126	NFQ	CRQ	NHQ	CRQ	NYQ	SHE	NYQ			NFQCRQNHQCRQNYQSHENYQ	21		Puf3 - missing rep1, 2 a.a. different	Puf3		CRQNFQCRQNHQCRQNYQSHENYQ	0
C.briggsae.fa__CBP29548	C.briggsae.fa	CBP29548	47					NA		worm group	Puf3		NA	NA	NA	NA	NA	NA		4	4	134;168;192;229;231;266;278;313		9;23;40;59	IHQ	NYQ	SHE	NYQ						IHQNYQSHENYQ	12					SFNSFNARQIHQAR-NYQSHENYQ	0
C.briggsae.fa__CBP26477	C.briggsae.fa	CBP26477	47					NA		worm group	Puf3		NA	NA	NA	NA	NA	NA		5	5	161;196;199;234;246;283;285;320;332;367		5;19;27;40;99;112	IHQ	CRQ	NYQ	SHE	NYQ					IHQCRQNYQSHENYQ	15					TR-N-----IHQCRQNYQSHENYQ	0
C.briggsae.fa__CBP12112	C.briggsae.fa	CBP12112	47					NA		worm group	Puf3		NA	NA	NA	NA	NA	NA		5	5	159;194;209;244;256;293;295;330;342;377		9;20;39;58	NFQ	CRQ	NYQ	SHE	NYQ					NFQCRQNYQSHENYQ	15					VKENFQCG----CRQNYQSHENYQ	0
C.briggsae.fa__CBP30882	C.briggsae.fa	CBP30882	47					NA	Puf3		Puf3		NA	NA	NA	NA	NA	NA		7	7	159;194;196;231;233;268;271;306;318;355;357;392;404;435		9;23;39;58	NFQ	CRQ	IHQ	CRQ	NYQ	SHE	NYQ			NFQCRQIHQCRQNYQSHENYQ	21		Puf3 - missing rep1, 3 a.a. different	Puf3		VKENFQCRQIHQCRQNYQSHENYQ	0
C.briggsae.fa__CBP07458	C.briggsae.fa	CBP07458	47					NA		worm group	Puf3		NA	NA	NA	NA	NA	NA		5	5	125;160;162;197;199;238;240;275;287;322		9;21	NFQ	CRQ	IHQ	SHE	NYQ					NFQCRQIHQSHENYQ	15					VKENFQCRQIHQ------SHENYQ	0
C.briggsae.fa__CBP25760	C.briggsae.fa	CBP25760	47					NA	Puf3		Puf3		NA	NA	NA	NA	NA	NA		8	8	195;230;231;266;267;302;303;338;342;377;378;413;414;449;457;492		96;107;111;124	SRQ	NYQ	CRQ	NHQ	CRQ	NYQ	SNE	NYQ		SRQNYQCRQNHQCRQNYQSNENYQ	24	Puf3		Puf3		SRQNYQCRQNHQCRQNYQSNENYQ	1
C.briggsae.fa__CBP35974	C.briggsae.fa	CBP35974	47					Puf3	Puf3		Puf3		S.cerevisiae.fa__YLL013C	N.crassa.fa__NCUT_06279	Puf3	Puf3	Puf3	Puf3		8	8	342;377;378;413;414;449;450;485;490;525;526;561;563;598;606;641		215;229;253;279;293;319;685;698	SRQ	NYQ	CRQ	NHQ	CRQ	NYQ	SNE	NYQ		SRQNYQCRQNHQCRQNYQSNENYQ	24	Puf3		Puf3		SRQNYQCRQNHQCRQNYQSNENYQ	1
C.briggsae.fa__CBP28026	C.briggsae.fa	CBP28026	47					Puf6			Puf6		S.cerevisiae.fa__YDR496C	N.crassa.fa__NCUT_09460	Puf6	Puf6	Puf6	Puf6		4	4	288;326;341;376;377;413;489;524		2;26;148;165;170;184;239;257	SRE	KFK	AEE	AKI						SREKFKAEEAKI	12					NA	NA
C.remanei.fa__RP30447	C.remanei.fa	RP30447	48					NA		?	?		NA	NA	NA	NA	NA	NA		2	2	216;251;287;322			NFQ	NHQ								NFQNHQ	6					NA	NA
C.remanei.fa__RP28584	C.remanei.fa	RP28584	48					NA		? Puf6	?		NA	NA	NA	NA	NA	NA		0	0			5;21;27;40											0					NA	NA
C.remanei.fa__RP10622	C.remanei.fa	RP10622	48					NA		Nop9	Nop9		NA	NA	NA	NA	NA	NA		3	3	385;421;522;559;561;596		45;83;138;149	NFQ	SRQ	SRE							NFQSRQSRE	9					NA	NA
C.remanei.fa__RP49130	C.remanei.fa	RP49130	48					NA		Nop9	Nop9		NA	NA	NA	NA	NA	NA		3	3	385;421;522;559;561;596		44;80;138;149	NFQ	SRQ	SRE							NFQSRQSRE	9					NA	NA
C.remanei.fa__RP37612	C.remanei.fa	RP37612	48					NA		worm group	Puf3		NA	NA	NA	NA	NA	NA		7	7	191;227;228;263;266;301;306;341;353;390;392;427;447;485		19;28;80;98;552;559	GNL	CRQ	NHQ	CRQ	NYQ	SHE	NYQ			GNLCRQNHQCRQNYQSHENYQ	21					CHQNFQCRQNHQCRQNYQSHENYQ	0
C.remanei.fa__RP07880	C.remanei.fa	RP07880	48					NA	Puf3		Puf3		NA	NA	NA	NA	NA	NA		7	7	196;231;232;267;270;305;310;346;357;394;396;431;443;481		552;559	NFQ	CRQ	NHQ	CRQ	NYQ	SHE	NYQ			NFQCRQNHQCRQNYQSHENYQ	21		Puf3 - missing rep1, 2 a.a. different	Puf3		CHQNFQCRQNHQCRQNYQSHENYQ	0
C.remanei.fa__RP14618	C.remanei.fa	RP14618	48					NA		worm group	Puf3		NA	NA	NA	NA	NA	NA		8	8	148;184;188;223;224;259;261;296;299;335;346;383;385;420;432;467			CRQ	NFQ	CRQ	NHQ	CRQ	NYQ	SHE	NYQ		CRQNFQCRQNHQCRQNYQSHENYQ	24					CRQNFQCRQNHQCRQNYQSHENYQ	0
C.remanei.fa__RP22302	C.remanei.fa	RP22302	48					NA	Puf3		Puf3		NA	NA	NA	NA	NA	NA		7	7	226;261;263;298;300;335;338;373;385;422;424;459;471;506		43;57;65;78;560;573	NFQ	CRQ	IHQ	CRQ	NYQ	SHE	NYQ			NFQCRQIHQCRQNYQSHENYQ	21		Puf3 - missing rep1, 3 a.a. different	Puf3		VKENFQCRQIHQCRQNYQSHENYQ	0
C.remanei.fa__RP47378	C.remanei.fa	RP47378	48					NA	Puf3		Puf3		NA	NA	NA	NA	NA	NA		7	7	190;225;227;262;264;299;302;337;349;386;388;423;434;469		6;23;127;139;525;539	NFQ	CRQ	IHQ	CRQ	NYQ	SHE	NYQ			NFQCRQIHQCRQNYQSHENYQ	21		Puf3 - missing rep1, 3 a.a. different	Puf3		VKENFQCRQIHQCRQNYQSHENYQ	0
C.remanei.fa__RP34353	C.remanei.fa	RP34353	48					NA	Puf3	worm group	Puf3		NA	NA	NA	NA	NA	NA		8	8	196;231;232;267;268;303;304;339;343;378;379;414;415;450;458;493		101;127	SRQ	NYQ	CRQ	NHQ	CRQ	NYQ	SNE	NYQ		SRQNYQCRQNHQCRQNYQSNENYQ	24	Puf3		Puf3		SRQNYQCRQNHQCRQNYQSNENYQ	1
C.remanei.fa__RP30156	C.remanei.fa	RP30156	48					Puf3	Puf3	worm group	Puf3		S.cerevisiae.fa__YLL013C	N.crassa.fa__NCUT_06279	Puf3	Puf3	Puf3	Puf3		8	8	357;392;393;428;429;464;465;500;505;540;541;576;578;613;621;656		172;199;254;304;318;327	SRQ	NYQ	CRQ	NHQ	CRQ	NYQ	SNE	NYQ		SRQNYQCRQNHQCRQNYQSNENYQ	24	Puf3		Puf3		SRQNYQCRQNHQCRQNYQSNENYQ	1
C.remanei.fa__RP31888	C.remanei.fa	RP31888	48					Puf6			Puf6		S.cerevisiae.fa__YDR496C	N.crassa.fa__NCUT_09460	Puf6	Puf6	Puf6	Puf6		5	5	273;308;309;344;345;381;457;492;493;529		3;26;138;149;157;173	SRE	KFK	AEE	ARI	HRQ					SREKFKAEEARIHRQ	15					NA	NA
C.elegans.fa__CE03826	C.elegans.fa	CE03826	49	Puf-13, also note Puf-10 is a pseudogene				NA		Nop9	Nop9		NA	NA	NA	NA	NA	NA		3	3	379;415;516;553;555;590		50;88;147;158	NFQ	SRQ	SRE							NFQSRQSRE	9					NA	NA
C.elegans.fa__CE01916	C.elegans.fa	CE01916	49	Fbf-2				NA		worm group	Puf3		NA	NA	NA	NA	NA	NA		8	8	189;225;229;264;272;307;310;345;348;383;400;436;438;473;485;522		155;166;614;628	CQE	NYQ	CRQ	NHQ	CRQ	NYQ	SHE	NYQ		CQENYQCRQNHQCRQNYQSHENYQ	24					CQENYQCRQNHQCRQNYQSHENYQ	0
C.elegans.fa__CE20960	C.elegans.fa	CE20960	49	Fbf-1				NA		worm group	Puf3		NA	NA	NA	NA	NA	NA		8	8	187;223;227;263;270;305;308;343;346;381;398;434;436;471;483;520		153;164	CQE	NYQ	CRQ	NHQ	CRQ	NYQ	SHE	NYQ		CQENYQCRQNHQCRQNYQSHENYQ	24					CQENYQCRQNHQCRQNYQSHENYQ	0
C.elegans.fa__CE17188	C.elegans.fa	CE17188	49	Puf-4				NA		worm group	Puf3		NA	NA	NA	NA	NA	NA		5	5	154;190;194;229;243;278;281;316;321;359			CRQ	NFQ	NHQ	CRQ	NYR					CRQNFQNHQCRQNYR	15					CRQNFQ--ANHQCRQNYRSHHQSQ	0
C.elegans.fa__CE18393	C.elegans.fa	CE18393	49	Puf-3				NA		worm group	Puf3		NA	NA	NA	NA	NA	NA		8	8	141;177;181;216;217;252;254;289;292;327;339;376;378;413;425;460			CRQ	NFQ	CRQ	NHQ	CRQ	NYQ	SHE	NYQ		CRQNFQCRQNHQCRQNYQSHENYQ	24					CRQNFQCRQNHQCRQNYQSHENYQ	0
C.elegans.fa__CE31128	C.elegans.fa	CE31128	49	Puf-11				NA		worm group	Puf3		NA	NA	NA	NA	NA	NA		8	8	144;180;184;219;220;255;257;292;295;331;342;379;381;416;428;463			CRQ	NFQ	CRQ	NHQ	CRQ	NYQ	SHE	NYQ		CRQNFQCRQNHQCRQNYQSHENYQ	24					CRQNFQCRQNHQCRQNYQSHENYQ	0
C.elegans.fa__CE02258	C.elegans.fa	CE02258	49	Puf-5				NA	Puf3		Puf3		NA	NA	NA	NA	NA	NA		7	7	188;223;225;260;262;297;300;335;347;384;386;421;433;468		10;19	NFQ	CRQ	IHQ	CRQ	NYQ	SHE	NYQ			NFQCRQIHQCRQNYQSHENYQ	21		Puf3 - missing rep1, 3 a.a. different	Puf3		VKENFQCRQIHQCRQNYQSHENYQ	0
C.elegans.fa__CE09451	C.elegans.fa	CE09451	49	Puf-6				NA	Puf3		Puf3		NA	NA	NA	NA	NA	NA		7	7	128;163;165;200;202;237;240;275;287;324;326;361;373;408		33;45;457;465	NFQ	CRQ	IHQ	CRQ	NYQ	SHE	NYQ			NFQCRQIHQCRQNYQSHENYQ	21		Puf3 - missing rep1, 3 a.a. different	Puf3		VKENFQCRQIHQCRQNYQSHENYQ	0
C.elegans.fa__CE16788	C.elegans.fa	CE16788	49	Puf-7				NA	Puf3		Puf3		NA	NA	NA	NA	NA	NA		7	7	128;163;165;200;202;237;240;275;287;324;326;361;373;408		33;45;457;465	NFQ	CRQ	IHQ	CRQ	NYQ	SHE	NYQ			NFQCRQIHQCRQNYQSHENYQ	21		Puf3 - missing rep1, 3 a.a. different	Puf3		VKENFQCRQIHQCRQNYQSHENYQ	0
C.elegans.fa__CE37486	C.elegans.fa	CE37486	49	Puf-8				NA	Puf3		Puf3		NA	NA	NA	NA	NA	NA		8	8	194;230;231;266;267;302;303;338;342;377;378;413;414;449;457;492			SRQ	NYQ	CRQ	NHQ	CRQ	NYQ	SNE	NYQ		SRQNYQCRQNHQCRQNYQSNENYQ	24	Puf3		Puf3		SRQNYQCRQNHQCRQNYQSNENYQ	1
C.elegans.fa__CE31253	C.elegans.fa	CE31253	49	Puf-9				Puf3	Puf3		Puf3		S.cerevisiae.fa__YLL013C	N.crassa.fa__NCUT_06279	Puf3	Puf3	Puf3	Puf3		8	8	342;377;378;413;414;449;450;485;490;525;526;561;563;598;606;641		172;183;244;296;674;681	SRQ	NYQ	CRQ	NHQ	CRQ	NYQ	SNE	NYQ		SRQNYQCRQNHQCRQNYQSNENYQ	24	Puf3		Puf3		SRQNYQCRQNHQCRQNYQSNENYQ	1
C.elegans.fa__CE01734	C.elegans.fa	CE01734	49	Puf-12				Puf6			Puf6		S.cerevisiae.fa__YDR496C	N.crassa.fa__NCUT_09460	Puf6	Puf6	Puf6	Puf6		4	4	277;312;313;348;349;385;461;496		3;27;138;151;164;176	SRE	KFK	AEE	AKI						SREKFKAEEAKI	12					NA	NA
C.brenneri.fa__CN11266	C.brenneri.fa	CN11266	50					NA		?	?		NA	NA	NA	NA	NA	NA		0	0			20;31;104;119											0					NA	NA
C.brenneri.fa__CN14255	C.brenneri.fa	CN14255	50					NA	Puf3		Puf3		NA	NA	NA	NA	NA	NA		6	6	212;247;248;283;286;321;326;362;374;411;413;448		20;31;116;131	NFQ	CRQ	NHQ	CRQ	NYQ	SHE				NFQCRQNHQCRQNYQSHE	18		Puf3 - missing rep1 and rep8, 2 a.a. different	Puf3		CHQNFQCRQNHQCRQNYQSHEGW-	0
C.brenneri.fa__CN17694	C.brenneri.fa	CN17694	50					NA	Puf3		Puf3		NA	NA	NA	NA	NA	NA		7	7	212;247;248;283;286;321;326;362;374;411;413;448;460;498		20;31;116;131	NFQ	CRQ	NHQ	CRQ	NYQ	SHE	NYQ			NFQCRQNHQCRQNYQSHENYQ	21		Puf3 - missing rep1, 2 a.a. different	Puf3		CHQNFQCRQNHQCRQNYQSHENYQ	0
C.brenneri.fa__CN15202	C.brenneri.fa	CN15202	50					NA		worm group	Puf3		NA	NA	NA	NA	NA	NA		8	8	193;229;233;268;276;311;314;349;352;387;404;440;442;477;489;524		29;41;110;121;616;637	CQQ	NFQ	CRQ	NHQ	CRQ	NYQ	SHE	NYQ		CQQNFQCRQNHQCRQNYQSHENYQ	24					CQQNFQCRQNHQCRQNYQSHENYQ	0
C.brenneri.fa__CN23668	C.brenneri.fa	CN23668	50					NA		worm group	Puf3		NA	NA	NA	NA	NA	NA		8	8	193;229;233;268;276;311;314;349;352;387;404;440;442;477;489;524		29;41;110;121;616;637	CQQ	NFQ	CRQ	NHQ	CRQ	NYQ	SHE	NYQ		CQQNFQCRQNHQCRQNYQSHENYQ	24					CQQNFQCRQNHQCRQNYQSHENYQ	0
C.brenneri.fa__CN02742	C.brenneri.fa	CN02742	50					NA		worm group	Puf3		NA	NA	NA	NA	NA	NA		4	4	19;55;66;103;105;140;152;183			CRQ	NYQ	SHE	NYQ						CRQNYQSHENYQ	12					QE----TR----CRQNYQSHENYQ	0
C.brenneri.fa__CN06368	C.brenneri.fa	CN06368	50					NA	Puf3		Puf3		NA	NA	NA	NA	NA	NA		7	7	187;222;224;259;261;296;299;334;346;383;385;420;432;467		2;19	NFQ	CRQ	IHQ	CRQ	NYQ	SHE	NYQ			NFQCRQIHQCRQNYQSHENYQ	21		Puf3 - missing rep1, 3 a.a. different	Puf3		VKENFQCRQIHQCRQNYQSHENYQ	0
C.brenneri.fa__CN19746	C.brenneri.fa	CN19746	50					NA	Puf3		Puf3		NA	NA	NA	NA	NA	NA		7	7	178;213;215;250;252;287;290;325;337;374;376;411;423;458		9;31	NFQ	CRQ	IHQ	CRQ	NYQ	SHE	NYQ			NFQCRQIHQCRQNYQSHENYQ	21		Puf3 - missing rep1, 3 a.a. different	Puf3		VKENFQCRQIHQCRQNYQSHENYQ	0
C.brenneri.fa__CN19457	C.brenneri.fa	CN19457	50					Puf4	Puf3	Puf3	Puf3		NA	N.crassa.fa__NCUT_01858	NA	Puf4	NA	Puf4		8	8	195;230;231;266;267;302;303;338;342;377;378;413;414;449;457;492			SRQ	NYQ	CRQ	NHQ	CRQ	NYQ	SNE	NYQ		SRQNYQCRQNHQCRQNYQSNENYQ	24	Puf3		Puf3		SRQNYQCRQNHQCRQNYQSNENYQ	1
C.brenneri.fa__CN20687	C.brenneri.fa	CN20687	50					Puf3	Puf3		Puf3		S.cerevisiae.fa__YLL013C	N.crassa.fa__NCUT_06279	Puf3	Puf3	Puf3	Puf3		8	8	331;366;367;402;403;438;439;474;479;514;515;550;552;587;595;630		172;189;248;273	SRQ	NYQ	CRQ	NHQ	CRQ	NYQ	SNE	NYQ		SRQNYQCRQNHQCRQNYQSNENYQ	24	Puf3		Puf3		SRQNYQCRQNHQCRQNYQSNENYQ	1
C.brenneri.fa__CN09378	C.brenneri.fa	CN09378	50					Puf6			Puf6		S.cerevisiae.fa__YDR496C	N.crassa.fa__NCUT_09460	Puf6	Puf6	Puf6	Puf6		4	4	278;313;314;349;350;386;462;497		3;26;137;178;727;738	SRE	KFK	AEE	AKI						SREKFKAEEAKI	12					NA	NA
C.japonica.fa__JA12498	C.japonica.fa	JA12498	51					NA		Nop9	Nop9		NA	NA	NA	NA	NA	NA		0	0			72;93											0					NA	NA
C.japonica.fa__JA14411	C.japonica.fa	JA14411	51					NA		Nop9	Nop9		NA	NA	NA	NA	NA	NA		3	3	371;407;508;545;547;582		43;72;124;135;611;623	NFQ	SRQ	SRE							NFQSRQSRE	9					NA	NA
C.japonica.fa__JA04601	C.japonica.fa	JA04601	51					NA	Puf3		Puf3		NA	NA	NA	NA	NA	NA		7	7	195;230;231;266;269;304;309;343;361;398;400;435;447;478			NFQ	CRQ	NHQ	CRQ	NYQ	SHE	NYQ			NFQCRQNHQCRQNYQSHENYQ	21		Puf3 - missing rep1, 2 a.a. different	Puf3		CHQNFQCRQNHQCRQNYQSHENYQ	0
C.japonica.fa__JA04829	C.japonica.fa	JA04829	51					NA		worm group	Puf3		NA	NA	NA	NA	NA	NA		8	8	203;239;243;278;286;321;324;359;362;397;414;450;452;487;499;536		160;169;602;618	CQQ	NFQ	CRQ	NHQ	CRQ	NYQ	SHE	NYQ		CQQNFQCRQNHQCRQNYQSHENYQ	24					CQQNFQCRQNHQCRQNYQSHENYQ	0
C.japonica.fa__JA17682	C.japonica.fa	JA17682	51					NA	Puf3		Puf3		NA	NA	NA	NA	NA	NA		7	7	195;230;231;266;268;303;306;341;348;385;387;422;434;469		112;135	NFQ	CRQ	NHQ	CRQ	NYQ	SHE	NYQ			NFQCRQNHQCRQNYQSHENYQ	21		Puf3 - missing rep1, 2 a.a. different	Puf3		CRQNFQCRQNHQCRQNYQSHENYQ	0
C.japonica.fa__JA06615	C.japonica.fa	JA06615	51					NA	Puf3		Puf3		NA	NA	NA	NA	NA	NA		7	7	247;282;283;318;319;354;355;390;394;429;430;465;466;501		142;154	SRQ	NYQ	CRQ	NHQ	CRQ	NYQ	NYQ			SRQNYQCRQNHQCRQNYQNYQ	21		Puf3 - missing rep7	Puf3		SRQNYQCRQNHQCRQNYQ---NYQ	0
C.japonica.fa__JA11714	C.japonica.fa	JA11714	51					Puf3	Puf3		Puf3		S.cerevisiae.fa__YLL013C	N.crassa.fa__NCUT_06279	Puf3	Puf3	Puf3	Puf3		7	7	352;387;388;423;424;459;460;495;526;561;563;598;606;641		167;180;236;293;306;328;332;344	SRQ	NYQ	CRQ	NHQ	NYQ	SNE	NYQ			SRQNYQCRQNHQNYQSNENYQ	21		Puf3 - missing rep5	Puf3		SRQNYQCRQNHQIRANYQSNENYQ	0
C.japonica.fa__JA16600	C.japonica.fa	JA16600	51					NA	Puf3		Puf3		NA	NA	NA	NA	NA	NA		7	7	187;222;224;259;261;296;299;334;346;383;385;420;432;467		2;19;27;40;101;112	NFQ	CRQ	IHQ	CRQ	NYQ	SHE	NYQ			NFQCRQIHQCRQNYQSHENYQ	21		Puf3 - missing rep1, 3 a.a. different	Puf3		VKENFQCRQIHQCRQNYQSHENYQ	0
C.japonica.fa__JA02302	C.japonica.fa	JA02302	51					Puf6			Puf6		S.cerevisiae.fa__YDR496C	N.crassa.fa__NCUT_09460	Puf6	Puf6	Puf6	Puf6		4	4	273;308;309;344;345;381;457;492		3;27;138;147;183;193	SRE	KFK	AEE	AKI						SREKFKAEEAKI	12					NA	NA
P.pacificus.fa__PP13242	P.pacificus.fa	PP13242	52					NA		? looks like a truncated Puf3-like	?		NA	NA	NA	NA	NA	NA		4	4	16;51;116;152;154;189;201;238		288;304;544;556	CRQ	NYQ	SHE	NYQ						CRQNYQSHENYQ	12					NA	NA
P.pacificus.fa__PP12933	P.pacificus.fa	PP12933	52					NA		Nop9	Nop9		NA	NA	NA	NA	NA	NA		3	0	289;324;327;363;464;500		30;39;67;77;590;607	SRE	FFQ	SHQ							SREFFQSHQ	9					NA	NA
P.pacificus.fa__PP16268	P.pacificus.fa	PP16268	52					NA		worm group	Puf3		NA	NA	NA	NA	NA	NA		7	7	121;156;160;195;196;231;242;278;296;332;334;369;381;415		52;65;473;491	CHQ	NFQ	CRQ	CRQ	NYQ	SHE	NYQ			CHQNFQCRQCRQNYQSHENYQ	21					CHQNFQCRQNH-CRQNYQSHENYQ	0
P.pacificus.fa__PP12282	P.pacificus.fa	PP12282	52					Puf3	Puf3		Puf3		S.cerevisiae.fa__YLL013C	N.crassa.fa__NCUT_06279	Puf3	Puf3	Puf3	Puf3		8	8	370;405;406;441;442;477;478;513;516;551;552;587;588;623;631;666		123;135;147;180;235;244;287;303;314;330	SRQ	NYQ	CRQ	NHQ	CRQ	NYQ	SNE	NYQ		SRQNYQCRQNHQCRQNYQSNENYQ	24	Puf3		Puf3		SRQNYQCRQNHQCRQNYQSNENYQ	1
P.pacificus.fa__PP26758	P.pacificus.fa	PP26758	52					Puf6			Puf6		S.cerevisiae.fa__YDR496C	N.crassa.fa__NCUT_09460	Puf6	Puf6	Puf6	Puf6		4	4	346;381;382;417;530;565;566;602		99;120;159;176;221;279;299;310;818;828	SRE	RFT	SEM	CRM						SRERFTSEMCRM	12					NA	NA
B.malayi.fa__XP_001902784.1	B.malayi.fa	XP_001902784.1	53					Puf3	Puf3		Puf3		S.cerevisiae.fa__YLL013C	N.crassa.fa__NCUT_06279	Puf3	Puf3	Puf3	Puf3		8	8	254;289;290;325;326;361;362;397;403;438;439;474;475;510;518;553		20;37	SRQ	NYQ	CRQ	NHQ	CRQ	NYQ	SNE	NYQ		SRQNYQCRQNHQCRQNYQSNENYQ	24	Puf3		Puf3		SRQNYQCRQNHQCRQNYQSNENYQ	1
S.mansoni.fa__Smp_090030	S.mansoni.fa	Smp_090030	54					Nop9			Nop9		S.cerevisiae.fa__YJL010C	NA	Nop9	NA	NA	Nop9		1	0	506;541			SHE									SHE	3					NA	NA
S.mansoni.fa__Smp_155000.1	S.mansoni.fa	Smp_155000.1	54					Puf3	Puf3		Puf3		NA	N.crassa.fa__NCUT_06279	NA	Puf3	NA	Puf3		8	8	1045;1080;1081;1116;1117;1152;1153;1188;1189;1224;1225;1260;1261;1296;1318;1353		80;96;158;171;376;387;455;467;583;594;647;660;721;741;748;759;788;800;894;910;982;1000;1011;1023;1383;1455;1479;1493	SRQ	NYQ	CRQ	NHQ	CRQ	NYQ	SNE	NYQ		SRQNYQCRQNHQCRQNYQSNENYQ	24	Puf3		Puf3		SRQNYQCRQNHQCRQNYQSNENYQ	1
S.mansoni.fa__Smp_180910.1	S.mansoni.fa	Smp_180910.1	54					Puf3	Puf3		Puf3		S.cerevisiae.fa__YLL013C	NA	Puf3	NA	NA	Puf3		8	8	967;1002;1003;1038;1039;1074;1075;1110;1111;1146;1147;1182;1183;1218;1226;1261		577;590;729;750;793;813;1301;1307;1335;1348;1365;1387;1402;1411;1423;1436	SRQ	NYQ	CRQ	NHQ	CRQ	NYQ	SNE	NYQ		SRQNYQCRQNHQCRQNYQSNENYQ	24	Puf3		Puf3		SRQNYQCRQNHQCRQNYQSNENYQ	1
S.mansoni.fa__Smp_098450.1	S.mansoni.fa	Smp_098450.1	54					Puf6			Puf6		S.cerevisiae.fa__YDR496C	N.crassa.fa__NCUT_09460	Puf6	Puf6	Puf6	Puf6		6	6	125;160;161;196;197;233;357;392;393;430;431;467		73;90;266;277;606;617	SRE	KFL	SED	VRL	HLI	RKL				SREKFLSEDVRLHLIRKL	18					NA	NA
M.brevicollis.fa__36078	M.brevicollis.fa	36078	55					Nop9			Nop9		S.cerevisiae.fa__YJL010C	N.crassa.fa__NCUT_05401	Nop9	Nop9	Nop9	Nop9		5	5	45;80;81;115;292;327;329;364;514;549		469;485;643;655	SRE	SHQ	SRD	NFQ	SHD					SRESHQSRDNFQSHD	15					NA	NA
M.brevicollis.fa__28935	M.brevicollis.fa	28935	55					Puf3 or Puf4	Puf3		Puf3		S.cerevisiae.fa__YLL013C	N.crassa.fa__NCUT_01858	Puf3	Puf4	NA	Puf3 or Puf4		8	8	652;687;688;723;724;759;763;798;799;834;835;870;871;906;917;952		44;95;154;166;295;307;388;403;530;582	SRQ	NYQ	CRQ	NHQ	CRQ	NYQ	SNE	NFG		SRQNYQCRQNHQCRQNYQSNENFG	24		Puf3 - 1 a.a. different in rep8	Puf3		SRQNYQCRQNHQCRQNYQSNENFG	0
M.brevicollis.fa__506	M.brevicollis.fa	506	55					Puf6			Puf6		S.cerevisiae.fa__YDR496C	N.crassa.fa__NCUT_09460	Puf6	Puf6	Puf6	Puf6		6	6	45;80;81;116;117;153;229;264;265;302;303;339			ARQ	RHP	STA	ARI	YLL	RRF				ARQRHPSTAARIYLLRRF	18					NA	NA
S.cerevisiae.fa__YJL010C	S.cerevisiae.fa	YJL010C	56					Nop9			Nop9		NA	N.crassa.fa__NCUT_05401	NA	Nop9	NA	Nop9		8	8	92;127;128;164;188;223;286;321;334;369;371;407;512;549;550;587			SKE	SHE	SHR	SPQ	SHE	GAV	SHE	SHD		SKESHESHRSPQSHEGAVSHESHD	24					NA	NA
S.cerevisiae.fa__YJR091C	S.cerevisiae.fa	YJR091C	56					Puf1	Puf1		Puf1		NA	NA	NA	NA	NA	Puf1		6	6	617;652;653;689;690;724;725;760;764;799;801;837	341;416	28;40;90;98;176;185;207;229;441;462;481;494;507;521;915;935;951;979;1064;1080	NTQ	TWQ	NYQ	ARR	ALT	SLL				NTQTWQNYQARRALTSLL	18	Puf1		Puf1		NA	NA
S.cerevisiae.fa__YPR042C	S.cerevisiae.fa	YPR042C	56					Puf2	Puf2		Puf2		NA	N.crassa.fa__NCUT_06023	NA	Puf1	NA	Puf2		6	6	576;611;612;647;649;683;684;719;723;758;761;800	317;398	89;105;133;143;257;273;436;449;479;490;901;916;943;962;988;1009;1018;1063	NTQ	TWQ	NYQ	SRR	TLT	SLL				NTQTWQNYQSRRTLTSLL	18	Puf2		Puf2		NA	NA
S.cerevisiae.fa__YLL013C	S.cerevisiae.fa	YLL013C	56					Puf3	Puf3		Puf3		NA	N.crassa.fa__NCUT_06279	NA	Puf3	NA	Puf3		8	8	538;573;574;609;610;645;646;681;682;717;718;752;760;795;809;844		1;12;13;45;159;178;237;258;363;393;398;418;420;432;443;463;472;491;492;515;523;535	SRQ	NYQ	CRQ	NHQ	CRQ	NYQ	SNE	NYQ		SRQNYQCRQNHQCRQNYQSNENYQ	24	Puf3		Puf3		SRQNYQCRQNHQCRQNYQSNENYQ	1
S.cerevisiae.fa__YGL014W	S.cerevisiae.fa	YGL014W	56					Puf4	Puf4		Puf4		NA	N.crassa.fa__NCUT_01858	NA	Puf4	NA	Puf4		8	8	563;598;599;634;635;671;672;707;708;743;744;779;784;821;823;857		11;21;85;100;432;449;478;500;521;543	CRQ	NYQ	TRQ	NHQ	CCQ	NYQ	SNE	NYQ		CRQNYQTRQNHQCCQNYQSNENYQ	24	Puf4		Puf4		NA	NA
S.cerevisiae.fa__YGL178W	S.cerevisiae.fa	YGL178W	56					Puf5	Puf4		Puf5		NA	NA	NA	NA	NA	Puf5		8	8	210;247;248;283;284;320;327;362;365;400;401;438;439;474;504;539		12;29;86;108;188;207;622;653	CRQ	NYQ	TRQ	NHQ	CCQ	NYQ	SNE	NYQ		CRQNYQTRQNHQCCQNYQSNENYQ	24	Puf4		Puf4		NA	NA
S.cerevisiae.fa__YDR496C	S.cerevisiae.fa	YDR496C	56					Puf6			Puf6		NA	N.crassa.fa__NCUT_09460	NA	Puf6	NA	Puf6		6	6	156;191;192;227;228;264;341;376;377;413;415;450			SRQ	KYV	AYE	SDC	NII	RRL				SRQKYVAYESDCNIIRRL	18					NA	NA
C.glabrata.fa__CAGL0E06534g	C.glabrata.fa	CAGL0E06534g	57					Nop9			Nop9		S.cerevisiae.fa__YJL010C	N.crassa.fa__NCUT_05401	Nop9	Nop9	Nop9	Nop9		8	8	87;122;123;159;187;222;285;320;333;368;370;406;511;548;549;586		611;626	SKE	SHE	SHR	SPQ	SHE	GAI	SHE	SHD		SKESHESHRSPQSHEGAISHESHD	24					NA	NA
C.glabrata.fa__CAGL0M09108g	C.glabrata.fa	CAGL0M09108g	57					Puf1	Puf2		Puf1		S.cerevisiae.fa__YJR091C	N.crassa.fa__NCUT_06023	Puf1	Puf1	Puf1	Puf1		6	6	597;632;633;669;670;704;705;742;744;779;781;817	340;415	185;194;212;227;431;446;477;493;507;515;891;902;921;934;965;1000;1056;1087;1089;1098	NTQ	TWQ	NYQ	ARR	TLT	SLL				NTQTWQNYQARRTLTSLL	18		Puf1 - has RRM	Puf1		NA	NA
C.glabrata.fa__CAGL0H08778g	C.glabrata.fa	CAGL0H08778g	57					NA	Puf1		Puf2		NA	NA	NA	NA	NA	NA		5	5	619;654;655;691;692;726;766;801;803;839	357;442	10;29;302;312	NTQ	TWQ	NYQ	TLT	SLL					NTQTWQNYQTLTSLL	15		Puf1 - has RRM	Puf1		NA	NA
C.glabrata.fa__CAGL0D05544g	C.glabrata.fa	CAGL0D05544g	57					Puf3	Puf3		Puf3		S.cerevisiae.fa__YLL013C	N.crassa.fa__NCUT_06279	Puf3	Puf3	Puf3	Puf3		8	8	567;602;603;638;639;674;675;710;711;746;747;791;792;827;841;876		65;78;80;102;148;167;200;216;279;294;343;356;360;382;405;431;523;544	SRQ	NYQ	CRQ	NHQ	CRQ	NYQ	SNE	NYQ		SRQNYQCRQNHQCRQNYQSNENYQ	24	Puf3		Puf3		SRQNYQCRQNHQCRQNYQSNENYQ	1
C.glabrata.fa__CAGL0A00473g	C.glabrata.fa	CAGL0A00473g	57					Puf4	Puf4		Puf4		S.cerevisiae.fa__YGL014W	N.crassa.fa__NCUT_01858	Puf4	Puf4	Puf4	Puf4		8	8	463;498;499;534;535;571;572;607;608;643;644;679;684;721;722;757		197;210;303;315;325;342;427;444	CRQ	NYQ	TRQ	NHQ	CCQ	NYQ	SNE	NYQ		CRQNYQTRQNHQCCQNYQSNENYQ	24	Puf4		Puf4		NA	NA
C.glabrata.fa__CAGL0L05962g	C.glabrata.fa	CAGL0L05962g	57					Puf5	Puf4		Puf5		S.cerevisiae.fa__YGL178W	NA	Puf5	NA	NA	Puf5		8	8	231;268;269;304;305;341;348;383;386;421;422;459;460;494;536;571		58;86;797;802	CRQ	NYQ	TRQ	NHQ	CCQ	NYQ	SNE	NYQ		CRQNYQTRQNHQCCQNYQSNENYQ	24	Puf4		Puf4		NA	NA
C.glabrata.fa__CAGL0I02926g	C.glabrata.fa	CAGL0I02926g	57					Puf6			Puf6		S.cerevisiae.fa__YDR496C	N.crassa.fa__NCUT_09460	Puf6	Puf6	Puf6	Puf6		6	6	166;201;202;237;238;274;351;386;387;423;425;460		25;112;116;129	SRQ	KYV	AYE	SFC	NII	RRL				SRQKYVAYESFCNIIRRL	18					NA	NA
K.lactis.fa__KLLA0E13685g	K.lactis.fa	KLLA0E13685g	58					Nop9			Nop9		S.cerevisiae.fa__YJL010C	N.crassa.fa__NCUT_05401	Nop9	Nop9	Nop9	Nop9		8	8	90;125;126;162;185;220;287;322;335;370;372;408;513;550;551;588		659;668	SKE	SHE	SHR	SPQ	SHQ	AAL	SHE	SHD		SKESHESHRSPQSHQAALSHESHD	24					NA	NA
K.lactis.fa__KLLA0E06029g	K.lactis.fa	KLLA0E06029g	58					Puf1	Puf1		Puf1		S.cerevisiae.fa__YJR091C	N.crassa.fa__NCUT_06023	Puf1	Puf1	Puf1	Puf1		6	6	634;669;670;705;707;741;742;777;781;816;818;854	377;458	193;207;225;240;463;482;962;1014	NTQ	TWQ	NYQ	ARR	ALT	SLL				NTQTWQNYQARRALTSLL	18	Puf1		Puf1		NA	NA
K.lactis.fa__KLLA0F15477g	K.lactis.fa	KLLA0F15477g	58					Puf3	Puf3		Puf3		S.cerevisiae.fa__YLL013C	N.crassa.fa__NCUT_06279	Puf3	Puf3	Puf3	Puf3		8	8	588;623;624;659;660;695;696;731;732;767;768;810;811;846;860;896		26;39;43;63;138;167;186;202;236;250;279;303;353;369;400;411;416;436;453;464	SRQ	NYQ	CRQ	NHQ	CRQ	NYQ	SNE	NYQ		SRQNYQCRQNHQCRQNYQSNENYQ	24	Puf3		Puf3		SRQNYQCRQNHQCRQNYQSNENYQ	1
K.lactis.fa__KLLA0A09097g	K.lactis.fa	KLLA0A09097g	58					Puf4	Puf4		Puf4		S.cerevisiae.fa__YGL014W	N.crassa.fa__NCUT_01858	Puf4	Puf4	Puf4	Puf4		8	8	479;514;515;550;551;587;588;623;624;659;660;694;702;739;741;778		54;74;104;121;146;160;315;330;415;429;444;456	CRQ	NYQ	TRQ	NHQ	CCQ	NYQ	SNE	NYQ		CRQNYQTRQNHQCCQNYQSNENYQ	24	Puf4		Puf4		NA	NA
K.lactis.fa__KLLA0E13597g	K.lactis.fa	KLLA0E13597g	58					Puf5	Puf4		Puf5		S.cerevisiae.fa__YGL178W	NA	Puf5	NA	NA	Puf5		8	8	176;213;214;249;250;286;293;328;331;366;367;404;405;439;477;509		64;80;104;118;133;167;605;630;637;648;676;691	CRQ	NYQ	TRQ	NHQ	CCQ	NYQ	SNE	NYQ		CRQNYQTRQNHQCCQNYQSNENYQ	24	Puf4		Puf4		NA	NA
K.lactis.fa__KLLA0C12331g	K.lactis.fa	KLLA0C12331g	58					Puf6			Puf6		S.cerevisiae.fa__YDR496C	N.crassa.fa__NCUT_09460	Puf6	Puf6	Puf6	Puf6		6	6	161;196;197;232;233;269;346;381;382;418;420;455		32;43	SRQ	KYV	AYE	AES	AVI	RRL				SRQKYVAYEAESAVIRRL	18					NA	NA
C.albicans.fa__CAL0001965	C.albicans.fa	CAL0001965	59					Nop9			Nop9		S.cerevisiae.fa__YJL010C	N.crassa.fa__NCUT_05401	Nop9	Nop9	Nop9	Nop9		8	8	95;130;131;166;206;241;291;326;339;377;379;415;531;567;573;610		169;187	SKE	SHE	SHR	SPQ	GSL	GVI	CHE	SHD		SKESHESHRSPQGSLGVICHESHD	24					NA	NA
C.albicans.fa__CAL0000283	C.albicans.fa	CAL0000283	59					Puf1			Puf1		S.cerevisiae.fa__YJR091C	N.crassa.fa__NCUT_06023	Puf1	Puf1	Puf1	Puf1		5	5	1;35;37;72;75;109;110;146;193;227		319;331;341;355;379;388;415;449;458;467	TIK	TWQ	NYQ	ARR	NLL					TIKTWQNYQARRNLL	15					NA	NA
C.albicans.fa__CAL0000998	C.albicans.fa	CAL0000998	59					Puf3	Puf3		Puf3		S.cerevisiae.fa__YLL013C	N.crassa.fa__NCUT_06279	Puf3	Puf3	Puf3	Puf3		8	8	584;619;620;655;656;691;692;727;729;764;765;800;801;836;857;892		17;30;55;75;109;114;241;255;296;305;310;344;355;378;416;433;473;544;547;562	SRQ	NYQ	CRQ	NHQ	CRQ	NYQ	SNE	NYQ		SRQNYQCRQNHQCRQNYQSNENYQ	24	Puf3		Puf3		SRQNYQCRQNHQCRQNYQSNENYQ	1
C.albicans.fa__CAL0004399	C.albicans.fa	CAL0004399	59					Puf4	Puf4		Puf4		S.cerevisiae.fa__YGL014W	N.crassa.fa__NCUT_01858	Puf4	Puf4	Puf4	Puf4		8	8	443;476;477;512;513;549;550;586;604;639;640;675;685;722;724;759		3;12;27;39;51;57;101;108;252;287;311;322;326;347;372;398	CRQ	NYQ	TRQ	NHQ	CCQ	NYQ	SNE	NYQ		CRQNYQTRQNHQCCQNYQSNENYQ	24	Puf4		Puf4		NA	NA
C.albicans.fa__CAL0000028	C.albicans.fa	CAL0000028	59					Puf5	Puf4		Puf5		S.cerevisiae.fa__YGL178W	NA	Puf5	NA	NA	Puf5		8	8	281;317;324;359;360;396;397;432;433;468;471;506;508;544;554;589		46;73;76;101;164;172;223;239;243;250;725;783;798;811;844;854;903;927	CRQ	NYQ	TRQ	NHQ	CCQ	NYQ	SNE	NYQ		CRQNYQTRQNHQCCQNYQSNENYQ	24	Puf4		Puf4		NA	NA
C.albicans.fa__CAL0005913	C.albicans.fa	CAL0005913	59					Puf6			Puf6		S.cerevisiae.fa__YDR496C	N.crassa.fa__NCUT_09460	Puf6	Puf6	Puf6	Puf6		6	6	161;196;197;232;233;269;352;387;388;424;428;463		30;40;102;114;635;664	SRQ	KYI	AYE	SDC	NII	RRL				SRQKYIAYESDCNIIRRL	18					NA	NA
D.hansenii.fa__DEHA2D16368g	D.hansenii.fa	DEHA2D16368g	60					Nop9			Nop9		S.cerevisiae.fa__YJL010C	N.crassa.fa__NCUT_05401	Nop9	Nop9	Nop9	Nop9		8	8	90;125;126;161;198;233;283;318;332;369;371;407;523;560;568;605			SKE	SHE	SHR	SPQ	SHE	GVI	SHE	SHD		SKESHESHRSPQSHEGVISHESHD	24					NA	NA
D.hansenii.fa__DEHA2G24464g	D.hansenii.fa	DEHA2G24464g	60					Puf1	Puf1		Puf1		S.cerevisiae.fa__YJR091C	N.crassa.fa__NCUT_06023	Puf1	Puf1	Puf1	Puf1		5	5	597;633;634;669;672;706;707;745;791;827		2;25;104;117;154;167;184;206;222;246;295;313;374;388;458;469;513;523;890;900;928;948;988;1025;1030;1061	NTQ	TWQ	NYQ	ARR	NLL					NTQTWQNYQARRNLL	15		Puf1 - close	Puf1		NA	NA
D.hansenii.fa__DEHA2C07128g	D.hansenii.fa	DEHA2C07128g	60					Puf3	Puf3		Puf3		S.cerevisiae.fa__YLL013C	N.crassa.fa__NCUT_06279	Puf3	Puf3	Puf3	Puf3		8	8	477;512;513;548;549;584;585;620;621;656;657;692;693;728;743;778		84;99;289;306	SRQ	NYQ	CRQ	NHQ	CRQ	NYQ	SNE	NYQ		SRQNYQCRQNHQCRQNYQSNENYQ	24	Puf3		Puf3		SRQNYQCRQNHQCRQNYQSNENYQ	1
D.hansenii.fa__DEHA2A08778g	D.hansenii.fa	DEHA2A08778g	60					Puf4	Puf4		Puf4		S.cerevisiae.fa__YGL014W	N.crassa.fa__NCUT_01858	Puf4	Puf4	Puf4	Puf4		8	8	475;510;529;564;565;601;602;637;638;673;674;709;710;743;747;782		152;161;217;227;251;269;298;312;354;370;422;445	CRQ	NYQ	TRQ	NHQ	CCQ	NYQ	SNE	NYQ		CRQNYQTRQNHQCCQNYQSNENYQ	24	Puf4		Puf4		NA	NA
D.hansenii.fa__DEHA2C14278g	D.hansenii.fa	DEHA2C14278g	60					Puf5	Puf4		Puf5		S.cerevisiae.fa__YGL178W	NA	Puf5	NA	NA	Puf5		8	8	133;168;176;211;212;248;249;284;285;320;323;358;360;396;406;444		36;50;64;106;490;512	CRQ	NYQ	TRQ	NHQ	CCQ	NYQ	SNE	NYQ		CRQNYQTRQNHQCCQNYQSNENYQ	24	Puf4		Puf4		NA	NA
D.hansenii.fa__DEHA2C05016g	D.hansenii.fa	DEHA2C05016g	60					Puf6			Puf6		S.cerevisiae.fa__YDR496C	N.crassa.fa__NCUT_09460	Puf6	Puf6	Puf6	Puf6		6	6	178;213;214;249;250;286;369;404;405;441;445;480		41;74;78;114	SRQ	KYV	AYE	SEC	NII	RRL				SRQKYVAYESECNIIRRL	18					NA	NA
Y.lipolytica.fa__YALI0D11242g	Y.lipolytica.fa	YALI0D11242g	61					Nop9			Nop9		S.cerevisiae.fa__YJL010C	N.crassa.fa__NCUT_05401	Nop9	Nop9	Nop9	Nop9		7	7	112;147;148;183;204;239;340;375;377;412;513;549;550;587		6;22;39;50;654;703	SKE	SHE	SHR	SHQ	GFE	SRE	SHD			SKESHESHRSHQGFESRESHD	21					NA	NA
Y.lipolytica.fa__YALI0A19668g	Y.lipolytica.fa	YALI0A19668g	61					Puf1	Puf1		Puf1		S.cerevisiae.fa__YJR091C	NA	Puf1	NA	NA	Puf1		6	6	505;540;541;577;578;612;613;649;651;686;688;723	316;385	86;99;110;126;134;145;224;251;268;283;411;423	NTQ	TWQ	NYQ	SRR	ALT	ALL				NTQTWQNYQSRRALTALL	18		Puf1 - has RRM	Puf1		NA	NA
Y.lipolytica.fa__YALI0E12001g	Y.lipolytica.fa	YALI0E12001g	61					Puf3	Puf3		Puf3		S.cerevisiae.fa__YLL013C	N.crassa.fa__NCUT_06279	Puf3	Puf3	Puf3	Puf3		8	8	427;462;463;498;499;534;535;570;571;605;606;641;642;677;685;720		265;285;368;381;390;400	SRQ	NYQ	CRQ	NHQ	CRQ	NYQ	SNE	NYQ		SRQNYQCRQNHQCRQNYQSNENYQ	24	Puf3		Puf3		SRQNYQCRQNHQCRQNYQSNENYQ	1
Y.lipolytica.fa__YALI0E10395g	Y.lipolytica.fa	YALI0E10395g	61					Puf4	Puf4		Puf4		S.cerevisiae.fa__YGL014W	N.crassa.fa__NCUT_01858	Puf4	Puf4	Puf4	Puf4		7	7	255;289;290;325;326;362;363;398;399;434;464;499;502;537		136;151;244;253	CRQ	NYQ	TRQ	NHQ	CCQ	SNE	NYQ			CRQNYQTRQNHQCCQSNENYQ	21		Puf4 - missing rep6	Puf4		NA	NA
Y.lipolytica.fa__YALI0F17358g	Y.lipolytica.fa	YALI0F17358g	61					Puf6			Puf6		S.cerevisiae.fa__YDR496C	N.crassa.fa__NCUT_09460	Puf6	Puf6	Puf6	Puf6		6	6	164;199;200;235;236;272;351;386;387;420;499;534		26;101;571;579	SRQ	KYV	AYE	SQC	HMM	SQS				SRQKYVAYESQCHMMSQS	18					NA	NA
Y.lipolytica.fa__YALI0B03146g	Y.lipolytica.fa	YALI0B03146g	61					Puf8			Puf8		NA	N.crassa.fa__NCUT_01844	NA	Puf8	NA	Puf8		5	5	266;301;302;338;339;375;379;416;501;536		105;119	NFQ	CHQ	CHQ	SLQ	HVV					NFQCHQCHQSLQHVV	15					NA	NA
A.fumigatus.fa__AFUA_3G11110.t1	A.fumigatus.fa	AFUA_3G11110.t1	62					Nop9			Nop9		S.cerevisiae.fa__YJL010C	N.crassa.fa__NCUT_05401	Nop9	Nop9	Nop9	Nop9		5	5	120;155;156;191;361;396;544;581;582;619		7;28;197;213;274;290;678;698	SRE	SHE	SRE	SRQ	SHD					SRESHESRESRQSHD	15					NA	NA
A.fumigatus.fa__AFUA_2G05610.t1	A.fumigatus.fa	AFUA_2G05610.t1	62					Puf1	Puf1		Puf1		S.cerevisiae.fa__YJR091C	N.crassa.fa__NCUT_06023	Puf1	Puf1	Puf1	Puf1		6	6	677;712;713;749;750;784;785;821;823;858;860;895	475;544	49;67;165;178;246;259;295;315;358;371;443;457;636;645;1069;1087;1170;1179	NTQ	TWQ	NYQ	ARR	ALT	YLL				NTQTWQNYQARRALTYLL	18	Puf1		Puf1		NA	NA
A.fumigatus.fa__AFUA_6G04310.t1	A.fumigatus.fa	AFUA_6G04310.t1	62					Puf3	Puf3		Puf3		S.cerevisiae.fa__YLL013C	N.crassa.fa__NCUT_06279	Puf3	Puf3	Puf3	Puf3		8	8	491;526;527;562;563;598;599;634;635;670;671;706;707;742;750;785		54;70;129;139;822;841;852;865;883;902	SRQ	NYQ	CRQ	NHQ	CRQ	NYQ	SNE	NYQ		SRQNYQCRQNHQCRQNYQSNENYQ	24	Puf3		Puf3		SRQNYQCRQNHQCRQNYQSNENYQ	1
A.fumigatus.fa__AFUA_1G02510.t1	A.fumigatus.fa	AFUA_1G02510.t1	62					Puf4	Puf4		Puf4		S.cerevisiae.fa__YGL014W	N.crassa.fa__NCUT_01858	Puf4	Puf4	Puf4	Puf4		8	8	645;680;681;716;717;753;754;789;790;825;826;861;862;897;900;935		30;39;99;108;371;388;398;408;601;610;983;992;1019;1034	CRQ	NYQ	TRQ	NHQ	CCQ	NYQ	SNE	NYQ		CRQNYQTRQNHQCCQNYQSNENYQ	24	Puf4		Puf4		NA	NA
A.fumigatus.fa__AFUA_1G10440.t1	A.fumigatus.fa	AFUA_1G10440.t1	62					Puf6			Puf6		S.cerevisiae.fa__YDR496C	N.crassa.fa__NCUT_09460	Puf6	Puf6	Puf6	Puf6		4	4	188;223;224;259;260;296;380;415		19;93;95;106;565;585;652;667	VRQ	KFG	SWD	SRC						VRQKFGSWDSRC	12					NA	NA
A.fumigatus.fa__AFUA_5G04340.t1	A.fumigatus.fa	AFUA_5G04340.t1	62					Puf8	Puf8		Puf8		NA	N.crassa.fa__NCUT_01844	NA	Puf8	NA	Puf8		8	8	411;446;447;482;483;518;519;554;559;594;595;630;631;666;675;710			SIQ	NFQ	CHQ	CHQ	SLQ	NWQ	SKE	NYQ		SIQNFQCHQCHQSLQNWQSKENYQ	24	Puf8		Puf8		NA	NA
C.immitis.fa__CIMT_03971	C.immitis.fa	CIMT_03971	63					Nop9			Nop9		S.cerevisiae.fa__YJL010C	N.crassa.fa__NCUT_05401	Nop9	Nop9	Nop9	Nop9		7	7	117;152;153;188;303;339;357;392;394;429;536;573;574;610		698;722	SRE	SHE	SPQ	SRE	SYV	SRQ	SHD			SRESHESPQSRESYVSRQSHD	21					NA	NA
C.immitis.fa__CIMT_00811	C.immitis.fa	CIMT_00811	63					Puf1	Puf1		Puf1		S.cerevisiae.fa__YJR091C	N.crassa.fa__NCUT_06023	Puf1	Puf1	Puf1	Puf1		6	6	679;714;715;751;752;786;787;823;825;860;862;898	475;544	17;33;165;178;239;252;289;307;362;375;572;584;940;953;1167;1190	NTQ	TWQ	NYQ	ARR	ALT	YLL				NTQTWQNYQARRALTYLL	18	Puf1		Puf1		NA	NA
C.immitis.fa__CIMT_10517	C.immitis.fa	CIMT_10517	63					Puf3	Puf3		Puf3		S.cerevisiae.fa__YLL013C	N.crassa.fa__NCUT_06279	Puf3	Puf3	Puf3	Puf3		8	8	436;471;472;507;508;543;544;579;580;615;616;651;652;687;695;730		87;101;186;197;786;806	SRQ	NYQ	CRQ	NHQ	CRQ	NYQ	SNE	NYQ		SRQNYQCRQNHQCRQNYQSNENYQ	24	Puf3		Puf3		SRQNYQCRQNHQCRQNYQSNENYQ	1
C.immitis.fa__CIMT_06543	C.immitis.fa	CIMT_06543	63					Puf4	Puf4		Puf4		S.cerevisiae.fa__YGL014W	N.crassa.fa__NCUT_01858	Puf4	Puf4	Puf4	Puf4		8	8	592;627;628;663;664;700;701;736;737;772;773;808;809;844;847;882		22;39;242;260;274;284;317;329;399;414;440;449;953;963	CRQ	NYQ	TRQ	NHQ	CCQ	NYQ	SNE	NYQ		CRQNYQTRQNHQCCQNYQSNENYQ	24	Puf4		Puf4		NA	NA
C.immitis.fa__CIMT_09235	C.immitis.fa	CIMT_09235	63					Puf6			Puf6		S.cerevisiae.fa__YDR496C	N.crassa.fa__NCUT_09460	Puf6	Puf6	Puf6	Puf6		4	0	156;191;192;227;228;264;351;386			VRQ	KFA	SWD	SRC						VRQKFASWDSRC	12					NA	NA
C.immitis.fa__CIMT_06578	C.immitis.fa	CIMT_06578	63					Puf8	Puf8		Puf8		NA	N.crassa.fa__NCUT_01844	NA	Puf8	NA	Puf8		8	8	403;438;439;474;475;510;511;546;551;586;587;622;623;658;667;702			SIQ	NFQ	CHQ	CHQ	SLQ	NWQ	SKE	NYQ		SIQNFQCHQCHQSLQNWQSKENYQ	24	Puf8		Puf8		NA	NA
S.nodorum.fa__SNOT_14567	S.nodorum.fa	SNOT_14567	64					Nop9			Nop9		S.cerevisiae.fa__YJL010C	N.crassa.fa__NCUT_05401	Nop9	Nop9	Nop9	Nop9		5	5	103;138;139;174;203;238;343;378;520;557		3;19;681;694;698;707	SRE	SHE	SHR	SRE	SRQ					SRESHESHRSRESRQ	15					NA	NA
S.nodorum.fa__SNOT_13737	S.nodorum.fa	SNOT_13737	64					Puf1	Puf1		Puf1		S.cerevisiae.fa__YJR091C	N.crassa.fa__NCUT_06023	Puf1	Puf1	Puf1	Puf1		6	6	657;692;693;729;730;763;764;800;802;837;839;875	448;517	52;69;155;166;171;187;198;210;967;980;1000;1032;1071;1106	NTQ	TWQ	NYQ	ARR	ALT	YLL				NTQTWQNYQARRALTYLL	18	Puf1		Puf1		NA	NA
S.nodorum.fa__SNOT_01515	S.nodorum.fa	SNOT_01515	64					Puf3	Puf3		Puf3		S.cerevisiae.fa__YLL013C	N.crassa.fa__NCUT_06279	Puf3	Puf3	Puf3	Puf3		8	8	522;557;558;593;594;629;630;665;666;701;702;737;738;773;781;816		33;40;434;441;491;502	SRQ	NYQ	CRQ	NHQ	CRQ	NYQ	SNE	NYQ		SRQNYQCRQNHQCRQNYQSNENYQ	24	Puf3		Puf3		SRQNYQCRQNHQCRQNYQSNENYQ	1
S.nodorum.fa__SNOT_01219	S.nodorum.fa	SNOT_01219	64					Puf4	Puf4		Puf4		S.cerevisiae.fa__YGL014W	N.crassa.fa__NCUT_01858	Puf4	Puf4	Puf4	Puf4		8	8	649;684;685;720;721;757;758;793;794;829;830;865;866;901;904;939		108;120;254;264;353;365;464;478;555;569;582;616	CRQ	NYQ	TRQ	NHQ	CCQ	NYQ	SNE	NYQ		CRQNYQTRQNHQCCQNYQSNENYQ	24	Puf4		Puf4		NA	NA
S.nodorum.fa__SNOT_06976	S.nodorum.fa	SNOT_06976	64					Puf6			Puf6		S.cerevisiae.fa__YDR496C	N.crassa.fa__NCUT_09460	Puf6	Puf6	Puf6	Puf6		5	5	186;221;222;257;258;294;390;425;426;463		11;35;42;64;615;626;663;702	VRQ	KFA	AWD	SRS	HHL					VRQKFAAWDSRSHHL	15					NA	NA
S.nodorum.fa__SNOT_01615	S.nodorum.fa	SNOT_01615	64					Puf8	Puf8		Puf8		NA	N.crassa.fa__NCUT_01844	NA	Puf8	NA	Puf8		8	8	399;434;435;470;471;506;507;545;547;582;583;618;619;654;663;698		276;308	SIQ	NFQ	CHQ	CHQ	SLQ	NWQ	SKE	NYQ		SIQNFQCHQCHQSLQNWQSKENYQ	24	Puf8		Puf8		NA	NA
S.sclerotiorum.fa__SS1T_11736	S.sclerotiorum.fa	SS1T_11736	65					Nop9			Nop9		S.cerevisiae.fa__YJL010C	N.crassa.fa__NCUT_05401	Nop9	Nop9	Nop9	Nop9		5	5	117;152;153;188;227;262;369;404;406;441		15;32;330;338;502;511	SRE	SHE	SHR	SRE	SYI					SRESHESHRSRESYI	15					NA	NA
S.sclerotiorum.fa__SS1T_13666	S.sclerotiorum.fa	SS1T_13666	65					Puf1	Puf1		Puf1		S.cerevisiae.fa__YJR091C	N.crassa.fa__NCUT_06023	Puf1	Puf1	Puf1	Puf1		6	6	658;693;694;730;731;765;766;802;804;839;841;877	450;519	169;184;242;261;314;327;337;352;990;1008;1094;1108;1114;1133	NTQ	TWQ	NYQ	ARR	ALT	YLL				NTQTWQNYQARRALTYLL	18	Puf1		Puf1		NA	NA
S.sclerotiorum.fa__SS1T_00079	S.sclerotiorum.fa	SS1T_00079	65					Puf3	Puf3		Puf3		S.cerevisiae.fa__YLL013C	N.crassa.fa__NCUT_06279	Puf3	Puf3	Puf3	Puf3		8	8	559;594;595;630;631;666;667;702;703;738;739;774;775;810;818;853		105;121;138;154;216;227;362;373;507;519	SRQ	NYQ	CRQ	NHQ	CRQ	NYQ	SNE	NYQ		SRQNYQCRQNHQCRQNYQSNENYQ	24	Puf3		Puf3		SRQNYQCRQNHQCRQNYQSNENYQ	1
S.sclerotiorum.fa__SS1T_03751	S.sclerotiorum.fa	SS1T_03751	65					Puf4	Puf4		Puf4		S.cerevisiae.fa__YGL014W	N.crassa.fa__NCUT_01858	Puf4	Puf4	Puf4	Puf4		8	8	663;698;699;734;735;771;772;807;808;843;844;879;880;915;918;953		263;273;366;383;541;552;612;628;1068;1081	CRQ	NYQ	TRQ	NHQ	CCQ	NYQ	SNE	NYQ		CRQNYQTRQNHQCCQNYQSNENYQ	24	Puf4		Puf4		NA	NA
S.sclerotiorum.fa__SS1T_06776	S.sclerotiorum.fa	SS1T_06776	65					Puf6			Puf6		S.cerevisiae.fa__YDR496C	N.crassa.fa__NCUT_09460	Puf6	Puf6	Puf6	Puf6		0	0			35;81;541;550											0					NA	NA
S.sclerotiorum.fa__SS1T_01761	S.sclerotiorum.fa	SS1T_01761	65					Puf8	Puf8		Puf8		NA	N.crassa.fa__NCUT_01844	NA	Puf8	NA	Puf8		8	8	452;487;488;523;524;559;560;595;600;635;636;671;672;707;716;751		67;75;242;254;345;366;782;796	SIQ	NFQ	CHQ	CHQ	SLQ	NWQ	SKE	NYQ		SIQNFQCHQCHQSLQNWQSKENYQ	24	Puf8		Puf8		NA	NA
F.graminearum.fa__FGST_08044	F.graminearum.fa	FGST_08044	66					Nop9			Nop9		S.cerevisiae.fa__YJL010C	N.crassa.fa__NCUT_05401	Nop9	Nop9	Nop9	Nop9		0	0			308;318;482;493;539;550;677;698											0					NA	NA
F.graminearum.fa__FGST_07947	F.graminearum.fa	FGST_07947	66					Puf1	Puf1		Puf1		S.cerevisiae.fa__YPR042C	N.crassa.fa__NCUT_06023	Puf2	Puf1	NA	Puf1		6	6	710;745;746;781;783;817;818;854;856;891;893;929	500;569	14;31;200;408;614;628;1088;1102;1106;1116;1160;1187	NTQ	TWQ	NYQ	ARR	ALT	YLL				NTQTWQNYQARRALTYLL	18	Puf1		Puf1		NA	NA
F.graminearum.fa__FGST_07661	F.graminearum.fa	FGST_07661	66					Puf3	Puf3		Puf3		NA	N.crassa.fa__NCUT_06279	NA	Puf3	NA	Puf3		8	8	233;268;269;304;305;340;343;378;379;414;415;450;451;486;493;528		27;38;94;107	SRQ	NYQ	CRQ	NHQ	CRQ	NYG	SHE	NYA		SRQNYQCRQNHQCRQNYGSHENYA	24		Puf3 - 3 a.a. different	Puf3		SRQNYQCRQNHQCRQNYGSHENYA	0
F.graminearum.fa__FGST_00988	F.graminearum.fa	FGST_00988	66					Puf4	Puf4		Puf4		S.cerevisiae.fa__YGL014W	N.crassa.fa__NCUT_01858	Puf4	Puf4	Puf4	Puf4		8	8	342;377;378;413;414;450;451;486;487;522;523;558;559;594;597;632		749;761	CRQ	NYQ	TRQ	NHQ	CCQ	NYQ	SNE	NYQ		CRQNYQTRQNHQCCQNYQSNENYQ	24	Puf4		Puf4		NA	NA
F.graminearum.fa__FGST_01323	F.graminearum.fa	FGST_01323	66					Puf6			Puf6		S.cerevisiae.fa__YDR496C	N.crassa.fa__NCUT_09460	Puf6	Puf6	Puf6	Puf6		0	0			44;61;414;425;621;640;655;667											0					NA	NA
F.graminearum.fa__FGST_05956	F.graminearum.fa	FGST_05956	66					Puf8	Puf8		Puf8		NA	N.crassa.fa__NCUT_01844	NA	Puf8	NA	Puf8		8	8	415;450;451;486;487;522;523;558;563;598;599;634;635;670;679;714		120;134;253;267;333;353;740;762	SIQ	NFQ	CHQ	CHQ	SLQ	NWQ	SKE	NYQ		SIQNFQCHQCHQSLQNWQSKENYQ	24	Puf8		Puf8		NA	NA
N.crassa.fa__NCUT_05401	N.crassa.fa	NCUT_05401	67					Nop9			Nop9		S.cerevisiae.fa__YJL010C	NA	Nop9	NA	NA	Nop9		0	0			197;211;218;232;330;338;523;560;725;747											0					NA	NA
N.crassa.fa__NCUT_06023	N.crassa.fa	NCUT_06023	67					Puf1	Puf1		Puf1		S.cerevisiae.fa__YPR042C	NA	Puf2	NA	NA	Puf1		6	6	653;688;689;725;726;760;761;797;799;834;836;872	444;513	25;38;313;326;419;432;946;956;962;971;980;1023;1059;1084;1129;1160;1198;1208	NTQ	TWQ	NYQ	ARR	ALT	YLL				NTQTWQNYQARRALTYLL	18	Puf1		Puf1		NA	NA
N.crassa.fa__NCUT_06279	N.crassa.fa	NCUT_06279	67				N. crassa Puf3 in fungi dataset has 24/24 RNA contacts same as S. cer Puf3	Puf3	Puf3		Puf3		S.cerevisiae.fa__YLL013C	NA	Puf3	NA	NA	Puf3		8	8	387;422;423;458;459;490;491;526;529;564;565;600;601;636;654;691		50;64;354;368;740;753	SRQ	NYQ	CRD	NHQ	CRQ	NYQ	SNE	NYQ		SRQNYQCRDNHQCRQNYQSNENYQ	24		Puf3 - 1 a.a. different	Puf3		SRQNYQCR-NHQCRQNYQSNENYQ	0
N.crassa.fa__NCUT_01858	N.crassa.fa	NCUT_01858	67					Puf4	Puf4		Puf4		S.cerevisiae.fa__YGL014W	NA	Puf4	NA	NA	Puf4		8	8	266;301;302;337;338;374;375;410;411;446;447;482;483;518;521;556		90;103;178;196;584;594;618;640	CRQ	NYQ	TRQ	NHQ	CCQ	NYQ	SNE	NYQ		CRQNYQTRQNHQCCQNYQSNENYQ	24	Puf4		Puf4		NA	NA
N.crassa.fa__NCUT_09460	N.crassa.fa	NCUT_09460	67					Puf6			Puf6		S.cerevisiae.fa__YDR496C	NA	Puf6	NA	NA	Puf6		0	0			2;20;41;56;318;334;618;632;640;667											0					NA	NA
N.crassa.fa__NCUT_01844	N.crassa.fa	NCUT_01844	67					Puf8	Puf8		Puf8		NA	NA	NA	NA	NA	Puf8		8	8	422;457;458;493;494;529;530;565;570;605;606;641;642;677;686;721		14;26;114;127;320;332;343;362	SIQ	NFQ	CHQ	CHQ	SLQ	NWQ	SKE	NYQ		SIQNFQCHQCHQSLQNWQSKENYQ	24	Puf8		Puf8		NA	NA
M.grisea.fa__MGG_03872T0	M.grisea.fa	MGG_03872T0	68					Nop9			Nop9		S.cerevisiae.fa__YJL010C	N.crassa.fa__NCUT_05401	Nop9	Nop9	Nop9	Nop9		4	4	106;141;142;177;213;248;418;454		316;326;768;780	SRE	SHE	SHR	TYM						SRESHESHRTYM	12					NA	NA
M.grisea.fa__MGG_06318T0	M.grisea.fa	MGG_06318T0	68					Puf1	Puf1		Puf1		S.cerevisiae.fa__YJR091C	N.crassa.fa__NCUT_06023	Puf1	Puf1	Puf1	Puf1		6	6	640;675;676;712;713;747;748;784;786;821;823;859	431;500	15;33;299;309;315;332;339;351;416;427;963;998;1060;1071	NTQ	TWQ	NYQ	ARR	ALT	YLL				NTQTWQNYQARRALTYLL	18	Puf1		Puf1		NA	NA
M.grisea.fa__MGG_04985T0	M.grisea.fa	MGG_04985T0	68					Puf3	Puf3		Puf3		S.cerevisiae.fa__YLL013C	N.crassa.fa__NCUT_06279	Puf3	Puf3	Puf3	Puf3		8	8	480;515;516;551;552;587;588;623;624;659;660;695;696;731;739;774		800;811;829;853	SRQ	NYQ	CRQ	NHQ	CRQ	NYQ	SNE	NYQ		SRQNYQCRQNHQCRQNYQSNENYQ	24	Puf3		Puf3		SRQNYQCRQNHQCRQNYQSNENYQ	1
M.grisea.fa__MGG_14563T0	M.grisea.fa	MGG_14563T0	68					Puf4	Puf4		Puf4		S.cerevisiae.fa__YGL014W	N.crassa.fa__NCUT_01858	Puf4	Puf4	Puf4	Puf4		8	8	592;627;628;663;664;700;701;736;737;772;773;808;809;844;847;882		60;77;371;383;402;415;435;451;475;482;941;965;981;996;1016;1029	CRQ	NYQ	TRQ	NHQ	CCQ	NYQ	SNE	NYQ		CRQNYQTRQNHQCCQNYQSNENYQ	24	Puf4		Puf4		NA	NA
M.grisea.fa__MGG_13803T0	M.grisea.fa	MGG_13803T0	68					Puf6			Puf6		S.cerevisiae.fa__YDR496C	N.crassa.fa__NCUT_09460	Puf6	Puf6	Puf6	Puf6		0	0			11;29;647;664;691;708											0					NA	NA
M.grisea.fa__MGG_03158T0	M.grisea.fa	MGG_03158T0	68					Puf8	Puf8		Puf8		NA	N.crassa.fa__NCUT_01844	NA	Puf8	NA	Puf8		8	8	423;458;459;494;495;530;531;566;571;606;607;642;643;678;687;722		12;28;215;226;342;357	SIQ	NFQ	CHQ	CHQ	SLQ	NWQ	SKE	NYQ		SIQNFQCHQCHQSLQNWQSKENYQ	24	Puf8		Puf8		NA	NA
S.pombe.fa__SPAC6G9.02c	S.pombe.fa	SPAC6G9.02c	69					Nop9			Nop9		S.cerevisiae.fa__YJL010C	N.crassa.fa__NCUT_05401	Nop9	Nop9	Nop9	Nop9		7	7	96;131;132;167;261;296;314;349;350;385;491;528;529;566			SKE	SYE	SQR	SRE	NFQ	SHE	SHD			SKESYESQRSRENFQSHESHD	21					NA	NA
S.pombe.fa__SPBP35G2.14	S.pombe.fa	SPBP35G2.14	69					Puf1	Puf1		Puf1		NA	N.crassa.fa__NCUT_06023	NA	Puf1	NA	Puf1		5	5	768;803;804;839;841;875;876;912;914;949	588;656	54;73;114;128;147;152;185;220;231;241;281;298;319;334;356;367;463;487;554;568;657;672	NTQ	TWQ	NYQ	SRR	TLT					NTQTWQNYQSRRTLT	15		Puf1 - has RRM	Puf1		NA	NA
S.pombe.fa__SPBC56F2.08c	S.pombe.fa	SPBC56F2.08c	69					Puf1	Puf1		Puf1		S.cerevisiae.fa__YJR091C	NA	Puf1	NA	NA	Puf1		5	5	191;226;227;263;264;298;299;335;374;410	1;70	84;95;482;507;511;527;582;598	NTQ	TWQ	NYQ	ARR	STF					NTQTWQNYQARRSTF	15		Puf1 - has RRM	Puf1		NA	NA
S.pombe.fa__SPAC1687.22c	S.pombe.fa	SPAC1687.22c	69					Puf3	Puf3		Puf3		S.cerevisiae.fa__YLL013C	N.crassa.fa__NCUT_06279	Puf3	Puf3	Puf3	Puf3		8	8	396;431;433;468;469;504;505;540;541;575;576;611;612;647;655;690		41;62;154;168;249;262	SRQ	NYQ	CRQ	NHQ	CRQ	NYQ	SNE	NYQ		SRQNYQCRQNHQCRQNYQSNENYQ	24	Puf3		Puf3		SRQNYQCRQNHQCRQNYQSNENYQ	1
S.pombe.fa__SPAC4G8.03c	S.pombe.fa	SPAC4G8.03c	69					NA	Puf4		Puf4		NA	NA	NA	NA	NA	NA		8	8	462;497;498;533;534;570;571;606;607;642;643;678;679;714;717;752		40;51;134;145;311;324;392;405;438;456	CRQ	NYQ	TRQ	THQ	CCQ	NYQ	SNE	NYQ		CRQNYQTRQTHQCCQNYQSNENYQ	24		Puf4 - 1 a.a. different	Puf4		NA	NA
S.pombe.fa__SPAC6G9.14	S.pombe.fa	SPAC6G9.14	69					Puf4	Puf4		Puf4		S.cerevisiae.fa__YGL014W	N.crassa.fa__NCUT_01858	Puf4	Puf4	Puf4	Puf4		8	8	343;378;379;414;415;451;452;487;488;523;524;559;560;595;598;633		56;67;109;123;131;152;187;210;223;238;270;286	CRQ	NYQ	TRQ	NHQ	CCQ	NYQ	SNE	NYQ		CRQNYQTRQNHQCCQNYQSNENYQ	24	Puf4		Puf4		NA	NA
S.pombe.fa__SPCP1E11.11	S.pombe.fa	SPCP1E11.11	69					Puf6			Puf6		S.cerevisiae.fa__YDR496C	N.crassa.fa__NCUT_09460	Puf6	Puf6	Puf6	Puf6		5	5	161;196;197;232;233;268;346;381;382;418		29;55	SRQ	KYI	AYE	SQM	HLV					SRQKYIAYESQMHLV	15					NA	NA
S.pombe.fa__SPAC4G9.05	S.pombe.fa	SPAC4G9.05	69					NA	Puf8	Puf8	Puf8		NA	NA	NA	NA	NA	NA		7	7	291;326;327;362;363;398;403;438;439;474;475;510;519;554		267;277	NFQ	SHQ	CHQ	SLQ	NWQ	SKE	NYQ			NFQSHQCHQSLQNWQSKENYQ	21		Puf8 - missing rep1, 1 a.a. different	Puf8		NA	NA
S.pombe.fa__SPCC1682.08c	S.pombe.fa	SPCC1682.08c	69					Puf8			Puf8		NA	N.crassa.fa__NCUT_01844	NA	Puf8	NA	Puf8		8	8	362;396;397;432;433;468;469;507;509;544;545;580;581;620;625;660		24;39;150;163;182;199;281;297;300;311	IFQ	NFQ	CHQ	CHQ	SLQ	NWQ	SKE	NYQ		IFQNFQCHQCHQSLQNWQSKENYQ	24					NA	NA
C.neoformans.fa__cn03412	C.neoformans.fa	cn03412	70					NA		? Puf3 or Puf8	?		NA	NA	NA	NA	NA	NA		3	3	236;271;272;309;359;396		124;137	NYQ	THC	HFT							NYQTHCHFT	9					NA	NA
C.neoformans.fa__cn03471	C.neoformans.fa	cn03471	70					Nop9			Nop9		S.cerevisiae.fa__YJL010C	N.crassa.fa__NCUT_05401	Nop9	Nop9	Nop9	Nop9		0	0			250;266;452;465											0					NA	NA
C.neoformans.fa__cn04159	C.neoformans.fa	cn04159	70					Puf1	Puf1		Puf1		S.cerevisiae.fa__YJR091C	N.crassa.fa__NCUT_06023	Puf1	Puf1	Puf1	Puf1		6	6	818;853;854;890;926;962;964;999;1001;1037;1044;1081	432;498;586;656	26;41;58;72;104;119;385;407;1245;1264	NTQ	TWQ	ARR	ALT	SLL	NQG				NTQTWQARRALTSLLNQG	18		Puf1 - has RRM	Puf1		NA	NA
C.neoformans.fa__cn02087	C.neoformans.fa	cn02087	70					Puf3	Puf3		Puf3		S.cerevisiae.fa__YLL013C	N.crassa.fa__NCUT_06279	Puf3	Puf3	Puf3	Puf3		7	7	293;328;329;364;365;400;401;433;434;469;470;505;506;541		29;42;122;136;580;593;623;638	SRQ	NYQ	CRQ	NHQ	CRQ	NYQ	SNE			SRQNYQCRQNHQCRQNYQSNE	21		Puf3 - missing rep8	Puf3		SRQNYQCRQNHQCRQNYQSNENFQ	0
C.neoformans.fa__cn03295	C.neoformans.fa	cn03295	70					Puf4	Puf4		Puf4		S.cerevisiae.fa__YGL014W	N.crassa.fa__NCUT_01858	Puf4	Puf4	Puf4	Puf4		8	8	446;481;482;517;518;554;558;593;594;629;630;665;666;701;704;739		215;228;312;330;380;401;411;425;771;799;825;838;904;929	CRQ	NYQ	TRQ	NHQ	CCQ	NYQ	SNE	NYQ		CRQNYQTRQNHQCCQNYQSNENYQ	24	Puf4		Puf4		NA	NA
C.neoformans.fa__cn02402	C.neoformans.fa	cn02402	70					Puf6			Puf6		S.cerevisiae.fa__YDR496C	N.crassa.fa__NCUT_09460	Puf6	Puf6	Puf6	Puf6		0	0			25;58;553;569											0					NA	NA
C.cinereus.fa__CC1G_08217T0	C.cinereus.fa	CC1G_08217T0	71					Nop9			Nop9		S.cerevisiae.fa__YJL010C	N.crassa.fa__NCUT_05401	Nop9	Nop9	Nop9	Nop9		5	5	147;181;209;245;357;392;394;429;595;630		3;19;89;100;705;717;749;762	SHQ	SHR	SHE	NFA	SRD					SHQSHRSHENFASRD	15					NA	NA
C.cinereus.fa__CC1G_13963T0	C.cinereus.fa	CC1G_13963T0	71					Puf1	Puf1		Puf1		S.cerevisiae.fa__YJR091C	N.crassa.fa__NCUT_06023	Puf1	Puf1	Puf1	Puf1		6	6	822;857;858;894;895;929;930;967;968;1003;1005;1041	466;539;589;659	22;31;47;58;116;135;159;172;195;216;306;318;564;576;1163;1176;1184;1196;1267;1278	NTQ	TWQ	NYQ	ARR	ALT	SLL				NTQTWQNYQARRALTSLL	18	Puf1		Puf1		NA	NA
C.cinereus.fa__CC1G_04231T0	C.cinereus.fa	CC1G_04231T0	71					Puf3	Puf3		Puf3		S.cerevisiae.fa__YLL013C	N.crassa.fa__NCUT_06279	Puf3	Puf3	Puf3	Puf3		8	8	115;150;152;187;188;223;224;258;259;294;295;330;331;366;374;409		8;34	SRQ	NYQ	CWQ	NHQ	CRQ	NYQ	SNE	NYQ		SRQNYQCWQNHQCRQNYQSNENYQ	24		Puf3 - 1 a.a. different	Puf3		SRQNYQCWQNHQCRQNYQSNENYQ	0
C.cinereus.fa__CC1G_03740T0	C.cinereus.fa	CC1G_03740T0	71					Puf4	Puf4		Puf4		S.cerevisiae.fa__YGL014W	N.crassa.fa__NCUT_01858	Puf4	Puf4	Puf4	Puf4		8	8	560;595;596;631;632;668;669;704;705;740;741;776;777;812;815;850		480;490;499;511;518;531;914;928	CRQ	NYQ	TRQ	NHQ	CCQ	NYQ	SNE	NYQ		CRQNYQTRQNHQCCQNYQSNENYQ	24	Puf4		Puf4		NA	NA
C.cinereus.fa__CC1G_05830T0	C.cinereus.fa	CC1G_05830T0	71					Puf6			Puf6		S.cerevisiae.fa__YDR496C	N.crassa.fa__NCUT_09460	Puf6	Puf6	Puf6	Puf6		5	5	151;186;187;221;222;258;355;390;391;428		51;82;341;354;530;540;659;669	SRQ	KFT	TSA	SRR	QLF					SRQKFTTSASRRQLF	15					NA	NA
C.cinereus.fa__CC1G_00697T0	C.cinereus.fa	CC1G_00697T0	71					Puf8			Puf8		NA	N.crassa.fa__NCUT_01844	NA	Puf8	NA	Puf8		5	5	396;432;433;467;509;544;549;584;585;620		95;105;238;247	NWQ	CHQ	SLQ	SYQ	SKT					NWQCHQSLQSYQSKT	15					NA	NA
U.maydis.fa__UM02932	U.maydis.fa	UM02932	72					NA		Nop9 (based on repeats)	Nop9		NA	NA	NA	NA	NA	NA		6	6	1671;1706;1707;1743;1796;1833;1959;1995;1997;2032;2294;2329		153;164;862;868;1437;1449;1526;1535;1647;1665;1760;1772;1868;1881;2089;2099;2148;2160;2190;2216;2221;2236;2366;2375;2401;2417	SLE	SHQ	SHR	ASL	NHA	SRD				SLESHQSHRASLNHASRD	18					NA	NA
U.maydis.fa__UM00268	U.maydis.fa	UM00268	72					Puf1	Puf1		Puf1		S.cerevisiae.fa__YJR091C	N.crassa.fa__NCUT_06023	Puf1	Puf1	Puf1	Puf1		6	6	942;977;978;1013;1015;1049;1050;1087;1088;1123;1125;1161	543;608;665;732	10;35;73;87;324;339;363;388;492;505;517;531;760;777;1317;1336;1376;1385;1652;1669;1750;1761;1832;1852;1890;1899	NTQ	TWQ	NYQ	SRR	TLT	SQL				NTQTWQNYQSRRTLTSQL	18		Puf1 - has RRM	Puf1		NA	NA
U.maydis.fa__UM03431	U.maydis.fa	UM03431	72					Puf4	Puf4		Puf4		S.cerevisiae.fa__YGL014W	N.crassa.fa__NCUT_01858	Puf4	Puf4	Puf4	Puf4		8	8	540;575;576;611;612;648;649;684;685;720;721;756;757;792;795;830		116;129;191;202;263;309;354;368;399;423;455;469;506;518;869;922;940;957;958;970;981;1020	CRQ	NYQ	TRQ	NHQ	CCQ	NYQ	SNE	NYQ		CRQNYQTRQNHQCCQNYQSNENYQ	24	Puf4		Puf4		NA	NA
U.maydis.fa__UM05467	U.maydis.fa	UM05467	72					Puf8			Puf8		NA	N.crassa.fa__NCUT_01844	NA	Puf8	NA	Puf8		7	7	419;457;458;488;489;523;525;562;567;602;603;638;682;717		160;172;178;191	QEL	NFQ	CHQ	IHQ	SIQ	VWQ	IQT			QELNFQCHQIHQSIQVWQIQT	21					NA	NA
P.graminis.fa__PGTT_08725	P.graminis.fa	PGTT_08725	73					NA		? Puf6 (based on repeats)	?		NA	NA	NA	NA	NA	NA		3	3	82;117;118;153;156;189		39;57	SLQ	NFL	AKE							SLQNFLAKE	9					NA	NA
P.graminis.fa__PGTT_15488	P.graminis.fa	PGTT_15488	73					Nop9			Nop9		S.cerevisiae.fa__YJL010C	N.crassa.fa__NCUT_05401	Nop9	Nop9	Nop9	Nop9		6	6	130;165;166;200;385;421;423;458;581;617;619;654		110;119;286;307;347;358;671;682	SIE	SHQ	ASI	NFS	SRD	SHE				SIESHQASINFSSRDSHE	18					NA	NA
P.graminis.fa__PGTT_08592	P.graminis.fa	PGTT_08592	73					Puf1	Puf1		Puf1		S.cerevisiae.fa__YJR091C	N.crassa.fa__NCUT_06023	Puf1	Puf1	Puf1	Puf1		6	6	929;964;965;1001;1002;1036;1037;1074;1075;1110;1112;1147	479;553;642;709	6;31;37;68;72;93;265;275;388;399;432;452;735;743;875;886;1219;1237;1267;1277;1296;1313;1326;1332	NTQ	TWQ	NYQ	ARR	TLT	SVL				NTQTWQNYQARRTLTSVL	18		Puf1 - has RRM	Puf1		NA	NA
P.graminis.fa__PGTT_01885	P.graminis.fa	PGTT_01885	73					Puf3	Puf3		Puf3		S.cerevisiae.fa__YLL013C	N.crassa.fa__NCUT_06279	Puf3	Puf3	Puf3	Puf3		8	8	444;479;480;515;516;551;552;586;588;623;624;659;660;695;702;738		287;322;775;799	SRQ	NYQ	CRQ	NHQ	CRQ	NYQ	SNE	ANL		SRQNYQCRQNHQCRQNYQSNEANL	24		Puf3 - 1 a.a. different in rep8 (see MSA)	Puf3		SRQNYQCRQNHQCRQNYQSNENFQ	0
R.oryzae.fa__RO3T_14885	R.oryzae.fa	RO3T_14885	74					Nop9			Nop9		S.cerevisiae.fa__YJL010C	N.crassa.fa__NCUT_05401	Nop9	Nop9	Nop9	Nop9		6	6	92;127;128;162;272;312;330;366;367;403;551;586		6;21;32;42;239;252	SLE	SHQ	NPQ	SHE	NFQ	SHE				SLESHQNPQSHENFQSHE	18					NA	NA
R.oryzae.fa__RO3T_06535	R.oryzae.fa	RO3T_06535	74					NA	Puf1		Puf1		NA	NA	NA	NA	NA	NA		6	6	541;570;571;607;608;642;643;679;681;716;718;753	259;329;352;422	129;147;444;454	LFC	TWQ	NYQ	ARR	ALI	SLL				LFCTWQNYQARRALISLL	18		Puf1 - has RRM	Puf1		NA	NA
R.oryzae.fa__RO3T_06036	R.oryzae.fa	RO3T_06036	74					NA	Puf1		Puf1		NA	NA	NA	NA	NA	NA		6	6	599;634;635;670;672;707;708;743;746;781;783;819	312;382;401;471	221;228;482;500	NTQ	TWQ	NYQ	ARR	ALS	SQY				NTQTWQNYQARRALSSQY	18		Puf1 - has RRM	Puf1		NA	NA
R.oryzae.fa__RO3T_05730	R.oryzae.fa	RO3T_05730	74					NA	Puf1		Puf1		NA	NA	NA	NA	NA	NA		5	5	468;500;501;536;538;571;572;607;647;682	180;250;271;341	154;166;367;383	VQF	TWQ	NYQ	ARR	STQ					VQFTWQNYQARRSTQ	15		Puf1 - has RRM	Puf1		NA	NA
R.oryzae.fa__RO3T_07265	R.oryzae.fa	RO3T_07265	74					Puf1	Puf1		Puf1		S.cerevisiae.fa__YJR091C	N.crassa.fa__NCUT_06023	Puf1	Puf1	Puf1	Puf1		6	6	467;502;503;539;540;574;575;611;613;648;650;685	227;297	12;23;321;332;370;389;809;837	NTQ	TWQ	NYQ	ARR	ALI	SLL				NTQTWQNYQARRALISLL	18		Puf1 - has RRM	Puf1		NA	NA
R.oryzae.fa__RO3T_01692	R.oryzae.fa	RO3T_01692	74					NA	Puf3		Puf3		NA	NA	NA	NA	NA	NA		7	7	487;522;523;558;559;594;595;630;631;666;667;702;703;738		201;215;359;370;404;436;449;461	SRQ	NYQ	CRQ	NHQ	CRQ	NYQ	SNE			SRQNYQCRQNHQCRQNYQSNE	21		Puf3 - missing rep8	Puf3		SRQNYQCRQNHQCRQNYQSNE---	0
R.oryzae.fa__RO3T_01914	R.oryzae.fa	RO3T_01914	74					NA	Puf3		Puf3		NA	NA	NA	NA	NA	NA		8	8	326;361;362;397;398;433;434;469;470;505;506;541;542;577;585;620		102;114;151;161;189;207;228;237;240;294	SRQ	NYQ	CRQ	NHQ	CRQ	NYQ	SNE	NYQ		SRQNYQCRQNHQCRQNYQSNENYQ	24	Puf3		Puf3		SRQNYQCRQNHQCRQNYQSNENYQ	1
R.oryzae.fa__RO3T_04979	R.oryzae.fa	RO3T_04979	74					Puf3	Puf3		Puf3		NA	N.crassa.fa__NCUT_06279	NA	Puf3	NA	Puf3		8	8	488;523;524;559;560;595;596;631;632;667;668;703;704;739;747;782		162;181;368;377	SRQ	NYQ	CRQ	NHQ	CRQ	NYQ	SNE	NYQ		SRQNYQCRQNHQCRQNYQSNENYQ	24	Puf3		Puf3		SRQNYQCRQNHQCRQNYQSNENYQ	1
R.oryzae.fa__RO3T_09835	R.oryzae.fa	RO3T_09835	74					Puf3	Puf3		Puf3		S.cerevisiae.fa__YLL013C	NA	Puf3	NA	NA	Puf3		8	8	331;366;367;402;403;438;439;474;475;510;511;546;547;582;590;625		10;23;177;192	SRQ	NYQ	CRQ	NHQ	CRQ	NYQ	SNE	NYQ		SRQNYQCRQNHQCRQNYQSNENYQ	24	Puf3		Puf3		SRQNYQCRQNHQCRQNYQSNENYQ	1
R.oryzae.fa__RO3T_06328	R.oryzae.fa	RO3T_06328	74					NA		Puf4 (based on tree and repeats)	Puf4		NA	NA	NA	NA	NA	NA		6	6	235;270;291;326;327;362;363;398;399;434;437;472		198;210	CRQ	NHQ	CCQ	NYQ	SNE	NYQ				CRQNHQCCQNYQSNENYQ	18					NA	NA
R.oryzae.fa__RO3T_17012	R.oryzae.fa	RO3T_17012	74					NA		Puf4 (based on tree and repeats)	Puf4		NA	NA	NA	NA	NA	NA		6	6	5;30;31;67;68;103;105;140;141;176;177;213			CTQ	TRQ	NHQ	CCQ	NYQ	SNE				CTQTRQNHQCCQNYQSNE	18					NA	NA
R.oryzae.fa__RO3T_10006	R.oryzae.fa	RO3T_10006	74					Puf4	Puf4		Puf4		S.cerevisiae.fa__YGL014W	N.crassa.fa__NCUT_01858	Puf4	Puf4	Puf4	Puf4		7	7	98;133;138;174;175;210;211;246;247;282;283;318;321;356		58;73;380;387;389;401	CRQ	TRQ	NHQ	CCQ	NYQ	SNE	NYQ			CRQTRQNHQCCQNYQSNENYQ	21		Puf4 - missing rep2	Puf4		NA	NA
R.oryzae.fa__RO3T_09461	R.oryzae.fa	RO3T_09461	74					Puf6			Puf6		S.cerevisiae.fa__YDR496C	N.crassa.fa__NCUT_09460	Puf6	Puf6	Puf6	Puf6		6	6	75;110;111;145;146;182;259;294;295;331;444;480			SRQ	KFM	SSE	AWM	YLL	NRK				SRQKFMSSEAWMYLLNRK	18					NA	NA
B.dendrobatidis.fa__28136	B.dendrobatidis.fa	28136	75					Nop9			Nop9		S.cerevisiae.fa__YJL010C	N.crassa.fa__NCUT_05401	Nop9	Nop9	Nop9	Nop9		7	7	194;229;230;264;303;338;422;457;459;495;599;636;637;672		11;22;97;108;727;737;756;770	SRE	SHQ	SHQ	SHE	NFQ	SRE	SHD			SRESHQSHQSHENFQSRESHD	21					NA	NA
B.dendrobatidis.fa__34237	B.dendrobatidis.fa	34237	75					Puf1	Puf1		Puf1		S.cerevisiae.fa__YJR091C	N.crassa.fa__NCUT_06023	Puf1	Puf1	Puf1	Puf1		3	3	767;802;803;839;840;874	466;533;552;619	25;32;71;83;136;148;262;280;348;358;694;703;1095;1106;1145;1161;1228;1249	NIQ	TWQ	NYQ							NIQTWQNYQ	9		Puf1 - has RRM	Puf1		NA	NA
B.dendrobatidis.fa__91666	B.dendrobatidis.fa	91666	75					Puf3	Puf3		Puf3		S.cerevisiae.fa__YLL013C	N.crassa.fa__NCUT_06279	Puf3	Puf3	Puf3	Puf3		8	8	543;578;579;614;615;650;651;686;687;722;723;758;759;794;802;837		80;109;452;463	SRQ	NYQ	CRQ	NHQ	CRQ	NYQ	SNE	NYQ		SRQNYQCRQNHQCRQNYQSNENYQ	24	Puf3		Puf3		SRQNYQCRQNHQCRQNYQSNENYQ	1
B.dendrobatidis.fa__37298	B.dendrobatidis.fa	37298	75					Puf4	Puf4		Puf4		S.cerevisiae.fa__YGL014W	N.crassa.fa__NCUT_01858	Puf4	Puf4	Puf4	Puf4		8	8	253;288;289;324;325;361;362;397;398;433;434;469;470;505;508;543		5;22;190;207	CRQ	NYQ	TRQ	NHQ	CCQ	NYQ	SNE	NYQ		CRQNYQTRQNHQCCQNYQSNENYQ	24	Puf4		Puf4		NA	NA
B.dendrobatidis.fa__23402	B.dendrobatidis.fa	23402	75					Puf6			Puf6		S.cerevisiae.fa__YDR496C	N.crassa.fa__NCUT_09460	Puf6	Puf6	Puf6	Puf6		6	6	127;162;163;198;199;235;315;350;351;389;415;450		20;32;61;72;105;120	SRQ	RFS	SLD	ARQ	HTL	SRL				SRQRFSSLDARQHTLSRL	18					NA	NA
B.dendrobatidis.fa__28055	B.dendrobatidis.fa	28055	75					Puf8			Puf8		NA	N.crassa.fa__NCUT_01844	NA	Puf8	NA	Puf8		8	8	355;392;393;428;429;464;465;500;505;540;541;576;577;612;622;657		333;348	PSY	NFQ	CHQ	CHQ	SLQ	NWQ	SKE	NYQ		PSYNFQCHQCHQSLQNWQSKENYQ	24					NA	NA
D.discoideum.fa__DDB0217770	D.discoideum.fa	DDB0217770	76					Nop9			Nop9		S.cerevisiae.fa__YJL010C	NA	Nop9	NA	NA	Nop9		6	6	274;310;324;359;470;505;506;542;642;679;680;715		3;23;25;34;81;92;102;173;768;791;798;825;831;841	SRE	SYS	SVE	NHQ	SKD	SYE				SRESYSSVENHQSKDSYE	18					NA	NA
D.discoideum.fa__DDB0233053	D.discoideum.fa	DDB0233053	76					Puf3	Puf3		Puf3		S.cerevisiae.fa__YLL013C	N.crassa.fa__NCUT_06279	Puf3	Puf3	Puf3	Puf3		8	8	459;494;495;530;531;566;567;602;603;638;639;674;675;710;720;755		1;36;47;61;72;100;115;139;164;195;208;283;291;320;324;338;361;435	SRQ	NYQ	CRQ	NHQ	CRQ	NYQ	SNE	NYQ		SRQNYQCRQNHQCRQNYQSNENYQ	24	Puf3		Puf3		SRQNYQCRQNHQCRQNYQSNENYQ	1
D.discoideum.fa__DDB0205845	D.discoideum.fa	DDB0205845	76					NA		Puf4 (based on tree, repeats inconclusive between Puf3 and Puf4)	Puf4		NA	NA	NA	NA	NA	NA		8	8	470;506;507;542;543;578;579;614;615;650;651;685;686;721;723;758		202;262;291;326;353;396	CRQ	QYP	IHQ	NYQ	CTN	NYQ	SNE	NFQ		CRQQYPIHQNYQCTNNYQSNENFQ	24					NA	NA
D.discoideum.fa__DDB0188671	D.discoideum.fa	DDB0188671	76					Puf4	Puf4		Puf4		S.cerevisiae.fa__YGL014W	N.crassa.fa__NCUT_01858	Puf4	Puf4	Puf4	Puf4		8	8	711;746;747;782;783;818;820;855;858;893;894;929;930;965;968;1003		117;171;322;339;348;375;405;458;519;633;666;678	CRQ	NYQ	TRQ	NHQ	CCQ	NYQ	SNE	NYQ		CRQNYQTRQNHQCCQNYQSNENYQ	24	Puf4		Puf4		NA	NA
D.discoideum.fa__DDB0238675	D.discoideum.fa	DDB0238675	76					Puf6			Puf6		S.cerevisiae.fa__YDR496C	N.crassa.fa__NCUT_09460	Puf6	Puf6	Puf6	Puf6		6	6	140;175;176;211;212;248;327;362;363;400;476;514		4;16;56;105;618;679	SRQ	RFL	SSE	SQY	FLV	TKN				SRQRFLSSESQYFLVTKN	18					NA	NA
S.bicolor.fa__4967980	S.bicolor.fa	4967980	77					NA		?	?		NA	NA	NA	NA	NA	NA		2	1	427;462;463;498		34;49;128;136;147;174;399;410;502;512	NYQ	SYE								NYQSYE	6					NA	NA
S.bicolor.fa__5030342	S.bicolor.fa	5030342	77					NA		?	?		NA	NA	NA	NA	NA	NA		2	1	455;490;492;529		2;15;22;32;313;322;325;338	SFR	NDQ								SFRNDQ	6					NA	NA
S.bicolor.fa__5053030	S.bicolor.fa	5053030	77					Nop9			Nop9		S.cerevisiae.fa__YJL010C	NA	Nop9	NA	NA	Nop9		5	5	153;188;189;223;319;353;411;447;554;590		66;83;480;499	SHQ	SHE	SLQ	NYQ	SRE					SHQSHESLQNYQSRE	15					NA	NA
S.bicolor.fa__4824678	S.bicolor.fa	4824678	77					NA		Puf3	Puf3		NA	NA	NA	NA	NA	NA		5	5	6;41;42;77;111;146;147;182;191;226			CRQ	SHQ	NYQ	SNE	NFQ					CRQSHQNYQSNENFQ	15					------CRQSHQSRQNYQSNENFQ	0
S.bicolor.fa__5032628	S.bicolor.fa	5032628	77					NA	Puf3		Puf3		NA	NA	NA	NA	NA	NA		8	8	16;51;52;87;88;123;124;159;160;196;197;232;233;268;282;317		273;280	SRQ	NHQ	CRQ	NHQ	CHQ	NYQ	SNE	NFQ		SRQNHQCRQNHQCHQNYQSNENFQ	24		Puf3 - 3 a.a. different	Puf3		SRQNHQCRQNHQCHQNYQSNENFQ	0
S.bicolor.fa__4820780	S.bicolor.fa	4820780	77					NA		Puf3	Puf3		NA	NA	NA	NA	NA	NA		7	7	26;61;62;97;98;133;134;170;171;206;207;242;251;286			NHQ	CRQ	SHQ	SRQ	NYQ	SNE	NFQ			NHQCRQSHQSRQNYQSNENFQ	21					SRQNHQCRQSHQSRQNYQSNENFQ	0
S.bicolor.fa__4880620	S.bicolor.fa	4880620	77					NA	Puf3		Puf3		NA	NA	NA	NA	NA	NA		8	8	714;749;750;785;786;821;822;857;858;893;895;930;931;966;973;1008		3;25;185;206;461;473;495;507;510;524;531;540	SRQ	NYQ	CRQ	NHQ	CRQ	NYQ	SNE	NYQ		SRQNYQCRQNHQCRQNYQSNENYQ	24	Puf3		Puf3		SRQNYQCRQNHQCRQNYQSNENYQ	1
S.bicolor.fa__4891654	S.bicolor.fa	4891654	77					NA	Puf3		Puf3		NA	NA	NA	NA	NA	NA		8	8	664;699;700;735;736;771;772;807;808;843;845;880;881;916;923;958		210;226;261;283;462;473	SRQ	NYQ	CRQ	NHQ	CRQ	NYQ	SNE	NYQ		SRQNYQCRQNHQCRQNYQSNENYQ	24	Puf3		Puf3		SRQNYQCRQNHQCRQNYQSNENYQ	1
S.bicolor.fa__5056993	S.bicolor.fa	5056993	77					NA	Puf3		Puf3		NA	NA	NA	NA	NA	NA		8	8	416;451;452;487;488;523;524;559;560;596;597;632;633;668;672;707		5;13;33;59;75;96	SRQ	NYQ	CRQ	NHQ	CRQ	NYQ	SNE	NYQ		SRQNYQCRQNHQCRQNYQSNENYQ	24	Puf3		Puf3		SRQNYQCRQNHQCRQNYQSNENYQ	1
S.bicolor.fa__5045722	S.bicolor.fa	5045722	77					Puf3	Puf3		Puf3		NA	N.crassa.fa__NCUT_06279	NA	Puf3	NA	Puf3		8	8	542;577;578;613;614;649;650;685;686;722;723;758;759;794;801;836		4;20;39;53;96;118;203;215;247;255;454;466;469;480	SRQ	NYQ	CRQ	NHQ	CRQ	NYQ	SNE	NYQ		SRQNYQCRQNHQCRQNYQSNENYQ	24	Puf3		Puf3		SRQNYQCRQNHQCRQNYQSNENYQ	1
S.bicolor.fa__5056140	S.bicolor.fa	5056140	77					Puf3	Puf3		Puf3		S.cerevisiae.fa__YLL013C	NA	Puf3	NA	NA	Puf3		8	8	665;700;701;736;737;772;773;808;809;845;846;881;882;917;924;959		60;80;191;204;597;607	SRQ	NYQ	CRQ	NHQ	CRQ	NYQ	SNE	NYQ		SRQNYQCRQNHQCRQNYQSNENYQ	24	Puf3		Puf3		SRQNYQCRQNHQCRQNYQSNENYQ	1
S.bicolor.fa__5040699	S.bicolor.fa	5040699	77					NA		Puf4 (based on tree and repeats)	Puf4		NA	NA	NA	NA	NA	NA		8	8	408;443;444;479;483;519;520;555;556;591;592;627;628;662;665;700		307;318	CRQ	HYQ	TRQ	NHL	CCQ	NYQ	SHE	NFQ		CRQHYQTRQNHLCCQNYQSHENFQ	24					NA	NA
S.bicolor.fa__5059538	S.bicolor.fa	5059538	77					NA	Puf4		Puf4		NA	NA	NA	NA	NA	NA		8	8	355;390;391;426;430;466;467;502;503;538;539;574;575;610;613;648		79;93;180;191	CRQ	NYQ	TRQ	SHH	CCQ	NYQ	SNE	NYQ		CRQNYQTRQSHHCCQNYQSNENYQ	24		Puf4 - 2 a.a. different	Puf4		NA	NA
S.bicolor.fa__4998708	S.bicolor.fa	4998708	77					NA	Puf4		Puf4		NA	NA	NA	NA	NA	NA		7	7	420;454;455;490;495;531;532;567;580;615;616;651;656;691		3;13;40;59;131;139;278;289;389;395	CRQ	NYQ	TRQ	NHQ	NYQ	SNE	NYY			CRQNYQTRQNHQNYQSNENYY	21		Puf4 - missing rep5, 1 a.a. different	Puf4		NA	NA
S.bicolor.fa__4848092	S.bicolor.fa	4848092	77					Puf4	Puf4		Puf4		S.cerevisiae.fa__YGL014W	N.crassa.fa__NCUT_01858	Puf4	Puf4	Puf4	Puf4		7	7	81;115;116;151;155;191;192;227;228;263;307;342;345;380		21;32	CRQ	NYQ	TRQ	NHQ	CCQ	SNE	NYY			CRQNYQTRQNHQCCQSNENYY	21		Puf4 - missing rep6, 1 a.a. different	Puf4		NA	NA
S.bicolor.fa__5047780	S.bicolor.fa	5047780	77					Puf6			Puf6		S.cerevisiae.fa__YDR496C	N.crassa.fa__NCUT_09460	Puf6	Puf6	Puf6	Puf6		5	5	115;150;151;186;187;222;371;407;409;446		29;39;326;336	ARQ	VFK	AAD	CLI	RRL					ARQVFKAADCLIRRL	15					NA	NA
O.sativa.fa__LOC_Os11g47940.1	O.sativa.fa	LOC_Os11g47940.1	78			no		NA		?	?		NA	NA	NA	NA	NA	NA		0	0			44;50;53;70;167;180											0					NA	NA
O.sativa.fa__LOC_Os03g09300.1	O.sativa.fa	LOC_Os03g09300.1	78			yes		NA		?	?		NA	NA	NA	NA	NA	NA		4	4	334;371;495;530;531;566;571;606		6;17;30;41;66;81;85;109;186;205;220;251;403;414	CQM	NYQ	SYE	NYQ						CQMNYQSYENYQ	12					NA	NA
O.sativa.fa__LOC_Os05g26040.1	O.sativa.fa	LOC_Os05g26040.1	78			yes		NA		?	?		NA	NA	NA	NA	NA	NA		3	3	750;785;805;840;841;876		27;38;267;285;341;358;957;969	SYQ	NNQ	SNE							SYQNNQSNE	9					NA	NA
O.sativa.fa__LOC_Os04g20800.1	O.sativa.fa	LOC_Os04g20800.1	78			yes		NA		?	?		NA	NA	NA	NA	NA	NA		2	2	5;40;45;81		136;149	SNE	NYQ								SNENYQ	6					NA	NA
O.sativa.fa__LOC_Os04g20774.1	O.sativa.fa	LOC_Os04g20774.1	78			yes		NA		?	?		NA	NA	NA	NA	NA	NA		1	1	303;338		140;153	SRQ									SRQ	3					NA	NA
O.sativa.fa__LOC_Os05g26110.1	O.sativa.fa	LOC_Os05g26110.1	78			no		NA		?	?		NA	NA	NA	NA	NA	NA		1	0	479;514		13;23;172;190;229;249;551;577;580;629	SRQ									SRQ	3					NA	NA
O.sativa.fa__LOC_Os10g25110.1	O.sativa.fa	LOC_Os10g25110.1	78			yes		Nop9			Nop9		S.cerevisiae.fa__YJL010C	NA	Nop9	NA	NA	Nop9		8	8	148;183;184;218;232;267;314;351;369;404;406;442;549;585;586;621		58;76;481;494	SHQ	SHE	SHR	SLQ	SHE	NYQ	SRE	SFE		SHQSHESHRSLQSHENYQSRESFE	24					NA	NA
O.sativa.fa__LOC_Os09g08730.1	O.sativa.fa	LOC_Os09g08730.1	78			yes		NA		Puf3	Puf3		NA	NA	NA	NA	NA	NA		5	5	217;252;253;289;369;404;405;440;445;481		2;13;113;129;571;588;617;638	SRQ	NYQ	NYQ	SNE	NYQ					SRQNYQNYQSNENYQ	15					SRQNYQCRR--S---NYQSNENYQ	0
O.sativa.fa__LOC_Os04g12480.1	O.sativa.fa	LOC_Os04g12480.1	78			yes		NA	Puf3		Puf3		NA	NA	NA	NA	NA	NA		8	8	379;413;414;449;450;485;486;521;522;558;559;594;595;630;634;669		5;22;38;56;58;76;305;316	RFQ	NYQ	CRQ	NHQ	CRQ	NYQ	SNE	NYQ		RFQNYQCRQNHQCRQNYQSNENYQ	24		Puf3 - rep1 different (MSA has SRQ is rep1 so perfect match)	Puf3		SRQNYQCRQNHQCRQNYQSNENYQ	1
O.sativa.fa__LOC_Os01g62650.1	O.sativa.fa	LOC_Os01g62650.1	78			yes		NA	Puf3		Puf3		NA	NA	NA	NA	NA	NA		8	8	725;760;761;796;797;832;833;868;869;904;906;941;942;977;984;1019		10;53;198;210;492;518;522;536;656;673	SRQ	NYQ	CRQ	NHQ	CRQ	NYQ	SNE	NYQ		SRQNYQCRQNHQCRQNYQSNENYQ	24	Puf3		Puf3		SRQNYQCRQNHQCRQNYQSNENYQ	1
O.sativa.fa__LOC_Os01g74030.1	O.sativa.fa	LOC_Os01g74030.1	78			yes		NA	Puf3		Puf3		NA	NA	NA	NA	NA	NA		8	8	559;594;595;630;631;666;667;702;703;739;740;775;776;811;818;853		13;29;99;139;208;225;373;388;426;434;487;504	SRQ	NYQ	CRQ	NHQ	CRQ	NYQ	SNE	NYQ		SRQNYQCRQNHQCRQNYQSNENYQ	24	Puf3		Puf3		SRQNYQCRQNHQCRQNYQSNENYQ	1
O.sativa.fa__LOC_Os05g01910.1	O.sativa.fa	LOC_Os05g01910.1	78			yes		NA	Puf3		Puf3		NA	NA	NA	NA	NA	NA		8	8	545;580;581;616;617;652;653;688;689;724;726;761;762;797;804;839		36;44;197;209;241;249;405;420;458;489	SRQ	NYQ	CRQ	NHQ	CRQ	NYQ	SNE	NYQ		SRQNYQCRQNHQCRQNYQSNENYQ	24	Puf3		Puf3		SRQNYQCRQNHQCRQNYQSNENYQ	1
O.sativa.fa__LOC_Os08g40830.1	O.sativa.fa	LOC_Os08g40830.1	78			yes		NA	Puf3		Puf3		NA	NA	NA	NA	NA	NA		8	8	1470;1505;1506;1541;1542;1577;1578;1613;1614;1649;1651;1686;1687;1722;1729;1764		149;164;193;215;255;306;434;451;605;631;649;663;665;685;710;723;820;831;1068;1090;1266;1279	SRQ	NYQ	CRQ	NHQ	CRQ	NYQ	SNE	NYQ		SRQNYQCRQNHQCRQNYQSNENYQ	24	Puf3		Puf3		SRQNYQCRQNHQCRQNYQSNENYQ	1
O.sativa.fa__LOC_Os09g32210.1	O.sativa.fa	LOC_Os09g32210.1	78			yes		NA	Puf3		Puf3		NA	NA	NA	NA	NA	NA		8	8	651;686;687;722;723;758;759;794;795;831;832;867;868;903;910;945		148;159;176;196;231;243;281;300	SRQ	NYQ	CRQ	NHQ	CRQ	NYQ	SNE	NYQ		SRQNYQCRQNHQCRQNYQSNENYQ	24	Puf3		Puf3		SRQNYQCRQNHQCRQNYQSNENYQ	1
O.sativa.fa__LOC_Os12g38590.1	O.sativa.fa	LOC_Os12g38590.1	78			yes		NA	Puf3		Puf3		NA	NA	NA	NA	NA	NA		8	8	925;960;961;996;997;1032;1033;1068;1069;1104;1105;1140;1141;1176;1188;1223		2;24;31;43;124;136;207;221;332;344;360;371;610;627;631;644;651;673;753;801;899;909	SRQ	NYQ	CRQ	NHQ	CRQ	NYQ	SNE	NYQ		SRQNYQCRQNHQCRQNYQSNENYQ	24	Puf3		Puf3		SRQNYQCRQNHQCRQNYQSNENYQ	1
O.sativa.fa__LOC_Os02g57390.1	O.sativa.fa	LOC_Os02g57390.1	78			yes		Puf3	Puf3		Puf3		S.cerevisiae.fa__YLL013C	N.crassa.fa__NCUT_06279	Puf3	Puf3	Puf3	Puf3		8	8	667;702;703;738;739;774;775;810;811;847;848;883;884;919;926;961		183;201;403;416;597;608	SRQ	NYQ	CRQ	NHQ	CRQ	NYQ	SNE	NYQ		SRQNYQCRQNHQCRQNYQSNENYQ	24	Puf3		Puf3		SRQNYQCRQNHQCRQNYQSNENYQ	1
O.sativa.fa__LOC_Os09g20560.1	O.sativa.fa	LOC_Os09g20560.1	78			yes		NA		Puf4	Puf4		NA	NA	NA	NA	NA	NA		5	5	287;322;323;358;359;394;395;430;434;469		115;128;155;181	LRQ	LLQ	NYQ	SRE	NYS					LRQLLQNYQSRENYS	15					NA	NA
O.sativa.fa__LOC_Os12g30520.1	O.sativa.fa	LOC_Os12g30520.1	78			yes		NA	Puf4		Puf4		NA	NA	NA	NA	NA	NA		8	8	446;481;482;517;521;557;558;593;594;629;630;665;666;701;704;739		69;82	CRQ	NYQ	TRQ	CHL	CCQ	NYQ	SNE	NYQ		CRQNYQTRQCHLCCQNYQSNENYQ	24		Puf4 - 1 a.a. different	Puf4		NA	NA
O.sativa.fa__LOC_Os03g09150.1	O.sativa.fa	LOC_Os03g09150.1	78			yes		NA	Puf4		Puf4		NA	NA	NA	NA	NA	NA		8	8	391;425;426;461;465;501;502;537;538;573;574;609;610;645;648;683		8;23;32;49;82;95;99;122;149;167	CRQ	NYQ	TRQ	NHQ	CCQ	NYQ	SNE	NYH		CRQNYQTRQNHQCCQNYQSNENYH	24		Puf4 - 2 a.a. different	Puf4		NA	NA
O.sativa.fa__LOC_Os11g37090.1	O.sativa.fa	LOC_Os11g37090.1	78			yes		NA	Puf4		Puf4		NA	NA	NA	NA	NA	NA		8	8	419;454;455;490;494;530;531;566;567;602;603;638;639;674;677;712			CRQ	NYQ	TRQ	SHQ	CCQ	NYQ	SHE	NFQ		CRQNYQTRQSHQCCQNYQSHENFQ	24		Puf4 - 3 a.a. different	Puf4		NA	NA
O.sativa.fa__LOC_Os12g31000.1	O.sativa.fa	LOC_Os12g31000.1	78			yes		Puf4	Puf4		Puf4		S.cerevisiae.fa__YGL014W	N.crassa.fa__NCUT_01858	Puf4	Puf4	Puf4	Puf4		8	8	202;236;237;272;276;312;313;348;349;384;385;420;421;456;459;494		20;37;49;61;62;78;108;113;127;140;145;195	CRQ	NYQ	TRQ	NHQ	CCQ	NYQ	SNE	NYY		CRQNYQTRQNHQCCQNYQSNENYY	24		Puf4 - 1 a.a. different	Puf4		NA	NA
O.sativa.fa__LOC_Os03g61560.1	O.sativa.fa	LOC_Os03g61560.1	78			no		Puf6			Puf6		S.cerevisiae.fa__YDR496C	N.crassa.fa__NCUT_09460	Puf6	Puf6	Puf6	Puf6		5	5	115;150;151;186;187;222;335;370;371;407		26;36;45;56;326;333	ARQ	VFK	ASD	LKV	CIV					ARQVFKASDLKVCIV	15					NA	NA
A.thaliana.fa__At1g72320.1	A.thaliana.fa	At1g72320.1	79		yes, APUM23	yes		Nop9			Nop9		S.cerevisiae.fa__YJL010C	NA	Nop9	NA	NA	Nop9		6	6	123;158;207;244;288;325;382;417;527;563;564;599			SHQ	SHR	SLQ	NFQ	ARE	SFE				SHQSHRSLQNFQARESFE	18					NA	NA
A.thaliana.fa__At2g29190.1	A.thaliana.fa	At2g29190.1	79		yes, APUM2	yes		NA	Puf3		Puf3		NA	NA	NA	NA	NA	NA		8	8	634;669;670;705;706;741;742;777;778;814;815;850;851;886;893;928		62;98;187;198;319;330;438;451	SRQ	NYQ	CRQ	NHQ	CRQ	NYQ	SNE	NYQ		SRQNYQCRQNHQCRQNYQSNENYQ	24	Puf3		Puf3		SRQNYQCRQNHQCRQNYQSNENYQ	1
A.thaliana.fa__At2g29200.1	A.thaliana.fa	At2g29200.1	79		yes, APUM1	yes		NA	Puf3		Puf3		NA	NA	NA	NA	NA	NA		8	8	630;665;666;701;702;737;738;773;774;810;811;846;847;882;889;924		62;93;179;190	SRQ	NYQ	CRQ	NHQ	CRQ	NYQ	SNE	NYQ		SRQNYQCRQNHQCRQNYQSNENYQ	24	Puf3		Puf3		SRQNYQCRQNHQCRQNYQSNENYQ	1
A.thaliana.fa__At3g20250.1	A.thaliana.fa	At3g20250.1	79		yes, APUM5	yes		NA	Puf3		Puf3		NA	NA	NA	NA	NA	NA		8	8	628;663;664;699;700;735;736;771;772;808;809;844;845;880;887;922		113;129;949;961	SRQ	NYQ	CRQ	NHQ	CRQ	NYQ	SNE	NYQ		SRQNYQCRQNHQCRQNYQSNENYQ	24	Puf3		Puf3		SRQNYQCRQNHQCRQNYQSNENYQ	1
A.thaliana.fa__At4g25880.1	A.thaliana.fa	At4g25880.1	79		yes, APUM6	yes		NA	Puf3		Puf3		NA	NA	NA	NA	NA	NA		8	8	532;567;568;603;604;639;640;675;676;712;713;748;749;784;791;826		356;370	SRQ	NYQ	CRQ	NHQ	CRQ	NYQ	SNE	NYQ		SRQNYQCRQNHQCRQNYQSNENYQ	24	Puf3		Puf3		SRQNYQCRQNHQCRQNYQSNENYQ	1
A.thaliana.fa__At3g10360.1	A.thaliana.fa	At3g10360.1	79		yes, APUM4	yes		Puf3	Puf3		Puf3		NA	N.crassa.fa__NCUT_06279	NA	Puf3	NA	Puf3		8	8	664;699;700;735;736;771;772;807;808;843;845;880;881;916;923;958		127;132;441;453	SRQ	NYQ	CRQ	NHQ	CRQ	NYQ	SNE	NYQ		SRQNYQCRQNHQCRQNYQSNENYQ	24	Puf3		Puf3		SRQNYQCRQNHQCRQNYQSNENYQ	1
A.thaliana.fa__At2g29140.1	A.thaliana.fa	At2g29140.1	79		yes, APUM3	yea, missing At3g24270		Puf3	Puf3		Puf3		S.cerevisiae.fa__YLL013C	NA	Puf3	NA	NA	Puf3		8	8	626;661;662;697;698;733;734;769;770;806;807;842;843;878;885;920		63;94;180;188;310;321	SRQ	NYQ	CRQ	NHQ	CRQ	NYQ	SNE	NYQ		SRQNYQCRQNHQCRQNYQSNENYQ	24	Puf3		Puf3		SRQNYQCRQNHQCRQNYQSNENYQ	1
A.thaliana.fa__At5g59280.1	A.thaliana.fa	At5g59280.1	79		yes, APUM16	yes		NA		Puf4	Puf4		NA	NA	NA	NA	NA	NA		5	5	82;117;153;189;190;225;226;261;265;300		3;15	SKQ	CIN	NFQ	SYE	NFC					SKQCINNFQSYENFC	15					NA	NA
A.thaliana.fa__At1g01410.1	A.thaliana.fa	At1g01410.1	79		yes, APUM22	yes		NA		Puf4	Puf4		NA	NA	NA	NA	NA	NA		0	0														0					NA	NA
A.thaliana.fa__At5g09610.1	A.thaliana.fa	At5g09610.1	79		yes, APUM21	yes		NA		Puf4	Puf4		NA	NA	NA	NA	NA	NA		0	0			42;55;118;127;151;162;194;205											0					NA	NA
A.thaliana.fa__At5g64490.1	A.thaliana.fa	At5g64490.1	79		yes, APUM26 - missing At3g24270	yes		NA		Puf4	Puf4		NA	NA	NA	NA	NA	NA		0	0														0					NA	NA
A.thaliana.fa__At1g35850.1	A.thaliana.fa	At1g35850.1	79		yes, APUM17	yes		NA		Puf4	Puf4		NA	NA	NA	NA	NA	NA		4	4	125;161;162;197;198;233;237;272			CIN	NFQ	SYE	NFC						CINNFQSYENFC	12					NA	NA
A.thaliana.fa__At1g35750.1	A.thaliana.fa	At1g35750.1	79		yes, APUM10	yes		NA		Puf4	Puf4		NA	NA	NA	NA	NA	NA		8	8	213;248;249;284;287;323;325;360;361;396;397;431;432;465;468;503			CRQ	NYQ	GTI	YHQ	CYQ	NYQ	HVK	NYQ		CRQNYQGTIYHQCYQNYQHVKNYQ	24					NA	NA
A.thaliana.fa__At5g43090.1	A.thaliana.fa	At5g43090.1	79		yes, APUM13	yes		NA		Puf4	Puf4		NA	NA	NA	NA	NA	NA		6	6	244;279;322;357;358;396;397;432;433;467;468;502		24;41;99;108	NDK	KYL	CCQ	NYQ	SHQ	NYQ				NDKKYLCCQNYQSHQNYQ	18					NA	NA
A.thaliana.fa__At5g43110.1	A.thaliana.fa	At5g43110.1	79		yes, APUM14	yes		NA		Puf4	Puf4		NA	NA	NA	NA	NA	NA		7	7	236;271;275;310;314;348;349;384;388;423;424;458;459;493		29;44;96;101;116;127;165;176	SDQ	TNQ	IFL	CCQ	NYQ	SHQ	NYQ			SDQTNQIFLCCQNYQSHQNYQ	21					NA	NA
A.thaliana.fa__At4g08560.1	A.thaliana.fa	At4g08560.1	79		yes, APUM15	yes		NA		Puf4	Puf4		NA	NA	NA	NA	NA	NA		7	7	150;185;186;221;225;261;262;297;298;333;380;414;415;450			SHQ	HKR	THQ	HRL	CCK	SHQ	DYQ			SHQHKRTHQHRLCCKSHQDYQ	21					NA	NA
A.thaliana.fa__At5g60110.1	A.thaliana.fa	At5g60110.1	79		yes, APUM18	yes		NA		Puf4	Puf4		NA	NA	NA	NA	NA	NA		6	6	79;112;114;149;150;186;187;222;223;257;261;295		22;31	SRQ	SYI	CIN	NFQ	SYE	NFV				SRQSYICINNFQSYENFV	18					NA	NA
A.thaliana.fa__At5g60180.1	A.thaliana.fa	At5g60180.1	79		yes, APUM19	yes		NA		Puf4	Puf4		NA	NA	NA	NA	NA	NA		6	6	79;112;114;149;150;186;187;222;223;257;261;295			SRQ	SYI	CIN	NFQ	SYE	NFV				SRQSYICINNFQSYENFV	18					NA	NA
A.thaliana.fa__At1g21620.1	A.thaliana.fa	At1g21620.1	79		yes, APUM20	yes		NA		Puf4	Puf4		NA	NA	NA	NA	NA	NA		4	4	124;159;169;204;205;242;243;279		33;44	SYR	NFQ	SYD	NFC						SYRNFQSYDNFC	12					NA	NA
A.thaliana.fa__At1g22240.1	A.thaliana.fa	At1g22240.1	79		yes, APUM8	yes		NA	Puf4		Puf4		NA	NA	NA	NA	NA	NA		8	8	198;233;234;269;273;308;310;345;346;381;382;417;418;452;455;490		10;20;55;66	CRQ	NYQ	TRQ	NHQ	CCQ	NYQ	SHE	NFQ		CRQNYQTRQNHQCCQNYQSHENFQ	24		Puf4 - 2 a.a. different	Puf4		NA	NA
A.thaliana.fa__At4g08840.1	A.thaliana.fa	At4g08840.1	79		yes, APUM11	yes		NA	Puf4		Puf4		NA	NA	NA	NA	NA	NA		7	7	241;276;277;312;316;351;353;388;389;424;425;459;460;493			CRQ	NYQ	TRQ	NHL	CCQ	NYQ	HVK			CRQNYQTRQNHLCCQNYQHVK	21		Puf4 - rep7 different, rep8 missing (contacts from MSA only show 1 a.a. difference across all 8 repeats)	Puf4		NA	NA
A.thaliana.fa__At1g35730.1	A.thaliana.fa	At1g35730.1	79		yes, APUM9	yes		NA	Puf4		Puf4		NA	NA	NA	NA	NA	NA		8	8	249;284;285;320;324;359;361;396;397;432;433;467;468;501;504;539		2;12	CRQ	NYQ	TRQ	NHQ	CCQ	NYQ	HVK	NYQ		CRQNYQTRQNHQCCQNYQHVKNYQ	24		Puf4 - rep7 different, rep8 missing (contacts from MSA only show 1 a.a. difference across all 8 repeats)	Puf4		NA	NA
A.thaliana.fa__At5g56510.1	A.thaliana.fa	At5g56510.1	79		yes, APUM12	yes		NA	Puf4		Puf4		NA	NA	NA	NA	NA	NA		8	8	277;312;313;348;352;388;389;424;425;460;461;496;497;532;535;570			CRQ	NYQ	TRQ	NHQ	CCQ	NYQ	SNE	NYQ		CRQNYQTRQNHQCCQNYQSNENYQ	24	Puf4		Puf4		NA	NA
A.thaliana.fa__At1g78160.1	A.thaliana.fa	At1g78160.1	79		yes, APUM7	yes		Puf4	Puf4		Puf4		S.cerevisiae.fa__YGL014W	N.crassa.fa__NCUT_01858	Puf4	Puf4	Puf4	Puf4		8	8	333;368;369;404;408;443;445;480;481;516;517;552;553;587;590;625		8;25;32;53;58;70;217;232	CRQ	NYQ	TRQ	NHQ	CCQ	NYQ	SHE	NFQ		CRQNYQTRQNHQCCQNYQSHENFQ	24		Puf4 - 2 a.a. different	Puf4		NA	NA
A.thaliana.fa__At3g16810.1	A.thaliana.fa	At3g16810.1	79		yes, APUM24	yes		Puf6			Puf6		S.cerevisiae.fa__YDR496C	N.crassa.fa__NCUT_09460	Puf6	Puf6	Puf6	Puf6		5	5	118;153;154;189;190;225;305;340;341;377		412;419	SRQ	VHQ	SLE	SRM	SMA					SRQVHQSLESRMSMA	15					NA	NA
P.trichocarpa.fa__784030	P.trichocarpa.fa	784030	80					NA		? Puf3 (based on repeats)	?		NA	NA	NA	NA	NA	NA		3	3	667;702;703;738;739;773		318;337;454;469;591;603	SRQ	NYQ	CRQ							SRQNYQCRQ	9					NA	NA
P.trichocarpa.fa__565506	P.trichocarpa.fa	565506	80					NA		Nop9 (based on repeats and tree)	Nop9		NA	NA	NA	NA	NA	NA		4	4	129;164;165;200;201;236;316;351		39;57;427;435	SRQ	IHM	SVE	SRI						SRQIHMSVESRI	12					NA	NA
P.trichocarpa.fa__553831	P.trichocarpa.fa	553831	80					Nop9			Nop9		S.cerevisiae.fa__YJL010C	NA	Nop9	NA	NA	Nop9		5	5	126;161;291;329;388;423;533;569;570;605		706;717	SHQ	SLQ	NFQ	ARE	SFE					SHQSLQNFQARESFE	15					NA	NA
P.trichocarpa.fa__827739	P.trichocarpa.fa	827739	80					NA		Puf3	Puf3		NA	NA	NA	NA	NA	NA		5	5	36;71;72;108;109;144;145;180;187;222			NHQ	CRQ	NYQ	SNE	NYQ					NHQCRQNYQSNENYQ	15					--Q-----FNHQCRQNYQSNENYQ	0
P.trichocarpa.fa__580051	P.trichocarpa.fa	580051	80					NA		Puf3	Puf3		NA	NA	NA	NA	NA	NA		1	1	1;36			NYQ									NYQ	3					--------------Q------NYQ	0
P.trichocarpa.fa__579130	P.trichocarpa.fa	579130	80					NA		Puf3	Puf3		NA	NA	NA	NA	NA	NA		2	1	13;49;50;85			GSI	NYQ								GSINYQ	6					SQQNYQ------CME---------	0
P.trichocarpa.fa__580050	P.trichocarpa.fa	580050	80					NA		Puf3	Puf3		NA	NA	NA	NA	NA	NA		3	3	54;90;91;126;127;163			GSI	NYQ	CRQ							GSINYQCRQ	9					SRQNYQCRQ---------------	0
P.trichocarpa.fa__655636	P.trichocarpa.fa	655636	80					NA		Puf3	Puf3		NA	NA	NA	NA	NA	NA		8	8	20;45;46;81;82;117;118;153;154;190;191;226;227;262;269;304			CNE	NYQ	CRQ	NHQ	CRQ	NYQ	SNE	NYQ		CNENYQCRQNHQCRQNYQSNENYQ	24					SRQNYQCRQNHQCRQNYQSNENYQ	1
P.trichocarpa.fa__203647	P.trichocarpa.fa	203647	80					NA	Puf3		Puf3		NA	NA	NA	NA	NA	NA		8	8	673;708;709;744;745;780;781;816;817;853;854;889;890;925;932;967		19;44;63;84;102;121;187;199;262;276;400;413	SRQ	NYQ	CRQ	NHQ	CRQ	NYQ	SNE	NYQ		SRQNYQCRQNHQCRQNYQSNENYQ	24	Puf3		Puf3		SRQNYQCRQNHQCRQNYQSNENYQ	1
P.trichocarpa.fa__563924	P.trichocarpa.fa	563924	80					NA	Puf3		Puf3		NA	NA	NA	NA	NA	NA		8	8	662;697;698;733;734;769;770;805;806;841;843;878;879;914;921;956		96;116;127;154;161;191;241;252;296;305;381;396;454;460;513;525;541;554	SRQ	NYQ	CRQ	NHQ	CRQ	NYQ	SNE	NYQ		SRQNYQCRQNHQCRQNYQSNENYQ	24	Puf3		Puf3		SRQNYQCRQNHQCRQNYQSNENYQ	1
P.trichocarpa.fa__567643	P.trichocarpa.fa	567643	80					NA	Puf3		Puf3		NA	NA	NA	NA	NA	NA		8	8	670;705;706;741;742;777;778;813;814;849;851;886;887;922;929;964		65;78;88;95;121;130	SRQ	NYQ	CRQ	NHQ	CRQ	NYQ	SNE	NYQ		SRQNYQCRQNHQCRQNYQSNENYQ	24	Puf3		Puf3		SRQNYQCRQNHQCRQNYQSNENYQ	1
P.trichocarpa.fa__803156	P.trichocarpa.fa	803156	80					NA	Puf3		Puf3		NA	NA	NA	NA	NA	NA		8	8	671;706;707;742;743;778;779;814;815;851;852;887;888;923;930;965		95;108;175;189;405;415;630;638	SRQ	NYQ	CRQ	NHQ	CRQ	NYQ	SNE	NYQ		SRQNYQCRQNHQCRQNYQSNENYQ	24	Puf3		Puf3		SRQNYQCRQNHQCRQNYQSNENYQ	1
P.trichocarpa.fa__227408	P.trichocarpa.fa	227408	80					Puf3	Puf3		Puf3		NA	N.crassa.fa__NCUT_06279	NA	Puf3	NA	Puf3		8	8	615;650;651;686;687;722;723;758;759;794;796;831;832;867;874;909		75;94;107;117;140;170;254;263;412;418	SRQ	NYQ	CRQ	NHQ	CRQ	NYQ	SNE	NYQ		SRQNYQCRQNHQCRQNYQSNENYQ	24	Puf3		Puf3		SRQNYQCRQNHQCRQNYQSNENYQ	1
P.trichocarpa.fa__752121	P.trichocarpa.fa	752121	80					Puf3	Puf3		Puf3		S.cerevisiae.fa__YLL013C	NA	Puf3	NA	NA	Puf3		8	8	730;765;766;801;802;837;838;873;874;909;911;946;947;982;989;1024		31;44;59;78;102;121;187;199;279;291;423;432;457;471;533;540	SRQ	NYQ	CRQ	NHQ	CRQ	NYQ	SNE	NYQ		SRQNYQCRQNHQCRQNYQSNENYQ	24	Puf3		Puf3		SRQNYQCRQNHQCRQNYQSNENYQ	1
P.trichocarpa.fa__592032	P.trichocarpa.fa	592032	80					NA		Puf4	Puf4		NA	NA	NA	NA	NA	NA		8	8	185;220;221;256;260;295;297;332;333;368;369;404;405;440;442;477			CKQ	NYQ	TRQ	HHQ	CCQ	NYQ	SNE	GNI		CKQNYQTRQHHQCCQNYQSNEGNI	24					NA	NA
P.trichocarpa.fa__754933	P.trichocarpa.fa	754933	80					NA		Puf4	Puf4		NA	NA	NA	NA	NA	NA		8	8	184;219;220;255;259;295;296;331;332;367;368;403;404;439;442;474			CKQ	NYQ	TRQ	HHQ	CCQ	NYQ	SNE	NFQ		CKQNYQTRQHHQCCQNYQSNENFQ	24					NA	NA
P.trichocarpa.fa__410204	P.trichocarpa.fa	410204	80					NA		Puf4	Puf4		NA	NA	NA	NA	NA	NA		8	8	4;39;40;75;79;114;116;151;152;187;188;223;224;258;261;296			CLQ	NYQ	TRQ	NHQ	CCQ	NYQ	SHE	NYQ		CLQNYQTRQNHQCCQNYQSHENYQ	24					NA	NA
P.trichocarpa.fa__753024	P.trichocarpa.fa	753024	80					NA		Puf4	Puf4		NA	NA	NA	NA	NA	NA		7	7	328;363;367;403;404;439;440;475;476;511;512;547;550;585		153;166;180;190	NHQ	TRQ	YHQ	CCN	NYQ	SNE	NYQ			NHQTRQYHQCCNNYQSNENYQ	21					NA	NA
P.trichocarpa.fa__550537	P.trichocarpa.fa	550537	80					NA		Puf4	Puf4		NA	NA	NA	NA	NA	NA		8	8	166;201;209;244;248;283;285;320;321;356;357;392;393;425;429;463		4;18	SRH	WQS	SNK	SYS	SII	NYQ	SHE	NYQ		SRHWQSSNKSYSSIINYQSHENYQ	24					NA	NA
P.trichocarpa.fa__569190	P.trichocarpa.fa	569190	80					NA		Puf4	Puf4		NA	NA	NA	NA	NA	NA		7	7	172;207;215;250;254;290;291;326;327;362;363;398;435;474		15;26;29;41;140;150	SRQ	WHG	SNR	SYS	SLI	NYQ	NYQ			SRQWHGSNRSYSSLINYQNYQ	21					NA	NA
P.trichocarpa.fa__177788	P.trichocarpa.fa	177788	80					Puf4	Puf4		Puf4		S.cerevisiae.fa__YGL014W	N.crassa.fa__NCUT_01858	Puf4	Puf4	Puf4	Puf4		8	8	292;327;328;363;367;403;404;439;440;475;476;511;512;547;550;585			CRQ	NYQ	TRQ	NHQ	CCQ	NYQ	SNE	NYQ		CRQNYQTRQNHQCCQNYQSNENYQ	24	Puf4		Puf4		NA	NA
P.trichocarpa.fa__295997	P.trichocarpa.fa	295997	80					Puf6			Puf6		S.cerevisiae.fa__YDR496C	N.crassa.fa__NCUT_09460	Puf6	Puf6	Puf6	Puf6		4	4	118;153;154;189;190;225;305;340		33;44;416;424;544;558	SRQ	IHT	SVE	SRI						SRQIHTSVESRI	12					NA	NA
P.patens.fa__77452	P.patens.fa	77452	81					NA		?	?		NA	NA	NA	NA	NA	NA		1	0	437;471		126;140;360;370;733;745;839;857;1147;1161;1219;1232	NYQ									NYQ	3					NA	NA
P.patens.fa__67559	P.patens.fa	67559	81					NA		?	?		NA	NA	NA	NA	NA	NA		2	2	1;28;40;76			EYP	ANV								EYPANV	6					NA	NA
P.patens.fa__171461	P.patens.fa	171461	81					Nop9			Nop9		S.cerevisiae.fa__YJL010C	N.crassa.fa__NCUT_05401	Nop9	Nop9	Nop9	Nop9		7	7	106;141;142;177;196;232;335;370;372;408;518;555;556;591		17;33;745;775	GRE	SHE	GSL	SHE	NFQ	SRE	SYE			GRESHEGSLSHENFQSRESYE	21					NA	NA
P.patens.fa__121254	P.patens.fa	121254	81					NA		Puf3	Puf3		NA	NA	NA	NA	NA	NA		6	6	1;31;32;67;68;103;104;139;140;176;177;212			QKT	NYQ	CRQ	NHQ	CRQ	NYQ				QKTNYQCRQNHQCRQNYQ	18					SRQNYQCRQNHQCRQNYQ------	0
P.patens.fa__132376	P.patens.fa	132376	81					NA	Puf3		Puf3		NA	NA	NA	NA	NA	NA		7	7	801;836;837;872;873;908;909;944;945;981;982;1017;1018;1053		19;36;127;139;161;179;217;228;281;295;500;515;520;544;633;642;773;788	SRQ	NYQ	CRQ	NHQ	CRQ	NYQ	SNE			SRQNYQCRQNHQCRQNYQSNE	21		Puf3 - missing rep8	Puf3		SRQNYQCRQNHQCRQNYQSNENSS	0
P.patens.fa__132416	P.patens.fa	132416	81					NA	Puf3		Puf3		NA	NA	NA	NA	NA	NA		8	8	801;836;837;872;873;908;909;944;945;981;982;1017;1018;1053;1060;1095		19;36;127;139;161;179;217;228;281;295;500;515;520;544;633;642;773;788;1135;1148	SRQ	NYQ	CRQ	NHQ	CRQ	NYQ	SNE	NYQ		SRQNYQCRQNHQCRQNYQSNENYQ	24	Puf3		Puf3		SRQNYQCRQNHQCRQNYQSNENYQ	1
P.patens.fa__206830	P.patens.fa	206830	81					NA	Puf3		Puf3		NA	NA	NA	NA	NA	NA		8	8	782;817;818;853;854;889;890;925;926;962;963;998;999;1034;1041;1076		127;139;161;178;188;196;346;357;367;379;508;524;680;696;719;734	SRQ	NYQ	CRQ	NHQ	CRQ	NYQ	SNE	NYQ		SRQNYQCRQNHQCRQNYQSNENYQ	24	Puf3		Puf3		SRQNYQCRQNHQCRQNYQSNENYQ	1
P.patens.fa__213964	P.patens.fa	213964	81					Puf3	Puf3		Puf3		S.cerevisiae.fa__YLL013C	N.crassa.fa__NCUT_06279	Puf3	Puf3	Puf3	Puf3		8	8	797;832;833;868;869;904;905;940;941;977;978;1013;1014;1049;1056;1091		120;139;161;179;219;228;259;269;520;540;549;559;629;645;769;784	SRQ	NYQ	CRQ	NHQ	CRQ	NYQ	SNE	NYQ		SRQNYQCRQNHQCRQNYQSNENYQ	24	Puf3		Puf3		SRQNYQCRQNHQCRQNYQSNENYQ	1
P.patens.fa__11819	P.patens.fa	11819	81					Puf4	Puf4		Puf4		NA	N.crassa.fa__NCUT_01858	NA	Puf4	NA	Puf4		8	8	29;64;65;100;103;139;140;175;176;211;212;247;248;283;286;321			CRQ	NYQ	TRQ	NHQ	CCQ	NYQ	SNE	NYQ		CRQNYQTRQNHQCCQNYQSNENYQ	24	Puf4		Puf4		NA	NA
P.patens.fa__115916	P.patens.fa	115916	81					Puf4	Puf4		Puf4		S.cerevisiae.fa__YGL014W	NA	Puf4	NA	NA	Puf4		8	8	43;78;79;114;117;153;154;189;190;225;226;261;262;297;300;335			CRQ	NYQ	TRQ	NHQ	CCQ	NYQ	SNE	NYQ		CRQNYQTRQNHQCCQNYQSNENYQ	24	Puf4		Puf4		NA	NA
P.patens.fa__147581	P.patens.fa	147581	81					Puf6			Puf6		S.cerevisiae.fa__YDR496C	N.crassa.fa__NCUT_09460	Puf6	Puf6	Puf6	Puf6		5	5	57;92;93;128;129;164;245;280;281;317		186;197;365;380;383;401	SRQ	HHI	SPE	AKV	YMI					SRQHHISPEAKVYMI	15					NA	NA
C.reinhardtii.fa__193198	C.reinhardtii.fa	193198	82					Nop9			Nop9		S.cerevisiae.fa__YJL010C	N.crassa.fa__NCUT_05401	Nop9	Nop9	Nop9	Nop9		4	4	131;165;181;216;285;320;322;358		7;56;414;423;606;621;634;643;769;777;807;822;878;892;924;935;990;999;1008;1018;1022;1043;1063;1075;1085;1096;1098;1132;1197;1225;1239;1259;1295;1304	SHE	THR	SHE	NFQ						SHETHRSHENFQ	12					NA	NA
C.reinhardtii.fa__123505	C.reinhardtii.fa	123505	82					Puf3	Puf3		Puf3		S.cerevisiae.fa__YLL013C	N.crassa.fa__NCUT_06279	Puf3	Puf3	Puf3	Puf3		7	7	27;62;63;98;99;134;135;170;172;207;208;243;248;283			NYQ	CRQ	NHQ	CRQ	NYQ	SNE	NYQ			NYQCRQNHQCRQNYQSNENYQ	21		Puf3 - missing rep1 (MSA is perfect match at all 8 repeats)	Puf3		SRQNYQCRQNHQCRQNYQSNENYQ	1
C.reinhardtii.fa__129834	C.reinhardtii.fa	129834	82					Puf4	Puf4		Puf4		S.cerevisiae.fa__YGL014W	N.crassa.fa__NCUT_01858	Puf4	Puf4	Puf4	Puf4		7	7	1;27;28;64;65;100;101;136;137;172;173;209;212;247			RCQ	TRQ	NHQ	CCQ	NYQ	SNE	NYQ			RCQTRQNHQCCQNYQSNENYQ	21		Puf4 - rep1 different, missing rep2 (MSA is just missing rep1)	Puf4		NA	NA
C.reinhardtii.fa__192562	C.reinhardtii.fa	192562	82					Puf6			Puf6		S.cerevisiae.fa__YDR496C	N.crassa.fa__NCUT_09460	Puf6	Puf6	Puf6	Puf6		4	4	112;147;148;183;184;219;304;339		25;45;49;64;433;460;463;519;541;560;642;659;669;682	SRQ	HFR	ADT	AAC						SRQHFRADTAAC	12					NA	NA
O.tauri.fa__31270	O.tauri.fa	31270	83					NA		Nop9	Nop9		NA	NA	NA	NA	NA	NA		0	0			57;65;93;104;193;208;633;665											0					NA	NA
O.tauri.fa__36904	O.tauri.fa	36904	83					Puf4	Puf4		Puf4		S.cerevisiae.fa__YGL014W	N.crassa.fa__NCUT_01858	Puf4	Puf4	Puf4	Puf4		8	8	10;45;46;81;92;128;129;164;165;200;201;236;237;273;278;313			CRQ	NYQ	TRQ	NHQ	CCQ	NYQ	SNE	NYQ		CRQNYQTRQNHQCCQNYQSNENYQ	24	Puf4		Puf4		NA	NA
O.tauri.fa__35364	O.tauri.fa	35364	83					Puf6			Puf6		S.cerevisiae.fa__YDR496C	N.crassa.fa__NCUT_09460	Puf6	Puf6	Puf6	Puf6		4	4	169;204;226;262;339;374;375;408		38;57;95;110;470;525;551;569;712;736	SRQ	SQE	SHN	HLA						SRQSQESHNHLA	12					NA	NA
P.sojae.fa__143715	P.sojae.fa	143715	84					Nop9			Nop9		S.cerevisiae.fa__YJL010C	N.crassa.fa__NCUT_05401	Nop9	Nop9	Nop9	Nop9		5	0	95;129;163;195;288;323;325;361;509;544		10;23;122;149;353;367;657;670	SHQ	SHR	SHE	NYQ	AFM					SHQSHRSHENYQAFM	15					NA	NA
P.sojae.fa__108468	P.sojae.fa	108468	84					Puf3	Puf3		Puf3		S.cerevisiae.fa__YLL013C	N.crassa.fa__NCUT_06279	Puf3	Puf3	Puf3	Puf3		8	8	537;572;573;608;609;644;645;680;698;733;734;769;770;805;814;849		26;36;73;86;232;255;415;434	SRQ	NYQ	CRQ	NHQ	CRQ	NYQ	SNE	NYQ		SRQNYQCRQNHQCRQNYQSNENYQ	24	Puf3		Puf3		SRQNYQCRQNHQCRQNYQSNENYQ	1
P.sojae.fa__141925	P.sojae.fa	141925	84					Puf4	Puf4		Puf4		S.cerevisiae.fa__YGL014W	N.crassa.fa__NCUT_01858	Puf4	Puf4	Puf4	Puf4		8	8	621;656;658;693;694;731;766;801;802;837;838;873;874;909;912;947		31;55;79;113;128;153;215;236;260;273;357;367;374;383;462;473;475;489;530;555;744;755;1006;1015;1027;1041;1043;1055	CRQ	NYQ	TRQ	NHQ	CCQ	NYQ	SNE	NYQ		CRQNYQTRQNHQCCQNYQSNENYQ	24	Puf4		Puf4		NA	NA
P.sojae.fa__134256	P.sojae.fa	134256	84					Puf6			Puf6		S.cerevisiae.fa__YDR496C	N.crassa.fa__NCUT_09460	Puf6	Puf6	Puf6	Puf6		6	6	89;124;125;160;161;196;272;307;308;344;500;536		11;21;411;423;453;474	SRQ	CFQ	ANE	ARN	YLM	SFL				SRQCFQANEARNYLMSFL	18					NA	NA
P.ramorum.fa__80012	P.ramorum.fa	80012	85					Nop9			Nop9		S.cerevisiae.fa__YJL010C	N.crassa.fa__NCUT_05401	Nop9	Nop9	Nop9	Nop9		4	0	98;134;290;325;327;363;511;546		13;27;52;63;132;147;355;369;662;675	SHQ	SHE	NYQ	AFM						SHQSHENYQAFM	12					NA	NA
P.ramorum.fa__71039	P.ramorum.fa	71039	85					Puf3	Puf3		Puf3		S.cerevisiae.fa__YLL013C	N.crassa.fa__NCUT_06279	Puf3	Puf3	Puf3	Puf3		8	8	538;573;574;609;610;645;646;681;699;734;735;770;771;806;815;850		8;32	SRQ	NYQ	CRQ	NHQ	CRQ	NYQ	SNE	NYQ		SRQNYQCRQNHQCRQNYQSNENYQ	24	Puf3		Puf3		SRQNYQCRQNHQCRQNYQSNENYQ	1
P.ramorum.fa__78002	P.ramorum.fa	78002	85					Puf4	Puf4		Puf4		S.cerevisiae.fa__YGL014W	N.crassa.fa__NCUT_01858	Puf4	Puf4	Puf4	Puf4		8	8	523;558;560;595;596;630;668;703;704;739;740;775;776;811;814;849		121;140;183;194;255;269;336;362;364;375;377;391;425;458;484;508;645;657	CRQ	NYQ	TRQ	NHQ	CCQ	NYQ	SNE	NYQ		CRQNYQTRQNHQCCQNYQSNENYQ	24	Puf4		Puf4		NA	NA
P.ramorum.fa__76198	P.ramorum.fa	76198	85					Puf6			Puf6		S.cerevisiae.fa__YDR496C	N.crassa.fa__NCUT_09460	Puf6	Puf6	Puf6	Puf6		5	5	99;134;135;170;171;206;282;317;318;354		421;433;461;482;535;551	SRQ	CFQ	ANE	ARN	YLM					SRQCFQANEARNYLM	15					NA	NA
T.pseudonana.fa__22448	T.pseudonana.fa	22448	86					NA		?	?		NA	NA	NA	NA	NA	NA		2	0	114;152;461;497		142;153;251;261;349;362;399;417;513;528;584;593;677;691;777;796	SHQ	NFQ								SHQNFQ	6					NA	NA
T.pseudonana.fa__262433	T.pseudonana.fa	262433	86					NA	Puf3		Puf3		NA	NA	NA	NA	NA	NA		6	6	45;80;82;117;118;152;153;188;192;227;230;265			NFQ	CRQ	NHQ	CRQ	NYQ	SNE				NFQCRQNHQCRQNYQSNE	18		Puf3 - missing rep1 and rep8, 1 a.a. different (MSA has RRQ in rep1, NYK in rep8)	Puf3		RRQNFQCRQNHQCRQNYQSNENYK	0
T.pseudonana.fa__15007	T.pseudonana.fa	15007	86					NA		Puf3	Puf3		NA	NA	NA	NA	NA	NA		7	7	1;35;36;71;72;107;108;144;149;184;185;220;221;256			RFK	NFQ	CRQ	NHQ	CRQ	NYG	SNE			RFKNFQCRQNHQCRQNYGSNE	21					SRQNFQCRQNHQCRQNYGSNENYK	0
T.pseudonana.fa__31875	T.pseudonana.fa	31875	86					NA		Puf3	Puf3		NA	NA	NA	NA	NA	NA		8	8	1;34;35;70;71;106;107;141;160;195;196;231;234;269;282;318			IQL	NFQ	CRQ	NHQ	CRQ	NYQ	SNE	NYK		IQLNFQCRQNHQCRQNYQSNENYK	24					SRQNFQCRQNHQCRQNYQSNENYK	0
T.pseudonana.fa__268963	T.pseudonana.fa	268963	86					NA	Puf3		Puf3		NA	NA	NA	NA	NA	NA		8	8	16;51;52;87;89;124;125;158;159;194;195;230;233;268;274;309		334;347;380;396	SRQ	NFQ	CRQ	NHQ	CRQ	NYQ	SNE	NYK		SRQNFQCRQNHQCRQNYQSNENYK	24		Puf3 - 2 a.a. different	Puf3		SRQNFQCRQNHQCRQNYQSNENYK	0
T.pseudonana.fa__37197	T.pseudonana.fa	37197	86					NA	Puf3		Puf3		NA	NA	NA	NA	NA	NA		8	8	5;40;41;76;77;112;113;148;176;211;212;247;250;285;293;329			SRQ	NFQ	CRQ	NHQ	CRQ	NYQ	SNE	NYK		SRQNFQCRQNHQCRQNYQSNENYK	24		Puf3 - 2 a.a. different	Puf3		SRQNFQCRQNHQCRQNYQSNENYK	0
T.pseudonana.fa__32366	T.pseudonana.fa	32366	86					Puf3	Puf3		Puf3		S.cerevisiae.fa__YLL013C	N.crassa.fa__NCUT_06279	Puf3	Puf3	Puf3	Puf3		8	8	1;36;37;72;73;108;109;146;147;182;183;218;220;255;271;306			SRQ	NYQ	CRQ	NHQ	CRQ	NYQ	SNE	NYQ		SRQNYQCRQNHQCRQNYQSNENYQ	24	Puf3		Puf3		SRQNYQCRQNHQCRQNYQSNENYQ	1
T.pseudonana.fa__31938	T.pseudonana.fa	31938	86					Puf4	Puf4		Puf4		S.cerevisiae.fa__YGL014W	N.crassa.fa__NCUT_01858	Puf4	Puf4	Puf4	Puf4		8	8	5;40;41;76;77;112;114;149;150;185;186;221;222;257;260;295			CRQ	NYQ	TRQ	NHQ	CCQ	NYQ	SNE	NYQ		CRQNYQTRQNHQCCQNYQSNENYQ	24	Puf4		Puf4		NA	NA
T.pseudonana.fa__23354	T.pseudonana.fa	23354	86					Puf6			Puf6		S.cerevisiae.fa__YDR496C	N.crassa.fa__NCUT_09460	Puf6	Puf6	Puf6	Puf6		5	5	97;132;150;187;188;223;315;350;501;536		404;410	SRQ	HFL	SRE	TKC	SKI					SRQHFLSRETKCSKI	15					NA	NA
C.merolae.fa__CMT424C	C.merolae.fa	CMT424C	87					NA		? Puf4 (based on tree but long branch)	?		NA	NA	NA	NA	NA	NA		2	0	121;157;579;614		17;31;300;312;462;477;542;556;559;575	GSL	CHL								GSLCHL	6					NA	NA
C.merolae.fa__CMR410C	C.merolae.fa	CMR410C	87					Puf3	Puf3		Puf3		S.cerevisiae.fa__YLL013C	N.crassa.fa__NCUT_06279	Puf3	Puf3	Puf3	Puf3		8	8	1026;1061;1062;1097;1098;1133;1134;1169;1170;1205;1206;1241;1242;1277;1303;1338		10;28;238;256;333;353;356;369;416;433;464;473;862;875;890;910;950;965;973;984;1287;1297;1406;1429;1477;1496	SRQ	NYQ	CRQ	NHQ	CRQ	NYQ	SNE	NYQ		SRQNYQCRQNHQCRQNYQSNENYQ	24	Puf3		Puf3		SRQNYQCRQNHQCRQNYQSNENYQ	1
C.merolae.fa__CMR037C	C.merolae.fa	CMR037C	87					Puf4	Puf4		Puf4		S.cerevisiae.fa__YGL014W	N.crassa.fa__NCUT_01858	Puf4	Puf4	Puf4	Puf4		8	8	561;596;597;632;633;669;670;705;706;741;742;777;778;813;833;868		45;56;123;143;330;339;364;377	GRQ	NYQ	TRQ	NHQ	CCQ	NYQ	SNE	NYQ		GRQNYQTRQNHQCCQNYQSNENYQ	24		Puf4 - rep1 different	Puf4		NA	NA
C.merolae.fa__CML268C	C.merolae.fa	CML268C	87					Puf6			Puf6		S.cerevisiae.fa__YDR496C	N.crassa.fa__NCUT_09460	Puf6	Puf6	Puf6	Puf6		3	0	122;157;285;320;321;358		33;48	RHQ	SLM	HRL							RHQSLMHRL	9					NA	NA
T.parva.fa__TP04_0263	T.parva.fa	TP04_0263	88					Puf4	Puf4		Puf4		S.cerevisiae.fa__YGL014W	N.crassa.fa__NCUT_01858	Puf4	Puf4	Puf4	Puf4		8	8	288;323;324;359;360;395;396;431;432;467;468;503;504;539;544;579		233;242;613;689;704;735;805;837	CRQ	NYQ	TRQ	NHQ	CCQ	NYQ	SNE	NYQ		CRQNYQTRQNHQCCQNYQSNENYQ	24	Puf4		Puf4		NA	NA
T.parva.fa__TP02_0684	T.parva.fa	TP02_0684	88					Puf6			Puf6		S.cerevisiae.fa__YDR496C	NA	Puf6	NA	NA	Puf6		0	0			2;52;68;81;239;245											0					NA	NA
T.annulata.fa__TA09210	T.annulata.fa	TA09210	89					NA		Nop9 (based on tree and repeats)	Nop9		NA	NA	NA	NA	NA	NA		6	6	16;52;62;98;165;200;202;239;338;373;378;413			SSQ	SHR	SYE	NYQ	SRQ	CFY				SSQSHRSYENYQSRQCFY	18					NA	NA
T.annulata.fa__TA07515	T.annulata.fa	TA07515	89					Puf4	Puf4		Puf4		S.cerevisiae.fa__YGL014W	N.crassa.fa__NCUT_01858	Puf4	Puf4	Puf4	Puf4		8	8	262;297;298;333;334;369;370;405;406;441;442;477;478;513;518;553		203;213;593;640;658;677;735;762	CRQ	NYQ	TRQ	NHQ	CCQ	NYQ	SNE	NYQ		CRQNYQTRQNHQCCQNYQSNENYQ	24	Puf4		Puf4		NA	NA
T.annulata.fa__TA14560	T.annulata.fa	TA14560	89					Puf6			Puf6		S.cerevisiae.fa__YDR496C	NA	Puf6	NA	NA	Puf6		0	0			2;60;138;144;462;475											0					NA	NA
P.vivax.fa__PVX_089945	P.vivax.fa	PVX_089945	90					NA		Puf3	Puf3		NA	NA	NA	NA	NA	NA		7	7	173;208;209;244;245;280;281;316;317;351;352;387;395;430			SYQ	CRQ	NHQ	CRQ	YVK	CNE	NFQ			SYQCRQNHQCRQYVKCNENFQ	21					CEISYQCRQNHQCRQNYQCNENFQ	0
P.vivax.fa__PVX_080310	P.vivax.fa	PVX_080310	90					Puf4	Puf4		Puf4		S.cerevisiae.fa__YGL014W	N.crassa.fa__NCUT_01858	Puf4	Puf4	Puf4	Puf4		8	8	637;672;673;708;709;745;746;781;782;817;818;853;854;889;894;929		182;198;346;379;438;457;481;496;1023;1042;1065;1117;1224;1231;1310;1324;1457;1468;1515;1537	CRQ	NYQ	TRQ	NHQ	CCQ	NYQ	SNE	NYQ		CRQNYQTRQNHQCCQNYQSNENYQ	24	Puf4		Puf4		NA	NA
P.vivax.fa__PVX_114185	P.vivax.fa	PVX_114185	90					Puf6			Puf6		S.cerevisiae.fa__YDR496C	NA	Puf6	NA	NA	Puf6		0	0			131;150;341;354;657;670											0					NA	NA
P.falciparum.fa__PF10_0351	P.falciparum.fa	PF10_0351	91					NA		Nop9	Nop9		NA	NA	NA	NA	NA	NA		0	0			2;16;124;141;148;197;256;305;344;364;380;505											0					NA	NA
P.falciparum.fa__PFD0825c	P.falciparum.fa	PFD0825c	91					NA		Puf3	Puf3		NA	NA	NA	NA	NA	NA		8	8	194;229;230;265;266;301;302;337;338;373;374;408;409;444;452;487		11;43;128;140	CEI	SYQ	CRQ	NHQ	CRQ	YVK	CNE	NFQ		CEISYQCRQNHQCRQYVKCNENFQ	24					CEISYQCRQNHQCRQNYQCNENFQ	0
P.falciparum.fa__PFE0935c	P.falciparum.fa	PFE0935c	91					Puf4	Puf4		Puf4		S.cerevisiae.fa__YGL014W	N.crassa.fa__NCUT_01858	Puf4	Puf4	Puf4	Puf4		8	8	823;858;859;894;895;931;932;967;968;1003;1004;1039;1040;1075;1080;1115		40;60;87;117;124;153;156;183;240;262;275;308;331;352;397;410;456;526;551;570;655;681;685;697;702;715;721;735;808;818;1167;1240;1261;1357;1360;1379;1784;1801;1804;1839	CRQ	NYQ	TRQ	NHQ	CCQ	NYQ	SNE	NYQ		CRQNYQTRQNHQCCQNYQSNENYQ	24	Puf4		Puf4		NA	NA
P.falciparum.fa__PFF1030w	P.falciparum.fa	PFF1030w	91					Puf6			Puf6		S.cerevisiae.fa__YDR496C	NA	Puf6	NA	NA	Puf6		0	0			3;22;73;117;136;152;406;423;604;678											0					NA	NA
C.hominis.fa__Chro.50074	C.hominis.fa	Chro.50074	92					NA		Nop9	Nop9		NA	NA	NA	NA	NA	NA		0	0			52;62;102;109;277;289;484;508											0					NA	NA
C.hominis.fa__Chro.50114	C.hominis.fa	Chro.50114	92					NA		Nop9	Nop9		NA	NA	NA	NA	NA	NA		0	0			2;15											0					NA	NA
C.parvum.fa__cgd5_2620	C.parvum.fa	cgd5_2620	93					NA		Nop9	Nop9		NA	NA	NA	NA	NA	NA		0	0			2;15											0					NA	NA
C.parvum.fa__cgd5_2990	C.parvum.fa	cgd5_2990	93					NA		Nop9	Nop9		NA	NA	NA	NA	NA	NA		0	0			3;31;185;192;285;295;335;342;510;522;525;538;717;744											0					NA	NA
T.thermophila.fa__92.m00170	T.thermophila.fa	92.m00170	94					NA		?	?		NA	NA	NA	NA	NA	NA		3	3	224;260;300;339;340;375		103;122;141;158;443;456;461;474;561;571;590;603;669;686	KFQ	YSV	SNE							KFQYSVSNE	9					NA	NA
T.thermophila.fa__3701.m00222	T.thermophila.fa	3701.m00222	94					NA		? Puf3 or Puf4	?		NA	NA	NA	NA	NA	NA		7	7	192;227;228;263;271;306;326;361;369;404;406;441;446;481		508;524;536;560;582;605;609;643;664;684;704;721;759;774;819;834;855;867	HFI	HKN	NYQ	CLQ	NYQ	SNE	NYQ			HFIHKNNYQCLQNYQSNENYQ	21					NA	NA
T.thermophila.fa__3735.m00083	T.thermophila.fa	3735.m00083	94					Puf3	Puf3		Puf3		S.cerevisiae.fa__YLL013C	N.crassa.fa__NCUT_06279	Puf3	Puf3	Puf3	Puf3		8	8	545;580;581;616;617;654;655;690;710;745;746;781;782;817;822;857		69;88;203;222;239;260;305;315;320;337;362;372;399;495;509;529;891;977	SRQ	NYQ	CRQ	NHQ	CRQ	NYQ	SNE	NYQ		SRQNYQCRQNHQCRQNYQSNENYQ	24	Puf3		Puf3		SRQNYQCRQNHQCRQNYQSNENYQ	1
T.thermophila.fa__3718.m00078	T.thermophila.fa	3718.m00078	94					NA		Puf4	Puf4		NA	NA	NA	NA	NA	NA		5	5	177;212;213;249;252;287;306;341;342;377		35;46	NYK	THQ	THN	NYQ	SNE					NYKTHQTHNNYQSNE	15					NA	NA
T.thermophila.fa__3709.m00088	T.thermophila.fa	3709.m00088	94					Puf6			Puf6		S.cerevisiae.fa__YDR496C	NA	Puf6	NA	NA	Puf6		4	4	146;181;184;220;221;257;315;350		27;54;81;99;134;144;272;283	SRQ	HFL	AKD	IKL						SRQHFLAKDIKL	12					NA	NA
T.vaginalis.fa__95415.m00086	T.vaginalis.fa	95415.m00086	95					NA		Nop9	Nop9		NA	NA	NA	NA	NA	NA		0	0			311;357											0					NA	NA
T.vaginalis.fa__93204.m00201	T.vaginalis.fa	93204.m00201	95					Nop9			Nop9		S.cerevisiae.fa__YJL010C	N.crassa.fa__NCUT_05401	Nop9	Nop9	Nop9	Nop9		6	6	44;79;80;115;128;164;247;282;367;404;405;440			SRD	SHE	SHR	NFQ	SYT	SYE				SRDSHESHRNFQSYTSYE	18					NA	NA
T.vaginalis.fa__80746.m00259	T.vaginalis.fa	80746.m00259	95					Puf3	Puf3		Puf3		S.cerevisiae.fa__YLL013C	NA	Puf3	NA	NA	Puf3		7	7	121;156;157;192;193;227;228;263;264;299;300;335;344;379			NFQ	CRQ	NHQ	CRQ	NYQ	SNE	NYQ			NFQCRQNHQCRQNYQSNENYQ	21		Puf3 - missing rep1, 1 a.a. different	Puf3		CIQNFQCRQNHQCRQNYQSNENYQ	0
T.vaginalis.fa__92853.m00189	T.vaginalis.fa	92853.m00189	95					NA		? Puf3 or Puf4 (looks more like Puf3 based on repeats)	Puf3		NA	NA	NA	NA	NA	NA		7	7	128;163;164;199;200;234;235;270;271;306;307;342;351;386			NFQ	SRQ	NRQ	CRQ	NYQ	SNE	NYQ			NFQSRQNRQCRQNYQSNENYQ	21					CRQNFQSRQNRQCRQNYQSNENYQ	0
T.vaginalis.fa__82569.m00124	T.vaginalis.fa	82569.m00124	95					NA	Puf3		Puf3		NA	NA	NA	NA	NA	NA		7	7	119;154;155;191;192;226;227;262;263;298;299;334;343;378			NFQ	CRQ	NHQ	CRQ	NYQ	SNE	NYQ			NFQCRQNHQCRQNYQSNENYQ	21		Puf3 - missing rep1, 1 a.a. different (MSA has only 1 a.a. difference, rep1 is SRQ)	Puf3		SRQNFQCRQNHQCRQNYQSNENYQ	0
T.vaginalis.fa__87778.m00067	T.vaginalis.fa	87778.m00067	95					Puf4	Puf3	? Puf3 or Puf4	Puf3		S.cerevisiae.fa__YGL014W	NA	Puf4	NA	NA	Puf4		7	7	112;147;148;183;184;218;219;254;255;290;291;326;335;370			NFQ	CRQ	NHQ	CRQ	NYQ	SNE	NYQ			NFQCRQNHQCRQNYQSNENYQ	21		Puf3 - missing rep1, 1 a.a. different (MSA has only 1 a.a. difference, rep1 is SRQ)	Puf3		SRQNFQCRQNHQCRQNYQSNENYQ	0
T.vaginalis.fa__85938.m00093	T.vaginalis.fa	85938.m00093	95					Puf4			Puf4		NA	N.crassa.fa__NCUT_01858	NA	Puf4	NA	Puf4		8	8	86;121;122;157;158;194;195;229;230;265;266;301;302;337;346;381			CIQ	NFQ	CRQ	NHQ	CRQ	NYQ	SNE	NYQ		CIQNFQCRQNHQCRQNYQSNENYQ	24					NA	NA
E.histolytica.fa__XP_653769	E.histolytica.fa	XP_653769	96					NA		?	?		NA	NA	NA	NA	NA	NA		8	8	121;156;157;192;193;228;229;264;265;299;301;335;336;371;374;409			CSQ	QYP	GYQ	NYQ	CST	NFQ	SNE	NFQ		CSQQYPGYQNYQCSTNFQSNENFQ	24					NA	NA
E.histolytica.fa__XP_001914005	E.histolytica.fa	XP_001914005	96					NA		?	?		NA	NA	NA	NA	NA	NA		3	3	121;156;157;192;193;228			CSQ	QYP	GYQ							CSQQYPGYQ	9					NA	NA
E.histolytica.fa__XP_001914006	E.histolytica.fa	XP_001914006	96					NA		?	?		NA	NA	NA	NA	NA	NA		2	2	14;49;52;87			SNE	NFQ								SNENFQ	6					NA	NA
E.histolytica.fa__XP_657035	E.histolytica.fa	XP_657035	96					NA		Nop9 (based on tree and repeats)	Nop9		NA	NA	NA	NA	NA	NA		5	5	32;67;69;103;245;282;371;406;407;442		122;135;179;198;210;228	SFE	SRE	NHQ	SHE	SFE					SFESRENHQSHESFE	15					NA	NA
E.histolytica.fa__XP_653533	E.histolytica.fa	XP_653533	96					NA	Puf3		Puf3		NA	NA	NA	NA	NA	NA		8	8	162;198;199;234;235;270;271;306;307;342;343;377;379;414;420;455		7;25	GSI	NYQ	CRQ	NHQ	CRQ	NYQ	SNE	NYQ		GSINYQCRQNHQCRQNYQSNENYQ	24		Puf3 - rep1 different	Puf3		SRQNYQCRQNHQCRQNYQSNENYQ	1
E.histolytica.fa__XP_652766	E.histolytica.fa	XP_652766	96					NA	Puf3		Puf3		NA	NA	NA	NA	NA	NA		8	8	117;152;153;188;189;224;225;260;261;296;297;332;333;368;375;410			SRQ	NYQ	CRQ	NHQ	CRQ	NYQ	SNE	NYQ		SRQNYQCRQNHQCRQNYQSNENYQ	24	Puf3		Puf3		SRQNYQCRQNHQCRQNYQSNENYQ	1
E.histolytica.fa__XP_655386	E.histolytica.fa	XP_655386	96					NA	Puf3		Puf3		NA	NA	NA	NA	NA	NA		8	8	209;244;245;278;280;315;316;351;352;387;388;423;424;459;462;497		105;197	SRQ	NYQ	CRQ	NHQ	CRQ	NYQ	SNE	NYQ		SRQNYQCRQNHQCRQNYQSNENYQ	24	Puf3		Puf3		SRQNYQCRQNHQCRQNYQSNENYQ	1
E.histolytica.fa__XP_657507	E.histolytica.fa	XP_657507	96					NA	Puf3		Puf3		NA	NA	NA	NA	NA	NA		8	8	121;156;157;191;193;228;229;263;264;299;300;335;336;371;376;411			SRQ	NYQ	CRQ	NHQ	CRQ	NYQ	SNE	NYQ		SRQNYQCRQNHQCRQNYQSNENYQ	24	Puf3		Puf3		SRQNYQCRQNHQCRQNYQSNENYQ	1
E.histolytica.fa__XP_651888	E.histolytica.fa	XP_651888	96					Puf3	Puf3		Puf3		S.cerevisiae.fa__YLL013C	NA	Puf3	NA	NA	Puf3		8	8	73;107;108;143;144;179;180;215;216;251;252;286;287;322;329;364		45;66	SRQ	NYQ	CRQ	NHQ	CRQ	NYQ	SNE	NYQ		SRQNYQCRQNHQCRQNYQSNENYQ	24	Puf3		Puf3		SRQNYQCRQNHQCRQNYQSNENYQ	1
E.histolytica.fa__XP_656228	E.histolytica.fa	XP_656228	96					Puf4	Puf4		Puf4		S.cerevisiae.fa__YGL014W	N.crassa.fa__NCUT_01858	Puf4	Puf4	Puf4	Puf4		8	8	150;185;186;221;222;258;259;294;297;332;333;368;369;404;407;442			CRQ	NYQ	TRQ	NHQ	CCQ	NYQ	SNE	NYQ		CRQNYQTRQNHQCCQNYQSNENYQ	24	Puf4		Puf4		NA	NA
E.histolytica.fa__XP_655015	E.histolytica.fa	XP_655015	96					Puf6			Puf6		S.cerevisiae.fa__YDR496C	N.crassa.fa__NCUT_09460	Puf6	Puf6	Puf6	Puf6		4	4	116;151;152;187;188;223;338;374		487;507	SRQ	HHK	SDK	HYL						SRQHHKSDKHYL	12					NA	NA
L.major.fa__LmjF11.0470	L.major.fa	LmjF11.0470	97					NA		?	?		NA	NA	NA	NA	NA	NA		0	0			56;68;120;133;149;160;307;329;743;751											0					NA	NA
L.major.fa__LmjF36.5100	L.major.fa	LmjF36.5100	97					NA		?	?		NA	NA	NA	NA	NA	NA		0	0			3;15;26;86;110;151;156;186;202;223;229;253;459;468;470;486;521;532;556;582;636;651;657;673;720;730;914;931;960;978											0					NA	NA
L.major.fa__LmjF32.1750	L.major.fa	LmjF32.1750	97					NA		?	?		NA	NA	NA	NA	NA	NA		6	6	45;80;81;116;156;190;456;491;495;530;630;665		377;410;575;588	HHL	NSQ	MRA	SPQ	SFQ	CYQ				HHLNSQMRASPQSFQCYQ	18					NA	NA
L.major.fa__LmjF20.1365	L.major.fa	LmjF20.1365	97					NA		? Puf4 (has same repeats as other L. major assigned Puf4 but grouped elsewhere on tree)	?		NA	NA	NA	NA	NA	NA		5	5	68;103;141;176;177;212;214;250;255;291			CHR	CIM	NYQ	SNE	NFQ					CHRCIMNYQSNENFQ	15					NA	NA
L.major.fa__LmjF18.1420	L.major.fa	LmjF18.1420	97					NA	Puf3		Puf3		NA	NA	NA	NA	NA	NA		9	9	185;218;219;256;269;304;305;339;340;378;379;414;415;450;460;495;496;531		148;161;578;626;650;659;679;733;749;772;831;858	SRQ	NYQ	CRQ	NHQ	CRQ	NYQ	SNE	NYQ	RHR	SRQNYQCRQNHQCRQNYQSNENYQRHR	27	Puf3		Puf3		SRQNYQCRQNHQCRQNYQSNENYQ	1
L.major.fa__LmjF33.1150	L.major.fa	LmjF33.1150	97					Puf3	Puf3		Puf3		S.cerevisiae.fa__YLL013C	N.crassa.fa__NCUT_06279	Puf3	Puf3	Puf3	Puf3		8	8	407;442;443;478;479;514;515;549;550;584;585;620;622;657;731;766		35;56;329;376	SRQ	NYQ	CRQ	NHQ	CRQ	NYQ	SNE	NYQ		SRQNYQCRQNHQCRQNYQSNENYQ	24	Puf3		Puf3		SRQNYQCRQNHQCRQNYQSNENYQ	1
L.major.fa__LmjF20.1370	L.major.fa	LmjF20.1370	97					NA		Puf4	Puf4		NA	NA	NA	NA	NA	NA		5	5	68;103;141;176;177;212;214;250;255;291		358;378	CHR	CIM	NYQ	SNE	NFQ					CHRCIMNYQSNENFQ	15					NA	NA
L.major.fa__LmjF12.0380	L.major.fa	LmjF12.0380	97					NA		Puf4	Puf4		NA	NA	NA	NA	NA	NA		7	7	984;1017;1073;1108;1111;1148;1220;1253;1274;1309;1314;1349;1377;1413		5;15;70;103;196;212;232;243;278;290;368;393;448;463;466;477;531;541;572;591;655;678;715;735;805;824;865;906;931;949;1179;1202;1418;1430;1450;1457	CRQ	NFQ	TFQ	CCQ	NYT	SNE	NYQ			CRQNFQTFQCCQNYTSNENYQ	21					NA	NA
L.major.fa__LmjF06.0050	L.major.fa	LmjF06.0050	97					NA		Puf4	Puf4		NA	NA	NA	NA	NA	NA		7	7	169;204;205;240;242;278;279;314;315;351;352;387;391;427		33;44;109;119	RHL	CHR	TRL	CII	NYQ	SNE	NYQ			RHLCHRTRLCIINYQSNENYQ	21					NA	NA
L.major.fa__LmjF36.0050	L.major.fa	LmjF36.0050	97					NA		Puf4	Puf4		NA	NA	NA	NA	NA	NA		6	6	110;145;167;203;254;289;290;327;344;379;382;418		235;246;439;475	SEQ	ARQ	CCQ	NYQ	SNE	NYQ				SEQARQCCQNYQSNENYQ	18					NA	NA
L.major.fa__LmjF21.1680	L.major.fa	LmjF21.1680	97					Puf4			Puf4		S.cerevisiae.fa__YGL014W	N.crassa.fa__NCUT_01858	Puf4	Puf4	Puf4	Puf4		8	8	197;233;234;269;270;306;307;342;343;378;379;414;415;451;453;488		174;185	CRQ	NFQ	TFQ	NHQ	CCQ	NYQ	SNE	NYQ		CRQNFQTFQNHQCCQNYQSNENYQ	24					NA	NA
L.major.fa__LmjF25.2360	L.major.fa	LmjF25.2360	97					Puf6			Puf6		S.cerevisiae.fa__YDR496C	N.crassa.fa__NCUT_09460	Puf6	Puf6	Puf6	Puf6		0	0			234;250											0					NA	NA
T.cruzi.fa__Tc00.1047053503719.39	T.cruzi.fa	Tc00.1047053503719.39	98					NA		?	?		NA	NA	NA	NA	NA	NA		0	0			23;62;95;108;138;161;353;373;532;549											0					NA	NA
T.cruzi.fa__Tc00.1047053506773.130	T.cruzi.fa	Tc00.1047053506773.130	98					NA		?	?		NA	NA	NA	NA	NA	NA		0	0			22;33;417;429;639;660											0					NA	NA
T.cruzi.fa__Tc00.1047053507049.199	T.cruzi.fa	Tc00.1047053507049.199	98					NA		?	?		NA	NA	NA	NA	NA	NA		0	0														0					NA	NA
T.cruzi.fa__Tc00.1047053508799.70	T.cruzi.fa	Tc00.1047053508799.70	98					NA		?	?		NA	NA	NA	NA	NA	NA		0	0			22;33;265;275;287;292;417;429;639;660											0					NA	NA
T.cruzi.fa__Tc00.1047053508445.99	T.cruzi.fa	Tc00.1047053508445.99	98					NA		?	?		NA	NA	NA	NA	NA	NA		3	0	45;80;81;116;122;158		253;267	HHL	NTQ	NHQ							HHLNTQNHQ	9					NA	NA
T.cruzi.fa__Tc00.1047053397937.10	T.cruzi.fa	Tc00.1047053397937.10	98					NA		?	?		NA	NA	NA	NA	NA	NA		0	0			164;176											0					NA	NA
T.cruzi.fa__Tc00.1047053503757.30	T.cruzi.fa	Tc00.1047053503757.30	98					NA		?	?		NA	NA	NA	NA	NA	NA		0	0			23;62;95;108;138;161;356;379;533;549;852;863											0					NA	NA
T.cruzi.fa__Tc00.1047053511715.100	T.cruzi.fa	Tc00.1047053511715.100	98					NA		?	?		NA	NA	NA	NA	NA	NA		8	8	45;80;81;116;122;158;393;429;431;467;471;506;576;615;616;652		253;267;524;552;695;711	HHL	NTQ	NHQ	SPQ	SYQ	SRQ	CYQ	GRL		HHLNTQNHQSPQSYQSRQCYQGRL	24					NA	NA
T.cruzi.fa__Tc00.1047053507831.110	T.cruzi.fa	Tc00.1047053507831.110	98					NA	Puf3		Puf3		NA	NA	NA	NA	NA	NA		8	8	322;355;356;393;394;429;430;464;465;503;504;539;540;575;585;620		77;92;181;197;259;269;677;694;746;763;770;795;815;825	SRQ	NYQ	CRQ	NHQ	CRQ	NYQ	SNE	NYQ		SRQNYQCRQNHQCRQNYQSNENYQ	24	Puf3		Puf3		SRQNYQCRQNHQCRQNYQSNENYQ	1
T.cruzi.fa__Tc00.1047053511261.120	T.cruzi.fa	Tc00.1047053511261.120	98					NA	Puf3		Puf3		NA	NA	NA	NA	NA	NA		8	8	322;355;356;393;394;429;430;464;465;503;504;539;540;575;585;620		77;92;182;197;259;269;676;687;746;763	SRQ	NYQ	CRQ	NHQ	CRQ	NYQ	SNE	NYQ		SRQNYQCRQNHQCRQNYQSNENYQ	24	Puf3		Puf3		SRQNYQCRQNHQCRQNYQSNENYQ	1
T.cruzi.fa__Tc00.1047053510125.10	T.cruzi.fa	Tc00.1047053510125.10	98					Puf3	Puf3		Puf3		S.cerevisiae.fa__YLL013C	N.crassa.fa__NCUT_06279	Puf3	Puf3	Puf3	Puf3		8	8	410;445;446;481;482;517;518;552;553;587;588;624;625;660;727;762		19;30;73;87;254;265;342;364;699;712	SRQ	NYQ	CRQ	NHQ	CRQ	NYQ	SNE	NYQ		SRQNYQCRQNHQCRQNYQSNENYQ	24	Puf3		Puf3		SRQNYQCRQNHQCRQNYQSNENYQ	1
T.cruzi.fa__Tc00.1047053503869.40	T.cruzi.fa	Tc00.1047053503869.40	98					NA		Puf4	Puf4		NA	NA	NA	NA	NA	NA		6	6	250;285;287;322;323;358;359;394;396;433;437;473		26;45;128;137;170;188;485;496;499;529	CHR	TRL	CIM	NYQ	SNE	NFQ				CHRTRLCIMNYQSNENFQ	18					NA	NA
T.cruzi.fa__Tc00.1047053506563.10	T.cruzi.fa	Tc00.1047053506563.10	98					NA		Puf4	Puf4		NA	NA	NA	NA	NA	NA		6	6	256;291;293;328;329;364;365;400;402;439;443;479		26;45;126;138;177;189;491;502;506;535	CHR	TRL	CIM	NYQ	SNE	NFQ				CHRTRLCIMNYQSNENFQ	18					NA	NA
T.cruzi.fa__Tc00.1047053510073.30	T.cruzi.fa	Tc00.1047053510073.30	98					NA		Puf4	Puf4		NA	NA	NA	NA	NA	NA		8	8	500;537;538;573;575;611;612;646;647;682;683;718;723;758;800;836		16;33;121;138;178;207;227;241;252;262;364;392;409;418;786;792;912;930	CRQ	NFQ	NYQ	GHQ	CCQ	NYA	SNE	NYQ		CRQNFQNYQGHQCCQNYASNENYQ	24					NA	NA
T.cruzi.fa__Tc00.1047053509399.190	T.cruzi.fa	Tc00.1047053509399.190	98					NA		Puf4	Puf4		NA	NA	NA	NA	NA	NA		8	8	497;534;535;570;572;608;609;643;644;679;680;715;720;755;797;833		16;43;121;138;178;207;224;240;252;262;296;319;361;389;406;415;783;789;914;927	CRQ	NFQ	NYQ	GHQ	CCQ	NYT	SNE	NYQ		CRQNFQNYQGHQCCQNYTSNENYQ	24					NA	NA
T.cruzi.fa__Tc00.1047053468005.9	T.cruzi.fa	Tc00.1047053468005.9	98					NA		Puf4	Puf4		NA	NA	NA	NA	NA	NA		7	7	195;232;233;268;269;304;306;341;342;377;378;413;414;449			CRQ	NFQ	TFQ	NHQ	CCQ	NYQ	SNE			CRQNFQTFQNHQCCQNYQSNE	21					NA	NA
T.cruzi.fa__Tc00.1047053507521.110	T.cruzi.fa	Tc00.1047053507521.110	98					NA		Puf4	Puf4		NA	NA	NA	NA	NA	NA		6	6	115;150;151;186;188;224;261;296;298;333;337;373		58;71;96;111	RHV	CHR	TRV	NYQ	SNE	NFQ				RHVCHRTRVNYQSNENFQ	18					NA	NA
T.cruzi.fa__Tc00.1047053508577.100	T.cruzi.fa	Tc00.1047053508577.100	98					NA		Puf4	Puf4		NA	NA	NA	NA	NA	NA		6	6	115;150;151;186;188;224;261;296;298;333;337;373		58;71	RHV	CHR	TRV	NYQ	SNE	NFQ				RHVCHRTRVNYQSNENFQ	18					NA	NA
T.cruzi.fa__Tc00.1047053509759.19	T.cruzi.fa	Tc00.1047053509759.19	98					NA		Puf4	Puf4		NA	NA	NA	NA	NA	NA		4	4	203;239;240;275;295;330;331;367		18;31;127;136	TRQ	SHA	CCQ	NYQ						TRQSHACCQNYQ	12					NA	NA
T.cruzi.fa__Tc00.1047053508625.160	T.cruzi.fa	Tc00.1047053508625.160	98					NA		Puf4	Puf4		NA	NA	NA	NA	NA	NA		6	6	78;114;115;150;170;205;206;242;254;289;292;328		435;447	TRQ	SHA	CCQ	NYQ	SNE	NYQ				TRQSHACCQNYQSNENYQ	18					NA	NA
T.cruzi.fa__Tc00.1047053508787.30	T.cruzi.fa	Tc00.1047053508787.30	98					Puf4			Puf4		S.cerevisiae.fa__YGL014W	N.crassa.fa__NCUT_01858	Puf4	Puf4	Puf4	Puf4		8	8	4;41;42;77;78;113;115;150;151;186;187;222;223;258;261;296			CRQ	NFQ	TFQ	NHQ	CCQ	NYQ	SNE	NYQ		CRQNFQTFQNHQCCQNYQSNENYQ	24					NA	NA
T.cruzi.fa__Tc00.1047053508479.120	T.cruzi.fa	Tc00.1047053508479.120	98					Puf6			Puf6		S.cerevisiae.fa__YDR496C	NA	Puf6	NA	NA	Puf6		4	4	100;135;136;171;287;322;361;396		7;19;66;78;561;583	SRQ	HFT	APT	HQL						SRQHFTAPTHQL	12					NA	NA
G.lamblia.fa__GL50803_14117	G.lamblia.fa	GL50803_14117	99					NA		?	?		NA	NA	NA	NA	NA	NA		0	0			252;270;508;518											0					NA	NA
G.lamblia.fa__GL50803_4548	G.lamblia.fa	GL50803_4548	99					NA		?	?		NA	NA	NA	NA	NA	NA		5	5	372;407;408;440;493;531;532;568;570;605		114;127;183;194;216;239;329;343;635;645	IWQ	NHQ	NFQ	SHE	NFQ					IWQNHQNFQSHENFQ	15					NA	NA
G.lamblia.fa__GL50803_17590	G.lamblia.fa	GL50803_17590	99					NA		?	?		NA	NA	NA	NA	NA	NA		4	4	359;393;433;468;469;504;508;543		12;23;108;121;145;168;215;226;275;281;289;305;337;344	NHQ	NFQ	SHE	CFE						NHQNFQSHECFE	12					NA	NA
G.lamblia.fa__GL50803_17262	G.lamblia.fa	GL50803_17262	99					NA		?	?		NA	NA	NA	NA	NA	NA		4	4	234;268;306;339;340;374;380;413		33;44;151;162;164;189	NHQ	NYQ	SHE	SYE						NHQNYQSHESYE	12					NA	NA
G.lamblia.fa__GL50803_17325	G.lamblia.fa	GL50803_17325	99					Puf4	Puf4		Puf4		S.cerevisiae.fa__YGL014W	N.crassa.fa__NCUT_01858	Puf4	Puf4	Puf4	Puf4		7	7	360;395;396;432;435;470;471;506;507;542;548;583;586;621			NYQ	TRQ	NHQ	CCQ	NYQ	SHE	NYQ			NYQTRQNHQCCQNYQSHENYQ	21		Puf4 - missing rep1 (MSA has CKQ at rep1, so 1 a.a. different)	Puf4		NA	NA
G.lamblia.fa__GL50803_16602	G.lamblia.fa	GL50803_16602	99					Puf6			Puf6		NA	N.crassa.fa__NCUT_09460	NA	Puf6	NA	Puf6		0	0			30;52;401;411;630;655											0					NA	NA

## Sheet: Missing Pufs
Giardia	GL50803_4548
U. maydis	Puf3 found in genome sequence at contig_1_14 : 1-2836	matches to RNA-contacting residues all found in correct order in genome sequence	AUGUSTUS predicted intact Puf RNA binding domain, but N-terminus is likely chopped off due to incomplete contig
