# Supplementary material for: Evolutionary Conservation and Diversification of Puf RNA Binding Proteins and Their mRNA Targets
Source: PLoS Biol. 2015 Nov 20;13(11):e1002307. doi: 10.1371/journal.pbio.1002307 (PMC4654594; doi:10.1371/journal.pbio.1002307)
Supplement: S3 Table — (TXT) [file pbio.1002307.s038.txt]

Order of Species in Eukaryote Phylogeny	Species File Name	Source_Part1	Source_Part2
1	H.sapiens.fa	hg19 from ftp://hgdownload.cse.ucsc.edu/goldenPath/hg19/bigZips/
2	P.troglodytes.fa	chromosomes from http://genome.wustl.edu/pub/organism/Primates/Pan_troglodytes/assembly/Pan_troglodytes-2.1/output/chromosomes
3	P.pygmaeus.fa	chromosomes from ftp://hgdownload.cse.ucsc.edu/goldenPath/ponAbe2/bigZips/
4	M.mulatta.fa	supercontigs from http://genome.wustl.edu/pub/organism/Primates/Macaca_mulatta/assembly/Macaca_mulatta-1.0/
5	M.musculus.fa	genome from ftp://hgdownload.cse.ucsc.edu/goldenPath/mm9/bigZips/
6	R.norvegicus.fa	chromosomes from ftp://hgdownload.cse.ucsc.edu/goldenPath/rn4/bigZips/
7	C.porcellus.fa	from ftp://hgdownload.cse.ucsc.edu/goldenPath/cavPor3/bigZips/
8	C.familiaris.fa	chromosomes from ftp://hgdownload.cse.ucsc.edu/goldenPath/canFam2/chromosomes/
9	E.caballus.fa	chromosomes from ftp://hgdownload.cse.ucsc.edu/goldenPath/equCab2/chromosomes/
10	B.taurus.fa	chromosomes (v4.0) from ftp://hgdownload.cse.ucsc.edu/goldenPath/bosTau4/chromosomes/
11	M.domestica.fa	chromosomes from ftp://hgdownload.cse.ucsc.edu/goldenPath/monDom5/bigZips/
12	O.anatinus.fa	chromosomes from ftp://ftp.ensembl.org/pub/release-52/fasta/ornithorhynchus_anatinus/dna/
13	G.gallus.fa	supercontigs from http://genome.wustl.edu/pub/organism/Other_Vertebrates/Gallus_gallus/assembly/Gallus_gallus-3.0/output/
14	X.tropicalis.fa	unmasked assembled scaffolds v4.1 from http://genome.jgi-psf.org/Xentr4/Xentr4.download.ftp.html
15	T.rubripes.fa	chromosomes from ftp://hgdownload.cse.ucsc.edu/goldenPath/fr2/
16	T.nigroviridis.fa	genome from ftp://ftp.ncbi.nih.gov/genbank/wgs/wgs.CAAE.gbff.gz
17	G.aculeatus.fa	chromosomes from ftp://hgdownload.cse.ucsc.edu/goldenPath/gasAcu1/bigZips/
18	O.latipes.fa	from ftp://hgdownload.cse.ucsc.edu/goldenPath/oryLat2/bigZips/
19	D.rerio.fa	chromosomes from ftp://hgdownload.cse.ucsc.edu/goldenPath/danRer6/chromosomes/
20	C.savignyi.fa	from http://mendel.stanford.edu/SidowLab/ciona.html
21	C.intestinalis.fa	unmasked assembly from http://genome.jgi-psf.org/Cioin2/Cioin2.download.ftp.html
22	S.purpuratus.fa	chromosomes from ftp://hgdownload.cse.ucsc.edu/goldenPath/strPur2/bigZips/
23	B.floridae.fa	unmasked assembly from http://genome.jgi-psf.org/Brafl1/Brafl1.download.ftp.html
24	N.vectensis.fa	unmasked scaffolds from http://genome.jgi-psf.org/Nemve1/Nemve1.download.ftp.html
25	T.adhaerens.fa	unmasked assembly from http://genome.jgi-psf.org/Triad1/Triad1.download.ftp.html
26	C.spI.fa	unmasked assembly from http://genome.jgi-psf.org/Capca1/Capca1.download.ftp.html
27	H.robusta.fa	unmasked assembly from http://genome.jgi-psf.org/Helro1/Helro1.download.ftp.html
28	L.gigantea.fa	unmasked assembly from http://genome.jgi-psf.org/Lotgi1/Lotgi1.download.ftp.html
29	D.melanogaster.fa	chromosomes from FlyBase
30	D.ananassae.fa	chromosomes from FlyBase
31	D.pseudoobscura.fa	chromosomes from FlyBase
32	D.willistoni.fa	chromosomes from FlyBase
33	D.virilis.fa	chromosomes from FlyBase
34	D.mojavensis.fa	chromosomes from FlyBase
35	D.grimshawi.fa	chromosomes from FlyBase
36	A.aegypti.fa	supercontigs from http://www.broadinstitute.org/annotation/genome/aedes_aegypti.2/MultiDownloads.html
37	C.pipiens.fa	supercontigs from http://www.broadinstitute.org/annotation/genome/culex_pipiens/MultiDownloads.html
38	A.gambiae.fa	supercontigs from http://genome.wustl.edu/pub/organism/Invertebrates/Anopheles_gambiae/assembly/Anopheles_gambiae_M-3.0/output/
39	B.mori.fa	genome from ftp://silkdb.org/pub/current/Genome/
40	T.castaneum.fa	contigs from ftp://ftp.hgsc.bcm.tmc.edu/pub/data/Tcastaneum/Tcas3.0/
41	N.vitripennis.fa	scaffolds from ftp://ftp.hgsc.bcm.tmc.edu/pub/data/Nvitripennis/fasta/Nvit_2.0/linearScaffolds/
42	A.mellifera.fa	assembled chromosomes from ftp://ftp.ncbi.nih.gov/genomes/Apis_mellifera/Assembled_chromosomes/
43	A.pisum.fa	scaffolds from http://genouest.org/AphidBase
44	P.humanus.fa	supercontigs from http://phumanus.vectorbase.org/GetData/Downloads?type=Genome
45	D.pulex.fa	scaffolds from http://genome.jgi-psf.org/Dappu1/Dappu1.download.ftp.html
46	I.scapularis.fa	supercontigs from http://www.vectorbase.org/GetData/Downloads/
47	C.briggsae.fa	chromosomes from http://genome.wustl.edu/pub/organism/Invertebrates/Caenorhabditis_briggsae/assembly/Caenorhabditis_briggsae-1.0/output/chromosomes/
48	C.remanei.fa	supercontigs from http://genome.wustl.edu/pub/organism/Invertebrates/Caenorhabditis_remanei/assembly/Caenorhabditis_remanei-15.0.1/output/
49	C.elegans.fa	WS216 from ftp://ftp.wormbase.org/pub/wormbase/genomes/c_elegans/sequences/dna/
50	C.brenneri.fa	supercontigs from http://genome.wustl.edu/pub/organism/Invertebrates/Caenorhabditis_PB2801/assembly/Caenorhabditis_PB2801-6.0.1/output/
51	C.japonica.fa	supercontigs from http://genome.wustl.edu/pub/organism/Invertebrates/Caenorhabditis_japonica/assembly/Caenorhabditis_japonica-4.0.1/output/
52	P.pacificus.fa	supercontigs from http://genome.wustl.edu/pub/organism/Invertebrates/Pristionchus_pacificus/assembly/Pristionchus_pacificus-5.0.1/output/
53	B.malayi.fa	WS216 from ftp://ftp.wormbase.org/pub/wormbase/genomes/b_malayi/sequences/dna/
54	S.mansoni.fa	supercontigs from ftp://ftp.sanger.ac.uk/pub/pathogens/Schistosoma/mansoni/genome/Assembly-v3.1/
55	M.brevicollis.fa	unmasked assembly from http://genome.jgi-psf.org/Monbr1/Monbr1.download.ftp.html
56	S.cerevisiae.fa	SGD	October, 2008 > downloaded from SGD
57	C.glabrata.fa	Genolevures	October, 2008 > downloaded from Genolevures
58	K.lactis.fa	Genolevures	October, 2008 > downloaded from Genolevures
59	C.albicans.fa	CGD	November, 2008 > downloade from http://www.candidagenome.org/download/sequence/Assembly21/current/
60	D.hansenii.fa	Genolevures	October, 2008 > downloaded from Genolevures
61	Y.lipolytica.fa	Genolevures	October, 2008 > downloaded from Genolevures
62	A.fumigatus.fa	supercontigs from http://www.broadinstitute.org/annotation/genome/aspergillus_group/MultiDownloads.html
63	C.immitis.fa	supercontigs from http://www.broadinstitute.org/annotation/genome/coccidioides_group/MultiDownloads.html
64	S.nodorum.fa	supercontigs from http://www.broadinstitute.org/annotation/genome/stagonospora_nodorum.2/MultiDownloads.html
65	S.sclerotiorum.fa	supercontigs from http://www.broadinstitute.org/annotation/genome/sclerotinia_sclerotiorum/MultiDownloads.html
66	F.graminearum.fa	supercontigs (no mito) from http://www.broadinstitute.org/annotation/genome/fusarium_graminearum/MultiDownloads.html
67	N.crassa.fa	Broad Fungal Genome Initiative	October, 2008 > downloaded supercontigs file from Broad
68	M.grisea.fa	genome from http://www.broadinstitute.org/cgi-bin/annotation/magnaporthe/download_license.cgi
69	S.pombe.fa	Gene DB	October, 2008 > downloaded from ftp://ftp.sanger.ac.uk/pub/yeast/pombe/Chromosome_contigs/
70	C.neoformans.fa	scaffolds from http://www-sequence.stanford.edu/group/C.neoformans/download.html
71	C.cinereus.fa	supercontigs from http://www.broadinstitute.org/annotation/genome/coprinus_cinereus/MultiDownloads.html
72	U.maydis.fa	contigs from http://www.broadinstitute.org/annotation/genome/ustilago_maydis.2/MultiDownloads.html
73	P.graminis.fa	unmasked assembly from http://genome.jgi-psf.org/Pucgr1/Pucgr1.download.ftp.html
74	R.oryzae.fa	supercontigs from http://www.broadinstitute.org/annotation/genome/rhizopus_oryzae/MultiDownloads.html
75	B.dendrobatidis.fa	supercontigs (no mitochondrion) from http://www.broadinstitute.org/annotation/genome/batrachochytrium_dendrobatidis/MultiDownloads.html
76	D.discoideum.fa	from http://dictybase.org/db/cgi-bin/dictyBase/download/download.pl?area=blast_databases&ID=dicty_primary_genomic.gz
77	S.bicolor.fa	unmasked assembly from http://genome.jgi-psf.org/Sorbi1/Sorbi1.download.ftp.html
78	O.sativa.fa	genome file "all.con" from ftp://ftp.plantbiology.msu.edu/pub/data/Eukaryotic_Projects/o_sativa/annotation_dbs/pseudomolecules/version_6.1/all.dir/
79	A.thaliana.fa	genome from http://www.plantgdb.org/XGDB/phplib/download.php?GDB=At
80	P.trichocarpa.fa	unmasked assembly from ftp://ftp.jgi-psf.org/pub/JGI_data/phytozome/v5.0/Ptrichocarpa/assembly/
81	P.patens.fa	unmasked assembly from http://genome.jgi-psf.org/physcomitrella/physcomitrella.download.ftp.html
82	C.reinhardtii.fa	scaffolds v4 from http://genome.jgi-psf.org/Chlre4/Chlre4.download.ftp.html
83	O.tauri.fa	unmasked assembly from http://genome.jgi-psf.org/Ostta4/Ostta4.download.ftp.html
84	P.sojae.fa	unmasked assembly from http://genome.jgi-psf.org/Physo1_1/Physo1_1.download.ftp.html
85	P.ramorum.fa	unmasked assembly from http://genome.jgi-psf.org/Phyra1_1/Phyra1_1.download.ftp.html
86	T.pseudonana.fa	mapped chromosomes and unmapped scaffolds from http://genome.jgi-psf.org/Thaps3/Thaps3.download.ftp.html
87	C.merolae.fa	chromosomes from http://merolae.biol.s.u-tokyo.ac.jp/download/
88	T.parva.fa	genome from http://www.ncbi.nlm.nih.gov/sites/entrez?db=Nucleotide&cmd=Search&term=AAGK01000001:AAGK01000009[PACC]
89	T.annulata.fa	NT_167255, NC_011099, NC_011129, NC_011100, NC_011098 downloaded from GenBank
90	P.vivax.fa	downloaded contigs as one fasta file from http://www.ncbi.nlm.nih.gov/sites/entrez?db=Nucleotide&cmd=Search&term=AAKM01000001:AAKM01002770[PACC]
91	P.falciparum.fa	chromosomes from ftp://ftp.sanger.ac.uk/pub/pathogens/Plasmodium/falciparum/3D7/genome.20090811/
92	C.hominis.fa	scaffolds from http://cryptodb.org/common/downloads/release-4.3/Chominis/
93	C.parvum.fa	scaffolds from http://cryptodb.org/common/downloads/release-4.3/Cparvum/
94	T.thermophila.fa	genome from ftp://ftp.tigr.org/pub/data/Eukaryotic_Projects/t_thermophila/annotation_dbs/final_release_oct2008/
95	T.vaginalis.fa	genome from http://trichdb.org/common/downloads/release-1.2/
96	E.histolytica.fa	contigs from ftp://ftp.sanger.ac.uk/pub/pathogens/E_histolytica/WGS_ASSEMBLY/
97	L.major.fa	genome from ftp://ftp.sanger.ac.uk/pub/databases/L.major_sequences/DATASETS/
98	T.cruzi.fa	esmeraldo-like sequence from http://tritrypdb.org/common/downloads/release-2.3/Tcruzi/
99	G.lamblia.fa	scaffolds from http://giardiadb.org/common/downloads/release-2.2/GintestinalisAssemblageE/
NA	E.coliK12.fa	downloaded from NCBI (accession NC_000913.2)
