# Supplementary material for: Evolutionary Conservation and Diversification of Puf RNA Binding Proteins and Their mRNA Targets
Source: PLoS Biol. 2015 Nov 20;13(11):e1002307. doi: 10.1371/journal.pbio.1002307 (PMC4654594; doi:10.1371/journal.pbio.1002307)
Supplement: S4 Table — (TXT) [file pbio.1002307.s039.txt]

Order of Species in Fungi Phylogeny	Species	date for genome download	link to genome download	proteins.fasta?	transcripts/CDS?	genome?	protein_filename	processing protein FASTA	processing transcripts FASTA (gave systematic names to all)	processing genome FASTA
1	S. cerevisiae S288C	3/2/2011	http://www.broadinstitute.org/regev/orthogroups/	yes	yes	October, 2008 > downloaded from SGD	S.cerevisiae.fa	BROAD	named only	nothing
2	S. cerevisiae RM11-1a	3/2/2011	http://www.broadinstitute.org/annotation/genome/saccharomyces_cerevisiae.3/MultiDownloads.html	yes	yes	supercontigs	S.cerevisiaeRM11-1a.fa	BROAD	named only	nothing
3	S. paradoxus	3/2/2011	http://www.broadinstitute.org/regev/orthogroups/	yes	yes	October, 2008 > downloaded from SGD, used MIT	S.paradoxus.fa	BROAD	named only	nothing
4	S. mikatae	3/2/2011	http://www.broadinstitute.org/regev/orthogroups/	yes	yes	October, 2008 > downloaded from SGD, used MIT	S.mikatae.fa	BROAD	named only	nothing
5	S. kudriavzevii	3/2/2011	ftp://genome-ftp.stanford.edu/pub/yeast/sequence/fungal_genomes/S_kudriavzevii/WashU/orf_protein/	yes	yes	contigs	S.kudriavzevii.fa	split on WS and comma, combine 2nd element, 4th, 5th	named only	nothing
6	S. bayanus	3/2/2011	http://www.broadinstitute.org/regev/orthogroups/	yes	yes	contigs from http://fungalgenomes.org/data/NT/, OLD: October, 2008 > downloaded from SGD, used MIT	S.bayanus.fa	BROAD	named only	nothing
7	C. glabrata	3/2/2011	http://fungalgenomes.org/data/PEP/	yes	yes - fungalgenomes.org via NCBI	yes - fungalgenomes.org via NCBI	C.glabrata.fa	split on WS is fine, 1st element	named only	nothing
8	S. castellii	3/2/2011	http://www.broadinstitute.org/regev/orthogroups/	yes	yes	October, 2008 > downloaded from SGD, used WashU	S.castellii.fa	BROAD	named only	nothing
9	K. waltii	3/2/2011	http://www.broadinstitute.org/regev/orthogroups/	yes	yes	June, 2004 > downloaded from http://www.nature.com/nature/journal/v428/n6983/extref/nature02424-s1.htm	K.waltii.fa	BROAD	named only	nothing
10	S. kluyveri	3/2/2011	http://www.broadinstitute.org/regev/orthogroups/	yes	yes	chromsomes from http://www.genolevures.org/download.html#, OLD genome was October, 2008 > downloaded from SGD, used WashU (but gave poor BLAT results)	S.kluyveri.fa	BROAD	named only	nothing
11	K. lactis	3/2/2011	http://fungalgenomes.org/data/PEP/	yes	yes - fungalgenomes.org via NCBI	yes - fungalgenomes.org via NCBI	K.lactis.fa	split on WS is fine, 1st element	named only	nothing
12	E. gossypii	3/2/2011	http://fungalgenomes.org/data/PEP/	yes	yes - fungalgenomes.org via NCBI	yes - fungalgenomes.org via NCBI	E.gossypii.fa	split on WS is fine, 1st element	named only	nothing
13	C. albicans WO1	3/2/2011	http://www.broadinstitute.org/annotation/genome/candida_albicans/MultiDownloads.html	yes	yes	supercontigs	C.albicansWO1.fa	BROAD	named only	nothing
14	C. albicans sc5314 v21	3/2/2011	http://www.broadinstitute.org/annotation/genome/candida_albicans/MultiDownloads.html	yes	yes	contigs	C.albicansSC5314.fa	BROAD	named only	nothing
15	C. dubliniensis	3/2/2011	ftp://ftp.sanger.ac.uk/pub/pathogens/Candida/dubliniensis/	yes	yes - genes	chromosomes from http://candidagenome.org/download/sequence/C_dubliniensis_CD36/current/	C.dubliniensis.fa	BROAD-LIKE	named only	nothing
16	C. tropicalis	3/2/2011	http://www.broadinstitute.org/annotation/genome/candida_albicans/MultiDownloads.html	yes	yes	supercontigs	C.tropicalis.fa	BROAD	named only	nothing
17	L. elongisporus	3/2/2011	http://www.broadinstitute.org/annotation/genome/candida_albicans/MultiDownloads.html	yes	yes	supercontigs	L.elongisporus.fa	BROAD	named only	nothing
18	C. parapsilosis	3/2/2011	http://www.broadinstitute.org/annotation/genome/candida_albicans/MultiDownloads.html	yes	yes	contigs	C.parapsilosis.fa	BROAD	named only	nothing
19	P. stipitis	3/2/2011	http://genome.jgi-psf.org/Picst3/Picst3.download.ftp.html	yes	transcripts - frozen	masked scaffolds	P.stipitis.fa	split on |, take 3rd element (unique number)	named only	nothing
20	D. hansenii	3/2/2011	http://www.broadinstitute.org/annotation/genome/candida_albicans/MultiDownloads.html	yes	yes	contigs	D.hansenii.fa	BROAD	named only	nothing
21	C. lusitaniae	3/2/2011	http://www.broadinstitute.org/annotation/genome/candida_albicans/MultiDownloads.html	yes	yes	supercontigs	C.lusitaniae.fa	BROAD	named only	nothing
22	C. guilliermondii	3/2/2011	http://www.broadinstitute.org/annotation/genome/candida_albicans/MultiDownloads.html	yes	yes	supercontigs	C.guilliermondii.fa	BROAD	named only	nothing
23	Y. lipolytica	3/2/2011	http://fungalgenomes.org/data/PEP/	yes	yes - fungalgenomes.org via NCBI	yes - fungalgenomes.org via NCBI	Y.lipolytica.fa	split on WS is fine, 1st element	named only	nothing
24	A. oligospora	1/8/2013	http://www.ncbi.nlm.nih.gov/bioproject?db=bioproject&cmd=Retrieve&dopt=Overview&list_uids=41495	yes	NO	unmasked scaffold	A.oligospora.fa	split on WS is fine, 4th element	N/A	nothing
25	T. melanosporum	1/6/2013	http://mycor.nancy.inra.fr/IMGC/TuberGenome/download.php?select=fast	yes	NO	unmasked Sept 2007 assembly	T.melanosporum.fa	split on WS is fine, 1st element	N/A	nothing
26	T. tonsurans	2/26/2011	http://www.broadinstitute.org/annotation/genome/dermatophyte_comparative/MultiDownloads.html	yes	yes	supercontigs	T.tonsurans.fa	BROAD	named only	nothing
27	T. equinum CBS127.97	2/26/2011	http://www.broadinstitute.org/annotation/genome/dermatophyte_comparative/MultiDownloads.html	yes	yes	supercontigs	T.equinum.fa	BROAD	named only	nothing
28	T. rubrum CBS 118892	2/26/2011	http://www.broadinstitute.org/annotation/genome/dermatophyte_comparative/MultiDownloads.html	yes	yes	supercontigs	T.rubrum.fa	BROAD	named only	nothing
29	A. benhamiae CBS 112371	2/26/2011	http://www.broadinstitute.org/annotation/genome/dermatophyte_comparative/MultiDownloads.html	yes	yes	supercontigs	A.benhamiae.fa	BROAD	cut 2nd line of sequence names	nothing
30	T. verrucosum HKI 0517	2/26/2011	http://www.broadinstitute.org/annotation/genome/dermatophyte_comparative/MultiDownloads.html	yes	yes	supercontigs	T.verrucosum.fa	BROAD	cut 2nd line of sequence names	nothing
31	M. gypseum CBS 118893	2/26/2011	http://www.broadinstitute.org/annotation/genome/dermatophyte_comparative/MultiDownloads.html	yes	yes	supercontigs	M.gypseum.fa	BROAD	named only	nothing
32	M. canis CBS 113480	2/26/2011	http://www.broadinstitute.org/annotation/genome/dermatophyte_comparative/MultiDownloads.html	yes	yes	supercontigs	M.canis.fa	BROAD	named only	nothing
33	C. immitis RS (finished)	2/26/2011	http://www.broadinstitute.org/annotation/genome/coccidioides_group/MultiDownloads.html	yes	yes	supercontigs	C.immitis.fa	BROAD	named only	nothing
34	C. posadasii RMSCC 3488	2/26/2011	http://www.broadinstitute.org/annotation/genome/coccidioides_group/MultiDownloads.html	yes	yes	supercontigs	C.posadasii.fa	BROAD	named only	nothing
35	U. reesii	2/26/2011	http://www.broadinstitute.org/annotation/genome/uncinocarpus_reesii.3/MultiDownloads.html	yes	yes	supercontigs	U.reesii.fa	BROAD	named only	nothing
36	H. capsulatum NAm1	2/26/2011	http://www.broadinstitute.org/annotation/genome/histoplasma_capsulatum/MultiDownloads.html	yes	yes	supercontigs	H.capsulatum.fa	BROAD	named only	nothing
37	B. dermatitidis SLH14081	2/26/2011	http://www.broadinstitute.org/annotation/genome/blastomyces_dermatitidis/MultiDownloads.html	yes	yes	supercontigs	B.dermatitidis.fa	BROAD	named only	nothing
38	P. brasiliensis Pb01	2/26/2011	http://www.broadinstitute.org/annotation/genome/paracoccidioides_brasiliensis/MultiDownloads.html	yes	yes	supercontigs	P.brasiliensis.fa	BROAD	named only	nothing
39	A. fumigatus	2/26/2011	http://www.broadinstitute.org/annotation/genome/aspergillus_group/MultiDownloads.html	yes	yes	supercontigs	A.fumigatus.fa	BROAD	named only	nothing
40	N. fischeri	2/26/2011	http://www.broadinstitute.org/annotation/genome/aspergillus_group/MultiDownloads.html	yes	yes	supercontigs	N.fischeri.fa	BROAD	named only	nothing
41	A. clavatus	2/26/2011	http://www.broadinstitute.org/annotation/genome/aspergillus_group/MultiDownloads.html	yes	yes	supercontigs	A.clavatus.fa	BROAD	named only	nothing
42	A. niger	2/26/2011	http://www.broadinstitute.org/annotation/genome/aspergillus_group/MultiDownloads.html	yes	yes	supercontigs	A.niger.fa	BROAD	named only	nothing
43	A. nidulans	2/26/2011	http://www.broadinstitute.org/annotation/genome/aspergillus_group/MultiDownloads.html	yes	yes	supercontigs	A.nidulans.fa	BROAD	named only	nothing
44	A. terreus	2/26/2011	http://www.broadinstitute.org/annotation/genome/aspergillus_group/MultiDownloads.html	yes	yes	supercontigs	A.terreus.fa	BROAD	named only	nothing
45	A. flavus	2/26/2011	http://www.broadinstitute.org/annotation/genome/aspergillus_group/MultiDownloads.html	yes	yes	supercontigs	A.flavus.fa	BROAD	named only	nothing
46	A. oryzae	2/26/2011	http://www.broadinstitute.org/annotation/genome/aspergillus_group/MultiDownloads.html	yes	yes	supercontigs	A.oryzae.fa	BROAD	named only	nothing
47	M. fijiensis	3/2/2011	http://genome.jgi-psf.org/Mycfi2/Mycfi2.download.ftp.html	yes	CDS -frozen	masked scaffolds	M.fijiensis.fa	split on |, take 3rd element (unique number)	named only	nothing
48	M. graminicola	3/2/2011	http://genome.jgi-psf.org/Mycgr3/Mycgr3.download.ftp.html	yes	transcripts - frozen	unmasked scaffolds	M.graminicola.fa	split on |, take 3rd element (unique number)	named only	nothing
49	P. tritici-repentis	2/26/2011	http://www.broadinstitute.org/annotation/genome/pyrenophora_tritici_repentis.3/MultiDownloads.html	yes	yes	supercontigs	P.tritici-repentis.fa	BROAD	named only	nothing
50	S. nodorum	2/26/2011	http://www.broadinstitute.org/annotation/genome/stagonospora_nodorum.2/MultiDownloads.html	yes	yes	supercontigs	S.nodorum.fa	BROAD	named only	nothing
51	B. cinerea	2/26/2011	http://www.broadinstitute.org/annotation/genome/botrytis_cinerea.2/MultiDownloads.html	yes	yes	supercontigs	B.cinerea.fa	BROAD	named only	nothing
52	S. sclerotiorum	2/26/2011	http://www.broadinstitute.org/annotation/genome/sclerotinia_sclerotiorum/MultiDownloads.html	yes	yes	supercontigs	S.sclerotiorum.fa	BROAD	named only	nothing
53	C. globosum	2/26/2011	http://www.broadinstitute.org/annotation/genome/chaetomium_globosum.2/MultiDownloads.html	yes	yes	supercontigs	C.globosum.fa	BROAD	named only	nothing
54	P. anserina	3/2/2011	http://fungalgenomes.org/data/PEP/	yes	yes - fungalgenomes.org via NCBI	yes - fungalgenomes.org via NCBI	P.anserina.fa	split on WS is fine, 1st element	named only	nothing
55	N. crassa OR74A (NC10)	2/26/2011	http://www.broadinstitute.org/annotation/genome/neurospora/MultiDownloads.html	yes	yes	supercontigs	N.crassa.fa	BROAD	named only	nothing
56	N. tetrasperma	3/2/2011	http://genome.jgi-psf.org/Neute_matA2/Neute_matA2.download.html	yes	CDS - filtered	unmasked scaffolds	N.tetrasperma.fa	split on |, take 3rd element (unique number)	named only	nothing
57	N. discreta	3/2/2011	http://genome.jgi-psf.org/Neudi1/Neudi1.download.ftp.html	yes	CDS - filtered	masked "assembly"	N.discreta.fa	split on |, take 3rd element (unique number)	named only	nothing
58	M. oryzae 70-15 (MG6)	2/26/2011	http://www.broadinstitute.org/annotation/genome/magnaporthe_comparative/MultiDownloads.html	yes	yes	supercontigs	M.oryzae.fa	BROAD	named only	nothing
59	V. albo-atrum VaMs.102	3/2/2011	http://www.broadinstitute.org/annotation/genome/verticillium_dahliae/MultiDownloads.html	yes	yes	supercontigs	V.albo-atrum.fa	BROAD	named only	nothing
60	V. dahliae VdLs.17	2/26/2011	http://www.broadinstitute.org/annotation/genome/verticillium_dahliae/MultiDownloads.html	yes	yes	supercontigs	V.dahliae.fa	BROAD	named only	nothing
61	T. reesei	3/2/2011	http://genome.jgi-psf.org/Trire2/Trire2.download.ftp.html	yes	transcripts - frozen	masked scaffolds	T.reesei.fa	split on |, take 3rd element (unique number)	named only	nothing
62	T. virens	3/2/2011	http://genome.jgi-psf.org/TriviGv29_8_2/TriviGv29_8_2.download.ftp.html	yes	yes	supercontigs	T.virens.fa	split on |, take 3rd element (unique number)		nothing
63	T. atroviride	3/2/2011	http://genome.jgi-psf.org/Triat2/Triat2.download.ftp.html	yes	yes - frozen	unmasked scaffolds	T.atroviride.fa	split on |, take 3rd element (unique number)	named only	nothing
64	N. haematococca	3/2/2011	http://genome.jgi-psf.org/Necha2/Necha2.download.ftp.html	yes	transcripts - best	unmasked scaffolds	N.haematococca.fa	split on |, take 3rd element (unique number)	named only	nothing
65	F. graminearum PH-1	2/26/2011	http://www.broadinstitute.org/annotation/genome/fusarium_group/MultiDownloads.html	yes	yes	supercontigs	F.graminearum.fa	BROAD	named only	nothing
66	F. oxysporum 4287	2/26/2011	http://www.broadinstitute.org/annotation/genome/fusarium_group/MultiDownloads.html	yes	yes	supercontigs	F.oxysporum.fa	BROAD	named only	nothing
67	F. verticillioides 7600	2/26/2011	http://www.broadinstitute.org/annotation/genome/fusarium_group/MultiDownloads.html	yes	yes	supercontigs	F.verticillioides.fa	BROAD	named only	nothing
68	S. japonicus (SJ4)	3/2/2011	http://www.broadinstitute.org/annotation/genome/schizosaccharomyces_group/MultiDownloads.html	yes	yes	supercontigs	S.japonicus.fa	BROAD	named only	nothing
69	S. cryophilus (SCY3)	3/2/2011	http://www.broadinstitute.org/annotation/genome/schizosaccharomyces_group/MultiDownloads.html	yes	yes	supercontigs	S.cryophilus.fa	BROAD	named only	nothing
70	S. octosporus (SO5)	3/2/2011	http://www.broadinstitute.org/annotation/genome/schizosaccharomyces_group/MultiDownloads.html	yes	yes	supercontigs	S.octosporus.fa	BROAD	named only	nothing
71	S. pombe	3/2/2011	http://www.broadinstitute.org/annotation/genome/schizosaccharomyces_group/MultiDownloads.html	yes	yes	supercontigs	S.pombe.fa	BROAD	named only	nothing
72	C. neoformans H99	3/30/2011	http://www.broadinstitute.org/annotation/genome/cryptococcus_neoformans/MultiDownloads.html	yes	yes	supercontigs	C.neoformans.fa	BROAD	named only	nothing
73	C. cinerea okayama7#130	3/30/2011	http://www.broadinstitute.org/annotation/genome/coprinus_cinereus/MultiDownloads.html	yes	yes	supercontigs	C.cinerea.fa	BROAD	named only	nothing
74	L. bicolor S238N-H82	3/30/2011	http://www.broadinstitute.org/annotation/genome/coprinus_cinereus/MultiDownloads.html	yes	yes	supercontigs	L.bicolor.fa	BROAD	named only	gave unique names to contigs
75	U. maydis	3/30/2011	http://www.broadinstitute.org/annotation/genome/ustilago_maydis.2/MultiDownloads.html	yes	yes	contigs	U.maydis.fa	BROAD	named only	nothing
76	P. graminis tritici	3/30/2011	http://www.broadinstitute.org/annotation/genome/puccinia_group/MultiDownloads.html	yes	yes	supercontigs	P.graminis.fa	BROAD	named only	nothing
77	R. oryzae RA 99-880	3/30/2011	http://www.broadinstitute.org/annotation/genome/rhizopus_oryzae/MultiDownloads.html	yes	yes	supercontigs	R.oryzae.fa	BROAD	named only	nothing
78	A. macrogynus ATCC 38327	3/30/2011	http://www.broadinstitute.org/annotation/genome/multicellularity_project/MultiDownloads.html	yes	yes	supercontigs	A.macrogynus.fa	BROAD	named only	nothing
79	B. dendrobatidis	3/30/2011	http://www.broadinstitute.org/annotation/genome/batrachochytrium_dendrobatidis/MultiDownloads.html	yes	yes	supercontigs	B.dendrobatidis.fa	BROAD	named only	nothing
80	S. punctatus DAOM BR117	3/30/2011	http://www.broadinstitute.org/annotation/genome/multicellularity_project/MultiDownloads.html	yes	yes	supercontigs	S.punctatus.fa	BROAD	named only	nothing
Extra	L. starkeyi	1/5/2013	http://genome.jgi.doe.gov/pages/dynamicOrganismDownload.jsf?organism=Lipst1_1	yes	yes - filtered	unmasked scaffolds	L.starkeyi.fa	split on |, take 3rd element (unique number)	N/A	nothing
Extra	C. caseinolytica	1/5/2013	http://genome.jgi.doe.gov/pages/dynamicOrganismDownload.jsf?organism=Canca1	yes	yes - filtered	unmasked scaffolds	C.caseinolytica.fa	split on |, take 3rd element (unique number)	N/A	nothing
Extra	W. anomalus	1/5/2013	http://genome.jgi.doe.gov/pages/dynamicOrganismDownload.jsf?organism=Wican1	yes	yes - filtered	unmasked scaffolds	W.anomalus.fa	split on |, take 3rd element (unique number)	N/A	nothing
Extra	S. complicata	1/6/2013	http://genome.jgi-psf.org/pages/dynamicOrganismDownload.jsf?organism=Saico1	yes	yes - filtered	unmasked scaffolds	S.complicata.fa	split on |, take 3rd element (unique number)	N/A	nothing
Extra	M. verticillata	1/6/2013	http://www.broadinstitute.org/annotation/genome/multicellularity_project/MultiDownloads.html	yes	yes	supercontigs	M.verticillata.fa	BROAD	N/A	nothing
