# Supplementary material for: Evolutionary Conservation and Diversification of Puf RNA Binding Proteins and Their mRNA Targets
Source: PLoS Biol. 2015 Nov 20;13(11):e1002307. doi: 10.1371/journal.pbio.1002307 (PMC4654594; doi:10.1371/journal.pbio.1002307)
Supplement: S5 Table — (TXT) [file pbio.1002307.s040.txt]

function.	sub.function	unique.labels.	conserved_PezizoP3	not_conserved_PezizoP3	conserved_PezizoP4	not_conserved_PezizoP4	total_conserved_PezizoP3	total_not_conserved_PezizoP3	total_conserved_PezizoP4	total_not_conserved_PezizoP4	pezizoP3_fisher	pezizoP3_fisher_Bonferroni	pezizoP4_fisher	pezizoP4_fisher_Bonferroni		unique.labels2.	conserved_SacchP3	not_conserved_SacchP3	total_conserved_SacchP3	total_not_conserved_SacchP3	SacchP3_fisher	SacchP3_fisher_Bonferroni
NA	NA	0_0	0	10	1	9	409	9498	605	9302	1	1	0.489747556	1		0_0	1	2	197	2710	0.189897118	1
electron transport	other	1_1	2	5	0	7	409	9498	605	9302	0.03364314	1	1	1		1_1	0	4	197	2710	1	1
electron transport	complex I	1_2	27	6	5	28	409	9498	605	9302	4.97E-32	1.78973E-30	0.0600075	1
electron transport	complex II	1_3	1	4	0	5	409	9498	605	9302	0.197584871	1	1	1		1_3	0	4	197	2710	1	1
electron transport	complex III	1_4	0	8	5	3	409	9498	605	9302	1	1	5.44E-05	0.001957698		1_4	0	8	197	2710	1	1
electron transport	complex IV	1_5	2	6	2	6	409	9498	605	9302	0.043599133	1	0.091066502	1		1_5	0	6	197	2710	1	1
electron transport	complex V	1_6	4	10	7	7	409	9498	605	9302	0.002403603	0.086529714	1.09E-05	0.000392903		1_6	0	12	197	2710	1	1
metabolism	other	2_1	8	99	16	91	409	9498	605	9302	0.141393012	1	0.002142456	0.077128432		2_1	5	57	197	2710	0.608927718	1
metabolism	TCA cycle	2_2	1	16	10	7	409	9498	605	9302	0.527124531	1	1.62E-08	5.81442E-07		2_2	0	17	197	2710	0.624208319	1
metabolism	amino acids	2_5	10	47	6	51	409	9498	605	9302	0.000137865	0.00496314	0.270684528	1		2_5	2	38	197	2710	1	1
metabolism	lipid	2_6	3	26	9	20	409	9498	605	9302	0.127203514	1	6.04E-05	0.002176189		2_6	5	13	197	2710	0.005622814	0.202421292
metabolism	heme	2_7	2	2	4	0	409	9498	605	9302	0.010475676	0.377124322	1.77E-05	0.000638239		2_7	2	2	197	2710	0.025031138	0.901120981
import, biogenesis	other	3_1	10	47	37	20	409	9498	605	9302	0.000137865	0.00496314	1.51E-30	5.43285E-29		3_1	29	13	197	2710	1.98E-25	7.13731E-24
import, biogenesis	TIM	3_2	2	12	14	0	409	9498	605	9302	0.119734614	1	2.10E-17	7.5726E-16		3_2	12	0	197	2710	6.82E-15	2.45479E-13
import, biogenesis	TOM	3_3	1	14	8	7	409	9498	605	9302	0.483532735	1	1.31E-06	4.71028E-05		3_3	4	3	197	2710	0.000609099	0.021927576
import, biogenesis	other transporter	3_4	8	33	12	29	409	9498	605	9302	0.000301638	0.010858966	7.07E-06	0.000254617		3_4	7	23	197	2710	0.00314408	0.113186884
import, biogenesis	chaperone	3_5	1	16	12	5	409	9498	605	9302	0.527124531	1	2.36E-11	8.50368E-10		3_5	8	4	197	2710	1.52E-07	5.45892E-06
translation	other	4_1	2	7	6	3	409	9498	605	9302	0.054489427	1	5.24E-06	0.000188633		4_1	5	3	197	2710	6.44E-05	0.002317882
translation	small r subunit	4_2	2	31	27	6	409	9498	605	9302	0.652196546	1	3.98E-27	1.43116E-25		4_2	20	2	197	2710	3.36E-22	1.21092E-20
translation	r protein: subunit uncertain	4_23	0	2	2	0	409	9498	605	9302	1	1	0.004223635	0.152050844
translation	large r subunit	4_3	2	40	42	0	409	9498	605	9302	0.702307065	1	3.64E-51	1.31033E-49		4_3	28	0	197	2710	2.82E-34	1.01508E-32
translation	tRNA synthetase	4_4	0	16	9	7	409	9498	605	9302	1	1	1.49E-07	5.35317E-06		4_4	9	6	197	2710	8.85E-08	3.18509E-06
RNA	other	5_1	0	2	1	1	409	9498	605	9302	1	1	0.125855918	1		5_1	1	1	197	2710	0.130964227	1
RNA	transcription	5_2	1	0	1	0	409	9498	605	9302	0.043061697	1	0.065039776	1		5_2	1	0	197	2710	0.067767458	1
RNA	processing, modification or binding	5_3	1	15	9	7	409	9498	605	9302	0.50580787	1	1.49E-07	5.35317E-06		5_3	7	4	197	2710	1.55E-06	5.56981E-05
DNA	other	6_1	0	0	0	0	409	9498	605	9302	1	1	1	1		6_1	0	1	197	2710	1	1
DNA	replication	6_2	1	5	2	4	409	9498	605	9302	0.232156428	1	0.053170984	1		6_2	0	4	197	2710	1	1
DNA	maintenance	6_3	0	10	1	9	409	9498	605	9302	1	1	0.489747556	1		6_3	2	7	197	2710	0.120098072	1
other protein	unknown localization	7_1	9	96	28	77	409	9498	605	9302	0.046414064	1	6.70E-11	2.41069E-09		7_1	13	44	197	2710	7.35E-05	0.002646583
other protein	outer membrane	7_2	5	61	3	63	409	9498	605	9302	0.208351716	1	0.79998093	1		7_2	4	20	197	2710	0.074774105	1
other protein	i.m space	7_4	0	1	0	1	409	9498	605	9302	1	1	1	1		7_4	0	1	197	2710	1	1
probably not mitochondrial	based on homolog localization	8_1	4	62	9	57	409	9498	605	9302	0.532737928	1	0.03782833	1		8_1	2	51	197	2710	0.57998711	1
probably not mitochondrial	based on Neurospora evidence	8_2	0	8	2	6	409	9498	605	9302	1	1	0.091066502	1		8_2	0	8	197	2710	1	1
probably not mitochondrial	based on lack of evidence (usually erroneous localization claim)	8_3	0	4	0	4	409	9498	605	9302	1	1	1	1		8_3	0	1	197	2710	1	1
probably not mitochondrial	based on inference from erroneous homolog	8_4	0	2	0	2	409	9498	605	9302	1	1	1	1
localization unknown	no convincing evidence for or against mt location	9_1	2	30	5	27	409	9498	605	9302	0.647544646	1	0.053661344	1		9_1	1	11	197	2710	0.569897097	1
localization unknown	predicted on inference from questionable or erroneous homolog	9_2	2	19	2	19	409	9498	605	9302	0.228187015	1	0.643895206	1		9_2	0	4	197	2710	1	1
																NA_NA	29	2346	197	2710	1.59E-102	5.7134E-101
