# Supplementary material for: Evolutionary Conservation and Diversification of Puf RNA Binding Proteins and Their mRNA Targets
Source: PLoS Biol. 2015 Nov 20;13(11):e1002307. doi: 10.1371/journal.pbio.1002307 (PMC4654594; doi:10.1371/journal.pbio.1002307)
Supplement: S6 Table — (TXT) [file pbio.1002307.s041.txt]

GeneID	Species_Order	Group	Puf3 motif	ScerPuf4consensus	ScerPuf5consensus	PezizoPuf4	SacchPuf4-deconvoluted	SacchPuf5-deconvoluted
S.castellii.fa__Scas7.1	7	?	0	0	0	0	0	0
K.waltii.fa__Kwal47.17295	9	?	0	0	0	0	0	0
L.elongisporus.fa__LELT_02120	18	?	0	0	0	0	0	0
T.equinum.fa__TEQG_06026T0	27	?	0	0	0	0	0	0
S.sclerotiorum.fa__SS1T_11737	52	?	0	0	0	0	0	0
C.neoformans.fa__CNAG_01827T0	72	?	0	0	0	1	0	0
U.maydis.fa__UM02932	75	?	0	0	0	0	0	0
P.graminis.fa__PGTT_08725	76	?	0	0	0	0	0	0
C.caseinolytica.fa__105062	81	?	0	1	0	1	1	0
S.cerevisiae.fa__YJL010C	1	Nop9	0	1	0	2	1	0
S.cerevisiaeRM11-1a.fa__SCRT_03654	2	Nop9	0	1	0	2	1	0
S.paradoxus.fa__spar_300-g9.1	3	Nop9	0	1	0	1	1	0
S.mikatae.fa__smik_334-g10.1	4	Nop9	0	1	0	1	1	0
S.bayanus.fa__sbayc646-g17.1	6	Nop9	0	1	0	1	1	0
S.castellii.fa__Scas684.35	7	Nop9	0	1	0	1	1	0
C.glabrata.fa__Cgla_CBS_138:CAGL0E06534g.t1	8	Nop9	0	1	0	0	0	0
K.waltii.fa__Kwal23.2861	9	Nop9	0	0	0	0	0	0
S.kluyveri.fa__SAKL0G11572g	10	Nop9	0	1	0	1	1	0
K.lactis.fa__Klac_NRRL_Y-1140:KLLA0E13717g.t1	11	Nop9	0	1	0	2	1	0
E.gossypii.fa__Egos_ATCC_10895:AGOS_ACR046W.t1	12	Nop9	0	0	0	0	0	0
C.albicansWO1.fa__CAWT_00989	13	Nop9	0	0	0	1	0	0
C.dubliniensis.fa__Cd36_03800	15	Nop9	0	0	0	1	0	0
C.tropicalis.fa__CTRT_04757	16	Nop9	0	0	0	0	0	0
C.parapsilosis.fa__CPAG_04965.1	17	Nop9	0	0	0	0	0	0
L.elongisporus.fa__LELT_01697	18	Nop9	0	0	0	0	0	0
C.lusitaniae.fa__CLUT_03151	19	Nop9	0	0	0	0	0	0
C.guilliermondii.fa__PGUT_00609	20	Nop9	0	0	0	1	0	0
D.hansenii.fa__DEHA0D17765g.1	21	Nop9	0	0	0	1	1	1
P.stipitis.fa__32802	22	Nop9	0	1	0	1	1	0
Y.lipolytica.fa__Ylip_CLIB122:YALI0D11242g.t1	23	Nop9	0	0	1	1	0	1
A.oligospora.fa__AOL_s00083g486	24	Nop9	0	0	0	0	0	0
T.melanosporum.fa__GSTUMT00006325001	25	Nop9	0	0	0	0	0	0
T.tonsurans.fa__TESG_07744T0	26	Nop9	0	0	0	0	0	0
T.equinum.fa__TEQG_08415T0	27	Nop9	0	0	0	0	0	0
T.rubrum.fa__TERG_00232T0	28	Nop9	0	0	0	0	0	0
A.benhamiae.fa__ARB_05412	29	Nop9	0	0	0	0	0	0
T.verrucosum.fa__TRV_03859	30	Nop9	0	0	0	0	0	0
M.gypseum.fa__MGYG_08923T0	31	Nop9	0	0	0	0	0	0
M.canis.fa__MCYG_08786T0	32	Nop9	0	0	0	0	0	0
C.immitis.fa__CIMG_03801T0	33	Nop9	0	0	0	0	0	0
C.posadasii.fa__CPAT_09488	34	Nop9	0	0	0	0	0	0
U.reesii.fa__URET_07484	35	Nop9	0	0	0	0	0	0
H.capsulatum.fa__HCAG_06586T0	36	Nop9	1	0	0	1	1	1
B.dermatitidis.fa__BDBG_02872T0	37	Nop9	0	1	0	1	0	0
P.brasiliensis.fa__PAAG_07209T0	38	Nop9	0	0	0	0	0	0
A.nidulans.fa__ANID_10618T0	39	Nop9	0	0	0	0	0	1
A.fumigatus.fa__Afu3g11110	40	Nop9	0	1	0	1	1	0
N.fischeri.fa__NFIA_066150	41	Nop9	0	1	0	1	1	0
A.clavatus.fa__ACLA_039030	42	Nop9	0	0	0	0	0	0
A.niger.fa__fge1_pg_C_8000312.1	43	Nop9	0	1	0	1	1	1
A.terreus.fa__ATET_04644	44	Nop9	0	0	0	0	0	0
A.flavus.fa__AFL2T_02342	45	Nop9	1	0	0	1	0	0
A.oryzae.fa__AO090003000665	46	Nop9	1	0	0	1	0	0
M.fijiensis.fa__33582	47	Nop9	1	0	0	0	0	0
M.graminicola.fa__111327	48	Nop9	0	0	0	0	0	0
S.nodorum.fa__SNOT_14567	49	Nop9	0	0	0	0	0	0
P.tritici-repentis.fa__PTRT_06436	50	Nop9	0	0	0	1	0	0
B.cinerea.fa__BC1T_06925	51	Nop9	0	0	0	1	0	0
S.sclerotiorum.fa__SS1T_11736	52	Nop9	0	0	0	0	0	0
C.globosum.fa__CHGT_09707	53	Nop9	0	0	0	0	0	0
P.anserina.fa__Pans_DSM_980:PODANSg1703.t1	54	Nop9	0	0	0	0	0	0
N.crassa.fa__NCU06118T0	55	Nop9	0	0	0	0	0	0
N.discreta.fa__100837	56	Nop9	0	0	0	0	0	0
N.tetrasperma.fa__66960	57	Nop9	0	0	0	0	0	0
M.oryzae.fa__MGG_03872T0	58	Nop9	0	0	0	0	0	0
V.dahliae.fa__VDAG_02260T0	60	Nop9	0	0	0	0	0	0
T.reesei.fa__60879	61	Nop9	0	0	0	0	0	0
T.virens.fa__12335	62	Nop9	0	0	0	0	0	0
T.atroviride.fa__222809	63	Nop9	1	0	0	0	0	0
N.haematococca.fa__92643	64	Nop9	0	0	0	1	0	0
F.graminearum.fa__FGSG_07038T0	65	Nop9	1	0	0	0	0	0
F.oxysporum.fa__FOXG_01770T0	66	Nop9	0	0	0	0	0	0
F.verticillioides.fa__FVEG_08142T0	67	Nop9	0	0	0	0	0	0
S.japonicus.fa__SJAG_02250T0	68	Nop9	0	0	0	0	0	0
S.cryophilus.fa__SPOG_04822T0	69	Nop9	0	0	0	0	0	0
S.octosporus.fa__SOCG_04875T0	70	Nop9	0	0	0	0	0	0
S.pombe.fa__SPAC6G9.02c_T0	71	Nop9	0	0	0	1	0	0
C.neoformans.fa__CNAG_01755T0	72	Nop9	0	0	0	0	0	0
C.cinerea.fa__CC1G_08217T0	73	Nop9	0	0	0	1	0	0
L.bicolor.fa__LACBIDRAFT_303745	74	Nop9	0	1	0	0	0	0
P.graminis.fa__PGTT_15488	76	Nop9	0	0	0	0	0	0
R.oryzae.fa__RO3T_14885	77	Nop9	0	0	0	0	0	0
A.macrogynus.fa__AMAG_10795T0	78	Nop9	0	0	0	0	0	0
A.macrogynus.fa__AMAG_00236T0	78	Nop9	0	0	0	0	0	0
B.dendrobatidis.fa__BDET_08309	79	Nop9	0	0	0	0	0	0
S.punctatus.fa__SPPG_07093T0	80	Nop9	0	0	0	0	0	0
C.caseinolytica.fa__30887	81	Nop9	0	0	0	0	0	0
L.starkeyi.fa__102201	82	Nop9	0	0	0	0	0	0
W.anomalus.fa__32165	83	Nop9	0	0	0	0	0	0
M.verticillata.fa__MVEG_02809T0	84	Nop9	0	0	0	1	1	1
S.complicata.fa__4712	85	Nop9	0	0	0	1	0	0
S.cerevisiae.fa__YJR091C	1	Puf1	0	0	0	0	0	0
S.cerevisiaeRM11-1a.fa__SCRT_03741	2	Puf1	0	0	0	0	0	0
S.paradoxus.fa__spar_306-g8.1	3	Puf1	0	0	0	0	0	0
S.mikatae.fa__smik_742-g11.1	4	Puf1	0	0	0	0	0	0
S.bayanus.fa__sbayc670-g49.1	6	Puf1	0	0	0	0	0	0
S.castellii.fa__Scas674.27	7	Puf1	0	0	0	0	0	0
C.glabrata.fa__Cgla_CBS_138:CAGL0M09108g.t1	8	Puf1	0	0	0	0	0	0
K.waltii.fa__Kwal33.14395	9	Puf1	0	0	0	0	0	0
S.kluyveri.fa__SAKL0F14102g	10	Puf1	0	0	0	0	0	0
K.lactis.fa__Klac_NRRL_Y-1140:KLLA0E05984g.t1	11	Puf1	1	1	0	1	1	0
E.gossypii.fa__Egos_ATCC_10895:AGOS_AGL305W.t1	12	Puf1	2	0	1	1	0	0
C.albicansWO1.fa__CAWT_04632	13	Puf1	0	0	0	0	0	0
C.albicansSC5314.fa__orf19.4262	14	Puf1	0	0	0	0	0	0
C.dubliniensis.fa__Cd36_52280	15	Puf1	0	0	0	0	0	0
C.tropicalis.fa__CTRT_06020	16	Puf1	0	0	0	0	0	0
C.parapsilosis.fa__CPAG_02556.1	17	Puf1	0	0	0	0	0	0
L.elongisporus.fa__LELT_04156	18	Puf1	0	0	0	0	0	0
C.lusitaniae.fa__CLUT_01904	19	Puf1	0	0	0	0	0	0
C.guilliermondii.fa__PGUT_03079	20	Puf1	0	1	0	1	1	0
D.hansenii.fa__DEHA0G25883g.1	21	Puf1	0	0	1	1	0	0
P.stipitis.fa__77995	22	Puf1	1	0	0	0	0	0
Y.lipolytica.fa__Ylip_CLIB122:YALI0A19668g.t1	23	Puf1	0	1	0	2	0	0
A.oligospora.fa__AOL_s00043g486	24	Puf1	0	0	0	0	0	0
T.melanosporum.fa__GSTUMT00008056001	25	Puf1	0	0	0	0	0	0
T.tonsurans.fa__TESG_05413T0	26	Puf1	0	0	0	0	0	0
T.equinum.fa__TEQG_01260T0	27	Puf1	0	0	0	0	0	0
T.rubrum.fa__TERG_04970T0	28	Puf1	0	0	0	0	0	0
A.benhamiae.fa__ARB_03872	29	Puf1	0	0	0	0	0	0
T.verrucosum.fa__TRV_06639	30	Puf1	0	0	0	0	0	0
M.gypseum.fa__MGYG_03148T0	31	Puf1	0	0	0	0	0	0
M.canis.fa__MCYG_03539T0	32	Puf1	0	0	0	0	0	0
C.immitis.fa__CIMG_00764T0	33	Puf1	0	0	0	0	0	0
C.posadasii.fa__CPAT_02128	34	Puf1	0	0	0	0	0	0
U.reesii.fa__URET_00739	35	Puf1	0	0	0	0	0	0
H.capsulatum.fa__HCAG_00994T0	36	Puf1	0	0	0	0	0	0
B.dermatitidis.fa__BDBG_08030T0	37	Puf1	0	0	0	0	0	0
P.brasiliensis.fa__PAAG_02239T0	38	Puf1	0	0	0	0	0	0
A.nidulans.fa__ANID_07474T0	39	Puf1	0	0	0	0	0	0
A.fumigatus.fa__Afu2g05610	40	Puf1	0	0	0	0	0	0
N.fischeri.fa__NFIA_082330	41	Puf1	0	0	0	0	0	0
A.clavatus.fa__ACLA_089090	42	Puf1	0	0	0	0	0	0
A.niger.fa__est_GWPlus_C_22468.1	43	Puf1	0	0	0	0	0	0
A.terreus.fa__ATET_06748	44	Puf1	0	0	0	0	0	0
A.flavus.fa__AFL2T_09308	45	Puf1	0	0	0	0	0	0
A.oryzae.fa__AO090001000672	46	Puf1	0	0	0	0	0	0
M.fijiensis.fa__114365	47	Puf1	0	0	0	0	0	0
M.graminicola.fa__85217	48	Puf1	0	0	0	0	0	0
S.nodorum.fa__SNOT_13737	49	Puf1	0	1	0	0	0	0
P.tritici-repentis.fa__PTRT_10794	50	Puf1	0	0	0	0	0	0
B.cinerea.fa__BC1T_15545	51	Puf1	0	0	0	0	0	0
S.sclerotiorum.fa__SS1T_13666	52	Puf1	0	0	0	0	0	0
C.globosum.fa__CHGT_03262	53	Puf1	0	0	0	0	0	0
P.anserina.fa__Pans_DSM_980:PODANSg5234.t1	54	Puf1	0	0	0	0	0	0
N.crassa.fa__NCU06199T0	55	Puf1	0	0	0	1	0	0
N.discreta.fa__155703	56	Puf1	0	0	0	1	0	0
N.tetrasperma.fa__146166	57	Puf1	0	0	0	1	0	0
M.oryzae.fa__MGG_06318T0	58	Puf1	0	0	0	1	0	0
V.albo-atrum.fa__VDBG_06774T0	59	Puf1	1	0	0	0	0	0
V.dahliae.fa__VDAG_05840T0	60	Puf1	1	0	0	0	0	0
T.reesei.fa__35183	61	Puf1	0	0	0	0	0	0
T.virens.fa__168508	62	Puf1	0	0	0	0	0	0
T.atroviride.fa__171818	63	Puf1	0	0	0	0	0	0
N.haematococca.fa__37587	64	Puf1	0	0	0	0	0	0
F.graminearum.fa__FGSG_13028T0	65	Puf1	0	0	0	0	0	0
F.oxysporum.fa__FOXG_01859T0	66	Puf1	0	0	0	0	0	0
F.verticillioides.fa__FVEG_08236T0	67	Puf1	0	0	0	0	0	0
S.japonicus.fa__SJAG_03979T0	68	Puf1	0	0	0	0	0	0
S.japonicus.fa__SJAG_00391T0	68	Puf1	0	0	0	0	0	0
S.cryophilus.fa__SPOG_04211T0	69	Puf1	0	0	0	0	0	0
S.cryophilus.fa__SPOG_04487T0	69	Puf1	1	0	0	0	0	0
S.octosporus.fa__SOCG_03527T0	70	Puf1	0	0	0	1	0	0
S.octosporus.fa__SOCG_06079T0	70	Puf1	1	0	0	0	0	0
S.pombe.fa__SPBP35G2.14_T0	71	Puf1	0	0	0	0	0	0
S.pombe.fa__SPBC56F2.08c_T0	71	Puf1	1	0	0	0	0	0
C.neoformans.fa__CNAG_01360T0	72	Puf1	0	0	0	0	0	0
C.cinerea.fa__CC1G_13963T0	73	Puf1	0	0	0	1	0	0
L.bicolor.fa__LACBIDRAFT_155850	74	Puf1	0	0	0	0	0	0
U.maydis.fa__UM00268	75	Puf1	0	0	0	0	0	0
P.graminis.fa__PGTT_08592	76	Puf1	1	0	1	1	0	0
R.oryzae.fa__RO3T_06535	77	Puf1	0	0	0	0	0	0
R.oryzae.fa__RO3T_06036	77	Puf1	0	0	0	0	0	0
R.oryzae.fa__RO3T_05730	77	Puf1	0	0	0	0	0	0
R.oryzae.fa__RO3T_07265	77	Puf1	0	1	1	2	1	0
A.macrogynus.fa__AMAG_01098T0	78	Puf1	0	0	0	0	0	0
A.macrogynus.fa__AMAG_05281T0	78	Puf1	0	0	0	0	0	0
B.dendrobatidis.fa__BDET_01261	79	Puf1	0	0	0	0	0	0
S.punctatus.fa__SPPG_04340T0	80	Puf1	0	0	1	1	0	0
C.caseinolytica.fa__16130	81	Puf1	0	0	0	0	0	0
L.starkeyi.fa__35641	82	Puf1	0	0	0	0	0	0
W.anomalus.fa__91705	83	Puf1	0	1	0	1	1	0
M.verticillata.fa__MVEG_05216T0	84	Puf1	0	1	0	1	1	0
S.complicata.fa__79085	85	Puf1	0	0	0	0	0	0
S.cerevisiae.fa__YPR042C	1	Puf2	0	0	0	0	0	0
S.paradoxus.fa__spar_64-g3.1	3	Puf2	0	0	0	0	0	0
S.mikatae.fa__smik_246-g13.1	4	Puf2	0	0	0	0	0	0
S.kudriavzevii.fa__YPR042C_c1654_964-4176	5	Puf2	0	0	0	0	0	0
S.bayanus.fa__sbayc661-g44.1	6	Puf2	0	0	1	1	0	1
S.castellii.fa__Scas672.26	7	Puf2	0	0	0	0	0	0
C.glabrata.fa__Cgla_CBS_138:CAGL0H08778g.t1	8	Puf2	0	0	0	0	0	0
S.cerevisiae.fa__YLL013C	1	Puf3	1	0	0	0	0	0
S.paradoxus.fa__spar_52-g2.1	3	Puf3	1	0	0	0	0	0
S.mikatae.fa__smik_1210-g1.1	4	Puf3	1	0	0	0	0	0
S.bayanus.fa__sbayc566-g3.1	6	Puf3	1	0	0	0	0	0
S.castellii.fa__Scas688.28	7	Puf3	1	0	0	0	0	0
C.glabrata.fa__Cgla_CBS_138:CAGL0D05544g.t1	8	Puf3	1	0	0	1	0	0
K.waltii.fa__Kwal33.15113	9	Puf3	1	0	0	0	0	0
S.kluyveri.fa__SAKL0G13002g	10	Puf3	1	2	0	3	1	0
K.lactis.fa__Klac_NRRL_Y-1140:KLLA0F15477g.t1	11	Puf3	1	0	0	0	0	0
E.gossypii.fa__Egos_ATCC_10895:AGOS_AAL152W.t1	12	Puf3	2	1	0	1	0	0
C.albicansWO1.fa__CAWT_03277	13	Puf3	0	0	0	0	0	0
C.albicansSC5314.fa__orf19.1795	14	Puf3	0	0	0	0	0	0
C.dubliniensis.fa__Cd36_45030	15	Puf3	0	0	0	0	0	0
C.tropicalis.fa__CTRT_03880	16	Puf3	0	0	0	0	0	0
C.parapsilosis.fa__CPAG_05281.1	17	Puf3	2	0	0	0	0	0
L.elongisporus.fa__LELT_04613	18	Puf3	1	0	0	1	0	0
C.lusitaniae.fa__CLUT_04502	19	Puf3	0	1	0	1	1	0
C.guilliermondii.fa__PGUT_05371	20	Puf3	1	0	0	0	0	0
D.hansenii.fa__DEHA0C07942g.1	21	Puf3	3	0	1	1	0	0
P.stipitis.fa__86424	22	Puf3	2	0	0	1	1	1
Y.lipolytica.fa__Ylip_CLIB122:YALI0E12001g.t1	23	Puf3	2	0	1	1	0	0
A.oligospora.fa__AOL_s00076g302	24	Puf3	0	0	0	0	0	0
T.melanosporum.fa__GSTUMT00006192001	25	Puf3	0	0	0	0	0	0
T.tonsurans.fa__TESG_08275T0	26	Puf3	0	0	0	0	0	0
T.rubrum.fa__TERG_01212T0	28	Puf3	0	0	0	0	0	0
A.benhamiae.fa__ARB_07570	29	Puf3	0	0	0	0	0	0
T.verrucosum.fa__TRV_07018	30	Puf3	0	0	0	0	0	0
M.gypseum.fa__MGYG_00317T0	31	Puf3	0	0	0	0	0	0
M.canis.fa__MCYG_03153T0	32	Puf3	0	0	0	0	0	0
C.immitis.fa__CIMG_10215T0	33	Puf3	0	0	0	0	0	0
C.posadasii.fa__CPAT_07792	34	Puf3	0	0	0	0	0	0
U.reesii.fa__URET_03509	35	Puf3	0	0	0	0	0	0
H.capsulatum.fa__HCAG_10689T0	36	Puf3	0	0	0	0	0	0
B.dermatitidis.fa__BDBG_05256T0	37	Puf3	0	0	0	0	0	0
P.brasiliensis.fa__PAAG_04622T0	38	Puf3	0	0	0	0	0	0
A.nidulans.fa__ANID_06587T0	39	Puf3	0	0	0	0	0	0
A.fumigatus.fa__Afu6g04310	40	Puf3	0	0	0	0	0	0
N.fischeri.fa__NFIA_050840	41	Puf3	0	0	0	0	0	0
A.clavatus.fa__ACLA_096290	42	Puf3	0	0	0	0	0	0
A.terreus.fa__ATET_07024	44	Puf3	0	0	0	0	0	0
A.flavus.fa__AFL2T_05767	45	Puf3	0	0	0	0	0	0
A.oryzae.fa__AO090701000120	46	Puf3	0	0	0	0	0	0
M.fijiensis.fa__161146	47	Puf3	0	0	0	0	0	0
M.graminicola.fa__37332	48	Puf3	0	0	0	0	0	0
S.nodorum.fa__SNOT_01515	49	Puf3	0	0	0	0	0	0
P.tritici-repentis.fa__PTRT_03780	50	Puf3	0	0	0	0	0	0
B.cinerea.fa__BC1T_11734	51	Puf3	0	0	0	0	0	0
S.sclerotiorum.fa__SS1T_00079	52	Puf3	0	0	0	0	0	0
C.globosum.fa__CHGT_03277	53	Puf3	0	0	0	0	0	0
P.anserina.fa__Pans_DSM_980:PODANSg5222.t1	54	Puf3	0	0	0	0	0	0
N.crassa.fa__NCU06511T0	55	Puf3	0	0	0	0	0	0
N.discreta.fa__126277	56	Puf3	0	0	0	0	0	0
N.tetrasperma.fa__121965	57	Puf3	0	0	0	0	0	0
M.oryzae.fa__MGG_04985T0	58	Puf3	0	0	0	0	0	0
V.albo-atrum.fa__VDBG_06846T0	59	Puf3	0	0	0	0	0	0
V.dahliae.fa__VDAG_05909T0	60	Puf3	0	0	0	0	0	0
T.reesei.fa__61532	61	Puf3	0	0	0	0	0	0
T.virens.fa__165243	62	Puf3	0	0	0	0	0	0
T.atroviride.fa__147678	63	Puf3	0	0	0	0	0	0
N.haematococca.fa__38196	64	Puf3	0	0	0	0	0	0
F.graminearum.fa__FGSG_06710T0	65	Puf3	0	0	0	0	0	0
F.oxysporum.fa__FOXG_02224T0	66	Puf3	0	0	0	0	0	0
F.verticillioides.fa__FVEG_05396T0	67	Puf3	0	0	0	0	0	0
S.japonicus.fa__SJAG_05475T0	68	Puf3	0	0	0	0	0	0
S.cryophilus.fa__SPOG_00710T0	69	Puf3	1	0	0	0	0	0
S.octosporus.fa__SOCG_05227T0	70	Puf3	1	0	0	0	0	0
S.pombe.fa__SPAC1687.22c_T0	71	Puf3	1	0	0	0	0	0
C.neoformans.fa__CNAG_04003T0	72	Puf3	0	0	0	0	0	0
C.cinerea.fa__CC1G_04231T0	73	Puf3	0	0	0	1	0	0
L.bicolor.fa__LACBIDRAFT_244636	74	Puf3	0	0	0	0	0	0
P.graminis.fa__PGTT_01885	76	Puf3	0	0	0	0	0	0
R.oryzae.fa__RO3T_01692	77	Puf3	0	0	0	0	0	0
R.oryzae.fa__RO3T_04979	77	Puf3	1	0	0	0	0	0
R.oryzae.fa__RO3T_01914	77	Puf3	0	0	0	0	0	0
R.oryzae.fa__RO3T_09835	77	Puf3	1	0	0	0	0	0
A.macrogynus.fa__AMAG_03718T0	78	Puf3	0	0	0	0	0	0
A.macrogynus.fa__AMAG_06862T0	78	Puf3	0	0	0	0	0	0
B.dendrobatidis.fa__BDET_01841	79	Puf3	0	0	0	0	0	0
S.punctatus.fa__SPPG_07308T0	80	Puf3	0	0	0	0	0	0
C.caseinolytica.fa__20765	81	Puf3	0	0	0	0	0	0
L.starkeyi.fa__607	82	Puf3	0	0	0	0	0	0
W.anomalus.fa__33404	83	Puf3	0	0	1	1	0	1
M.verticillata.fa__MVEG_06247T0	84	Puf3	0	0	0	0	0	0
M.verticillata.fa__MVEG_07987T0	84	Puf3	2	0	0	0	0	0
S.complicata.fa__94554	85	Puf3	1	0	1	1	0	1
S.cerevisiae.fa__YGL014W	1	Puf4	0	1	0	1	1	0
S.cerevisiaeRM11-1a.fa__SCRT_01022	2	Puf4	0	1	0	1	1	0
S.paradoxus.fa__spar_15-g1.1	3	Puf4	1	1	0	1	1	0
S.mikatae.fa__smik_269-g41.1	4	Puf4	0	1	0	1	1	0
S.mikatae.fa__smik_270-g1.1	4	Puf4	0	0	0	0	0	0
S.bayanus.fa__sbayc590-g21.1	6	Puf4	0	1	0	1	1	0
S.castellii.fa__Scas688.2	7	Puf4	0	1	0	1	1	0
C.glabrata.fa__Cgla_CBS_138:CAGL0A00473g.t1	8	Puf4	0	1	1	2	1	0
K.waltii.fa__Kwal47.17511	9	Puf4	0	2	0	2	2	0
S.kluyveri.fa__SAKL0H22022g	10	Puf4	0	1	1	2	1	0
K.lactis.fa__Klac_NRRL_Y-1140:KLLA0A09097g.t1	11	Puf4	0	1	1	2	1	0
E.gossypii.fa__Egos_ATCC_10895:AGOS_AGL086C.t1	12	Puf4	0	1	0	1	1	0
C.albicansWO1.fa__CAWT_02409	13	Puf4	0	0	0	0	0	0
C.albicansSC5314.fa__orf19.5381	14	Puf4	0	0	0	0	0	0
C.dubliniensis.fa__Cd36_80670	15	Puf4	0	0	0	0	0	0
C.tropicalis.fa__CTRT_05723	16	Puf4	0	0	0	0	0	0
C.parapsilosis.fa__CPAG_02608.1	17	Puf4	0	0	0	0	0	0
C.lusitaniae.fa__CLUT_01339	19	Puf4	1	1	0	2	1	0
C.guilliermondii.fa__PGUT_03517	20	Puf4	2	1	2	3	1	0
D.hansenii.fa__DEHA0A08910g.1	21	Puf4	1	1	1	2	1	0
P.stipitis.fa__66941	22	Puf4	0	1	0	2	1	0
Y.lipolytica.fa__Ylip_CLIB122:YALI0E10395g.t1	23	Puf4	0	1	0	3	2	1
A.oligospora.fa__AOL_s00054g376	24	Puf4	0	0	1	1	0	1
T.melanosporum.fa__GSTUMT00009328001	25	Puf4	0	2	0	2	1	0
T.tonsurans.fa__TESG_00225T0	26	Puf4	0	0	1	1	0	1
T.equinum.fa__TEQG_02915T0	27	Puf4	0	0	1	1	0	1
T.rubrum.fa__TERG_04136T0	28	Puf4	0	0	1	1	0	1
A.benhamiae.fa__ARB_07066	29	Puf4	0	0	1	1	0	1
T.verrucosum.fa__TRV_05699	30	Puf4	0	0	0	0	0	0
M.gypseum.fa__MGYG_03789T0	31	Puf4	0	0	1	1	0	1
M.canis.fa__MCYG_06825T0	32	Puf4	0	0	0	0	0	0
C.immitis.fa__CIMG_11716T0	33	Puf4	0	0	0	0	0	0
C.posadasii.fa__CPAT_03668	34	Puf4	0	0	0	0	0	0
U.reesii.fa__URET_04099	35	Puf4	0	0	0	0	0	0
H.capsulatum.fa__HCAG_06968T0	36	Puf4	0	0	1	1	0	0
B.dermatitidis.fa__BDBG_05830T0	37	Puf4	0	0	0	0	0	0
P.brasiliensis.fa__PAAG_08069T0	38	Puf4	0	0	0	0	0	0
A.nidulans.fa__ANID_12073T0	39	Puf4	0	0	0	0	0	0
A.fumigatus.fa__Afu1g02510	40	Puf4	0	0	0	0	0	0
N.fischeri.fa__NFIA_022100	41	Puf4	0	0	0	0	0	0
A.clavatus.fa__ACLA_031910	42	Puf4	0	0	0	0	0	0
A.niger.fa__est_fge1_pm_C_10386.1	43	Puf4	0	0	0	1	0	0
A.terreus.fa__ATET_04843	44	Puf4	0	0	0	0	0	0
A.flavus.fa__AFL2T_00826	45	Puf4	0	0	0	0	0	0
A.oryzae.fa__AO090005000845	46	Puf4	0	0	0	0	0	0
M.fijiensis.fa__150818	47	Puf4	0	0	0	1	0	0
M.graminicola.fa__14505	48	Puf4	0	0	0	1	0	0
S.nodorum.fa__SNOT_01219	49	Puf4	0	1	0	1	0	0
P.tritici-repentis.fa__PTRT_03592	50	Puf4	0	1	0	1	0	0
B.cinerea.fa__BC1T_04124	51	Puf4	0	1	0	1	1	0
S.sclerotiorum.fa__SS1T_03751	52	Puf4	0	1	0	1	1	0
C.globosum.fa__CHGT_07853	53	Puf4	0	1	0	1	1	0
P.anserina.fa__Pans_DSM_980:PODANSg6621.t1	54	Puf4	0	1	0	1	1	0
N.crassa.fa__NCU11956T0	55	Puf4	0	2	0	2	2	0
N.discreta.fa__65410	56	Puf4	0	1	0	1	1	0
N.tetrasperma.fa__65206	57	Puf4	0	2	0	2	2	0
M.oryzae.fa__MGG_14563T0	58	Puf4	0	1	0	1	1	0
V.albo-atrum.fa__VDBG_05326T0	59	Puf4	0	0	0	1	0	0
V.dahliae.fa__VDAG_06977T0	60	Puf4	0	1	0	1	1	0
T.reesei.fa__62880	61	Puf4	0	0	0	0	0	0
T.virens.fa__164108	62	Puf4	0	0	0	1	0	0
T.atroviride.fa__153608	63	Puf4	0	1	0	1	1	0
N.haematococca.fa__65753	64	Puf4	0	1	0	2	1	0
F.graminearum.fa__FGSG_00841T0	65	Puf4	0	1	0	2	1	0
F.oxysporum.fa__FOXG_00799T0	66	Puf4	0	1	0	2	1	0
F.verticillioides.fa__FVEG_00716T0	67	Puf4	0	1	0	2	1	0
S.japonicus.fa__SJAG_05322T0	68	Puf4	3	0	1	1	0	0
S.japonicus.fa__SJAG_02239T0	68	Puf4	0	2	0	2	2	0
S.cryophilus.fa__SPOG_03975T0	69	Puf4	0	1	0	1	1	0
S.cryophilus.fa__SPOG_04810T0	69	Puf4	0	1	0	2	1	0
S.octosporus.fa__SOCG_02036T0	70	Puf4	0	0	0	0	0	0
S.octosporus.fa__SOCG_04863T0	70	Puf4	0	1	0	2	1	0
S.pombe.fa__SPAC4G8.03c_T0	71	Puf4	0	0	1	1	0	0
S.pombe.fa__SPAC6G9.14_T0	71	Puf4	0	0	0	1	0	0
C.neoformans.fa__CNAG_02810T0	72	Puf4	0	1	0	0	0	0
C.cinerea.fa__CC1G_03740T0	73	Puf4	0	0	0	0	0	0
U.maydis.fa__UM03431	75	Puf4	0	0	0	0	0	0
R.oryzae.fa__RO3T_17012	77	Puf4	0	0	1	2	0	1
R.oryzae.fa__RO3T_06328	77	Puf4	0	1	0	1	1	0
R.oryzae.fa__RO3T_10006	77	Puf4	0	1	0	1	1	0
A.macrogynus.fa__AMAG_04069T0	78	Puf4	0	0	0	0	0	0
A.macrogynus.fa__AMAG_01572T0	78	Puf4	0	0	0	0	0	0
B.dendrobatidis.fa__BDET_07644	79	Puf4	1	0	0	0	0	0
C.caseinolytica.fa__22238	81	Puf4	0	0	0	0	0	0
L.starkeyi.fa__47050	82	Puf4	0	0	0	0	0	0
W.anomalus.fa__82140	83	Puf4	0	2	0	2	2	0
M.verticillata.fa__MVEG_04769T0	84	Puf4	0	1	0	1	0	0
S.complicata.fa__71130	85	Puf4	0	1	0	1	1	0
S.cerevisiae.fa__YGL178W	1	Puf5	0	0	1	1	0	0
S.cerevisiaeRM11-1a.fa__SCRT_01168	2	Puf5	0	0	1	1	0	0
S.paradoxus.fa__spar_282-g1.1	3	Puf5	0	0	0	0	0	0
S.mikatae.fa__smik_735-g18.1	4	Puf5	0	0	0	0	0	0
S.bayanus.fa__sbayc674-g26.1	6	Puf5	0	0	1	1	0	0
S.castellii.fa__Scas707.37	7	Puf5	0	0	2	2	0	1
C.glabrata.fa__Cgla_CBS_138:CAGL0L05962g.t1	8	Puf5	0	2	0	2	2	0
K.waltii.fa__Kwal20.2729	9	Puf5	0	0	0	0	0	0
S.kluyveri.fa__SAKL0H24596g	10	Puf5	0	0	0	0	0	0
K.lactis.fa__Klac_NRRL_Y-1140:KLLA0E13629g.t1	11	Puf5	0	0	0	0	0	0
E.gossypii.fa__Egos_ATCC_10895:AGOS_ADL056W.t1	12	Puf5	0	0	1	1	0	1
C.albicansWO1.fa__CAWT_00095	13	Puf5	0	0	0	0	0	0
C.albicansSC5314.fa__orf19.4991	14	Puf5	0	0	0	0	0	0
C.dubliniensis.fa__Cd36_12560	15	Puf5	0	0	0	0	0	0
C.tropicalis.fa__CTRT_03640	16	Puf5	0	1	0	1	1	0
C.parapsilosis.fa__CPAG_05619.1	17	Puf5	0	0	0	0	0	0
L.elongisporus.fa__LELT_03409	18	Puf5	0	0	0	0	0	0
C.lusitaniae.fa__CLUT_00066	19	Puf5	0	0	0	0	0	0
C.guilliermondii.fa__PGUT_01044	20	Puf5	0	0	0	0	0	0
D.hansenii.fa__DEHA0C15378g.1	21	Puf5	0	0	0	0	0	0
P.stipitis.fa__80937	22	Puf5	0	0	0	0	0	0
W.anomalus.fa__31904	83	Puf5	0	0	0	0	0	0
S.cerevisiae.fa__YDR496C	1	Puf6	0	1	0	1	1	0
S.cerevisiaeRM11-1a.fa__SCRT_00046	2	Puf6	0	1	0	1	1	0
S.paradoxus.fa__spar_349-g9.1	3	Puf6	0	1	0	1	1	0
S.mikatae.fa__smik_650-g19.1	4	Puf6	0	1	0	1	1	0
S.kudriavzevii.fa__YDR496C_c1671_3033-5018	5	Puf6	0	1	0	1	1	0
S.bayanus.fa__sbayc631-g22.1	6	Puf6	0	1	0	1	1	0
S.castellii.fa__Scas581.5	7	Puf6	0	1	0	1	1	0
C.glabrata.fa__Cgla_CBS_138:CAGL0I02926g.t1	8	Puf6	0	1	0	1	1	0
K.waltii.fa__Kwal56.22719	9	Puf6	0	1	0	1	1	0
S.kluyveri.fa__SAKL0C09328g	10	Puf6	0	1	0	1	1	0
K.lactis.fa__Klac_NRRL_Y-1140:KLLA0C12331g.t1	11	Puf6	0	1	0	1	1	0
E.gossypii.fa__Egos_ATCC_10895:AGOS_AFR342C.t1	12	Puf6	0	0	1	1	0	1
C.albicansWO1.fa__CAWT_04268	13	Puf6	0	1	0	1	1	0
C.albicansSC5314.fa__orf19.3547	14	Puf6	0	1	0	1	1	0
C.dubliniensis.fa__Cd36_19660	15	Puf6	0	1	0	1	1	0
C.tropicalis.fa__CTRT_01658	16	Puf6	0	1	0	1	1	0
C.parapsilosis.fa__CPAG_02118.1	17	Puf6	0	0	0	0	0	0
L.elongisporus.fa__LELT_00633	18	Puf6	0	0	0	0	0	0
C.lusitaniae.fa__CLUT_03781	19	Puf6	0	0	1	1	0	1
C.guilliermondii.fa__PGUT_05099	20	Puf6	0	1	0	1	1	0
D.hansenii.fa__DEHA0C05698g.1	21	Puf6	1	1	1	2	1	0
P.stipitis.fa__80365	22	Puf6	0	1	0	1	1	0
Y.lipolytica.fa__Ylip_CLIB122:YALI0F17358g.t1	23	Puf6	0	0	0	0	0	0
A.oligospora.fa__AOL_s00006g177	24	Puf6	0	1	0	1	1	0
T.melanosporum.fa__GSTUMT00002396001	25	Puf6	0	1	0	2	1	0
T.tonsurans.fa__TESG_07542T0	26	Puf6	0	0	0	0	0	0
T.equinum.fa__TEQG_04018T0	27	Puf6	0	0	0	0	0	0
T.rubrum.fa__TERG_05242T0	28	Puf6	1	0	0	0	0	0
A.benhamiae.fa__ARB_03183	29	Puf6	0	0	0	0	0	0
T.verrucosum.fa__TRV_03928	30	Puf6	0	0	0	1	0	0
M.gypseum.fa__MGYG_03407T0	31	Puf6	0	1	0	1	0	0
M.canis.fa__MCYG_03799T0	32	Puf6	1	0	0	0	0	0
C.immitis.fa__CIMG_08960T0	33	Puf6	0	1	0	1	1	0
C.immitis.fa__CIMG_08960T1	33	Puf6	0	1	0	1	1	0
C.posadasii.fa__CPAT_07920	34	Puf6	0	1	0	1	1	0
U.reesii.fa__URET_03414	35	Puf6	0	0	0	0	0	0
H.capsulatum.fa__HCAG_10278T0	36	Puf6	0	0	0	0	0	0
B.dermatitidis.fa__BDBG_06003T0	37	Puf6	0	0	0	0	0	0
P.brasiliensis.fa__PAAG_02883T0	38	Puf6	0	0	0	0	0	0
A.nidulans.fa__ANID_10173T0	39	Puf6	0	0	0	0	0	0
A.fumigatus.fa__Afu1g10440	40	Puf6	0	0	0	0	0	0
N.fischeri.fa__NFIA_015230	41	Puf6	0	0	0	0	0	0
A.clavatus.fa__ACLA_025090	42	Puf6	0	0	0	0	0	0
A.niger.fa__e_gw1_3.2058.1	43	Puf6	0	0	0	0	0	0
A.terreus.fa__ATET_00235	44	Puf6	0	0	0	0	0	0
A.flavus.fa__AFL2T_07724	45	Puf6	0	0	0	0	0	0
A.oryzae.fa__AO090038000383	46	Puf6	0	0	0	0	0	0
M.fijiensis.fa__107613	47	Puf6	0	0	0	0	0	0
M.graminicola.fa__98854	48	Puf6	0	0	0	0	0	0
S.nodorum.fa__SNOT_06976	49	Puf6	0	0	0	0	0	0
P.tritici-repentis.fa__PTRT_00724	50	Puf6	0	0	0	0	0	0
B.cinerea.fa__BC1T_04006	51	Puf6	0	0	0	0	0	0
S.sclerotiorum.fa__SS1T_06776	52	Puf6	0	0	0	0	0	0
C.globosum.fa__CHGT_02739	53	Puf6	0	0	0	0	0	0
P.anserina.fa__Pans_DSM_980:PODANSg2141.t1	54	Puf6	0	0	0	0	0	0
N.crassa.fa__NCU09380T0	55	Puf6	0	0	0	0	0	0
N.discreta.fa__92657	56	Puf6	0	0	0	0	0	0
N.tetrasperma.fa__150323	57	Puf6	0	0	0	0	0	0
M.oryzae.fa__MGG_13803T0	58	Puf6	0	0	0	0	0	0
V.albo-atrum.fa__VDBG_05132T0	59	Puf6	0	0	0	0	0	0
V.dahliae.fa__VDAG_08809T0	60	Puf6	0	0	0	0	0	0
T.reesei.fa__109443	61	Puf6	0	0	0	0	0	0
T.virens.fa__72226	62	Puf6	0	0	0	0	0	0
T.atroviride.fa__148795	63	Puf6	0	0	0	0	0	0
N.haematococca.fa__57318	64	Puf6	0	0	0	1	0	0
F.graminearum.fa__FGSG_01128T0	65	Puf6	0	0	0	1	0	0
F.oxysporum.fa__FOXG_00261T0	66	Puf6	0	0	0	0	0	0
F.verticillioides.fa__FVEG_01255T0	67	Puf6	0	0	0	0	0	0
S.japonicus.fa__SJAG_05758T0	68	Puf6	0	0	0	0	0	0
S.cryophilus.fa__SPOG_02317T0	69	Puf6	0	0	0	0	0	0
S.octosporus.fa__SOCG_02723T0	70	Puf6	0	0	0	0	0	0
S.pombe.fa__SPCP1E11.11_T0	71	Puf6	0	0	0	0	0	0
C.neoformans.fa__CNAG_03675T0	72	Puf6	0	0	0	1	0	0
C.cinerea.fa__CC1G_05830T0	73	Puf6	0	0	0	0	0	0
L.bicolor.fa__LACBIDRAFT_317976	74	Puf6	0	0	0	0	0	0
R.oryzae.fa__RO3T_09461	77	Puf6	0	0	0	0	0	0
A.macrogynus.fa__AMAG_09874T0	78	Puf6	0	0	0	0	0	0
A.macrogynus.fa__AMAG_07634T0	78	Puf6	0	0	0	0	0	0
B.dendrobatidis.fa__BDET_04102	79	Puf6	0	0	0	0	0	0
S.punctatus.fa__SPPG_06697T0	80	Puf6	0	0	0	0	0	0
C.caseinolytica.fa__148426	81	Puf6	1	1	0	1	1	0
W.anomalus.fa__97667	83	Puf6	0	3	0	3	2	0
M.verticillata.fa__MVEG_07523T0	84	Puf6	0	0	0	0	0	0
S.complicata.fa__21638	85	Puf6	0	0	0	0	0	0
S.kluyveri.fa__SAKL0H12540g	10	Puf8	0	0	0	0	0	0
A.oligospora.fa__AOL_s00054g387	24	Puf8	0	0	0	0	0	0
T.melanosporum.fa__GSTUMT00009368001	25	Puf8	0	0	0	0	0	0
T.tonsurans.fa__TESG_00492T0	26	Puf8	0	0	0	0	0	0
T.equinum.fa__TEQG_03139T0	27	Puf8	0	0	0	0	0	0
T.rubrum.fa__TERG_04493T0	28	Puf8	0	0	0	0	0	0
A.benhamiae.fa__ARB_06905	29	Puf8	1	0	0	0	0	0
T.verrucosum.fa__TRV_05935	30	Puf8	0	0	0	0	0	0
M.gypseum.fa__MGYG_04164T0	31	Puf8	0	0	0	0	0	0
M.canis.fa__MCYG_01907T0	32	Puf8	0	0	0	1	0	0
C.immitis.fa__CIMG_06323T0	33	Puf8	0	0	0	0	0	0
C.posadasii.fa__CPAT_03702	34	Puf8	0	0	0	0	0	0
U.reesii.fa__URET_04073	35	Puf8	0	0	0	0	0	0
H.capsulatum.fa__HCAG_06932T0	36	Puf8	0	0	0	0	0	0
B.dermatitidis.fa__BDBG_07847T0	37	Puf8	0	0	0	0	0	0
P.brasiliensis.fa__PAAG_09008T0	38	Puf8	0	0	0	0	0	0
A.nidulans.fa__ANID_04285T0	39	Puf8	0	0	0	0	0	0
A.fumigatus.fa__Afu5g04340	40	Puf8	0	0	0	0	0	0
N.fischeri.fa__NFIA_037730	41	Puf8	0	0	0	0	0	0
A.clavatus.fa__ACLA_000790	42	Puf8	0	0	0	0	0	0
A.niger.fa__e_gw1_11.955.1	43	Puf8	0	0	1	1	0	0
A.terreus.fa__ATET_07977	44	Puf8	0	0	0	0	0	0
A.flavus.fa__AFL2T_10014	45	Puf8	0	0	0	0	0	0
A.oryzae.fa__AO090102000642	46	Puf8	0	0	0	0	0	0
M.fijiensis.fa__151195	47	Puf8	0	0	0	0	0	0
M.graminicola.fa__37042	48	Puf8	0	0	0	0	0	0
S.nodorum.fa__SNOT_01615	49	Puf8	0	0	0	0	0	0
P.tritici-repentis.fa__PTRT_03495	50	Puf8	0	0	0	0	0	0
B.cinerea.fa__BC1T_02637	51	Puf8	0	0	0	0	0	0
S.sclerotiorum.fa__SS1T_01761	52	Puf8	0	0	0	0	0	0
C.globosum.fa__CHGT_10227	53	Puf8	0	0	0	0	0	0
P.anserina.fa__Pans_DSM_980:PODANSg6324.t1	54	Puf8	0	0	0	0	0	0
N.crassa.fa__NCU01760T0	55	Puf8	0	0	0	0	0	0
N.discreta.fa__141508	56	Puf8	0	0	0	0	0	0
N.tetrasperma.fa__65175	57	Puf8	0	0	0	0	0	0
M.oryzae.fa__MGG_03158T0	58	Puf8	0	0	0	0	0	0
V.albo-atrum.fa__VDBG_05223T0	59	Puf8	0	0	0	0	0	0
V.dahliae.fa__VDAG_08882T0	60	Puf8	0	0	0	0	0	0
T.reesei.fa__53314	61	Puf8	0	0	0	0	0	0
T.virens.fa__189802	62	Puf8	0	0	0	0	0	0
T.atroviride.fa__271011	63	Puf8	0	0	0	0	0	0
N.haematococca.fa__92532	64	Puf8	0	0	0	0	0	0
F.graminearum.fa__FGSG_05203T0	65	Puf8	0	0	0	0	0	0
F.oxysporum.fa__FOXG_07983T0	66	Puf8	0	0	0	0	0	0
F.verticillioides.fa__FVEG_04902T0	67	Puf8	0	0	0	0	0	0
S.japonicus.fa__SJAG_00759T0	68	Puf8	0	0	0	1	0	0
S.japonicus.fa__SJAG_02036T0	68	Puf8	0	0	0	1	1	1
S.cryophilus.fa__SPOG_03444T0	69	Puf8	0	0	0	0	0	1
S.cryophilus.fa__SPOG_00226T0	69	Puf8	0	0	0	0	0	0
S.octosporus.fa__SOCG_03793T0	70	Puf8	0	0	0	0	0	1
S.octosporus.fa__SOCG_04314T0	70	Puf8	0	0	0	0	0	0
S.pombe.fa__SPCC1682.08c_T0	71	Puf8	1	0	1	1	0	0
S.pombe.fa__SPAC4G9.05_T0	71	Puf8	0	0	0	0	0	0
C.cinerea.fa__CC1G_00697T0	73	Puf8	0	2	0	2	1	0
L.bicolor.fa__LACBIDRAFT_321144	74	Puf8	0	0	0	0	0	0
U.maydis.fa__UM05467	75	Puf8	0	1	0	1	0	0
B.dendrobatidis.fa__BDET_08190	79	Puf8	0	0	1	1	0	1
S.punctatus.fa__SPPG_07182T0	80	Puf8	0	0	0	0	0	0
L.starkeyi.fa__36141	82	Puf8	0	0	1	2	0	1
M.verticillata.fa__MVEG_11407T0	84	Puf8	0	0	0	0	0	0
S.complicata.fa__71263	85	Puf8	0	0	0	0	0	0
