# Supplementary material for: Evolutionary Conservation and Diversification of Puf RNA Binding Proteins and Their mRNA Targets
Source: PLoS Biol. 2015 Nov 20;13(11):e1002307. doi: 10.1371/journal.pbio.1002307 (PMC4654594; doi:10.1371/journal.pbio.1002307)
Supplement: S7 Table — (TXT) [file pbio.1002307.s042.txt]

Carbon Source	Growth Temperature (degrees C)	Strain	Num_Experiments	Avg. Growth Rate (cm/hr)	Standard Error of the Mean	p-value (two-sided t-test)	Relative Growth to WT	Significant?
Sucrose	37	WT	2	0.51443299	0.003092784	1	1	No
Sucrose	37	Puf8.KO	2	0.517525773	0.008247423	0.774640071	1.006012024	No
Sucrose	37	Puf4.Nterm.KO	2	0.490721649	0.002061856	0.032961145	0.953907816	Yes
Sucrose	37	Puf4.Pum.KO	2	0.501030928	0.008247423	0.329685113	0.973947896	No
Sucrose	37	Puf3.KO	2	0.519587629	0.006185567	0.556785596	1.01002004	No
Maltose	37	WT	2	0.48556701	0.003092784	1	1	No
Maltose	37	Puf8.KO	2	0.488659794	0.002061856	0.503837864	1.006369427	No
Maltose	37	Puf4.Nterm.KO	2	0.458762887	0.005154639	0.066596675	0.944798301	No
Maltose	37	Puf4.Pum.KO	2	0.44742268	0.002061856	0.014633974	0.921443737	Yes
Maltose	37	Puf3.KO	2	0.480412371	0.004123711	0.429621609	0.989384289	No
Glycerol	37	WT	4	0.391842105	0.005034617	1	1	No
Glycerol	37	Puf8.KO	4	0.390642595	0.006176656	0.885474149	0.996938791	No
Glycerol	37	Puf4.Nterm.KO	4	0.362946756	0.000532714	0.010042108	0.926257673	Yes
Glycerol	37	Puf4.Pum.KO	4	0.350997552	0.001905252	0.001899077	0.895762725	Yes
Glycerol	37	Puf3.KO	4	0.384905141	0.005919216	0.407239681	0.982296531	No
Glycerol	37	Puf1.KO	2	0.11374642	0.001470971	3.70E-06	0.290286365	Yes
Glucose	37	WT	5	0.52466863	0.003502486	1	1	No
Glucose	37	Puf8.KO	5	0.527334315	0.003707923	0.615442411	1.005080702	No
Glucose	37	Puf4.Nterm.KO	5	0.500903289	0.001670247	0.001027898	0.954704094	Yes
Glucose	37	Puf4.Pum.KO	5	0.493416789	0.002599067	0.000141934	0.940435088	Yes
Glucose	37	Puf3.KO	5	0.521433481	0.002119299	0.45689162	0.993833918	No
Glucose	37	Puf1.KO	2	0.104710145	0.000362319	2.17E-08	0.199573862	Yes
