# Supplementary material for: Evolutionary Conservation and Diversification of Puf RNA Binding Proteins and Their mRNA Targets
Source: PLoS Biol. 2015 Nov 20;13(11):e1002307. doi: 10.1371/journal.pbio.1002307 (PMC4654594; doi:10.1371/journal.pbio.1002307)
Supplement: S8 Table — (TXT) [file pbio.1002307.s043.txt]

InGroup	Category_Name	Scer_Category	Ncra_Category_fromRickCollinsMitoAnnotation	Scer_genes_forManualAnnotation	Ncra_genes_forManualAnnotation	GOcat	Add	Exclude	Note	InGroup_Conserved	InGroup_NotConserved	OutGroup_Conserved	OutGroup_NotConserved	odds ratio	p-value_Bonferroni_corrected	Name_InGroup_Conserved	Name_InGroup_NotConserved
SaccharomycotinaPuf3	Cytosolic Large Ribosomal Subunit	GO:0022625	Scer			CC				0	76	276	5103	0	1		YBL027W,YBL087C,YBL092W,YBR031W,YBR191W,YBR267W,YDL075W,YDL081C,YDL082W,YDL130W,YDL191W,YDR012W,YDR101C,YDR382W,YDR418W,YDR471W,YDR500C,YER056C-A,YFL034C-A,YFR031C-A,YFR032C-A,YGL030W,YGL031C,YGL076C,YGL103W,YGL135W,YGL147C,YGR034W,YGR085C,YGR148C,YHL001W,YHL033C,YHR010W,YHR141C,YHR170W,YIL052C,YIL133C,YIL148W,YJL177W,YJL189W,YJR094W-A,YKL006W,YKL082C,YKL180W,YKR094C,YLL045C,YLR029C,YLR061W,YLR07…
SaccharomycotinaPuf3	Cytosolic Small Ribosomal Subunit	GO:0022627	Scer			CC				0	53	276	5126	0	1		YAL035W,YBL072C,YBR048W,YBR181C,YBR189W,YCR031C,YCR077C,YDL061C,YDL083C,YDR064W,YDR447C,YDR450W,YER074W,YER131W,YGL123W,YGL189C,YGR027C,YGR054W,YGR118W,YGR214W,YHL015W,YHR021C,YHR203C,YJL136C,YJL190C,YJL191W,YJR123W,YKL156W,YKR057W,YLR048W,YLR167W,YLR264W,YLR287C-A,YLR333C,YLR367W,YLR388W,YLR441C,YML024W,YML063W,YMR116C,YMR230W,YNL007C,YNL096C,YNL178W,YNL302C,YOL040C,YOL121C,YOR096W,YOR167C,YOR29…
SaccharomycotinaPuf3	Cytosolic tRNA Synthetase	GO:0006418	Scer			BP		YBR121C,YCR024C,YDR268W,YHR011W,YHR091C,YKL194C,YNL073W,YOL033W,YOR335C,YPL040C,YPL097W,YPL104W,YPR047W,YGR171C,YLR382C,YER087W,YBL013W,YPR033C	Exclude those annotated to mitochondrial tRNA synthetase GO term GO:0070127, also exclude those added as mito trna synthetase	0	21	276	5158	0	1		YBL076C,YDR023W,YDR037W,YDR341C,YFL022C,YGL105W,YGL245W,YGR094W,YGR185C,YGR264C,YHR019C,YHR020W,YIL078W,YLL018C,YLR060W,YNL040W,YNL247W,YOL097C,YOR168W,YPL160W,YPR081C
SaccharomycotinaPuf3	Mitochondrial Large Ribosomal Subunit	GO:0005762	4_3			CC				43	1	233	5178	937.7174985	1.10E-54	YBL038W,YBR122C,YBR268W,YBR282W,YCR003W,YCR046C,YCR071C,YDL202W,YDR115W,YDR116C,YDR237W,YDR322W,YDR405W,YDR462W,YEL050C,YER154W,YGR076C,YGR220C,YHR147C,YJL063C,YJL096W,YKL138C,YKL167C,YKL170W,YKR006C,YKR085C,YLR312W-A,YLR439W,YML009C,YML025C,YMR024W,YMR193W,YMR225C,YMR286W,YNL005C,YNL177C,YNL185C,YNL252C,YNL284C,YNR022C,YOR150W,YPL173W,YPR100W	YPL183W-A
SaccharomycotinaPuf3	Mitochondrial Small Ribosomal Subunit	GO:0005763	4_2			CC				28	5	248	5174	116.5361863	9.45E-31	YBR146W,YBR251W,YDL045W-A,YDR041W,YDR175C,YDR337W,YDR347W,YER050C,YGL129C,YGR165W,YGR215W,YHL004W,YIL093C,YJR101W,YJR113C,YKL003C,YKL155C,YMR158W,YMR188C,YNL081C,YNL137C,YNL306W,YNR036C,YNR037C,YOR158W,YPL013C,YPL118W,YPR166C	YBL090W,YDR494W,YFR049W,YGR084C,YHR075C
SaccharomycotinaPuf3	Mitochondrial tRNA Synthetase	GO:0070127	4_4			BP	YGR171C,YLR382C,YER087W,YBL013W,YPR033C		Added those annotated as mitochondrial in both Scer and Ncra	13	5	263	5174	51.05125283	2.73E-12	YCR024C,YDR268W,YHR011W,YKL194C,YNL073W,YOL033W,YPL040C,YPL097W,YPL104W,YPR047W,YGR171C,YLR382C,YER087W	YBR121C,YHR091C,YOR335C,YBL013W,YPR033C
SaccharomycotinaPuf3	TIM	Ncra	3_2							12	0	264	5179	Inf	8.27E-15	YNR017W,YIL022W,YJL143W,YHR005C-A,YJL054W,YDL217C,YEL020W-A,YPL063W,YGR181W,YJR135W-A,YGR033C,YJL104W
SaccharomycotinaPuf3	TOM	manual	manual	YNL131W,YMR203W,YNL121C,YGR082W,YNL070W,YOR045W,YPR133W-A,YOL026C,	NCU00431T0,NCU01179T0,NCU04245T0,NCU06632T0,NCU04181T1,NCU05772T0,NCU02474T0,NCU01101T0				3_3 split into TOM, TOB/SAM, and ERMES complexes	5	3	271	5176	31.76234271	0.0005846	YNL131W,YMR203W,YGR082W,YNL070W,YOR045W	YNL121C,YPR133W-A,YOL026C
SaccharomycotinaPuf3	TOB/SAM	manual	manual	YHR083W,YNL026W,YMR060C	NCU01401T0,NCU05593T0,NCU00923T0					0	3	276	5176	0	1		YHR083W,YNL026W,YMR060C
SaccharomycotinaPuf3	ERMES	manual	manual	YLL006W,YAL010C,YOL009C	NCU06193T0,NCU07824T0,NCU02067T0					0	3	276	5176	0	1		YLL006W,YAL010C,YOL009C
SaccharomycotinaPuf3	ETC Complex Assembly	GO:0033108	Scer			BP				23	9	253	5170	52.07901987	4.40E-22	YBL059C-A,YBR120C,YDL045W-A,YDR079W,YDR231C,YDR375C,YDR379C-A,YDR493W,YER058W,YGR112W,YGR174C,YHR116W,YIL157C,YJL003W,YJL062W-A,YJR034W,YKL053C-A,YKL137W,YLL009C,YLR077W,YML030W,YNR018W,YPL215W	YBR044C,YDR512C,YDR529C,YEL059C-A,YLL018C-A,YLR038C,YLR218C,YML129C,YPL189C-A
SaccharomycotinaPuf3	ETC Complex II	GO:0005749	1_3			CC				1	4	275	5175	4.701593666	1	YOL071W	YDR178W,YKL141W,YKL148C,YLL041C
SaccharomycotinaPuf3	ETC Complex III	GO:0005750	1_4			CC				0	9	276	5170	0	1		YBL045C,YDR529C,YEL024W,YFR033C,YGR183C,YHR001W-A,YJL166W,YOR065W,YPR191W
SaccharomycotinaPuf3	ETC Complex IV	GO:0005751	1_5			CC		YML030W,YNR018W	Rcf1 and Rcf2 were excluded here since also annotated to complex IV assembly	0	9	276	5170	0	1		YDL067C,YGL187C,YGL191W,YHR051W,YIL111W,YLR038C,YLR395C,YMR256C,YNL052W
SaccharomycotinaPuf3	ETC Complex V	GO:0005753	1_6			CC				0	18	276	5161	0	1		Q0080,Q0085,Q0130,YBL099W,YBR039W,YDL004W,YDL130W-A,YDR298C,YDR322C-A,YDR377W,YJR121W,YKL016C,YLR295C,YML081C-A,YOL077W-A,YPL078C,YPL271W,YPR020W
SaccharomycotinaPuf3	TCA Cycle	Ncra	2_2							0	17	276	5162	0	1		YNR001C,YBR221C,YKL085W,YFL018C,YLR304C,YOR136W,YDR148C,YER178W,YNL037C,YGR193C,YJL200C,YIL125W,YPL262W,YLR355C,YNL071W,YGR244C,YOR142W
SaccharomycotinaPuf3	Proteasome	GO:0000502	Scer			CC				0	50	276	5129	0	1		YBL041W,YBR082C,YBR173C,YBR272C,YDL007W,YDL097C,YDL147W,YDR059C,YDR069C,YDR177W,YDR363W-A,YDR394W,YDR427W,YEL037C,YER012W,YER021W,YER094C,YFL007W,YFR004W,YFR010W,YFR050C,YFR052W,YGL004C,YGL011C,YGL048C,YGL058W,YGL141W,YGR135W,YGR184C,YGR232W,YGR253C,YHL030W,YHR027C,YHR052W,YHR200W,YIL075C,YJL001W,YKL145W,YLR148W,YLR421C,YML092C,YMR314W,YOL038W,YOR117W,YOR157C,YOR259C,YOR261C,YOR362C,YPR103W,YPR10…
SaccharomycotinaPuf3	compII assm	GO:0034553	Scer			BP				1	1	275	5178	18.78822914	1	YDR379C-A	YBR044C
SaccharomycotinaPuf3	compIII assm	GO:0034551	Scer			BP				6	1	270	5178	114.746031	3.95E-06	YBR120C,YDR375C,YDR493W,YGR174C,YLR077W,YPL215W	YDR529C
SaccharomycotinaPuf3	compIV assm	GO:0033617	Scer			BP				12	5	264	5174	46.91307975	4.07E-11	YDR079W,YDR231C,YER058W,YGR112W,YIL157C,YJL003W,YJL062W-A,YJR034W,YKL137W,YLL009C,YML030W,YNR018W	YLL018C-A,YLR038C,YLR218C,YML129C,YPL189C-A
SaccharomycotinaPuf3	compV assm	GO:0033615	Scer			BP				6	4	270	5175	28.66619257	0.000104048	YER154W,YIL098C,YJL180C,YLR393W,YNL315C,YNR020C	YLR295C,YML081C-A,YMR098C,YOL077W-A
PezizomycotinaPuf4	Cytosolic Large Ribosomal Subunit	GO:0022625	Scer			CC				0	51	407	2806	0	0.072257371		NCU06090T0,NCU03757T0,NCU03703T0,NCU04779T0,NCU04331T0,NCU02905T0,NCU03806T0,NCU08389T0,NCU05804T0,NCU06843T0,NCU05554T0,NCU03150T0,NCU08389T1,NCU00979T0,NCU01317T0,NCU00464T0,NCU00294T0,NCU08963T0,NCU06661T0,NCU01221T0,NCU00105T0,NCU06226T0,NCU00706T0,NCU08663T0,NCU07829T0,NCU10498T0,NCU08344T0,NCU08990T0,NCU04022T0,NCU00634T0,NCU01776T0,NCU11840T0,NCU00413T0,NCU02432T0,NCU08964T0,NCU00315T0,NCU…
PezizomycotinaPuf4	Cytosolic Small Ribosomal Subunit	GO:0022627	Scer			CC				0	38	407	2831	0	0.405089745		NCU05270T0,NCU09475T0,NCU07830T0,NCU04553T0,NCU08502T0,NCU06047T0,NCU03393T0,NCU01452T0,NCU00258T0,NCU06540T0,NCU05810T0,NCU06099T0,NCU01949T0,NCU00489T0,NCU00366T0,NCU07826T0,NCU02181T0,NCU08620T0,NCU03732T0,NCU00971T0,NCU06431T0,NCU00475T0,NCU06432T0,NCU04552T0,NCU03038T0,NCU03102T0,NCU09476T0,NCU06892T0,NCU08500T0,NCU06743T0,NCU07182T0,NCU07014T0,NCU09089T1,NCU08627T1,NCU01552T1,NCU00618T0,NCU…
PezizomycotinaPuf4	Cytosolic tRNA Synthetase	GO:0006418	Scer			BP		YBR121C,YCR024C,YDR268W,YHR011W,YHR091C,YKL194C,YNL073W,YOL033W,YOR335C,YPL040C,YPL097W,YPL104W,YPR047W,YGR171C,YLR382C,YER087W,YBL013W,YPR033C	Exclude those annotated to mitochondrial tRNA synthetase GO term GO:0070127, also exclude those added as mito trna synthetase	0	19	407	2869	0	1		NCU01965T0,NCU08195T0,NCU06457T0,NCU06307T0,NCU07926T0,NCU07755T0,NCU04449T0,NCU08888T0,NCU07451T0,NCU01443T0,NCU05095T0,NCU03575T0,NCU09463T0,NCU00915T0,NCU06722T0,NCU05642T0,NCU04020T0,NCU02380T0,NCU08894T0
PezizomycotinaPuf4	Mitochondrial Large Ribosomal Subunit	GO:0005762	4_3			CC				42	0	563	8593	Inf	2.10E-49	NCU07057T0,NCU00952T0,NCU06469T0,NCU01473T0,NCU05813T0,NCU08299T0,NCU00211T0,NCU02757T0,NCU01023T0,NCU04336T0,NCU04171T0,NCU09826T0,NCU01485T0,NCU06768T0,NCU04138T0,NCU04412T0,NCU07852T0,NCU07560T0,NCU01474T0,NCU06450T0,NCU07549T0,NCU05714T0,NCU04068T0,NCU06749T0,NCU08552T0,NCU01650T0,NCU08329T0,NCU05552T0,NCU08861T0,NCU08893T0,NCU10866T0,NCU00977T0,NCU04225T0,NCU06786T0,NCU05287T0,NCU03094T0,NCU…
PezizomycotinaPuf4	Mitochondrial Small Ribosomal Subunit	GO:0005763	4_2			CC				27	6	578	8596	66.90448056	1.88E-25	NCU01800T0,NCU07386T0,NCU08296T0,NCU08071T0,NCU02545T0,NCU11345T0,NCU02951T0,NCU01894T0,NCU00599T0,NCU03394T0,NCU08120T0,NCU06542T0,NCU08728T0,NCU09539T0,NCU00564T0,NCU03343T0,NCU01761T0,NCU06958T0,NCU06066T0,NCU02419T0,NCU04806T0,NCU01007T0,NCU03777T0,NCU03926T0,NCU05717T0,NCU00114T0,NCU03827T0	NCU08137T0,NCU07493T0,NCU03230T0,NCU10311T0,NCU00954T0,NCU09475T0
PezizomycotinaPuf4	Mitochondrial tRNA Synthetase	GO:0070127	4_4			BP	YGR171C,YLR382C,YER087W,YBL013W,YPR033C		Added those annotated as mitochondrial in both Scer and Ncra	9	7	596	8612	18.56682587	5.75E-06	NCU00920T0,NCU01512T0,NCU03030T0,NCU02585T0,NCU09594T0,NCU00931T0,NCU03759T0,NCU03814T0,NCU06866T0	NCU03129T0,NCU02566T0,NCU00405T0,NCU01965T0,NCU06914T0,NCU08195T0,NCU06457T0
PezizomycotinaPuf4	TIM	Ncra	3_2							14	0	591	8621	Inf	8.49E-16	NCU00371T0,NCU03229T0,NCU05623T0,NCU00930T0,NCU07295T0,NCU03798T0,NCU00198T0,NCU02943T0,NCU06244T0,NCU00075T0,NCU11311T0,NCU04945T0,NCU08810T0,NCU05515T0
PezizomycotinaPuf4	TOM	manual	manual	YNL131W,YMR203W,YNL121C,YGR082W,YNL070W,YOR045W,YPR133W-A,YOL026C,	NCU00431T0,NCU01179T0,NCU04245T0,NCU06632T0,NCU04181T1,NCU05772T0,NCU02474T0,NCU01101T0				3_3 split into TOM, TOB/SAM, and ERMES complexes	6	2	599	8625	43.13183168	6.96E-05	NCU00431T0,NCU01179T0,NCU04245T0,NCU06632T0,NCU04181T1,NCU05772T0	NCU02474T0,NCU01101T0
PezizomycotinaPuf4	TOB/SAM	manual	manual	YHR083W,YNL026W,YMR060C	NCU01401T0,NCU05593T0,NCU00923T0					2	1	603	8631	28.6097888	0.442458489	NCU01401T0,NCU05593T0	NCU00923T0
PezizomycotinaPuf4	ERMES	manual	manual	YLL006W,YAL010C,YOL009C	NCU06193T0,NCU07824T0,NCU02067T0					0	3	605	8629	0	1		NCU06193T0,NCU07824T0,NCU02067T0
PezizomycotinaPuf4	ETC Complex Assembly	GO:0033108	Scer			BP				13	6	394	2882	15.82315985	6.32E-07	NCU02149T0,NCU09809T0,NCU02623T0,NCU11339T0,NCU02530T0,NCU03231T0,NCU02162T0,NCU08992T0,NCU06066T0,NCU06748T0,NCU03008T0,NCU02267T0,NCU09250T0	NCU08940T0,NCU05119T0,NCU00641T0,NCU12137T0,NCU12028T0,NCU07507T0
PezizomycotinaPuf4	ETC Complex I	NA	1_2							5	27	600	8576	2.646430626	1	NCU02280T0,NCU01006T0,NCU03156T0,NCU01859T0,NCU05299T0	NCU01169T0,NCU04074T0,NCU01765T0,NCU03093T0,NCU00969T0,NCU03953T0,NCU01467T0,NCU02472T0,NCU02373T0,NCU00484T0,NCU05009T1,NCU09299T0,NCU11348T0,NCU05221T0,NCU04044T0,NCU00418T0,NCU00670T0,NCU09460T0,NCU04753T0,NCU08930T0,NCU09002T0,NCU01142T1,NCU02534T0,NCU04781T0,NCU05225T0,NCU01360T0,NCU01142T0
PezizomycotinaPuf4	ETC Complex II	GO:0005749	1_3			CC				0	4	605	8627	0	1		NCU00959T0,NCU08336T0,NCU07756T0,NCU03031T0
PezizomycotinaPuf4	ETC Complex III	GO:0005750	1_4			CC				5	3	600	8624	23.94913795	0.002030448	NCU01808T0,NCU03559T0,NCU05989T0,NCU09816T0,NCU06606T0	NCU08947T0,NCU08940T0,NCU03233T0
PezizomycotinaPuf4	ETC Complex IV	GO:0005751	1_5			CC		YML030W,YNR018W	Rcf1 and Rcf2 were excluded here since also annotated to complex IV assembly	2	5	603	8623	5.716992903	1	NCU05816T0,NCU01962T1	NCU05457T0,NCU05689T0,NCU06695T1,NCU03340T0,NCU01962T0
PezizomycotinaPuf4	ETC Complex V	GO:0005753	1_6			CC				7	7	598	8614	14.38893149	0.000414712	NCU02250T0,NCU09143T0,NCU02514T0,NCU08093T0,NCU03558T0,NCU03199T0,NCU00644T0	NCU05220T0,NCU00385T0,NCU01606T0,NCU09119T0,NCU00502T0,NCU05430T0,NCU00636T0
PezizomycotinaPuf4	TCA Cycle	Ncra	2_2							10	7	595	8611	20.65402124	6.31E-07	NCU01692T0,NCU03004T0,NCU04899T0,NCU02407T0,NCU02366T0,NCU07697T0,NCU02438T0,NCU06482T0,NCU00775T0,NCU00050T0	NCU04280T0,NCU05425T0,NCU10008T0,NCU03608T0,NCU07659T0,NCU08471T0,NCU01227T0
PezizomycotinaPuf4	Proteasome	GO:0000502	Scer			CC				22	23	385	2840	7.047655515	1.36E-05	NCU09450T0,NCU02650T0,NCU05363T0,NCU01368T1,NCU02840T0,NCU02260T0,NCU07367T0,NCU03304T0,NCU09290T0,NCU02982T0,NCU06764T0,NCU02374T0,NCU09309T0,NCU00823T0,NCU05227T0,NCU04414T0,NCU07721T0,NCU01596T0,NCU01547T0,NCU09366T0,NCU10067T0,NCU02224T0	NCU06183T0,NCU03972T0,NCU08605T0,NCU05942T0,NCU06440T0,NCU05295T0,NCU07365T0,NCU02493T0,NCU11271T0,NCU05620T0,NCU03234T0,NCU06712T0,NCU02634T0,NCU02967T0,NCU10061T0,NCU09731T0,NCU00770T0,NCU07542T0,NCU01919T0,NCU04800T0,NCU02289T0,NCU02634T1,NCU01225T0
PezizomycotinaPuf4	compII assm	GO:0034553	Scer			BP				0	1	407	2905	0	1		NCU07507T0
PezizomycotinaPuf4	compIII assm	GO:0034551	Scer			BP				3	1	404	2902	21.51119283	0.241609179	NCU03231T0,NCU03008T0,NCU02267T0	NCU08940T0
PezizomycotinaPuf4	compIV assm	GO:0033617	Scer			BP				8	3	399	2893	19.30099813	0.00021121	NCU02149T0,NCU09809T0,NCU02623T0,NCU11339T0,NCU02530T0,NCU02162T0,NCU08992T0,NCU06748T0	NCU05119T0,NCU00641T0,NCU12137T0
PezizomycotinaPuf4	compV assm	GO:0033615	Scer			BP				7	0	400	2900	Inf	1.47E-05	NCU02705T0,NCU08093T0,NCU03199T0,NCU01102T0,NCU03296T0,NCU00107T0,NCU00676T0
PezizomycotinaPuf3	Cytosolic Large Ribosomal Subunit	GO:0022625	Scer			CC				1	50	184	2807	0.305182316	1	NCU06090T0	NCU03757T0,NCU03703T0,NCU04779T0,NCU04331T0,NCU02905T0,NCU03806T0,NCU08389T0,NCU05804T0,NCU06843T0,NCU05554T0,NCU03150T0,NCU08389T1,NCU00979T0,NCU01317T0,NCU00464T0,NCU00294T0,NCU08963T0,NCU06661T0,NCU01221T0,NCU00105T0,NCU06226T0,NCU00706T0,NCU08663T0,NCU07829T0,NCU10498T0,NCU08344T0,NCU08990T0,NCU04022T0,NCU00634T0,NCU01776T0,NCU11840T0,NCU00413T0,NCU02432T0,NCU08964T0,NCU00315T0,NCU11809T0,NCU…
PezizomycotinaPuf3	Cytosolic Small Ribosomal Subunit	GO:0022627	Scer			CC				0	38	185	2831	0	1		NCU05270T0,NCU09475T0,NCU07830T0,NCU04553T0,NCU08502T0,NCU06047T0,NCU03393T0,NCU01452T0,NCU00258T0,NCU06540T0,NCU05810T0,NCU06099T0,NCU01949T0,NCU00489T0,NCU00366T0,NCU07826T0,NCU02181T0,NCU08620T0,NCU03732T0,NCU00971T0,NCU06431T0,NCU00475T0,NCU06432T0,NCU04552T0,NCU03038T0,NCU03102T0,NCU09476T0,NCU06892T0,NCU08500T0,NCU06743T0,NCU07182T0,NCU07014T0,NCU09089T1,NCU08627T1,NCU01552T1,NCU00618T0,NCU…
PezizomycotinaPuf3	Cytosolic tRNA Synthetase	GO:0006418	Scer			BP		YBR121C,YCR024C,YDR268W,YHR011W,YHR091C,YKL194C,YNL073W,YOL033W,YOR335C,YPL040C,YPL097W,YPL104W,YPR047W,YGR171C,YLR382C,YER087W,YBL013W,YPR033C	Exclude those annotated to mitochondrial tRNA synthetase GO term GO:0070127, also exclude those added as mito trna synthetase	0	19	185	2869	0	1		NCU01965T0,NCU08195T0,NCU06457T0,NCU06307T0,NCU07926T0,NCU07755T0,NCU04449T0,NCU08888T0,NCU07451T0,NCU01443T0,NCU05095T0,NCU03575T0,NCU09463T0,NCU00915T0,NCU06722T0,NCU05642T0,NCU04020T0,NCU02380T0,NCU08894T0
PezizomycotinaPuf3	Mitochondrial Large Ribosomal Subunit	GO:0005762	4_3			CC				2	40	407	8553	1.050753132	1	NCU07057T0,NCU00952T0	NCU06469T0,NCU01473T0,NCU05813T0,NCU08299T0,NCU00211T0,NCU02757T0,NCU01023T0,NCU04336T0,NCU04171T0,NCU09826T0,NCU01485T0,NCU06768T0,NCU04138T0,NCU04412T0,NCU07852T0,NCU07560T0,NCU01474T0,NCU06450T0,NCU07549T0,NCU05714T0,NCU04068T0,NCU06749T0,NCU08552T0,NCU01650T0,NCU08329T0,NCU05552T0,NCU08861T0,NCU08893T0,NCU10866T0,NCU00977T0,NCU04225T0,NCU06786T0,NCU05287T0,NCU03094T0,NCU03638T0,NCU02804T0,NCU…
PezizomycotinaPuf3	Mitochondrial Small Ribosomal Subunit	GO:0005763	4_2			CC				2	31	407	8571	1.358577016	1	NCU01800T0,NCU08137T0	NCU07386T0,NCU08296T0,NCU08071T0,NCU02545T0,NCU11345T0,NCU02951T0,NCU01894T0,NCU00599T0,NCU03394T0,NCU08120T0,NCU06542T0,NCU08728T0,NCU09539T0,NCU00564T0,NCU03343T0,NCU01761T0,NCU06958T0,NCU06066T0,NCU02419T0,NCU04806T0,NCU01007T0,NCU03777T0,NCU03926T0,NCU05717T0,NCU00114T0,NCU03827T0,NCU07493T0,NCU03230T0,NCU10311T0,NCU00954T0,NCU09475T0
PezizomycotinaPuf3	Mitochondrial tRNA Synthetase	GO:0070127	4_4			BP	YGR171C,YLR382C,YER087W,YBL013W,YPR033C		Added those annotated as mitochondrial in both Scer and Ncra	0	16	409	8603	0	1		NCU00920T0,NCU01512T0,NCU03030T0,NCU02585T0,NCU09594T0,NCU00931T0,NCU03759T0,NCU03814T0,NCU06866T0,NCU03129T0,NCU02566T0,NCU00405T0,NCU01965T0,NCU06914T0,NCU08195T0,NCU06457T0
PezizomycotinaPuf3	TIM	Ncra	3_2							2	12	407	8609	3.524490155	1	NCU00371T0,NCU03229T0	NCU05623T0,NCU00930T0,NCU07295T0,NCU03798T0,NCU00198T0,NCU02943T0,NCU06244T0,NCU00075T0,NCU11311T0,NCU04945T0,NCU08810T0,NCU05515T0
PezizomycotinaPuf3	TOM	manual	manual	YNL131W,YMR203W,YNL121C,YGR082W,YNL070W,YOR045W,YPR133W-A,YOL026C,	NCU00431T0,NCU01179T0,NCU04245T0,NCU06632T0,NCU04181T1,NCU05772T0,NCU02474T0,NCU01101T0				3_3 split into TOM, TOB/SAM, and ERMES complexes	1	7	408	8620	3.017569814	1	NCU01101T0	NCU00431T0,NCU01179T0,NCU04245T0,NCU06632T0,NCU04181T1,NCU05772T0,NCU02474T0
PezizomycotinaPuf3	TOB/SAM	manual	manual	YHR083W,YNL026W,YMR060C	NCU01401T0,NCU05593T0,NCU00923T0					0	3	409	8629	0	1		NCU01401T0,NCU05593T0,NCU00923T0
PezizomycotinaPuf3	ERMES	manual	manual	YLL006W,YAL010C,YOL009C	NCU06193T0,NCU07824T0,NCU02067T0					0	3	409	8629	0	1		NCU06193T0,NCU07824T0,NCU02067T0
PezizomycotinaPuf3	ETC Complex Assembly	GO:0033108	Scer			BP				4	15	181	2873	4.229203813	0.893597869	NCU02149T0,NCU09809T0,NCU02623T0,NCU11339T0	NCU02530T0,NCU03231T0,NCU02162T0,NCU08992T0,NCU06066T0,NCU06748T0,NCU03008T0,NCU02267T0,NCU09250T0,NCU08940T0,NCU05119T0,NCU00641T0,NCU12137T0,NCU12028T0,NCU07507T0
PezizomycotinaPuf3	ETC Complex I	NA	1_2							27	5	382	8598	121.400049	1.42E-30	NCU02280T0,NCU01006T0,NCU03156T0,NCU01859T0,NCU05299T0,NCU01169T0,NCU04074T0,NCU01765T0,NCU03093T0,NCU00969T0,NCU03953T0,NCU01467T0,NCU02472T0,NCU02373T0,NCU00484T0,NCU05009T1,NCU09299T0,NCU11348T0,NCU05221T0,NCU04044T0,NCU00418T0,NCU00670T0,NCU09460T0,NCU04753T0,NCU08930T0,NCU09002T0,NCU01142T1	NCU02534T0,NCU04781T0,NCU05225T0,NCU01360T0,NCU01142T0
PezizomycotinaPuf3	ETC Complex II	GO:0005749	1_3			CC				1	3	408	8628	7.045602021	1	NCU00959T0	NCU08336T0,NCU07756T0,NCU03031T0
PezizomycotinaPuf3	ETC Complex III	GO:0005750	1_4			CC				0	8	409	8619	0	1		NCU01808T0,NCU03559T0,NCU05989T0,NCU09816T0,NCU06606T0,NCU08947T0,NCU08940T0,NCU03233T0
PezizomycotinaPuf3	ETC Complex IV	GO:0005751	1_5			CC		YML030W,YNR018W	Rcf1 and Rcf2 were excluded here since also annotated to complex IV assembly	2	5	407	8623	8.470459856	1	NCU05816T0,NCU05457T0	NCU01962T1,NCU05689T0,NCU06695T1,NCU03340T0,NCU01962T0
PezizomycotinaPuf3	ETC Complex V	GO:0005753	1_6			CC				4	10	405	8611	8.50038745	0.106906036	NCU02250T0,NCU09143T0,NCU05220T0,NCU00385T0	NCU02514T0,NCU08093T0,NCU03558T0,NCU03199T0,NCU00644T0,NCU01606T0,NCU09119T0,NCU00502T0,NCU05430T0,NCU00636T0
PezizomycotinaPuf3	TCA Cycle	Ncra	2_2							1	16	408	8602	1.3176608	1	NCU04280T0	NCU01692T0,NCU03004T0,NCU04899T0,NCU02407T0,NCU02366T0,NCU07697T0,NCU02438T0,NCU06482T0,NCU00775T0,NCU00050T0,NCU05425T0,NCU10008T0,NCU03608T0,NCU07659T0,NCU08471T0,NCU01227T0
PezizomycotinaPuf3	Proteasome	GO:0000502	Scer			CC				1	44	184	2819	0.348274902	1	NCU06183T0	NCU09450T0,NCU02650T0,NCU05363T0,NCU01368T1,NCU02840T0,NCU02260T0,NCU07367T0,NCU03304T0,NCU09290T0,NCU02982T0,NCU06764T0,NCU02374T0,NCU09309T0,NCU00823T0,NCU05227T0,NCU04414T0,NCU07721T0,NCU01596T0,NCU01547T0,NCU09366T0,NCU10067T0,NCU02224T0,NCU03972T0,NCU08605T0,NCU05942T0,NCU06440T0,NCU05295T0,NCU07365T0,NCU02493T0,NCU11271T0,NCU05620T0,NCU03234T0,NCU06712T0,NCU02634T0,NCU02967T0,NCU10061T0,NCU…
PezizomycotinaPuf3	compII assm	GO:0034553	Scer			BP				0	1	185	2905	0	1		NCU07507T0
PezizomycotinaPuf3	compIII assm	GO:0034551	Scer			BP				0	4	185	2899	0	1		NCU03231T0,NCU03008T0,NCU02267T0,NCU08940T0
PezizomycotinaPuf3	compIV assm	GO:0033617	Scer			BP				4	7	181	2889	9.105437241	0.110050982	NCU02149T0,NCU09809T0,NCU02623T0,NCU11339T0	NCU02530T0,NCU02162T0,NCU08992T0,NCU06748T0,NCU05119T0,NCU00641T0,NCU12137T0
PezizomycotinaPuf3	compV assm	GO:0033615	Scer			BP				1	6	184	2894	2.620056505	1	NCU02705T0	NCU08093T0,NCU03199T0,NCU01102T0,NCU03296T0,NCU00107T0,NCU00676T0
