# Supplementary material for: Evolutionary Conservation and Diversification of Puf RNA Binding Proteins and Their mRNA Targets
Source: PLoS Biol. 2015 Nov 20;13(11):e1002307. doi: 10.1371/journal.pbio.1002307 (PMC4654594; doi:10.1371/journal.pbio.1002307)
Supplement: S9 Table — (TXT) [file pbio.1002307.s044.txt]

Array_Feature	NcP3-1	NcP3-2	NcP3-3	ScP3-1	ScP3-2	ScP3-3	5delP-1 (mock1)	5delP-2 (mock2)	5delP-3 (mock3)		NcP3_SAM_output	Score(d)	Numerator(r)	Denominator(s+s0)	Fold Change	q-value(%)	localfdr(%)	NcP3_target_1%localFDR		ScP3_SAM_output	Score(d)	Numerator(r)	Denominator(s+s0)	Fold Change	q-value(%)	localfdr(%)	ScP3_target_1%localFDR		Match to UGUAHAUA motif	5'UTR hits	5'UTR-ORF hits	ORF hits	ORF-3'UTR hits	3'UTR hits
Q0010	-1.042218812	-1.307551812	-1.388164803	-0.70157993	-0.992814402	-0.560648991	-1.93585239	-1.442631528	-1.813280411			0.998756919	0.493343684	0.493957713	1.407703683	1.681309859	26.54708612	0			2.441954993	1.041116946	0.426345673	2.057820217	0	12.86482967	0			0	0	0	0	0
Q0017	NA	NA	NA	NA	NA	NA	-1.995286801	NA	NA			NA	NA	NA	NA	NA	NA	0			NA	NA	NA	NA	NA	NA	0			0	0	0	0	0
Q0032	-1.408865135	NA	NA	NA	-1.390737521	-1.00748779	-1.845033993	-2.049580554	-2.325423967			NA	NA	NA	NA	NA	NA	0			2.308495022	0.933550547	0.404397903	1.909970753	0	14.71941653	0			0	0	0	0	0
Q0045_JXN_EE20_5	NA	NA	NA	-0.001735559	0.108115979	0.330453736	NA	NA	NA			NA	NA	NA	NA	NA	NA	0			NA	NA	NA	NA	NA	NA	0			NA	NA	NA	NA	NA
Q0045_JXN_EI_5	NA	NA	NA	0.559217601	0.638857319	0.860227594	NA	NA	NA			NA	NA	NA	NA	NA	NA	0			NA	NA	NA	NA	NA	NA	0			NA	NA	NA	NA	NA
Q0045_JXN_IE_5	-0.661492318	NA	NA	0.628217825	0.593393879	0.845469042	-1.456431955	-1.15728193	-1.347082026			NA	NA	NA	NA	NA	NA	0			5.986672856	2.071502162	0.346018934	4.203240954	0	0	1			NA	NA	NA	NA	NA
Q0045	-0.640738917	-0.560685401	-1.063681139	0.282436222	0.207208273	0.477787727	-1.708919569	-1.217793332	-1.593132662			1.451133904	0.760314086	0.523944816	1.693859351	0.044462758	7.322272838	0			4.746899788	1.891302539	0.398429001	3.709700042	0	0	1			0	0	2	0	0
Q0050	-0.750269939	-0.645261546	-1.117639975	-0.80382434	-0.782691517	-0.81251177	-2.132771678	-1.638815849	-2.32939367			2.118654843	1.204670628	0.568601645	2.30484643	0	0	1			2.981288305	1.296194467	0.434776625	2.455802373	0	6.619501689	0			0	0	0	0	0
Q0055	-0.791045578	-0.718894222	-1.087237963	-0.725310605	-0.690392457	-0.666488488	-2.168345792	-1.647017333	-2.261345549			2.156565524	1.168577687	0.54186978	2.247899734	0	0	1			3.309305253	1.393715652	0.421150527	2.627545327	0	3.808906751	0			0	0	0	0	0
Q0060	0.301699253	0.678475286	0.337870966	1.170367792	1.136120748	1.228271879	-0.631247346	-0.064326049	-0.672444917			1.60229935	0.904088655	0.564244537	1.87136199	0	3.477708078	0			3.963267222	1.69646952	0.42804823	3.241068518	0	0.162538544	1			0	0	1	0	0
Q0065	1.006959122	1.077292371	0.714214872	2.078281644	2.058116617	2.155603408	-0.461529346	0.217469415	-0.638514853			2.035373552	1.235747766	0.607135611	2.3550338	0	0	1			4.980685717	2.453735428	0.492650122	5.478327172	0	0	1			0	0	1	0	0
Q0070	NA	NA	NA	0.32505885	0.393000981	0.653718249	NA	NA	NA			NA	NA	NA	NA	NA	NA	0			NA	NA	NA	NA	NA	NA	0			0	0	1	0	0
Q0075	NA	NA	NA	0.671444277	0.639262814	0.887299497	NA	NA	NA			NA	NA	NA	NA	NA	NA	0			NA	NA	NA	NA	NA	NA	0			1	0	0	0	0
Q0080	-2.472990099	-2.489721364	-2.991060754	-2.313294137	-2.042670595	-2.202665723	-3.694187691	-3.633286958	-3.499759113			2.067043424	0.966554565	0.467602448	1.954168087	0	0	1			4.914569576	1.485077713	0.302178592	2.799322517	0	0	1			0	0	0	0	0
Q0085	-1.640160557	-1.773604345	-2.159978853	-1.632354578	-1.527276622	-1.278859397	-3.428956983	-3.06528176	-3.039832391			2.687238214	1.328843177	0.494501444	2.512011688	0	0	1			4.595305465	1.76073679	0.383159902	3.388711435	0	0	1			0	0	0	0	0
Q0092	NA	NA	NA	NA	NA	NA	NA	NA	NA			NA	NA	NA	NA	NA	NA	0			NA	NA	NA	NA	NA	NA	0			0	0	0	0	0
Q0105	-1.484379564	-1.651513447	-2.032632902	-1.810408931	-1.655435349	-1.508419543	-3.017936209	-2.593458681	-2.742733752			2.135250489	1.070601626	0.501393926	2.100309046	0	0	1			3.177961985	1.18883155	0.374086146	2.279680353	0	4.848648167	0			0	0	0	0	0
Q0110	-0.738952374	-0.616487863	-0.997566863	-0.061485405	-0.045907121	0.0210468	-1.357626785	-0.920045914	-1.335154546			0.859548414	0.428674099	0.498720132	1.345995978	3.043252687	34.49498606	0			3.312538227	1.237703784	0.373642113	2.35822894	0	3.784711486	0			0	0	0	0	0
Q0115	-0.423002433	-0.529097133	-0.830927401	0.086902803	0.011914024	0.056182052	-1.146257322	-1.010498343	-1.377631185			1.261139947	0.592520678	0.469829442	1.507879014	0.292944022	13.97632829	0			3.799639593	1.292005186	0.340033615	2.448681588	0	0.85639496	1			0	0	0	0	0
Q0120_JXN_EE20_3	-1.518639259	-1.449930553	-1.978877922	-1.76304447	-1.563884513	-1.46332334	-2.73936932	-2.251818464	-2.58904503			1.68424703	0.886329077	0.526246483	1.848466729	0	1.877185252	0			2.520708558	0.992203441	0.393620848	1.989220826	0	11.82576063	0			NA	NA	NA	NA	NA
Q0120_JXN_EI_3	-1.501199423	-1.357219979	-1.930559041	-1.239746232	-1.210944269	-1.065343517	-2.758332479	-2.575398675	-2.556544829			2.167632299	1.042499896	0.480939455	2.059793766	0	0	1			4.986962211	1.520290598	0.304853042	2.86848823	0	0	1			NA	NA	NA	NA	NA
Q0120_JXN_IE_3	-1.376598896	-1.338569204	-1.792883198	-1.23206125	-1.107055826	-0.918740581	-2.607721718	-2.241251898	-2.311612365			1.845377178	0.892912278	0.483864377	1.856920792	0	0	1			3.726020067	1.363119385	0.365837908	2.572407828	0	1.212726906	0			NA	NA	NA	NA	NA
Q0120	-0.901547649	-0.859140432	-1.373422782	-0.628422466	-0.49826294	-0.401551235	-1.251016714	-0.793898981	-0.700740851			-0.2252179	-0.120750723	0.536150645	0.919708945	25.73250741	64.62187967	0			1.173492948	0.468016579	0.398823512	1.383206524	0.999694901	33.58961807	0			0	0	0	0	0
Q0130	-0.136460222	-0.466282789	-0.773194074	0.978689337	0.921139965	1.212387272	-2.378725474	-1.53126679	-1.791871793			2.359856388	1.450709707	0.614744912	2.733424841	0	0	1			6.118733029	3.00023682	0.490336285	8.001313318	0	0	1			0	0	0	0	0
Q0140	1.097591957	0.388934383	0.137507188	1.727164621	1.445347943	1.695536938	-1.93702765	-2.506815179	-2.273784669			4.481122265	2.789287725	0.622452939	6.912884039	0	0.110077415	1			9.738429698	3.924102277	0.402950208	15.18002516	0	0.069207292	1			1	0	0	0	0
Q0142	-1.164198011	-2.036715187	-1.773405497	-0.898815937	-1.181542975	-0.603987247	-2.662861345	-2.609007962	-2.441185867			1.629742309	0.921646209	0.565516526	1.894275553	0	2.906216375	0			4.328588557	1.738446282	0.401619664	3.336756205	0	0	1			0	0	0	0	0
Q0143	-0.421100839	-1.035754226	-0.927973012	-0.355469858	-0.726495175	-0.356099577	-1.728197054	-1.840993932	-1.953869721			2.10019702	1.054811593	0.502244115	2.077446888	0	0	1			3.873954401	1.423875309	0.36755087	2.683052546	0	0.524954529	1			0	0	0	0	0
Q0144	-1.325350364	NA	NA	NA	NA	NA	-2.073056895	NA	-2.317941725			NA	NA	NA	NA	NA	NA	0			NA	NA	NA	NA	NA	NA	0			0	0	0	0	0
Q0160	-0.371498718	-0.360278827	-0.81946516	0.331146087	0.415906394	0.634800993	-1.638633124	-1.207075444	-1.504828671			1.873888004	0.941832228	0.502608601	1.920966324	0	0	1			5.15027875	1.973006848	0.383087391	3.925854889	0	0	1			0	0	1	0	0
Q0182	0.113291979	NA	NA	NA	-1.309123756	-0.933770695	-1.733746642	-1.79689951	-1.746738665			NA	NA	NA	NA	NA	NA	0			1.591644466	0.592418714	0.37220543	1.507772447	0.019599991	26.34182802	0			0	0	0	0	0
Q0250	0.400073544	0.410948688	0.064187644	0.311686779	0.332165768	0.484319213	-0.688989132	-0.165269472	-0.010330934			1.09087535	0.588667188	0.539628279	1.50385679	0.704618084	21.71251871	0			1.691806565	0.72646371	0.429401165	1.654578464	0	24.60295328	0			0	0	0	0	0
Q0255_OCH_	-0.307985688	-0.181528393	-0.613923258	0.227626356	0.23904844	0.352291713	-1.572146104	-1.329853891	-1.504759039			2.445938339	1.109841281	0.453748675	2.158219023	0	0	1			5.802659677	1.804118458	0.310912333	3.49215709	0	0	1			NA	NA	NA	NA	NA
Q0255	-0.610724991	-0.698391255	-0.83511004	0.920435479	0.917832209	1.04130678	-1.652067426	-1.336821838	-1.403379061			1.789361213	0.758081396	0.423660349	1.69123999	0	0.262251194	1			7.583594275	2.486157541	0.32783367	5.602837075	0	0	1			0	0	0	0	0
Q0275	-1.341257258	-1.348155378	-1.684063597	-1.464238701	-1.137667213	-1.180160379	-2.573853216	-2.079402335	-2.038094043			1.530921708	0.781358503	0.510384365	1.718748558	0	5.141382219	0			2.486983437	1.031971044	0.414948901	2.04481602	0	12.26559818	0			0	0	0	0	0
Q0297	-1.148300551	-1.622713455	-1.791851909	2.852118853	2.498931151	3.071814992	-3.165575491	-3.001928264	-3.105687747			3.223958864	1.578842579	0.489721689	2.987300933	0	0	1			14.82872607	5.960895443	0.401982977	62.28856551	0	0	1			0	0	0	0	0
UNKNOWN_1	NA	NA	NA	NA	NA	NA	NA	NA	NA			NA	NA	NA	NA	NA	NA	0			NA	NA	NA	NA	NA	NA	0			NA	NA	NA	NA	NA
UNKNOWN_2	1.434903648	1.765461555	1.359666992	1.796428472	1.693054835	1.379944068	2.203583836	1.36315905	1.53630134			-0.284832551	-0.17226996	0.604811351	0.887445261	25.73250741	62.59295234	0			-0.031583494	-0.01566234	0.495902703	0.98920241	19.56816235	43.95085715	0			NA	NA	NA	NA	NA
UNKNOWN_3	NA	NA	NA	NA	NA	NA	NA	1.092552296	NA			NA	NA	NA	NA	NA	NA	0			NA	NA	NA	NA	NA	NA	0			NA	NA	NA	NA	NA
UNKNOWN_4	NA	NA	NA	0.16001303	0.081705447	0.191130791	0.674329594	0.47553192	0.871594515			NA	NA	NA	NA	NA	NA	0			-1.435182085	-0.467325644	0.325621152	0.723304161	0.019599991	25.72275998	0			NA	NA	NA	NA	NA
UNKNOWN_5	-1.58297785	-1.562209622	-1.589209136	-2.048072054	-2.152807345	-2.110308573	-2.061540467	-1.873354393	-1.836185272			0.890734167	0.354295224	0.39775641	1.278360932	3.043252687	32.66164271	0			-0.396567717	-0.117826003	0.29711446	0.921575326	12.39839429	41.54148031	0			NA	NA	NA	NA	NA
UNKNOWN_6	NA	NA	NA	-2.086431243	-2.064972535	-2.155722926	-1.370615195	-1.619276298	-1.41832941			NA	NA	NA	NA	NA	NA	0			-2.00704271	-0.570758657	0.284377933	0.673262653	0	16.38448256	0			NA	NA	NA	NA	NA
UNKNOWN_7	0.076433775	-0.240547866	-0.303361244	0.702404553	0.693348271	0.662613076	0.186137292	0.317494225	0.460391323			-1.080219045	-0.468432009	0.43364539	0.722749691	0.292944022	20.38005432	0			1.461262234	0.426990964	0.292206938	1.344426573	0.019599991	28.62212899	0			NA	NA	NA	NA	NA
UNKNOWN_8	0.270478015	0.339302299	0.151714871	0.745879047	0.701292996	0.778501963	1.536723712	0.992803347	1.160660288			-1.990916817	-0.967496671	0.485955346	0.51139265	0	0	0			-1.13767878	-0.42596117	0.374412512	0.744342661	0.183855363	30.86505952	0			NA	NA	NA	NA	NA
YAL001C_JXN_EE20_1	NA	NA	NA	NA	NA	NA	1.960554129	0.97638765	NA			NA	NA	NA	NA	NA	NA	0			NA	NA	NA	NA	NA	NA	0			NA	NA	NA	NA	NA
YAL001C_JXN_EI_1	NA	NA	NA	0.308526681	0.433121098	0.330567405	2.018987329	1.125677278	1.708096781			NA	NA	NA	NA	NA	NA	0			-2.552880669	-1.197972125	0.469262876	0.435887542	0	9.171816312	0			NA	NA	NA	NA	NA
YAL001C_JXN_IE_1	NA	NA	NA	0.142300868	0.13519569	0.253790817	2.300388897	1.478322544	1.702461447			NA	NA	NA	NA	NA	NA	0			-3.450267265	-1.587751894	0.460182291	0.332689469	0	1.686655176	0			NA	NA	NA	NA	NA
YAL001C	0.610021116	0.594052833	0.401782167	0.227922198	0.268488795	0.098445482	2.180075222	1.007542086	1.372965529			-1.461259776	-0.976174857	0.668036493	0.508325723	0	6.14550202	0			-2.252250519	-1.259698844	0.559306717	0.417631129	0	12.89727566	0			0	0	0	0	0
YAL002W	0.651976785	0.805063827	0.486282184	0.59810512	0.841834211	0.503099185	0.39204894	0.224361382	0.074777114			0.951538905	0.426112503	0.447814063	1.343608198	1.681309859	29.16918962	0			1.37518511	0.479493637	0.348675704	1.394254219	0.183855363	30.12679601	0			0	0	1	0	0
YAL003W	-0.831480427	-0.725130527	-0.698628533	-0.824862937	-1.006000723	-1.0147277	-0.620652809	-0.582668813	-0.26815393			-0.56402032	-0.252520595	0.447715421	0.839428531	9.379809364	49.13896681	0			-1.16928721	-0.395828659	0.338521328	0.76005269	0.183855363	30.32336863	0			0	0	0	0	0
YAL004W	NA	NA	NA	NA	NA	NA	NA	-0.427075538	-0.207324856			NA	NA	NA	NA	NA	NA	0			NA	NA	NA	NA	NA	NA	0			0	0	0	0	0
YAL005C_OCH_	-0.490555044	-0.549526157	-0.641190739	-1.018842063	-0.867560544	-0.908527747	-0.918917748	-0.417894134	-0.396075528			0.052820196	0.025939207	0.491085014	1.018142296	41.27060836	68.58009293	0			-0.742222453	-0.291804371	0.39314948	0.816879752	4.271152601	37.23894684	0			NA	NA	NA	NA	NA
YAL005C	-0.658019229	-0.654863298	-0.748178559	-0.982896078	-0.988367657	-1.019072819	-1.046207622	-0.593531935	-0.726162756			0.239954696	0.110347792	0.459869274	1.079488439	37.91824842	65.80191273	0			-0.408597562	-0.145934804	0.357160242	0.903793569	12.39839429	41.42050078	0			0	0	0	0	0
YAL007C	-0.490125112	-0.376568739	-0.459330941	-0.619299549	-0.69947735	-0.627478308	-0.852214075	-0.689280623	-0.246973803			0.324992752	0.162881953	0.501186416	1.119521281	34.32004495	63.15584341	0			0.024471287	0.009614374	0.392883882	1.006686432	30.37194775	44.08315303	0			0	0	0	0	0
YAL008W	-0.740559357	-0.6054549	-0.802711185	-0.635080877	-0.656495747	-0.629472503	-0.667084757	-0.88674852	-0.496442621			-0.055118842	-0.024082465	0.436918917	0.983445859	34.32004495	68.19283334	0			0.331935446	0.105285534	0.317186776	1.07570727	27.68336902	43.60676456	0			0	0	0	0	0
YAL009W	-0.094293068	0.057620847	-0.159408447	-0.08192642	-0.17253534	-0.180262741	-0.393709568	-0.343787499	-0.3175498			0.763000086	0.295056116	0.386705221	1.2269327	5.48176687	40.28711694	0			1.034442628	0.268984065	0.260028017	1.204959006	4.271152601	35.86551576	0			0	0	0	0	0
YAL010C	0.116891083	0.104311378	-0.237186656	-0.193105654	-0.080837287	-0.197451937	0.198966879	0.006685483	0.093528268			-0.228766879	-0.096320892	0.421043868	0.935415415	25.73250741	64.5115646	0			-0.715262919	-0.194648559	0.272135678	0.873785724	4.271152601	37.62840728	0			0	0	0	0	0
YAL011W	0.572231693	0.456581667	0.273029324	0.741988998	0.612222244	0.477000003	1.406050613	0.47089868	0.582008602			-0.606415092	-0.376971021	0.621638586	0.770052642	5.48176687	46.73261513	0			-0.284138477	-0.14703894	0.517490421	0.903102134	19.56816235	42.55315168	0			0	0	0	0	0
YAL012W	-0.956516861	-1.22866564	-1.115274467	-0.875727546	-0.939563755	-0.992217812	-1.045342838	-0.739529791	-0.664085005			-0.60659784	-0.275099061	0.453511442	0.826393573	5.48176687	46.72213508	0			-0.169460003	-0.057307216	0.338175471	0.961056253	19.56816235	43.34568293	0			0	0	0	0	0
YAL013W	-0.700607338	-0.772065894	-0.617147651	-0.637586216	-0.725763333	-0.645960943	0.260190831	-0.009358907	-0.130410012			-1.571118974	-0.728013549	0.463372641	0.603734626	0	3.516762557	0			-1.904087995	-0.647700858	0.340163301	0.638296721	0	17.95510654	0			0	0	0	0	0
YAL014C_OCH_	-0.808948996	-0.772152621	-0.730945124	-0.929109024	-0.90298638	-0.80333183	-0.860203437	-0.795712654	-0.580118791			-0.039814331	-0.016603237	0.417016595	0.988557482	34.32004495	68.33811437	0			-0.233120332	-0.070920841	0.304224175	0.952030144	19.56816235	42.93704922	0			NA	NA	NA	NA	NA
YAL014C	-0.685006505	-0.712240555	-0.611276016	-0.808083024	-0.803020318	-0.693898247	-0.799291039	-0.692831365	-0.467621778			-0.01749493	-0.007525581	0.430157838	0.994797246	34.32004495	68.49637152	0			-0.166842474	-0.052875859	0.316920849	0.964012756	19.56816235	43.36077328	0			0	0	0	0	0
YAL015C	-0.465037234	-0.434939609	-0.371979406	0.143630744	-0.023674459	-0.139714637	-0.389069975	-0.501764351	-0.176549086			-0.139499539	-0.059456896	0.426215713	0.959625304	34.32004495	66.85695529	0			1.233256499	0.411418297	0.333603186	1.329992672	0.999694901	32.57771032	0			0	0	0	0	2
YAL016C-B_ONO	NA	NA	NA	NA	0.738181959	0.810341018	0.469430165	0.501438797	NA			NA	NA	NA	NA	NA	NA	0			1.223312766	0.393301607	0.321505356	1.313395672	0.999694901	32.74710873	0			NA	NA	NA	NA	NA
YAL016W	-0.981933062	-0.945257705	-0.976881749	-1.551989307	-1.308664079	-1.39075173	-1.130919712	-1.200349155	-0.822747588			0.212822076	0.092048696	0.432514793	1.065882713	37.91824842	66.46852235	0			-0.896779189	-0.303586276	0.338529574	0.810235793	0.999694901	34.87177122	0			0	0	0	0	0
YAL017W	0.774279059	0.649722047	0.473590534	1.641333985	1.430431221	1.37738196	1.05014735	0.357975002	0.275953903			0.138804664	0.079905845	0.575671184	1.056949058	40.81475844	67.83642813	0			2.07117022	0.983900247	0.475045575	1.977805076	0	18.29337037	0			0	0	1	0	0
YAL018C	NA	NA	NA	NA	NA	NA	NA	1.214835083	NA			NA	NA	NA	NA	NA	NA	0			NA	NA	NA	NA	NA	NA	0			0	0	0	0	1
YAL019W	-0.098984668	0.266777133	0.277826693	-0.300373508	-0.537272966	-0.463529312	0.795352776	0.205121705	-0.070731295			-0.243787107	-0.152640626	0.626122637	0.899602374	25.73250741	64.02972935	0			-1.404213261	-0.681429714	0.485275088	0.623547032	0.019599991	26.2585573	0			0	0	0	0	0
YAL020C	0.337923506	0.160090948	0.165270095	0.393517908	0.322126331	0.32188094	1.346161298	0.962090423	1.039419966			-1.994371493	-0.886061663	0.444281151	0.541089195	0	0	0			-2.124427327	-0.707838892	0.333190448	0.612236562	0	14.66805305	0			0	0	0	0	0
YAL021C	0.027635983	-0.290385316	-0.287336968	-0.516070841	-0.376110439	-0.531979761	-0.34698445	-0.291113338	-0.411762373			0.424308757	0.175325337	0.413202259	1.129219022	25.73250741	59.10211959	0			-0.225068431	-0.062557017	0.277946651	0.957565436	19.56816235	42.99311145	0			0	0	0	0	0
YAL022C	-0.124794167	-0.303849794	-0.390398271	-0.0535971	-0.341873342	-0.165787548	-0.490832436	-0.67939729	-0.400419003			0.640801907	0.259269549	0.404601713	1.196872563	15.25478192	47.59892434	0			1.201069643	0.398673523	0.331932062	1.318295255	0.999694901	33.12461624	0			0	0	0	0	1
YAL023C	-0.408525642	-0.519806408	-0.731058403	-1.323575539	-1.152424074	-1.248821858	-0.711356818	-0.90995217	-0.765061579			0.627148228	0.251060754	0.400321237	1.190081812	15.25478192	48.3966561	0			-1.373356842	-0.383940358	0.279563436	0.766341661	0.183855363	26.7932359	0			0	0	0	0	0
YAL024C	0.964972282	1.026264953	0.737947858	0.355787988	0.555174963	0.343192553	1.557829798	1.038690294	0.917020486			-0.474815446	-0.252717778	0.532244223	0.839313809	15.25478192	53.97941233	0			-1.639074958	-0.690918414	0.42152948	0.619459379	0.019599991	22.24259294	0			0	0	0	0	0
YAL025C	-0.096489304	0.036325527	0.142784343	-0.49647101	-0.668500151	-0.606710903	0.142244603	-0.158728859	-0.250143891			0.25835414	0.125150287	0.484413708	1.090621338	36.28314589	65.30012078	0			-1.257188869	-0.439474696	0.34956935	0.737403058	0.183855363	28.80720869	0			0	0	0	0	0
YAL026C	-0.160566724	0.028593653	-0.647036528	-0.702910324	-0.505982957	-0.663411761	-0.281733268	-0.706299987	-0.485008868			0.450009716	0.240078225	0.533495647	1.181056698	25.73250741	57.90553381	0			-0.208056065	-0.070877696	0.340666332	0.952058615	19.56816235	43.10741879	0			0	0	0	0	0
YAL027W	0.252541312	-0.017540086	-0.046320127	0.404703478	0.331354401	0.510464842	-0.389166667	-0.191937065	0.002041135			0.593203004	0.264648615	0.446134989	1.201343413	15.25478192	50.35159147	0			1.968649409	0.670738383	0.34070992	1.5918875	0	19.93856001	0			0	0	0	0	1
YAL028W	NA	NA	NA	0.764438775	0.630021039	0.598313427	0.543356729	0.479417857	0.832406139			NA	NA	NA	NA	NA	NA	0			0.329979401	0.108074116	0.327517765	1.077788513	27.68336902	43.61603239	0			0	0	0	0	0
YAL029C	0.827215169	0.815939003	0.524963895	0.93567709	1.089755817	0.851849634	0.758149643	0.136982485	0.167328399			0.70341956	0.377286563	0.536360637	1.298896577	9.379809364	43.87903623	0			1.571326263	0.667150615	0.424578034	1.587933631	0.019599991	26.69636095	0			0	0	0	0	1
YAL030W_JXN_EE20_1	-1.283788519	-1.573070683	-1.437432129	-1.327552924	-1.478685002	-1.366974592	-1.520520432	-1.190974415	-1.121012489			-0.313821119	-0.145193949	0.462664684	0.904257805	20.56587065	61.47643108	0			-0.146080468	-0.05135845	0.351576437	0.965027225	19.56816235	43.47561556	0			NA	NA	NA	NA	NA
YAL030W_JXN_EI_1	NA	NA	NA	-0.20157993	-0.002555315	0.09139622	-0.805175937	-0.469278424	-0.471430703			NA	NA	NA	NA	NA	NA	0			1.691072509	0.606591957	0.358702512	1.522658019	0	24.61562965	0			NA	NA	NA	NA	NA
YAL030W_JXN_IE_1	0.203578102	NA	NA	NA	0.741752994	0.577081487	-0.367343772	-0.391241697	0.054456122			NA	NA	NA	NA	NA	NA	0			2.236210705	0.858135833	0.383745517	1.812694537	0	15.77148807	0			NA	NA	NA	NA	NA
YAL030W	-0.516971796	-0.564336653	-0.624805522	-0.834412884	-0.896749027	-0.770148963	-1.014228912	-0.611999943	-0.657275156			0.447673378	0.201197396	0.449428995	1.149652138	25.73250741	58.01660194	0			-0.029267749	-0.010392345	0.355078371	0.992822458	19.56816235	43.95765122	0			0	0	0	0	1
YAL031C	0.645509282	0.341307656	0.16887455	0.534784319	0.52438535	0.442266232	0.103803527	0.177313117	0.203223305			0.541538197	0.232517896	0.429365642	1.174883653	20.56587065	53.22703597	0			1.560761153	0.401241927	0.257080929	1.320644283	0.019599991	26.88088413	0			0	0	0	0	0
YAL032C	NA	NA	-1.203719088	-0.754837845	-0.729597342	-0.750985773	-1.07466212	-1.161714082	-1.134560477			NA	NA	NA	NA	NA	NA	0			1.843361583	0.440715183	0.23908233	1.357277	0	22.01617293	0			0	0	0	0	0
YAL033W	-1.341012919	-1.4551698	-1.460063269	-1.6611822	-1.643152915	-1.517877586	-1.470291823	-1.272842621	-1.318493238			-0.144926164	-0.056138719	0.387360826	0.961834967	34.32004495	66.74078325	0			-0.640167717	-0.191318396	0.298856676	0.875805008	4.271152601	38.67062816	0			0	0	0	0	0
YAL034C-B	1.420813051	1.198247423	1.060054663	-0.497272133	-0.190943841	-0.35016614	0.180079116	0.125632321	-0.130610245			2.618781028	1.176738698	0.449345969	2.260651647	0	0	1			-0.984070477	-0.342284491	0.347825181	0.78879128	0.999694901	33.45294699	0			0	0	1	0	0
YAL034C	0.423703916	0.25705491	0.081158489	0.270539772	0.233334218	0.233927118	NA	0.574932497	0.620796326			-0.509171557	-0.22678378	0.445397582	0.854537803	9.379809364	52.15820186	0			-0.49973811	-0.169728812	0.339635518	0.889009776	12.39839429	40.42989501	0			0	0	0	0	0
YAL034W-A	0.76290035	NA	0.585881792	0.501064832	0.66681755	0.558150296	0.513232729	0.829100428	0.991690681			-0.087816383	-0.041023179	0.467147211	0.971965372	34.32004495	67.78208711	0			-0.390130451	-0.140453776	0.360017466	0.907233755	12.39839429	41.60524335	0			0	0	0	0	0
YAL035W	1.787303705	1.53821523	1.29133577	-0.379932181	-0.178678145	-0.213399737	0.263787093	0.299180777	-0.098122248			2.801234177	1.392737078	0.49718695	2.625763678	0	0	1			-0.958601904	-0.350075285	0.365193604	0.784543157	0.999694901	33.87179808	0			0	0	0	0	1
YAL036C	-0.171875724	-0.208269287	-0.287315997	-0.755856586	-0.697663453	-0.816801285	-0.019277532	-0.40822001	-0.303644578			0.06853008	0.029961087	0.437196153	1.020984587	41.27060836	68.51313798	0			-1.365364907	-0.450849791	0.330204613	0.73161178	0.183855363	26.93180875	0			0	0	0	0	0
YAL037C-A_ONO	-0.641251838	-0.839282643	-1.097190405	-0.872435102	-0.72597609	-0.976591689	-0.767084812	-0.581567264	-0.50164863			-0.528035257	-0.233740677	0.442661117	0.85042701	9.379809364	51.13388993	0			-0.567085995	-0.179357448	0.3162791	0.883096225	12.39839429	39.61915682	0			NA	NA	NA	NA	NA
YAL037W	-0.008110911	-0.284528856	-0.179741983	0.246845198	0.278442379	0.271839483	1.193477759	0.57633543	1.048119207			-2.1231646	-1.088037332	0.512460189	0.470400881	0	0	0			-1.562247946	-0.611391835	0.391353905	0.654564908	0.019599991	23.54102016	0			0	0	1	0	0
YAL038W	-0.592971711	-0.841459193	-0.864282559	-0.702618658	-0.652910314	-0.775795162	-1.162079313	-0.731912648	-0.779670576			0.284545532	0.133717075	0.469932085	1.097116762	36.28314589	64.51721711	0			0.67709028	0.242989411	0.358872987	1.183442336	19.56816235	40.81050021	0			0	0	0	0	0
YAL039C	-0.636641454	-0.924990442	-0.647213522	3.305801537	3.058551085	3.259616877	-0.331397253	-0.543869374	-0.435012499			-0.662025793	-0.290788048	0.439239756	0.817455415	5.48176687	43.51301153	0			11.67993567	3.706959485	0.317378416	13.058882	0	0.048047461	1			0	0	0	0	1
YAL040C	0.505487748	0.387987132	0.386659407	0.637096383	0.552820102	0.538629675	0.517940526	0.704215165	0.505468134			-0.350944686	-0.14042913	0.40014605	0.907249254	20.56587065	59.93026189	0			0.20768832	0.062517389	0.30101543	1.044286369	30.37194775	44.04003384	0			0	0	0	0	0
YAL041W	-0.036630999	-0.058347189	-0.24785784	-0.118702366	0.033026073	-0.000442508	-0.290617637	0.060062085	-0.134580882			0.037151309	0.016167519	0.435180325	1.011269498	41.27060836	68.61584307	0			0.464780111	0.155215821	0.333955386	1.113588194	25.78596591	42.79944088	0			0	0	0	0	0
YAL042C-A	0.111119244	NA	NA	0.213383967	0.114050051	0.04578814	0.497794267	0.369170032	0.479274527			NA	NA	NA	NA	NA	NA	0			-0.955967188	-0.262128946	0.274202869	0.833856512	0.999694901	33.91491404	0			0	0	0	0	0
YAL042W	-0.413242485	-0.687880968	-0.808450934	-0.577503316	-0.639613809	-0.599523612	-0.387597799	-0.715873705	-0.858210865			0.053406441	0.026103377	0.48876834	1.018258161	41.27060836	68.57815296	0			0.306687477	0.110557154	0.360487996	1.079645104	27.68336902	43.72044197	0			0	0	0	0	0
YAL043C	0.239072111	0.042364996	0.006146189	-0.061023589	0.105260316	-0.044232927	0.191422012	0.308501513	0.351647			-0.467730078	-0.179261693	0.383258853	0.88315484	15.25478192	54.34718359	0			-0.790620974	-0.221645632	0.280343729	0.857586659	4.271152601	36.52109849	0			0	0	0	0	0
YAL044C	-1.298152866	-1.205736066	-1.15588716	-0.957253341	-1.175329211	-1.034681324	-1.472491236	-1.011667121	-0.910455943			-0.156670696	-0.079653214	0.508411693	0.946285082	31.27978409	66.47730545	0			0.341353644	0.137993419	0.404253539	1.10037359	27.68336902	43.56106135	0			0	0	0	0	1
YAL044W-A	-0.941017552	-0.941841016	-0.886808945	-0.781909482	-0.957127642	-0.915947088	-0.928839015	-0.608770318	-0.577864437			-0.471090975	-0.209330531	0.444352667	0.864938505	15.25478192	54.17308612	0			-0.340994767	-0.11762687	0.344952128	0.921702539	19.56816235	42.0690334	0			0	0	0	0	0
YAL045C	NA	NA	NA	NA	NA	NA	NA	NA	NA			NA	NA	NA	NA	NA	NA	0			NA	NA	NA	NA	NA	NA	0			0	0	0	0	0
YAL046C	-0.153594985	-0.408449099	-0.653446282	0.191120167	0.045428412	0.435910141	-1.725542881	-1.445294016	-1.197441954			2.107108584	1.059663545	0.502899354	2.084445346	0	0	1			4.264731543	1.742455801	0.408573385	3.346042572	0	0	1			0	0	0	0	0
YAL047C	NA	NA	-0.76336352	-1.140351644	-1.200469325	-1.208396335	-0.763317281	-0.842395642	-0.773867337			NA	NA	NA	NA	NA	NA	0			-1.328489702	-0.327669071	0.246647806	0.796822853	0.183855363	27.57140249	0			0	0	0	0	0
YAL048C	0.720137646	0.727512408	0.596234003	0.65175335	0.806109516	0.654192011	1.18101179	1.147720887	1.099523728			-1.25244947	-0.4527234	0.361470391	0.730662262	0.108333595	12.93433866	0			-1.406570141	-0.376523899	0.267689387	0.770291335	0.019599991	26.21774658	0			0	0	0	0	0
YAL049C	0.339923164	0.212907462	0.299268199	-0.153660575	-0.274538646	-0.242197077	-0.019159093	0.067879098	0.089823978			0.653867006	0.246585664	0.377118989	1.186396021	9.379809364	46.83037558	0			-0.761480475	-0.207436817	0.272412522	0.866074588	4.271152601	36.95610947	0			0	0	0	0	0
YAL051W	0.031254016	-0.119556514	-0.302147684	-0.0886224	-0.021085344	-0.096424292	-0.160157061	-0.759424805	-0.549770493			0.729350164	0.368368109	0.505063449	1.290891824	9.379809364	42.31883799	0			1.252626908	0.483283385	0.385815906	1.397921535	0.999694901	32.24667409	0			0	0	0	0	1
YAL053W	-0.294592042	-0.568437844	-0.790795026	-0.767940399	-0.768543574	-0.765619642	-0.940970839	-1.013480735	-0.995339448			1.020837415	0.440722754	0.431726685	1.357284122	1.681309859	25.3521314	0			1.162203335	0.278105746	0.239291816	1.212601697	0.999694901	33.77890989	0			0	0	0	0	0
YAL054C	0.126165885	0.000671922	-0.067664212	-0.345946002	-0.257144978	-0.254861526	-0.763924072	-0.796586262	-0.259870905			1.309523374	0.635252328	0.485101939	1.553209383	0.108333595	12.08367873	0			1.004913389	0.383019521	0.381146799	1.304068381	4.271152601	36.33009094	0			0	0	0	0	0
YAL055W	-0.247083307	-0.087547059	-0.194765006	-0.13963722	-0.363911553	-0.21143284	-0.60595489	-0.272206196	-0.379203308			0.567088339	0.251390391	0.443300229	1.19035376	15.25478192	51.8222115	0			0.702792174	0.243004204	0.345769649	1.18345447	19.56816235	40.51456605	0			0	0	0	0	0
YAL056C-A	NA	NA	NA	0.389022619	0.595456679	0.636719567	1.186850568	0.771075717	0.820427532			NA	NA	NA	NA	NA	NA	0			-0.889158793	-0.323508373	0.363836444	0.799124187	0.999694901	34.99320663	0			0	0	1	0	0
YAL056W	1.21028836	1.316469034	1.133575155	0.99378476	1.058919543	0.913507069	1.964350909	1.240119595	1.211309329			-0.422608016	-0.243081711	0.575194274	0.844938527	15.25478192	56.61842751	0			-0.908825995	-0.420979543	0.46321248	0.746917319	0.999694901	34.67893961	0			0	0	0	0	0
YAL058W	0.029963335	-0.187587289	-0.260676164	-0.146345616	-0.183153549	-0.255291283	0.96363403	0.315289831	0.438042336			-1.332152056	-0.703021388	0.527733591	0.614284383	0.044462758	10.05405526	0			-1.706334375	-0.705042271	0.413191155	0.613424515	0	21.12411589	0			0	0	0	0	0
YAL059W	0.215474564	0.071244561	0.168670427	0.035957936	-0.030582639	0.014398998	0.058087149	0.188374724	-0.050501617			0.228420898	0.095210482	0.416820365	1.068221245	37.91824842	66.09600076	0			0.011469981	0.00348129	0.303513132	1.00241596	30.37194775	44.05847925	0			0	0	0	0	0
YAL060W	-0.528522862	-0.522734388	-0.606667257	-0.678180717	-0.556640974	-0.649214922	-0.082409916	0.123960845	-0.430639817			-0.832605276	-0.414211156	0.497488027	0.750429706	1.681309859	33.56454399	0			-1.110645071	-0.436105965	0.392660064	0.739126925	0.183855363	31.32639364	0			0	0	0	0	0
YAL061W	0.450815104	0.445343433	0.42321481	0.49652898	0.45824884	0.557242967	1.783902811	1.459281084	1.865806815			-2.862771574	-1.254471738	0.438201828	0.419147015	0	0	0			-3.413365998	-1.136780031	0.333037838	0.45477346	0	1.895293215	0			1	0	0	0	0
YAL062W	0.016940615	-0.271940754	-0.245795384	0.293140811	0.44157595	0.201137408	0.635619481	0.415591891	0.380357449			-1.478897492	-0.635387398	0.429635862	0.643767924	0	5.681512066	0			-0.325421854	-0.103028274	0.316599123	0.931076573	19.56816235	42.20736038	0			0	0	0	0	0
YAL063C-A_ONO	NA	NA	NA	-0.09656491	-0.062577473	0.345232021	NA	0.682097209	0.548469801			NA	NA	NA	NA	NA	NA	0			-1.253608975	-0.468564804	0.373772694	0.722683167	0.183855363	28.86916253	0			NA	NA	NA	NA	NA
YAL063C_OCH_	NA	NA	NA	NA	NA	NA	NA	1.143899176	NA			NA	NA	NA	NA	NA	NA	0			NA	NA	NA	NA	NA	NA	0			NA	NA	NA	NA	NA
YAL063C	0.739887785	0.699532016	0.533205031	1.072881556	1.147253428	1.07710962	1.137627067	1.236084255	1.207125459			-1.43793179	-0.5273366	0.366732694	0.69383446	0	6.784547488	0			-0.126495011	-0.032320782	0.255510333	0.977846026	19.56816235	43.5759977	0			0	0	0	0	0
YAL064C-A	0.993684646	NA	1.118431062	1.573805579	1.661898874	1.56539778	1.691802011	1.719999573	1.605512573			-1.378217667	-0.998552254	0.724524346	0.500502002	0.044462758	8.554283199	0			-0.036913306	-0.009860697	0.267131238	0.99318839	19.56816235	43.93478898	0			0	0	0	0	0
YAL064W-B	0.88847786	0.802140782	0.730166541	1.384539164	1.263687463	1.32779982	1.316687828	1.599867925	1.250064167			-1.299635554	-0.573210862	0.441055079	0.672119254	0.044462758	11.18489605	0			-0.003837514	-0.001321214	0.344289002	0.999084623	19.56816235	44.02475717	0			0	0	0	0	0
YAL064W_OCH_DS100	NA	NA	NA	NA	NA	0.685843542	NA	1.241415682	NA			NA	NA	NA	NA	NA	NA	0			NA	NA	NA	NA	NA	NA	0			NA	NA	NA	NA	NA
YAL064W	NA	NA	NA	NA	NA	NA	NA	NA	NA			NA	NA	NA	NA	NA	NA	0			NA	NA	NA	NA	NA	NA	0			0	0	0	0	0
YAL065C	0.915735758	NA	0.961121992	NA	NA	NA	1.423136513	1.522618995	NA			-0.798677607	-0.378466724	0.473866702	0.769254709	1.681309859	35.52393789	0			NA	NA	NA	NA	NA	NA	0			0	0	0	0	0
YAL066W	0.989453297	NA	NA	NA	NA	NA	NA	1.270496746	NA			NA	NA	NA	NA	NA	NA	0			NA	NA	NA	NA	NA	NA	0			0	0	1	0	0
YAL067C	NA	NA	NA	NA	NA	NA	NA	NA	NA			NA	NA	NA	NA	NA	NA	0			NA	NA	NA	NA	NA	NA	0			0	0	0	0	0
YAL068C	-0.091521473	-0.248526353	-0.195543151	0.345887375	0.379943936	0.247393616	0.477257702	0.375946539	0.268975319			-1.358190802	-0.543856129	0.400426897	0.685935045	0.044462758	9.191712979	0			0.043305161	0.012558399	0.289997746	1.008742816	30.37194775	44.11238895	0			0	0	0	0	0
YAL069W	0.727079902	0.578319142	0.733780726	0.598466713	0.684732109	0.465106261	1.126213893	0.978994776	1.04996913			-0.911635531	-0.363265293	0.398476453	0.777403068	0.704618084	29.10484366	0			-1.441524347	-0.406747628	0.282164938	0.754321981	0.019599991	25.61316764	0			0	0	0	0	0
YAR002C-A	-0.644830559	-0.649655931	-1.076846903	-1.16009955	-1.029671696	-1.005387744	-1.546559569	-1.314667554	-1.162178019			1.176742839	0.559424633	0.475400924	1.473681376	0.292944022	17.60436592	0			1.011928926	0.338291994	0.334304105	1.264258952	4.271152601	36.22041574	0			0	0	0	0	0
YAR002W	-1.002573961	-1.101811972	-0.997789749	-0.885220553	-0.919644782	-0.849277009	-0.553659064	-0.536697894	-0.507499014			-1.313117823	-0.492705854	0.375218312	0.710690907	0.044462758	10.7086892	0			-1.165640109	-0.289885514	0.248692123	0.817966966	0.183855363	30.38598513	0			0	0	0	0	0
YAR003W	1.481942512	1.653275162	1.871870901	1.495301343	1.354694635	1.433066552	2.386409496	2.028035686	2.499384235			-1.204891528	-0.626846231	0.520251173	0.647590519	0.108333595	14.82768639	0			-2.301056121	-0.814712352	0.354060183	0.568521828	0	12.24999507	0			0	0	0	0	0
YAR007C	-0.77551699	-0.81499393	-0.623216236	-1.043900988	-1.002094659	-1.077009681	-0.857339999	-0.556245897	-0.70981397			-0.047366683	-0.021375047	0.451267542	0.985293164	34.32004495	68.27016256	0			-0.86604766	-0.270991877	0.312906425	0.828749571	0.999694901	35.35881212	0			0	0	0	0	0
YAR008W	0.270897839	0.028061374	0.1153367	0.08486673	0.138331183	0.098803303	0.862271297	0.191129094	0.235166467			-0.516365612	-0.282689598	0.547460156	0.822057037	9.379809364	51.76945805	0			-0.604290185	-0.259978604	0.430221457	0.835100305	4.271152601	39.1448196	0			0	0	0	0	0
YAR009C	0.576818797	0.940026912	0.639650408	0.978399961	1.057377113	0.791363117	0.555578423	0.935117458	0.667551966			0.016538535	0.00815014	0.492796984	1.005665234	41.27060836	68.6154251	0			0.795164866	0.285174058	0.358635134	1.218557271	12.39839429	39.36396378	0			NA	NA	NA	NA	NA
YAR010C	0.080640314	0.285124549	0.140757058	0.47311701	0.501925969	0.320591618	0.256919692	0.597194293	0.33668341			-0.479450184	-0.219357775	0.45751943	0.858947718	9.379809364	53.73733187	0			0.285202185	0.097155678	0.340655446	1.069662506	29.12991631	43.80697004	0			NA	NA	NA	NA	NA
YAR014C	-0.267933865	-0.278521162	-0.186079556	-0.817792591	-0.931240739	-0.940146386	1.42016674	0.277417171	0.314229481			-1.287785526	-0.906048609	0.703571046	0.533644689	0.108333595	11.61208448	0			-2.545269772	-1.504787759	0.591209535	0.352382025	0	9.25834794	0			0	0	0	0	0
YAR015W	-0.940358181	-0.94415212	-0.965593848	-1.125062615	-0.985090865	-0.997940758	-1.606398353	-1.081896992	-1.237412763			0.76099208	0.367268703	0.482618298	1.289908474	5.48176687	40.40842854	0			0.874785919	0.3347479	0.382662652	1.261157012	12.39839429	38.2739349	0			0	0	0	0	0
YAR018C	-0.394620504	-0.52295066	-0.627198967	-0.561224344	-0.579217202	-0.687831397	-1.097131404	-1.086968145	-1.015197153			1.569930342	0.560242907	0.356858449	1.474517461	0	4.199755972	0			2.019236805	0.519217863	0.257135697	1.43317806	0	19.11986531	0			0	0	0	0	0
YAR019C	0.689004929	0.637142457	0.357392807	0.929413229	1.179770457	0.877634038	0.300680829	0.411425105	0.203368644			0.627169778	0.264755922	0.422143941	1.201432771	15.25478192	48.3954017	0			2.303395951	0.752657659	0.326759999	1.684893798	0	14.79255348	0			0	0	0	0	0
YAR020C	-0.054463554	-0.186178116	-0.228121412	0.389181161	0.562144444	0.402809498	0.601495483	0.790559245	0.584088777			-2.005206402	-0.806234812	0.402070735	0.571872401	0	0	0			-0.472679521	-0.145126191	0.307028725	0.904300276	12.39839429	40.73726279	0			0	0	0	0	0
YAR023C	0.504314145	0.51754325	0.387247546	0.461132656	0.516841709	0.438283137	1.012439791	1.003135651	0.915594369			-1.348832084	-0.498620907	0.369668629	0.707783038	0.044462758	9.49726266	0			-1.705338745	-0.442760827	0.259632186	0.735725333	0	21.14053236	0			0	0	0	0	0
YAR027W	-0.104182114	0.098296533	-0.265887069	-0.994576244	-0.834854909	-0.802092796	-0.52421034	-0.098804207	0.310376815			0.039015358	0.022355744	0.572998551	1.015616503	41.27060836	68.61321923	0			-1.547469596	-0.710752129	0.459299576	0.611001519	0.019599991	23.79289216	0			0	0	0	0	0
YAR028W	-0.556137507	-0.806863017	-0.877775362	-0.631426546	-0.585992584	-0.592795301	0.16944136	0.444057009	0.124390989			-2.184225222	-0.984154365	0.450573666	0.505521948	0	0	0			-2.388589093	-0.787157986	0.329549351	0.579484514	0	11.13005563	0			0	0	0	0	0
YAR029W	0.150466766	0.035484298	-0.130747503	0.012761718	0.139476697	0.034276038	0.527975746	0.093887393	0.278034259			-0.603084993	-0.272830563	0.452391563	0.827694019	5.48176687	46.92344312	0			-0.519283806	-0.175584372	0.338127955	0.885408807	12.39839429	40.20119277	0			0	0	0	0	0
YAR030C	NA	NA	0.250659303	0.990327798	0.775912348	0.682042403	0.835558064	0.269430058	0.704064493			NA	NA	NA	NA	NA	NA	0			0.685835121	0.275286588	0.401388876	1.210234476	19.56816235	40.71106008	0			0	0	0	0	0
YAR031W	NA	NA	NA	-0.755043387	-0.387126268	-0.484666846	NA	NA	NA			NA	NA	NA	NA	NA	NA	0			NA	NA	NA	NA	NA	NA	0			0	0	0	0	0
YAR033W	NA	NA	NA	-0.301773238	-0.083195536	-0.143820258	0.075985491	-0.102822575	-0.020624752			NA	NA	NA	NA	NA	NA	0			-0.339184752	-0.098232455	0.289613418	0.934176815	19.56816235	42.08532884	0			0	0	0	0	0
YAR035C-A_ONO	NA	NA	NA	NA	NA	NA	NA	0.337750017	NA			NA	NA	NA	NA	NA	NA	0			NA	NA	NA	NA	NA	NA	0			NA	NA	NA	NA	NA
YAR035W	-0.395883968	-0.418554398	-0.463931925	0.123502587	0.049252431	0.12687625	-0.82078907	-0.277609642	-0.430885707			0.189775676	0.092372092	0.486743582	1.066121669	38.97756961	66.96553719	0			1.733691661	0.671848506	0.387524795	1.593112895	0	23.88168728	0			0	0	0	0	0
YAR042W	0.527141639	0.413705002	0.294187552	0.61343318	0.638353449	0.51669997	0.470115271	0.676269751	0.521420562			-0.339746133	-0.135523081	0.398895139	0.91033971	20.56587065	60.409896	0			0.323944339	0.095770282	0.295638078	1.06863582	27.68336902	43.6441399	0			0	0	0	0	0
YAR047C	NA	NA	NA	0.891100916	0.92278643	0.823227295	NA	NA	NA			NA	NA	NA	NA	NA	NA	0			NA	NA	NA	NA	NA	NA	0			0	0	0	0	0
YAR050W_OCH_	NA	NA	NA	1.03514506	0.931045798	0.854415776	NA	0.909516553	NA			NA	NA	NA	NA	NA	NA	0			NA	NA	NA	NA	NA	NA	0			NA	NA	NA	NA	NA
YAR050W	0.855716796	0.889591027	0.772752264	1.375042665	1.340396942	1.27904016	1.29835584	1.437602045	1.374160113			-1.392642607	-0.521951921	0.37479244	0.696428949	0.044462758	8.108920972	0			0.08675739	0.023663866	0.272759086	1.016537802	30.37194775	44.15020094	0			0	0	0	0	0
YAR053W	NA	NA	NA	0.960160079	1.098873039	1.21331945	NA	1.43285452	NA			NA	NA	NA	NA	NA	NA	0			NA	NA	NA	NA	NA	NA	0			0	0	0	0	0
YAR060C	1.144684413	1.043658229	0.92626256	0.968076598	1.176178303	0.857140702	1.739312683	1.603763784	1.350067613			-1.153844602	-0.517445576	0.448453436	0.698607688	0.108333595	17.00063558	0			-1.38036781	-0.501706216	0.363458357	0.70627101	0.019599991	26.671697	0			0	0	0	0	0
YAR061W_OCH_DS100	0.953487062	NA	0.991408251	1.086495892	1.106479869	1.085100183	1.667398778	1.499679211	1.429499086			-1.394525057	-0.583915462	0.41871995	0.667150677	0.044462758	8.051646441	0			-1.303113887	-0.377290434	0.2895299	0.769882171	0.183855363	28.01151049	0			NA	NA	NA	NA	NA
YAR061W	0.94551629	NA	0.928901961	1.339829835	1.163393718	1.286361794	1.645645761	1.539723915	1.589122132			-1.792504112	-0.687793515	0.383705404	0.620802591	0	0	0			-0.940604054	-0.26609221	0.282895028	0.831568947	0.999694901	34.16548228	0			NA	NA	NA	NA	NA
YAR062W_OCH_	NA	NA	NA	1.056144225	NA	1.298982805	NA	1.592010808	NA			NA	NA	NA	NA	NA	NA	0			NA	NA	NA	NA	NA	NA	0			NA	NA	NA	NA	NA
YAR062W	1.093495536	NA	1.214133427	1.782485406	1.704476105	1.636253246	1.262930799	1.483455791	1.394323481			-0.844682422	-0.641179807	0.759077957	0.641188383	1.681309859	32.87244244	0			1.297647844	0.389711506	0.300321468	1.310131392	0.183855363	31.47247385	0			NA	NA	NA	NA	NA
YAR064W_OCH_DS100	0.960306951	1.125858579	0.911174192	1.197089176	1.305670206	1.121502532	1.358766882	1.265793831	1.232234626			-0.693554693	-0.277751156	0.40047477	0.824875815	3.043252687	41.66985033	0			-0.055372853	-0.015301198	0.276330322	0.989450063	19.56816235	43.87450765	0			NA	NA	NA	NA	NA
YAR064W	0.976596596	NA	0.792011041	1.324892282	1.324664886	1.195535997	NA	1.221805933	1.500944906			-0.539969348	-0.261493616	0.484274926	0.834223804	9.379809364	50.47789283	0			0.34078216	0.131467688	0.38578219	1.095407519	27.68336902	43.56388544	0			0	0	0	0	0
YAR066W	0.783884979	0.880845181	0.719674638	1.5876407	1.524758803	1.386330554	1.112646541	1.338949743	1.325086352			-1.117122204	-0.455358563	0.407617503	0.729328885	0.292944022	18.65081889	0			0.969448746	0.302892417	0.312437784	1.233615175	4.271152601	36.87745841	0			0	0	0	0	1
YAR068W	0.325108406	0.152526822	0.10144873	0.738657962	0.178241635	0.30445169	-0.254704571	0.601822595	0.089032218			0.097260095	0.056378622	0.57966859	1.039852299	41.27060836	68.31063207	0			0.612156874	0.323943625	0.529184004	1.251747544	19.56816235	41.50687944	0			0	0	0	0	0
YAR069C_OCH_	NA	NA	NA	NA	NA	NA	0.570561791	0.539383878	0.578301262			NA	NA	NA	NA	NA	NA	0			NA	NA	NA	NA	NA	NA	0			NA	NA	NA	NA	NA
YAR069C	0.411457435	0.315737775	0.318987008	NA	0.455968704	0.368079627	0.365236717	0.745080546	0.635531646			-0.511015959	-0.22448818	0.439297788	0.855898616	9.379809364	52.058766	0			-0.281136658	-0.094915861	0.337614673	0.936326853	19.56816235	42.57708757	0			0	0	0	0	0
YAR070C	NA	NA	NA	NA	0.229767148	0.179941317	0.332825254	0.583491098	0.422177664			NA	NA	NA	NA	NA	NA	0			-0.553387747	-0.166972298	0.301727494	0.890710004	12.39839429	39.7891676	0			0	0	0	0	0
YAR071W	-0.007197301	-0.067373083	-0.16409747	0.078810872	0.147266538	-0.035958121	-0.207241859	0.271025736	0.271048545			-0.379774881	-0.182432709	0.480370657	0.881215814	20.56587065	58.64619121	0			0.036355131	0.013972232	0.384326278	1.009731863	30.37194775	44.10249984	0			0	0	0	0	0
YAR073W	0.74744884	0.772514767	0.707550162	-0.497726381	-0.245911542	-0.290267969	-0.438386335	-0.200206297	0.039180436			2.089085085	0.951042705	0.455243643	1.93326942	0	0	1			-0.224766608	-0.082621289	0.367587025	0.944340279	19.56816235	42.99518851	0			0	0	0	0	0
YAR075W_OCH_DS100	NA	NA	NA	NA	NA	NA	NA	NA	NA			NA	NA	NA	NA	NA	NA	0			NA	NA	NA	NA	NA	NA	0			NA	NA	NA	NA	NA
YAR075W	-0.428283364	-0.483617657	-0.694804362	-1.034399933	-0.840837811	-0.959070299	-0.758238817	-0.703560778	-0.472059757			0.28579268	0.117785373	0.412135723	1.085067936	36.28314589	64.47796107	0			-0.771487318	-0.23793962	0.308416762	0.847955453	4.271152601	36.80766512	0			0	0	0	0	1
YBL001C	-1.178341912	-1.305326307	-1.259599381	-1.221409212	-1.304963878	-1.114665559	-1.486859546	-0.710753492	-0.852101112			-0.394610064	-0.222450434	0.563722151	0.857108391	15.25478192	57.95933085	0			-0.288486218	-0.134898223	0.467607166	0.91073408	19.56816235	42.51818999	0			0	0	0	0	0
YBL002W_OCH_	-0.408080076	-0.512443703	-0.51577282	-0.137049777	-0.2575274	0.031760935	-1.025383718	-0.634186993	-0.417100006			0.448612788	0.222192089	0.495287016	1.166504675	25.73250741	57.97199705	0			1.527677437	0.633494768	0.414678356	1.551318342	0.019599991	27.45931965	0			NA	NA	NA	NA	NA
YBL002W	-1.151427705	-1.229349162	-1.263819512	-0.73297146	-0.792591789	-0.603032296	-1.733434287	-1.134170641	-1.108865861			0.227582395	0.119358853	0.524464351	1.086252015	37.91824842	66.1167638	0			1.570172071	0.678168358	0.431907031	1.600106973	0.019599991	26.71651392	0			0	0	0	0	1
YBL003C_OCH_DS100	-1.009830201	-0.927379142	-1.003440516	-1.260310562	-1.37937471	-1.34219644	-1.150885635	-0.965063153	-0.451965046			-0.219650556	-0.115511292	0.525886636	0.923055121	25.73250741	64.79218252	0			-0.969649624	-0.409112683	0.421918054	0.753086411	0.999694901	33.69056221	0			NA	NA	NA	NA	NA
YBL003C	-1.020687034	-1.249886768	-1.197637788	-1.699499749	-1.629391423	-1.652419406	-1.702442152	-1.459633025	-1.114683192			0.565787941	0.278249643	0.491791399	1.212722649	20.56587065	51.89456915	0			-0.45249116	-0.172640793	0.381534067	0.88721718	12.39839429	40.95941277	0			0	0	0	0	0
YBL004W	1.027954712	1.054299436	0.824062934	0.353753703	0.369556286	0.274983366	0.861120255	0.675204269	0.736139561			0.560372318	0.220018382	0.392628927	1.164748427	20.56587065	52.19495565	0			-1.336934454	-0.362513633	0.271152884	0.777808209	0.183855363	27.42491745	0			0	0	0	0	0
YBL005W-A	0.086083876	0.48346486	0.150351524	0.149213146	0.197456967	0.001225867	-0.024777439	0.363887009	-0.036526752			0.286826512	0.147839864	0.515433051	1.107909366	36.28314589	64.44528542	0			0.209302047	0.077314331	0.369391184	1.055052164	30.37194775	44.03645811	0			NA	NA	NA	NA	NA
YBL005W-B	0.493668543	0.964147167	0.673415065	0.673158028	0.878343578	0.534035296	0.594144469	1.130054432	0.728832655			-0.179225292	-0.098532877	0.549771052	0.933982305	31.27978409	65.92581408	0			-0.146894572	-0.060288274	0.410418667	0.959072462	19.56816235	43.47127537	0			NA	NA	NA	NA	NA
YBL005W	0.767308557	0.597480978	0.358066382	0.726113114	0.889612249	0.714904511	0.685708729	0.489750519	0.658400027			-0.067377409	-0.028267069	0.419533335	0.980597461	34.32004495	68.05487124	0			0.80281431	0.227800144	0.283751972	1.171047945	12.39839429	39.26296811	0			0	0	0	0	0
YBL006C	-0.222649437	-0.356675088	-0.248690119	-0.322418286	-0.469484137	-0.281990358	-0.163899141	0.095014926	-0.105209876			-0.494478724	-0.209239468	0.42315161	0.864993101	9.379809364	52.9444572	0			-0.72430957	-0.237722953	0.328206285	0.84808281	4.271152601	37.4985796	0			0	0	0	0	0
YBL007C	-0.113072004	0.146393995	0.724266749	-0.653743277	-0.143319638	-0.389122261	-0.087505925	-0.055336736	-0.143012689			0.586270967	0.356548747	0.608163745	1.280359322	15.25478192	50.74507452	0			-0.660947425	-0.237899998	0.359937855	0.847978741	4.271152601	38.38877702	0			0	0	0	0	0
YBL008W-A_ONO	0.99499148	1.099651937	1.225064906	4.180023876	4.203812894	4.248833031	1.382827396	0.568083185	0.81449891			0.332176239	0.193500327	0.582523084	1.143534845	34.32004495	62.89552881	0			7.402314077	3.351296714	0.452736358	10.20565388	0	0	1			NA	NA	NA	NA	NA
YBL008W	0.472210981	0.689116323	0.791900426	3.301691454	3.098796534	3.072231755	0.492203686	-0.30458231	-0.381722177			1.145312276	0.724510227	0.632587498	1.652339597	0.704618084	19.06058887	0			6.504859395	3.284483458	0.504927664	9.743792821	0	0	1			0	0	1	0	0
YBL009W	-0.264112225	-0.488836851	-0.848660733	-0.106604407	-0.154885067	-0.318519023	-0.461860685	-0.530048974	-0.371601015			-0.153691916	-0.070632329	0.459570878	0.952220551	31.27978409	66.54568338	0			1.131808897	0.323377335	0.285717259	1.251256302	0.999694901	34.28506981	0			0	0	0	0	0
YBL010C	-0.072210064	-0.267688215	-0.375121096	-0.163766194	-0.084944005	0.0261017	0.547693727	0.11686471	0.136587052			-1.048258484	-0.496654238	0.473789858	0.708748539	0.292944022	21.93349116	0			-0.763095331	-0.279041386	0.365670415	0.824138443	4.271152601	36.93222175	0			0	0	0	0	0
YBL011W	0.698689249	0.500554121	0.3459157	1.599238593	1.524173115	1.62445762	1.22250026	0.513271752	0.492364399			-0.382103888	-0.218925064	0.572946445	0.859205382	15.25478192	58.53949436	0			1.970522732	0.902120916	0.457807921	1.868811317	0	19.90801734	0			0	0	1	0	1
YBL012C	NA	NA	NA	NA	NA	NA	NA	0.626134645	0.862851087			NA	NA	NA	NA	NA	NA	0			NA	NA	NA	NA	NA	NA	0			0	0	0	0	0
YBL013W	0.740538887	0.627459795	0.59861234	1.744191386	1.807623724	1.817747303	2.088751184	1.494905192	1.759847286			-2.276017434	-1.11689683	0.490724198	0.461084531	0	0	0			0.185794577	0.070896194	0.381583763	1.050368964	30.37194775	44.08312475	0			0	0	0	0	0
YBL014C	0.326242174	0.315385116	0.254717534	0.28722949	0.275625507	0.241561326	1.14628886	0.515548821	0.497631406			-0.766164765	-0.412307371	0.538144522	0.751420629	3.043252687	37.41741678	0			-0.909395546	-0.389474311	0.428278225	0.763407724	0.999694901	34.66979735	0			0	0	0	0	0
YBL015W	-0.068360169	-0.377805539	-0.514797253	-0.623391817	-0.344619094	-0.449255666	-1.266980581	-0.378787125	-0.384372722			0.57831434	0.365126539	0.631363453	1.287994595	15.25478192	51.19401331	0			0.510000269	0.266501227	0.52255115	1.202887088	22.78353127	42.44629657	0			0	0	0	0	0
YBL016W	0.010614766	-0.105397905	-0.230886513	0.188474745	0.217284594	-0.008199246	NA	0.551983915	NA			NA	NA	NA	NA	NA	NA	0			NA	NA	NA	NA	NA	NA	0			0	0	0	0	1
YBL017C	-0.591731063	-0.545716522	-0.65301455	-1.021785255	-1.015618015	-1.15727345	0.270987269	-0.736558012	-0.997485798			-0.14061481	-0.100401148	0.714015459	0.932773593	34.32004495	66.83336905	0			-0.850460429	-0.514996783	0.605550553	0.699794493	0.999694901	35.60301375	0			0	0	0	0	0
YBL018C	NA	NA	-1.314584963	-0.704968884	-0.753181267	-0.683986935	-1.085076904	-1.31637394	-1.164560916			NA	NA	NA	NA	NA	NA	0			1.905437451	0.536834835	0.281738366	1.450786107	0	20.97858694	0			0	0	1	0	0
YBL019W	NA	NA	NA	-0.445255078	-0.272261906	-0.435889192	0.505048777	-0.094996631	0.087003636			NA	NA	NA	NA	NA	NA	0			-1.238587205	-0.487944042	0.39395211	0.713040515	0.183855363	29.12897955	0			0	0	0	0	0
YBL020W	-0.340490402	-0.422625467	-0.558100435	-1.070032154	-1.00611809	-0.945129658	-0.399387158	-0.652460597	-0.107286273			-0.09655708	-0.045293375	0.469083941	0.96909273	34.32004495	67.64911781	0			-1.529777765	-0.558505348	0.365089205	0.679005258	0.019599991	24.09518239	0			0	0	0	0	0
YBL021C	-0.591602106	-0.690260535	-0.647135936	0.906621222	0.573374944	0.820177151	-0.664342323	-0.371733265	-0.430800202			-0.347052476	-0.145306879	0.418688494	0.904187026	20.56587065	60.09821984	0			3.650037286	1.31789298	0.361062881	2.493017447	0	1.610941034	0			0	0	0	0	0
YBL022C	-0.004530093	-0.025983975	-0.146155319	-0.069138915	-0.219562924	-0.235777985	1.107580989	0.253551192	-0.100911634			-0.685262516	-0.470229262	0.686203099	0.721849878	3.043252687	42.15527808	0			-0.91659428	-0.53269018	0.581162452	0.691264537	0.999694901	34.55405095	0			0	0	0	0	1
YBL023C	0.108830322	0.300220519	0.106269393	-0.917571159	-0.670348899	-0.846536813	0.367791946	-0.491211892	-0.457481018			0.610212629	0.374141116	0.613132371	1.296067733	15.25478192	49.37746568	0			-1.107609136	-0.555642026	0.501658941	0.680354221	0.183855363	31.37807779	0			0	0	0	0	0
YBL024W	-0.560872726	-0.566515525	-0.79577103	-0.858954084	-0.689536493	-0.804205333	-0.631807728	-0.578050234	-0.61772817			-0.061597583	-0.023123667	0.375398929	0.984099662	34.32004495	68.12231378	0			-0.425626981	-0.112826649	0.265083405	0.92477439	12.39839429	41.2452388	0			0	0	0	0	0
YBL025W	NA	NA	-0.36425642	0.053215231	-0.039433022	0.073811227	0.50845925	0.365383197	0.482232074			NA	NA	NA	NA	NA	NA	0			-1.326305117	-0.360617085	0.271896022	0.778831378	0.183855363	27.60929619	0			0	0	0	0	0
YBL026W_JXN_EE20_1	NA	NA	NA	-1.470142369	NA	-1.244633874	NA	-1.650805027	NA			NA	NA	NA	NA	NA	NA	0			NA	NA	NA	NA	NA	NA	0			NA	NA	NA	NA	NA
YBL026W_JXN_EI_1	NA	NA	NA	-1.083133934	-0.939075208	-0.831942766	-1.399462323	-1.288502316	-1.038172206			NA	NA	NA	NA	NA	NA	0			1.038630664	0.352871589	0.33974694	1.277100083	4.271152601	35.79901761	0			NA	NA	NA	NA	NA
YBL026W_JXN_IE_1	NA	NA	NA	-0.889496252	-0.676711025	-0.434322593	-0.944272124	-1.319501345	-0.865074178			NA	NA	NA	NA	NA	NA	0			1.097222775	0.438315869	0.399477553	1.355021619	0.999694901	34.85419962	0			NA	NA	NA	NA	NA
YBL026W	-1.038007885	NA	-1.020931173	-0.839067598	-0.881495393	-0.794771383	-1.257767049	-0.905187485	-0.779657381			-0.212147421	-0.101906527	0.480357132	0.931800799	25.73250741	65.01634707	0			0.564507668	0.204635791	0.36250312	1.152395387	22.78353127	41.9691907	0			0	0	0	0	1
YBL027W_OCH_DS100	-1.776891758	-1.722061376	-1.692403814	-1.910738762	-1.955496268	-2.183272319	-1.840387697	-1.469921118	-1.677094042			-0.131479482	-0.059250648	0.450645582	0.959762501	34.32004495	67.02213615	0			-0.8150879	-0.291824887	0.358028732	0.816868136	4.271152601	36.1495948	0			NA	NA	NA	NA	NA
YBL027W	-1.629247015	-1.714848693	-1.753269482	-1.936515769	-2.015766097	-1.964556189	-1.702603805	-1.408529436	-1.51115421			-0.362943936	-0.149625196	0.412254295	0.901484632	20.56587065	59.40424564	0			-1.172003824	-0.369306924	0.315107269	0.774154314	0.183855363	30.27670941	0			0	0	0	0	0
YBL028C	-0.563692397	-0.364151512	-0.005881675	-0.933467541	-0.833207397	-0.811192751	-0.747117576	-0.216236701	-0.462153353			0.299444796	0.172661398	0.576605106	1.127135841	36.28314589	64.0367531	0			-0.843533926	-0.321910076	0.381620782	0.800009992	0.999694901	35.71088885	0			0	0	0	0	0
YBL029C-A	-1.32480087	-1.183997955	-1.333049327	-0.94686422	-0.973221379	-0.912817995	-1.199632227	-0.599139058	-0.476763908			-0.934759904	-0.51337027	0.54920014	0.700583895	0.704618084	27.83713556	0			-0.280016475	-0.123579523	0.441329473	0.917907369	19.56816235	42.58597713	0			0	0	0	0	0
YBL029W	0.421863432	0.851999214	1.180379994	0.935372148	0.968195226	1.081398193	1.624183066	1.383378854	0.971159917			-0.772264126	-0.499425682	0.646703201	0.707388327	3.043252687	37.06131836	0			-0.641451967	-0.269042146	0.419426801	0.829870342	4.271152601	38.65335943	0			0	0	0	0	0
YBL030C	-0.923416134	-0.956416555	-1.142084164	-0.803070936	-0.7326418	-0.643076939	-1.762397925	-1.701165524	-1.437761227			1.521102826	0.635203324	0.417593941	1.553156626	0	5.391029468	0			3.036521392	0.96972161	0.319352801	1.958462644	0	6.095605751	0			0	0	0	0	0
YBL031W	-0.757093426	-0.895506591	-0.834147752	-0.5738703	-0.396113556	-0.484404683	-0.546141501	-0.296690715	-0.234297547			-1.093888825	-0.461138619	0.421558945	0.726412725	0.292944022	19.73134996	0			-0.198029576	-0.063542982	0.32087622	0.956911241	19.56816235	43.17213839	0			0	0	0	0	0
YBL032W	-0.793460824	-0.889065279	-0.986536833	-0.950396093	-0.895544199	-0.959211735	-1.015832684	-0.729013683	-0.657251712			-0.186743523	-0.080254236	0.429756463	0.945890944	31.27978409	65.72891187	0			-0.221077752	-0.072141372	0.326316745	0.951225059	19.56816235	43.02043108	0			0	0	0	0	1
YBL033C	-1.19649364	-1.313144907	-1.150358158	-0.467364177	-0.591944369	-0.415580487	-0.487429997	-0.667427228	-0.211841542			-1.641389811	-0.755698596	0.460401661	0.592259526	0	2.145548451	0			0.074527627	0.026146522	0.350829925	1.018288613	30.37194775	44.14375064	0			0	0	0	0	0
YBL034C	0.500964013	0.665292628	0.168394169	-0.014620814	0.220578551	0.035691962	0.062437048	-0.065649997	-0.07654442			1.057068289	0.480203443	0.454278544	1.394940361	0.704618084	23.43921867	0			0.57934241	0.169345633	0.292306639	1.124548304	22.78353127	41.82974336	0			0	0	0	0	0
YBL035C	-0.300019649	NA	-0.539777679	-0.104415302	-0.027915166	-0.169607124	0.327958475	0.204172564	0.33120136			-1.424267921	-0.604687917	0.424560511	0.657613619	0.044462758	7.172398049	0			-1.257886984	-0.326213386	0.259334416	0.797627255	0.183855363	28.79512559	0			0	0	0	0	0
YBL036C	0.157253458	-0.011801662	0.007955518	0.198502178	-0.058025917	0.00349234	-0.201607527	-0.069045942	-0.032716009			0.422080138	0.160992981	0.381427521	1.118056411	25.73250741	59.20321422	0			0.669859409	0.211322637	0.315473119	1.157749101	19.56816235	40.89173626	0			0	0	0	0	0
YBL037W	0.794123947	0.99295048	0.56616218	0.057456765	0.424283198	0.137948026	-0.392964521	-0.505090161	-0.697427087			2.839883889	1.324973508	0.466559043	2.505282873	0	0	1			2.251528712	0.800599863	0.35558057	1.741825215	0	15.54581127	0			0	0	0	0	1
YBL038W	-0.708794231	-0.972829358	-0.780605674	0.266100867	0.066883194	0.320902885	-1.062618085	-1.098203276	-0.759160356			0.361433687	0.161318201	0.446328627	1.118308478	31.27978409	61.78017315	0			3.620153572	1.253499498	0.34625589	2.384190474	0	1.776304246	0			0	0	0	0	1
YBL039C	-0.798827476	-1.073642305	-1.281789567	-1.533309319	-1.304763669	-1.407539382	-1.367885935	-1.794140847	-1.633731818			1.153838411	0.555900467	0.481783638	1.470085911	0.704618084	18.66004958	0			0.707267824	0.24559202	0.347240482	1.185579182	19.56816235	40.46190725	0			0	0	0	0	0
YBL039W-A_ONO	NA	NA	NA	-1.734972674	NA	-1.69318496	-1.777266706	-1.592290567	-1.342595828			NA	NA	NA	NA	NA	NA	0			-0.262091216	-0.088741332	0.338589493	0.940342786	19.56816235	42.72506046	0			NA	NA	NA	NA	NA
YBL040C	-1.187533558	-1.274658612	-1.502700069	-1.762659661	-1.729431686	-1.776278703	-1.94424644	-1.912199494	-1.651807504			1.239489488	0.523187783	0.422099411	1.437127223	0.292944022	14.86738356	0			0.474435613	0.142171073	0.299663578	1.103564592	22.78353127	42.72732134	0			0	0	0	0	0
YBL041W	-0.258446675	-0.250689632	-0.016941038	-0.468814941	-0.473463912	-0.372781045	0.214521478	-0.040332998	0.277252365			-0.6831226	-0.317105347	0.46419976	0.802678774	3.043252687	42.28048688	0			-1.706202601	-0.526623638	0.308652464	0.694177429	0	21.12628839	0			0	0	0	0	0
YBL042C	0.27781771	0.265306109	0.108002453	0.238371636	0.1679537	0.195421572	0.495102608	-0.217567449	-0.10027325			0.306444537	0.166688837	0.543944555	1.122479298	34.32004495	63.80247487	0			0.468607411	0.203704943	0.434702778	1.151652085	22.78353127	42.77106816	0			0	0	0	0	0
YBL043W	-0.708878545	-0.705826836	-0.564073878	0.042464696	0.285345279	0.226816213	-0.041371927	0.27038063	0.340302741			-1.817167866	-0.840629518	0.462604217	0.558399859	0	0	0			0.163101391	0.057314858	0.351406313	1.04052733	30.37194775	44.11707671	0			0	0	0	0	0
YBL044W	NA	NA	NA	NA	NA	NA	-0.752617568	-0.386615541	-0.284655303			NA	NA	NA	NA	NA	NA	0			NA	NA	NA	NA	NA	NA	0			0	0	0	0	0
YBL045C	-0.653627792	-0.758865235	-0.771575484	-0.984328338	-0.948003391	-0.895412568	-0.968035951	-0.582342774	-0.87670348			0.200305228	0.089738615	0.448009347	1.064177359	38.97756961	66.74638071	0			-0.205630177	-0.071344087	0.34695339	0.951750886	19.56816235	43.12325828	0			0	0	0	0	0
YBL046W	-0.361063406	-0.565831098	-0.551607043	-0.665289135	-0.80341282	-0.678031136	1.614734759	0.784320003	0.46794656			-2.14363211	-1.439766906	0.67164832	0.368626858	0	0	0			-2.853555763	-1.609034861	0.56387013	0.327817582	0	6.074532461	0			0	0	0	0	0
YBL047C	-0.530307451	-0.689178106	-0.639522652	-0.731472666	-0.808869989	-0.798588721	-0.045185714	0.378653817	0.100861126			-1.647428118	-0.755711763	0.458722147	0.592254121	0	2.03829262	0			-2.43316107	-0.862210258	0.354358069	0.550109126	0	10.58014269	0			0	0	0	0	0
YBL048W	0.077087731	NA	-0.116755622	-0.21184531	-0.182503288	-0.14554378	0.078176246	0.120344448	0.398626242			-0.55934101	-0.233222618	0.416959625	0.850732446	9.379809364	49.40112175	0			-1.020651189	-0.316803161	0.310393173	0.80284692	0.999694901	32.84531426	0			0	0	0	0	0
YBL049W	-0.191633326	0.076259933	-0.011799106	-0.232274898	-0.082359901	-0.00172227	-0.142183614	0.047529419	0.165652332			-0.125578998	-0.057322829	0.456468276	0.961045853	34.32004495	67.13866532	0			-0.205176867	-0.066908459	0.326101376	0.954681588	19.56816235	43.12620532	0			0	0	0	0	0
YBL050W	-0.569600732	-0.687548545	-0.65279504	-0.764863378	-0.972154772	-0.829600359	-0.640656559	-0.772196834	-0.517865084			0.040165735	0.015658769	0.389853924	1.010912948	41.27060836	68.61138012	0			-0.484570602	-0.149756734	0.309050391	0.901402444	12.39839429	40.60352802	0			0	0	0	0	0
YBL051C	-0.629330632	-0.869692208	-0.784086862	-0.839577848	-0.825551148	-0.771647796	-0.927601999	-0.64610132	-0.776635241			0.07316889	0.031143669	0.425640861	1.021821835	41.27060836	68.48743318	0			0.107835976	0.0333972	0.309703695	1.023419197	30.37194775	44.15365396	0			0	0	0	0	0
YBL052C	0.624504185	0.759391	0.781036554	0.522685496	0.379855895	0.341505139	1.336500422	0.999653146	0.646897921			-0.484135228	-0.263972533	0.545245456	0.832791626	9.379809364	53.49143751	0			-1.207148818	-0.517458376	0.428661627	0.698601489	0.183855363	29.6717986	0			0	0	0	0	0
YBL053W	NA	NA	NA	NA	NA	NA	NA	1.698273357	NA			NA	NA	NA	NA	NA	NA	0			NA	NA	NA	NA	NA	NA	0			0	0	0	0	0
YBL054W	-0.494038011	-0.773608247	-0.576809547	-0.476678502	-0.58558204	-0.487417797	0.364865894	-0.197435982	-0.040543867			-1.277654309	-0.6483799	0.507476784	0.637996361	0.108333595	11.98375234	0			-1.292217562	-0.496644851	0.384335321	0.708753151	0.183855363	28.20042362	0			0	0	0	0	0
YBL055C	0.161831132	0.173767925	0.221304397	0.27186845	0.215242065	0.092926986	0.254619019	0.049769319	0.490333915			-0.15724212	-0.070538883	0.448600432	0.95228223	31.27978409	66.46406844	0			-0.027419015	-0.009351641	0.341064066	0.9935389	19.56816235	43.96299355	0			0	0	0	0	0
YBL056W	0.141813143	0.14198255	-0.016991416	-0.119492073	-0.062602737	-0.266543085	-0.754860485	-0.65266556	-0.454611177			1.773646107	0.718381216	0.405030752	1.645334842	0	0.474590148	1			1.699464611	0.533376386	0.313849658	1.447312427	0	24.47077723	0			0	0	0	0	0
YBL057C	-0.57241912	-0.627101182	-0.757539561	-0.595166837	-0.579073019	-0.536951832	-0.738833922	-0.869514309	-0.681566186			0.323574858	0.119685568	0.369885251	1.086498037	34.32004495	63.20657957	0			0.967279603	0.25511752	0.263747441	1.193432954	4.271152601	36.91054011	0			0	0	0	0	0
YBL058W	0.321936431	0.430446252	0.420546526	0.659748988	0.421077343	0.609099809	0.283951219	0.410566864	0.304566414			0.164624429	0.066682287	0.40505706	1.047305462	40.04560247	67.43478726	0			0.933496676	0.292490491	0.313327834	1.224752716	4.271152601	37.41950286	0			0	0	1	0	0
YBL059C-A	-1.014402846	NA	-0.763656339	3.29444013	3.089861906	3.323152662	-0.82871218	-0.758246253	-0.825039829			-0.244589546	-0.107815526	0.440801854	0.927992129	25.73250741	64.00331306	0			13.3616635	4.102027597	0.306999768	17.17249306	0	0.007121791	1			0	0	0	0	1
YBL059W	NA	NA	-0.942616186	1.175976541	1.110352128	1.292745648	-0.550508807	-0.540179036	0.122982498			NA	NA	NA	NA	NA	NA	0			3.607269898	1.577803164	0.437395373	2.985149456	0	1.849151845	0			0	0	1	0	0
YBL060W	NA	NA	0.558781598	1.204823832	1.179256734	1.268846336	1.195395698	0.123058833	0.148367469			NA	NA	NA	NA	NA	NA	0			1.390577682	0.790911577	0.568764757	1.730167336	0.183855363	29.85830253	0			0	0	0	0	0
YBL061C	0.412898379	0.094538277	0.307644644	-0.059311629	-0.152430765	-0.213364811	0.690394836	0.519634021	0.041428584			-0.250502798	-0.136724664	0.545800945	0.909581828	25.73250741	63.8065592	0			-1.172121411	-0.496644938	0.423714586	0.708753108	0.183855363	30.27468946	0			0	0	0	0	0
YBL062W	NA	NA	NA	NA	NA	NA	NA	0.868641514	NA			NA	NA	NA	NA	NA	NA	0			NA	NA	NA	NA	NA	NA	0			0	0	0	0	0
YBL063W	0.382354104	0.279372029	0.233464237	0.245228297	0.333778505	0.176101695	0.544870445	0.637133464	0.200350984			-0.328341393	-0.153654124	0.467970617	0.898970622	20.56587065	60.88677885	0			-0.401963808	-0.146872189	0.365386599	0.903206523	12.39839429	41.48750598	0			0	0	0	0	0
YBL064C	-1.844546105	-1.826276092	-1.732032633	-1.975563581	-2.048796647	-1.864673531	-1.87843932	-1.541971172	-1.511304623			-0.32428149	-0.148312522	0.457357348	0.902305245	20.56587065	61.05364787	0			-0.732531173	-0.256896271	0.350696709	0.836886412	4.271152601	37.37983355	0			0	0	0	0	0
YBL065W	NA	NA	0.288134008	NA	NA	0.382216264	0.744138036	0.579742751	1.16812502			NA	NA	NA	NA	NA	NA	0			NA	NA	NA	NA	NA	NA	0			0	0	0	0	1
YBL066C	0.653196614	0.490348332	0.430686586	0.723970999	0.865497866	0.709550984	0.631356793	0.760332618	0.709046079			-0.443040648	-0.166767269	0.37641528	0.890836596	15.25478192	55.60575386	0			0.46390559	0.12830473	0.27657509	1.093008583	25.78596591	42.80588435	0			0	0	0	0	0
YBL067C_OCH_	0.629096277	0.825071976	0.55941279	0.586889151	0.637165751	0.478690108	0.675470693	0.36999117	0.437421646			0.420200955	0.185633228	0.441772503	1.137316055	25.73250741	59.28811988	0			0.433019457	0.13549711	0.31291229	1.098471249	25.78596591	43.02397201	0			NA	NA	NA	NA	NA
YBL067C	0.431018115	0.470474326	0.493601198	0.367853324	0.38434911	0.233343091	0.336720793	0.013633346	0.181962709			0.695351777	0.296326314	0.426153098	1.228013409	9.379809364	44.36272242	0			0.685819544	0.213286169	0.310994592	1.15932589	19.56816235	40.71123836	0			0	0	0	0	0
YBL068W	-1.301086285	-1.5178768	-1.553283352	-1.979065212	-1.736329643	-1.78807495	-1.73074576	-1.760262897	-1.642771617			0.699080096	0.262578662	0.375605976	1.199620983	9.379809364	44.13932209	0			-0.21219576	-0.0610199	0.287564183	0.958586216	19.56816235	43.08012344	0			0	0	0	0	0
YBL069W_OCH_	-1.259958125	-1.080983167	-1.219338708	-0.859567721	-0.961126849	-0.928011212	-1.004238289	-1.005481073	-0.913435689			-0.516485914	-0.203640933	0.394281678	0.868356323	9.379809364	51.76293697	0			0.463270252	0.1203597	0.259804508	1.087005846	25.78596591	42.81055628	0			NA	NA	NA	NA	NA
YBL069W	-0.510901822	-0.589661848	-0.760978191	-0.602832169	-0.570938072	-0.52615976	-0.666042058	-0.817475853	-0.507067512			0.126965853	0.05174857	0.407578643	1.036520443	41.13044724	67.99326942	0			0.536569634	0.159095084	0.296504078	1.116586551	22.78353127	42.22069608	0			0	0	0	0	0
YBL070C	NA	NA	NA	NA	NA	NA	NA	NA	NA			NA	NA	NA	NA	NA	NA	0			NA	NA	NA	NA	NA	NA	0			0	0	0	0	0
YBL071C-B_ONO	NA	NA	NA	NA	NA	NA	NA	NA	NA			NA	NA	NA	NA	NA	NA	0			NA	NA	NA	NA	NA	NA	0			NA	NA	NA	NA	NA
YBL071C	NA	NA	NA	NA	NA	NA	NA	-0.172490735	0.4969395			NA	NA	NA	NA	NA	NA	0			NA	NA	NA	NA	NA	NA	0			0	0	0	0	0
YBL071W-A	-0.590411637	-0.657589684	-0.523329968	-0.431370073	-0.550369642	-0.489749751	-0.149965833	-0.286676311	-0.201344797			-0.92955954	-0.3690474	0.397013191	0.774293588	0.704618084	28.12052243	0			-0.799818598	-0.215624232	0.26959142	0.861173463	4.271152601	36.3820969	0			0	0	0	0	0
YBL072C_OCH_DS100	-0.450617118	-0.526646488	-0.500605993	-1.024213296	-0.842479821	-1.223090324	-0.135121579	-0.128334591	0.043124301			-1.088048311	-0.410445193	0.37723067	0.752391162	0.292944022	20.00734885	0			-2.72485044	-0.894273914	0.328191926	0.538017903	0	7.324346673	0			NA	NA	NA	NA	NA
YBL072C	0.239374103	0.122748117	0.151417684	-0.273522054	-0.363159133	-0.521458141	0.140528406	0.186435786	0.298624148			-0.077462231	-0.028615429	0.369411372	0.98036071	34.32004495	67.92696021	0			-1.785814645	-0.532365946	0.298108176	0.69141991	0	19.82794981	0			0	0	0	0	0
YBL073W	NA	NA	-0.321919474	-0.566550502	-0.564996061	-0.626750906	0.409658194	0.002602221	0.149441594			NA	NA	NA	NA	NA	NA	0			-2.154545408	-0.711123216	0.330057196	0.610844378	0	14.2412627	0			0	0	0	0	0
YBL074C	0.659323017	0.988142573	0.869523134	0.642544814	0.879785171	0.792175936	3.047877912	2.092594907	2.722580267			-2.855189068	-1.773287404	0.621075299	0.292541376	0	0	0			-3.624417096	-1.787305778	0.493129166	0.289712577	0	0.801567607	0			0	0	0	0	0
YBL075C	1.009922717	1.036524572	0.906000116	0.993566416	0.856204136	0.778940322	NA	1.894797452	1.849043498			-2.37992179	-0.860295074	0.361480397	0.550839883	0	0	0			-3.163789074	-0.914731357	0.289125266	0.530442635	0	3.51460463	0			0	0	0	0	0
YBL076C	0.60567373	0.519251302	0.083370757	-0.170390513	0.084870839	-0.133878976	-0.94513838	-0.700701404	-0.909334385			2.658492616	1.263224036	0.475165524	2.400315481	0	0	1			2.561557831	0.840801783	0.328238454	1.791045245	0	11.30344019	0			0	0	0	0	0
YBL077W	0.665492262	0.818417713	0.225189804	0.081940367	0.396172041	-0.023038118	-0.325459594	-0.601084336	-0.337898196			2.025260979	0.999914684	0.493721399	1.999881731	0	0	1			1.788096557	0.635382082	0.355339917	1.553349083	0	22.95162753	0			0	0	0	0	0
YBL078C	-0.144905661	-0.365732707	-0.356255901	-0.702999318	-0.549906712	-0.708200385	-1.08548451	-0.551045386	-0.488157797			0.831381813	0.427998525	0.514803809	1.345365833	5.48176687	36.17087797	0			0.283871526	0.116737036	0.411231933	1.084279756	29.12991631	43.81201869	0			0	0	0	0	0
YBL079W	1.255885758	1.38096189	0.948078712	1.098331121	1.302944537	0.910173103	1.192874586	0.65242163	0.518363962			0.746636155	0.415822777	0.556928263	1.334059282	5.48176687	41.27562999	0			0.84471803	0.378139471	0.447651711	1.2996647	12.39839429	38.69540323	0			0	0	0	0	0
YBL080C	0.638623441	0.40095712	0.26326739	3.206656805	2.92845861	2.899119921	0.182817927	0.316574778	0.412282816			0.333019396	0.13912486	0.417768039	1.101236902	34.32004495	62.8646185	0			8.219011813	2.769729882	0.336990619	6.819802133	0	0	1			0	0	0	0	1
YBL081W	0.193717289	-0.003710523	0.081194856	0.388891917	0.237476439	0.280269128	0.042936809	0.357985179	0.375023931			-0.36312546	-0.159514049	0.439280819	0.895326598	20.56587065	59.39619436	0			0.312696511	0.105773798	0.338263442	1.076071393	27.68336902	43.69455837	0			0	0	0	0	0
YBL082C_OCH_	-0.084471917	-0.074736924	-0.159252709	-0.47903902	-0.293433364	-0.402538791	-0.546916922	-0.359661029	0.016916956			0.415266232	0.199133865	0.479533006	1.14800893	31.27978409	59.50959989	0			-0.086323574	-0.032906783	0.381202742	0.97744892	19.56816235	43.7574389	0			NA	NA	NA	NA	NA
YBL082C	-0.623445304	-0.759193183	-0.860553388	-0.859835553	-0.874671558	-0.865202056	-0.879242911	-0.56793223	-0.474258101			-0.22144894	-0.098518828	0.444882814	0.933991401	25.73250741	64.73753914	0			-0.48329437	-0.163882031	0.339093608	0.892619958	12.39839429	40.61798266	0			0	0	0	0	0
YBL083C	-0.19267038	-0.640723118	-0.468260526	-0.417920389	-0.431362735	-0.41814878	-0.630378178	-0.32767238	-0.006811731			-0.195863544	-0.103529861	0.528581578	0.930752918	31.27978409	65.48142911	0			-0.098578785	-0.038646595	0.392037644	0.973567832	19.56816235	43.70559559	0			0	0	0	0	0
YBL084C	1.315061989	1.077565922	0.993481994	0.968139088	0.949800397	0.873471353	0.745614216	0.796392287	0.723715459			0.972042237	0.382196698	0.393189393	1.303324833	1.681309859	28.01999492	0			0.912765631	0.237439569	0.260132022	1.178898547	4.271152601	37.72574322	0			0	0	0	0	0
YBL085W	0.4693816	0.431915382	0.522247207	1.538841783	1.130434875	1.242373213	0.405077192	0.566083058	0.429267792			0.040648489	0.016439432	0.404429105	1.011460116	41.27060836	68.61055837	0			2.502226836	0.899283887	0.359393431	1.86513995	0	12.06583816	0			0	0	1	0	0
YBL086C	0.164209767	0.068373483	0.1893482	0.354065609	0.308504834	0.47110013	0.375699853	0.690190632	0.821107792			-1.038122886	-0.47962156	0.462008463	0.717165723	0.292944022	22.43670885	0			-0.526626026	-0.188899291	0.35869722	0.877274786	12.39839429	40.11386643	0			0	0	0	0	0
YBL087C_OCH_DS100	-0.636306747	NA	NA	-0.79070661	NA	NA	-0.714421232	-0.720642971	-0.416727128			NA	NA	NA	NA	NA	NA	0			NA	NA	NA	NA	NA	NA	0			NA	NA	NA	NA	NA
YBL087C	-1.53443891	-1.449183141	-1.429215853	-1.46362472	-1.59164579	-1.421627987	-1.744695162	-1.436241216	-1.523607329			0.241961377	0.105969318	0.437959639	1.076217236	37.91824842	65.749133	0			0.416231761	0.13809168	0.331766321	1.100448538	25.78596591	43.13473043	0			0	0	0	0	0
YBL088C	0.788887488	0.980305993	0.685695656	0.80652436	0.834186264	0.712303351	1.362239311	1.173194419	0.786668011			-0.541563683	-0.280336818	0.517643312	0.82339876	9.379809364	50.38981495	0			-0.659612347	-0.260819312	0.395413022	0.834613805	4.271152601	38.40704042	0			0	0	0	0	0
YBL089W	0.033653101	0.067391599	-0.108452905	-0.114549922	0.035294869	-0.011366486	-0.235948034	-0.016916607	-0.325253931			0.462120369	0.198970839	0.430560634	1.147879212	25.73250741	57.32266305	0			0.686291609	0.224708955	0.32742489	1.168541486	19.56816235	40.70583356	0			0	0	1	0	0
YBL090W	-0.216833493	-0.33103085	-0.234515338	3.68515699	3.491761249	3.532382238	-0.239905119	-0.526303312	-0.129527843			0.105969641	0.046519581	0.438989699	1.032770417	41.27060836	68.22891216	0			11.56710829	3.930555527	0.339804507	15.24807829	0	0.051734886	1			0	0	0	0	1
YBL091C-A	NA	NA	-1.344356863	-1.51974123	-1.470852465	-1.442184181	-1.166746795	-1.171848816	-1.107910568			NA	NA	NA	NA	NA	NA	0			-1.098593621	-0.266547289	0.242625921	0.831306681	0.183855363	31.53140197	0			0	0	0	0	0
YBL091C	-0.825698593	-0.769104981	-0.638993679	-1.26864786	-1.116343077	-1.181023157	-0.591874255	-0.728524229	-0.764213562			-0.095282765	-0.040994352	0.430238904	0.971984793	34.32004495	67.66910905	0			-1.532924513	-0.431590739	0.281547288	0.741443806	0.019599991	24.04135773	0			0	0	0	0	0
YBL092W	-1.637936136	-1.716763153	-1.828933782	-2.017705819	-2.179324641	-2.061062264	-1.835440892	-1.474181621	-1.460558143			-0.290327756	-0.129083422	0.44461275	0.914412213	25.73250741	62.38762819	0			-1.225155576	-0.433760746	0.354045441	0.740329414	0.183855363	29.36106184	0			0	0	0	0	0
YBL093C	-0.199319203	-0.271422661	-0.223767026	-0.146664602	-0.483259425	-0.203784382	0.115685671	-0.087786754	-0.208622914			-0.378101504	-0.162527582	0.429851719	0.893458372	20.56587065	58.72258648	0			-0.423945461	-0.155451528	0.366678127	0.897851324	12.39839429	41.26275125	0			0	0	0	0	0
YBL094C	0.756119125	NA	0.720520871	0.846476738	0.603003488	0.648977443	2.017096615	1.178169078	0.539499355			-0.656944951	-0.497698361	0.757595229	0.708235782	5.48176687	43.80919786	0			-0.7373372	-0.483225849	0.65536616	0.715376261	4.271152601	37.31008876	0			0	0	0	0	0
YBL095W	0.291261645	0.329478143	0.254940309	0.603876721	0.713131458	0.456825348	3.046003889	1.76512222	1.152524316			-1.903844797	-1.687256059	0.886236137	0.310516953	0	0	0			-1.710956318	-1.334395689	0.77991219	0.396558143	0	21.04796359	0			0	0	0	0	0
YBL096C	NA	NA	NA	NA	0.664404033	0.653934575	NA	1.680964251	0.837976418			NA	NA	NA	NA	NA	NA	0			-1.182269163	-0.567557607	0.480057862	0.674758146	0.183855363	30.1002621	0			0	0	0	0	0
YBL097W	1.092381891	1.182425217	1.02165641	0.703109887	0.689955571	0.430981771	3.372074939	2.332843404	1.542560578			-1.520594499	-1.308271084	0.860368155	0.403804506	0	4.649282449	0			-2.30846708	-1.74560062	0.756173062	0.29820976	0	12.15313289	0			0	0	0	0	0
YBL098W	NA	NA	NA	-1.875033218	-1.796815475	-1.714692805	-1.993275824	-1.550114273	-1.849397217			NA	NA	NA	NA	NA	NA	0			0.176138121	0.064291882	0.365008334	1.045571616	30.37194775	44.09890943	0			0	0	0	0	0
YBL099W	-0.955641257	-0.9935607	-1.189966054	-1.099773919	-1.05234271	-0.983982825	-1.88710458	-1.491117467	-1.356319508			1.122016188	0.540525231	0.481744592	1.45450195	0.704618084	20.17561653	0			1.570998129	0.595023978	0.37875537	1.51049769	0.019599991	26.70209025	0			0	0	0	0	1
YBL100C	NA	NA	NA	NA	-0.269326156	-0.65271578	-1.269610401	-0.727546563	-1.007826112			NA	NA	NA	NA	NA	NA	0			1.492714894	0.61307725	0.410712891	1.529518174	0.019599991	28.0713263	0			0	0	0	0	0
YBL101C	0.480355506	0.458652938	0.342230251	1.140868278	1.122208553	0.87040603	0.902145092	0.53318824	0.858050391			-0.764013624	-0.328647626	0.430159379	0.796282564	3.043252687	37.54308548	0			0.979873928	0.34224299	0.349272473	1.267726024	4.271152601	36.71781123	0			0	0	0	0	0
YBL101W-A	0.25604604	0.467634169	0.355523078	0.025186594	0.188328921	0.148097624	0.555597209	0.809825337	0.486716205			-0.541481217	-0.248911105	0.459685576	0.841531334	9.379809364	50.3943732	0			-1.295816785	-0.434631927	0.335411558	0.739882496	0.183855363	28.13802907	0			NA	NA	NA	NA	NA
YBL101W-B	0.301426144	0.662947833	0.372243935	0.437965848	0.721841194	0.394549292	0.466246167	0.671833449	0.465834151			-0.172412997	-0.080364568	0.466116648	0.945818609	31.27978409	66.09862089	0			0.134811894	0.045690799	0.338922612	1.032177294	30.37194775	44.14401136	0			NA	NA	NA	NA	NA
YBL101W-C_ONO	NA	NA	NA	NA	NA	NA	1.417200438	NA	NA			NA	NA	NA	NA	NA	NA	0			NA	NA	NA	NA	NA	NA	0			NA	NA	NA	NA	NA
YBL102W	-0.324556008	-0.250789359	-0.380255924	-0.558908076	-0.745275745	-0.499003586	-0.577955602	-0.580158712	-0.350982084			0.487574306	0.193232419	0.396313785	1.14332251	25.73250741	56.05981056	0			-0.110878243	-0.035820393	0.323060612	0.975476895	19.56816235	43.65045993	0			0	0	0	0	0
YBL103C	0.447050696	0.532227751	0.606248136	0.256717367	0.178634415	0.137009174	1.043743353	0.821249677	1.035296271			-1.008500508	-0.42952019	0.425899825	0.742508687	0.704618084	23.93590849	0			-2.483121475	-0.713766172	0.287447142	0.609726362	0	9.980205847	0			0	0	0	0	0
YBL104C	0.488307579	0.378558313	0.229338348	0.309406185	0.489048284	0.303905743	1.509675781	0.770029675	0.064434638			-0.544012807	-0.407244568	0.748593715	0.754062198	9.379809364	50.25431914	0			-0.548749571	-0.351716684	0.640942067	0.783651065	12.39839429	39.84615338	0			0	0	0	0	0
YBL105C	0.327072725	0.216651577	0.135852397	0.086979212	0.086950013	0.095421875	1.509404355	0.519974751	0.728508574			-1.097972709	-0.684036277	0.622999344	0.622421467	0.292944022	19.53939976	0			-1.496368528	-0.76730225	0.512776255	0.587515065	0.019599991	24.66805828	0			0	0	0	0	0
YBL106C	1.064001066	1.193506291	1.29383436	1.018180649	1.014949429	0.917834616	2.440475564	1.38710201	1.462319544			-0.842569138	-0.570784417	0.67743333	0.673250632	1.681309859	32.99331603	0			-1.295715938	-0.717434197	0.553697131	0.608178113	0.183855363	28.13977739	0			0	0	0	0	0
YBL107C	NA	NA	0.021519078	2.567010528	2.353306598	2.412355159	-0.236679731	0.131851548	-0.179702009			NA	NA	NA	NA	NA	NA	0			7.203302193	2.601277436	0.361122908	6.068237016	0	0	1			0	0	0	0	1
YBL107W-A	0.798706498	1.165214089	0.820248335	0.914837304	0.97346274	0.592656284	0.588603406	0.897932386	0.655945116			0.46121599	0.222630055	0.482702378	1.16685885	25.73250741	57.36659873	0			0.473337119	0.175035084	0.369789473	1.12899186	22.78353127	42.73561658	0			0	0	0	0	0
YBL108C-A	-1.128265462	NA	-1.082323981	-0.867123913	-0.842124043	-0.75282303	-0.950636947	-1.156899731	-1.117458977			-0.044972852	-0.018116691	0.402836159	0.987520984	34.32004495	68.29248964	0			1.10004517	0.316518166	0.287731972	1.245321432	0.999694901	34.80805111	0			0	0	0	0	0
YBL108W	NA	NA	NA	NA	NA	NA	NA	NA	NA			NA	NA	NA	NA	NA	NA	0			NA	NA	NA	NA	NA	NA	0			0	0	0	0	1
YBL109W	0.758011817	0.701362963	0.901331184	0.838365456	0.83710014	0.780712673	1.931116618	1.686283288	1.678853718			-2.173261463	-0.969781837	0.446233393	0.510583267	0	0	0			-2.951441549	-0.884481842	0.299677912	0.541682038	0	5.19857041	0			0	0	0	0	0
YBL111C	1.404624792	1.450793741	1.390097882	1.242124094	1.245258851	1.079519631	3.736399868	3.152312174	3.161668972			-3.703111592	-1.926220816	0.520162779	0.263117513	0	0	0			-5.075079046	-2.098949536	0.413579674	0.233428151	0	0	0			0	0	0	0	0
YBL112C	1.844410674	2.058728792	2.118614949	1.899707193	1.756695243	1.739213615	4.417838783	3.661074389	3.731270078			-3.247805895	-1.920742229	0.591396866	0.264118593	0	0	0			-4.505007668	-2.075979123	0.460815891	0.237174511	0	0	0			0	0	0	0	0
YBL113C_OCH_	0.725307597	0.68618179	0.688610116	0.80933381	0.732237623	0.705761729	NA	3.056075174	NA			NA	NA	NA	NA	NA	NA	0			NA	NA	NA	NA	NA	NA	0			NA	NA	NA	NA	NA
YBL113C	1.499958896	1.74019091	1.8239664	1.447863129	1.353359418	1.226208199	3.748109458	3.307347286	3.315564083			-3.385151208	-1.760234157	0.519986863	0.295200249	0	0	0			-5.498267139	-2.052320084	0.37326671	0.241096049	0	0	0			0	0	0	0	0
YBR001C	NA	NA	0.664843641	0.869314	0.882641996	0.823166017	0.205371447	0.302999495	0.448786899			NA	NA	NA	NA	NA	NA	0			2.126498062	0.601531334	0.282874151	1.517326263	0	17.42980066	0			0	0	0	0	1
YBR002C	0.062416689	0.015973753	-0.128473023	-0.116887074	-0.09120059	-0.086720315	2.26323153	1.16942038	0.439025811			-1.511475831	-1.298519384	0.859106945	0.406543213	0	4.867337868	0			-1.769855395	-1.326618623	0.749563284	0.398701621	0	20.08589052	0			0	0	0	0	0
YBR003W	0.226034933	0.133853094	0.075767563	1.981089777	1.735138763	1.812912288	-0.048890446	0.077448637	0.480210559			-0.033163458	-0.015637003	0.471513046	0.989219783	34.32004495	68.39192305	0			4.477672152	1.735667303	0.387627152	3.330334993	0	0	1			0	0	0	0	1
YBR004C	-0.024723746	-0.044674904	0.017299499	-0.001529621	-0.110458561	-0.027492248	-0.218344013	-0.369689492	0.020406932			0.415259947	0.180576524	0.434851773	1.133336694	31.27978409	59.50988061	0			0.629725541	0.204925325	0.325420063	1.152626684	19.56816235	41.3259306	0			0	0	0	0	0
YBR005W	-0.989668346	-1.063637421	-1.091726566	-0.262420647	-0.397289967	-0.429805001	-0.632384648	-0.698470516	-0.433365226			-1.157874963	-0.451536598	0.389970085	0.731263573	0.108333595	16.82390292	0			0.946353825	0.287111535	0.303387092	1.22019484	4.271152601	37.22721358	0			0	0	0	0	0
YBR006W	0.493605931	0.468879628	0.33179854	0.937447148	0.884720951	1.033814921	0.459743904	0.326006739	1.256244597			-0.400512358	-0.240502998	0.600488331	0.846450145	15.25478192	57.68138711	0			0.667416259	0.333539204	0.499746896	1.260100851	19.56816235	40.91898013	0			0	0	0	0	1
YBR007C	-0.232400301	-0.206154308	-0.14090949	-0.387126574	-0.446298716	-0.354684951	0.097725166	0.062458761	0.166231918			-0.756068164	-0.293225932	0.38783002	0.816075236	3.043252687	38.00757311	0			-1.72196625	-0.442632085	0.257050384	0.73579099	0	20.86693969	0			0	0	0	0	0
YBR008C	-0.178822568	-0.155453625	-0.229878167	0.047459147	-0.142073671	0.025658195	0.084202666	0.212543226	0.129100841			-0.858099773	-0.321266314	0.374392727	0.800367053	1.681309859	32.10746317	0			-0.340952325	-0.10272441	0.301286727	0.931272699	19.56816235	42.06941616	0			0	0	0	0	0
YBR009C_OCH_DS100	-0.472547542	-0.421320223	-0.272467952	-0.672784864	-1.033941759	-0.903210117	-1.090842715	-0.906174324	-0.762935306			1.193208332	0.539939592	0.452510746	1.453911639	0.292944022	16.86397685	0			0.309869742	0.112215145	0.362136505	1.08088658	27.68336902	43.70682593	0			NA	NA	NA	NA	NA
YBR009C	-0.993999724	-1.042745526	-0.928502127	-0.737460011	-0.911683696	-0.798500092	-1.526488349	-1.15480478	-1.138459335			0.63555229	0.293569079	0.461911764	1.225668708	15.25478192	47.90633066	0			1.44892564	0.519579498	0.358596386	1.433537355	0.183855363	28.83812459	0			0	0	0	0	0
YBR010W_OCH_	-1.998449564	-1.937024283	-2.016777403	-1.744622476	-1.720979933	-1.68452123	-2.458792566	-2.097530487	-2.039159462			0.489573805	0.223144471	0.455793322	1.167274987	25.73250741	55.95850909	0			1.554132952	0.543996235	0.350031981	1.458005574	0.019599991	26.99670135	0			NA	NA	NA	NA	NA
YBR010W	-1.929779842	-2.073344919	-2.107569938	-1.905508362	-1.768337003	-1.822904211	-2.338445262	-1.946143771	-1.81108657			0.007802389	0.003727684	0.477761878	1.002587175	41.27060836	68.59893923	0			0.695023387	0.261851952	0.376752721	1.199016866	19.56816235	40.60518474	0			0	0	0	0	0
YBR011C	-0.985493224	-1.097065026	-1.043213685	-0.952426688	-0.980306602	-1.094240123	-0.579819605	-0.689725845	-0.547956429			-1.15552827	-0.427355969	0.369836013	0.743623378	0.108333595	16.92669977	0			-1.279812227	-0.340947234	0.266404108	0.789522762	0.183855363	28.41541946	0			0	0	0	0	0
YBR012C	NA	NA	NA	0.55586238	0.458380823	0.223345929	-0.287994899	-0.629472065	-0.315016857			NA	NA	NA	NA	NA	NA	0			2.507721508	0.885567595	0.35313634	1.847491331	0	11.99421913	0			0	0	0	0	0
YBR012W-A	0.10794581	0.300803083	0.158866275	0.451156103	0.497335586	0.32856028	0.320652951	0.630543041	0.376186938			-0.543481662	-0.244521871	0.449917426	0.844095495	9.379809364	50.28372429	0			0.137022668	0.045432957	0.331572559	1.031992837	30.37194775	44.1425249	0			NA	NA	NA	NA	NA
YBR012W-B	0.537945895	0.930198529	0.648682086	0.664755764	0.834499623	0.58485558	0.617137143	1.139246144	0.848910551			-0.293252842	-0.154088393	0.525445523	0.898700062	20.56587065	62.27711501	0			-0.286964209	-0.11151768	0.388611809	0.925613826	19.56816235	42.53046845	0			NA	NA	NA	NA	NA
YBR013C	NA	NA	NA	-0.387638653	-0.013611629	-0.252789519	-0.998409992	-0.684296089	-0.898989176			NA	NA	NA	NA	NA	NA	0			1.959133942	0.704761763	0.359731281	1.629875495	0	20.09395747	0			0	0	0	0	0
YBR014C	-1.378786524	-1.649374049	-1.703838451	-1.272989765	-1.200526575	-1.231973241	-1.582961262	-1.588497516	-1.514540621			-0.016839722	-0.006599159	0.391880498	0.995436257	34.32004495	68.50005701	0			1.645732761	0.389046549	0.236397159	1.309527675	0.019599991	25.40070208	0			0	0	0	0	0
YBR015C	0.116053305	0.082118313	-0.126690813	-0.756489056	-0.510107997	-0.680407985	-0.522233165	-0.45810401	-0.25592209			1.100235071	0.444647407	0.404138551	1.360981453	0.704618084	21.24507245	0			-0.559428147	-0.174705314	0.312292678	0.885948465	12.39839429	39.71451299	0			0	0	0	0	0
YBR016W	-0.321583083	-0.591197331	-0.489889417	-0.761604275	-0.810173953	-0.776252982	-0.945944751	-0.459990298	-0.597716441			0.43309367	0.20906127	0.482716059	1.155935797	25.73250741	58.69942262	0			-0.142610941	-0.052583296	0.368718528	0.964208267	19.56816235	43.49396281	0			0	0	0	0	0
YBR017C	1.109296283	0.93034164	0.427929151	0.875106147	0.825878517	0.586494627	0.044148299	0.030399217	-0.28087101			1.707041846	0.900030906	0.527245954	1.866105959	0	1.486964167	0			2.477736148	0.893477538	0.360602374	1.857648492	0	12.3875475	0			0	0	0	0	0
YBR018C	NA	NA	NA	NA	NA	NA	NA	NA	NA			NA	NA	NA	NA	NA	NA	0			NA	NA	NA	NA	NA	NA	0			0	0	0	0	0
YBR019C	NA	NA	NA	NA	NA	NA	NA	NA	NA			NA	NA	NA	NA	NA	NA	0			NA	NA	NA	NA	NA	NA	0			0	0	0	0	0
YBR020W	0.788540603	0.89926832	1.022182119	1.017887954	1.006652112	0.914193418	1.579404011	1.180078167	1.196168057			-0.82920965	-0.406485681	0.490208576	0.754458954	1.681309859	33.75969323	0			-0.795582748	-0.276762307	0.347873691	0.825441394	4.271152601	36.4462115	0			0	0	0	0	0
YBR021W	0.408397894	0.113673455	-0.100076324	-0.134080819	0.007892297	-0.108263719	0.501139025	-0.257547738	-0.083491271			0.166674619	0.096032386	0.576166825	1.068829985	40.04560247	67.39940961	0			-0.156389116	-0.069307476	0.443173268	0.953095394	19.56816235	43.41967416	0			0	0	0	0	0
YBR022W	NA	NA	-0.420459842	0.766349221	0.575594336	0.719546754	-0.695601653	-0.545181996	-0.244301315			NA	NA	NA	NA	NA	NA	0			3.466661188	1.244401702	0.358962597	2.36920281	0	2.706981263	0			0	0	0	0	0
YBR023C	0.033184541	0.1075627	-0.136327729	-0.332398979	-0.312699505	-0.40048085	0.044416954	-0.202044174	0.194311072			-0.004618811	-0.00202073	0.437500081	0.998600317	34.32004495	68.55876768	0			-0.932709432	-0.298544452	0.32008302	0.813072299	0.999694901	34.29366462	0			0	0	0	0	0
YBR024W	-0.700844553	-0.840375192	-0.847229896	2.156265655	1.789229317	1.880430938	-0.531710973	-1.086637933	-0.813998759			0.048709601	0.023366725	0.479714967	1.016328455	41.27060836	68.59247656	0			6.896124811	2.814967802	0.4081956	7.037035554	0	0	1			0	0	0	0	1
YBR025C	-1.363107515	-1.33664779	-1.387704895	-1.760728491	-1.717807089	-1.736267055	-1.657518244	-1.80863702	-1.61869635			0.902353529	0.341197855	0.378119931	1.266807975	3.043252687	31.98534868	0			0.072325146	0.018892937	0.261222239	1.013181708	30.37194775	44.1422407	0			0	0	0	0	0
YBR026C	-1.212950948	-1.323712836	-1.245318263	-1.029812654	-1.05554204	-1.115877902	-0.818626443	-0.798120469	-0.516424856			-1.292920789	-0.540869376	0.41833141	0.687356579	0.044462758	11.42596543	0			-0.955575844	-0.293810332	0.307469401	0.81574473	0.999694901	33.92131467	0			0	0	0	0	0
YBR027C	0.482481958	0.481452155	0.480415111	0.530847309	0.590419897	0.415327878	0.005888591	-0.100866771	0.299413966			0.970847019	0.42203853	0.43471167	1.339819384	1.681309859	28.08655267	0			1.524762452	0.506263043	0.332027486	1.420366307	0.019599991	27.51032242	0			0	0	1	0	0
YBR028C	0.327125713	0.538339044	0.46900968	0.478854332	0.58422524	0.487912361	-0.10945352	-0.08391248	0.271861268			0.919459309	0.427393773	0.464831634	1.344801998	3.043252687	30.99704929	0			1.66662166	0.553042166	0.33183426	1.467176225	0.019599991	25.03850985	0			0	0	0	0	1
YBR029C	-0.36208916	-0.211248074	-0.350670932	-0.805231529	-0.745445199	-0.751016092	-0.978413556	-0.972777849	-0.56197496			1.165651608	0.53845345	0.461933434	1.452414713	0.292944022	18.11185284	0			0.384920626	0.132701125	0.344749323	1.096344442	25.78596591	43.32653259	0			1	0	0	0	0
YBR030W	-0.14408605	-0.3518681	-0.390043788	-0.135496373	-0.170109388	-0.122986209	0.079314217	0.062910335	-0.095314638			-0.74918164	-0.302235234	0.403420503	0.810994911	3.043252687	38.41050758	0			-0.336368072	-0.096290684	0.286265827	0.935435001	19.56816235	42.11057363	0			0	0	0	0	0
YBR031W_OCH_DS100	-0.881747399	-0.958698891	-1.007729129	-1.209717645	-1.175002581	-1.359836667	-0.556320834	-0.692745419	-0.359002714			-0.996185486	-0.404634768	0.406184163	0.755427513	0.704618084	24.57124371	0			-2.071014192	-0.649952699	0.313833049	0.637301208	0	15.43882544	0			NA	NA	NA	NA	NA
YBR031W	-0.728052059	-0.748458823	-0.673718854	-0.634114229	-0.801928204	-0.784585053	-0.584513208	-0.618493649	-0.29795883			-0.486354822	-0.207687299	0.427028355	0.865924232	9.379809364	53.37453286	0			-0.54745715	-0.177677323	0.324550191	0.884125255	12.39839429	39.86197974	0			0	0	0	0	0
YBR032W	0.101398853	NA	0.136246787	0.365346517	0.356416141	0.450408469	1.018686181	0.564260395	1.039066095			-1.609878215	-0.765228512	0.475333168	0.588360169	0	2.732017817	0			-1.160146098	-0.421070571	0.36294616	0.746870194	0.183855363	30.4802571	0			0	0	0	0	0
YBR033W	NA	NA	NA	-0.350909087	-0.089158072	-0.402114853	0.137648272	-0.167878097	0.179070425			NA	NA	NA	NA	NA	NA	0			-0.776031794	-0.268130927	0.345515389	0.830394661	4.271152601	36.73992417	0			0	0	0	0	0
YBR034C	-0.922545635	-1.101654413	-1.198672857	-0.959511802	-0.857929215	-0.854631763	-1.097883734	-1.160938123	-1.004494775			0.058730035	0.022215292	0.37826118	1.015517635	41.27060836	68.55855218	0			0.993275968	0.259291228	0.261046513	1.196890548	4.271152601	36.51102495	0			0	0	0	0	0
YBR035C	-1.535240487	-1.695574379	-1.761427648	-1.62961379	-1.581244433	-1.533127363	-1.81961384	-1.178430624	-1.273718606			-0.440863233	-0.231425764	0.524937774	0.851792679	15.25478192	55.71495976	0			-0.22546156	-0.095197561	0.422234112	0.936144044	19.56816235	42.99040342	0			0	0	0	0	0
YBR036C	0.009485274	-0.075908024	-0.235796847	-0.729100593	-0.686347983	-0.645151908	-0.979455978	-0.722252946	-0.535613496			1.455311987	0.653768324	0.449228983	1.573272226	0.044462758	7.199291497	0			0.351657939	0.121117255	0.344417805	1.08757678	27.68336902	43.50901563	0			0	0	0	0	0
YBR037C	-0.127805786	-0.263000075	-0.40934374	1.01995756	1.047561111	1.194887163	-0.825066679	-0.592002124	-0.80760558			1.15726195	0.483575644	0.417861871	1.398204753	0.704618084	18.50036794	0			5.883841594	1.891236683	0.321428892	3.709530706	0	0	1			0	0	0	0	2
YBR038W	0.359222889	0.194750643	-0.171894025	-0.440359702	-0.194550582	-0.496391788	-1.072404951	-0.845180431	-0.962436458			2.37059156	1.096101166	0.462374533	2.137761883	0	0	1			1.970615363	0.645116533	0.327368062	1.563865602	0	19.90650753	0			0	0	0	0	0
YBR039W	-0.892808955	-0.999824683	-0.803600701	-0.522918211	-0.547340035	-0.435154561	-0.01102313	-0.246227515	0.205378269			-1.876088448	-0.872719938	0.465180594	0.546116277	0	0	0			-1.241110535	-0.422303533	0.340262629	0.746232173	0.183855363	29.085354	0			0	0	0	0	0
YBR040W	NA	NA	NA	NA	NA	NA	NA	NA	NA			NA	NA	NA	NA	NA	NA	0			NA	NA	NA	NA	NA	NA	0			0	0	0	0	0
YBR041W	0.067590877	-0.114890859	-0.502455564	-0.713245968	-0.424862586	-0.665384169	-0.907270426	-0.544159378	-0.676004497			1.083436575	0.534626968	0.493454791	1.448567556	0.704618084	22.08736974	0			0.480467337	0.17019047	0.354218605	1.125207029	22.78353127	42.68136051	0			0	0	0	0	0
YBR042C	0.205713848	0.263682923	-0.026631886	-0.395828997	-0.280267631	-0.347858329	-0.035916926	-0.024677743	0.137085717			0.327502538	0.130825329	0.399463558	1.094919898	34.32004495	63.06551324	0			-1.133045161	-0.304605391	0.26883782	0.809663647	0.183855363	30.94426893	0			0	0	0	0	0
YBR043C	-0.336396944	-0.274886021	-0.355451928	-0.010695054	0.016225108	-0.082876471	0.036602898	-0.118849145	-0.102961985			-0.652914286	-0.251774837	0.385616983	0.839862561	5.48176687	44.04394175	0			0.364902662	0.098163882	0.269013883	1.070410284	25.78596591	43.43899508	0			0	0	0	0	0
YBR044C	0.379573439	0.339733867	0.067952888	2.234299178	2.193044686	2.247763919	0.307561166	0.14965501	0.147921835			0.170450622	0.069441444	0.407399182	1.049310352	40.04560247	67.3329143	0			7.586350801	2.085533201	0.27490598	4.244319319	0	0	1			0	0	0	0	0
YBR045C	NA	NA	1.430266858	NA	0.654350368	0.394776411	1.423136513	0.818322356	NA			NA	NA	NA	NA	NA	NA	0			-1.111881599	-0.465152103	0.418346795	0.724394701	0.183855363	31.30533532	0			0	0	0	0	0
YBR046C	-1.487153827	-1.538840403	-1.568864071	-1.952937708	-1.791516816	-1.809762338	-0.634952897	-0.989172756	0.245512698			-1.571993159	-1.063347732	0.676432799	0.478520378	0	3.498273063	0			-2.318163572	-1.329658026	0.573582487	0.397862539	0	12.0269675	0			0	0	0	0	0
YBR047W	-1.307592546	-1.856659712	-1.567297177	NA	NA	NA	NA	NA	NA			NA	NA	NA	NA	NA	NA	0			NA	NA	NA	NA	NA	NA	0			0	0	0	0	0
YBR048W_OCH_DS100	-0.378874311	-0.453994768	-0.392266575	-0.53650683	-0.696776382	-0.69320989	-0.650446475	-0.277573811	0.123882298			-0.243012765	-0.131598506	0.54152919	0.912819486	25.73250741	64.05515622	0			-0.704816319	-0.311908428	0.442538601	0.805575422	4.271152601	37.77722102	0			NA	NA	NA	NA	NA
YBR048W	-1.292368477	-1.356301528	-1.354002078	-1.476336365	-1.591300501	-1.579539817	-1.585787731	-1.224443291	-1.116256826			-0.036078351	-0.016660695	0.461792031	0.988518112	34.32004495	68.36903543	0			-0.4888952	-0.178019668	0.364126438	0.883915481	12.39839429	40.55436753	0			0	0	0	0	0
YBR049C	-0.476205591	-0.343153803	-0.337915175	-0.777167965	-0.846069156	-0.890165342	-0.387459223	-0.458437303	-0.41057679			0.103849706	0.041800299	0.40250763	1.029397582	41.27060836	68.2496707	0			-1.405383361	-0.356766439	0.253857025	0.780912906	0.019599991	26.23829574	0			0	0	0	0	0
YBR050C	NA	NA	NA	0.450423164	NA	0.131168271	0.286717375	NA	0.238514348			NA	NA	NA	NA	NA	NA	0			0.406633145	0.148922384	0.366232772	1.108740993	25.78596591	43.19557959	0			0	0	0	0	0
YBR051W	NA	NA	NA	NA	NA	-0.443439475	-0.442277447	-0.66672346	NA			NA	NA	NA	NA	NA	NA	0			NA	NA	NA	NA	NA	NA	0			0	0	0	0	0
YBR052C	-0.716009276	-0.824299248	-0.725238966	-0.49998322	-0.570761344	-0.377323754	-0.864089312	-0.690544551	-0.348032271			-0.23741134	-0.112226402	0.472708683	0.925159232	25.73250741	64.23719674	0			0.570149965	0.213742549	0.374888296	1.159692687	22.78353127	41.91663319	0			0	0	0	0	0
YBR053C	-1.041263399	-1.067260316	-1.045934331	-1.329365427	-1.235220843	-1.247933572	-0.640882997	-0.947882372	-0.432664558			-0.7953559	-0.36894199	0.463870312	0.774350164	1.681309859	35.7167871	0			-1.509254317	-0.534820028	0.354360443	0.690244777	0.019599991	24.44680922	0			0	0	0	0	1
YBR054W	-0.558667104	-0.568718666	-0.883415713	-0.527383949	-0.588466897	-0.574243898	-0.429189279	-0.20939622	0.36501571			-1.01723086	-0.570343182	0.560682146	0.673456571	0.292944022	23.48972831	0			-0.917760038	-0.409965041	0.446701779	0.752641611	0.999694901	34.53527344	0			0	0	0	0	0
YBR055C	0.13934891	0.383653624	0.065356517	0.221954797	0.107236987	0.053349256	0.454257106	0.211959348	0.203406078			-0.189902161	-0.085020444	0.447706564	0.942771176	31.27978409	65.6442645	0			-0.320025962	-0.100150554	0.312945091	0.932935629	19.56816235	42.25429351	0			0	0	0	0	0
YBR056W-A_ONO	-0.654844165	-0.607816981	-0.562707645	0.294675378	0.593380444	0.852880703	-0.482084696	-0.071629436	0.116934332			-0.899622066	-0.454128947	0.504799697	0.72995076	0.704618084	29.77089319	0			1.734987026	0.788115385	0.454248575	1.72681722	0	23.85944886	0			NA	NA	NA	NA	NA
YBR056W	-0.642551742	-0.602401067	-1.045473986	-1.423630435	-1.175562568	-1.308291441	-1.156124934	-0.93664698	-0.709136963			0.36811461	0.179228077	0.486881183	1.132277891	31.27978409	61.5133988	0			-0.861412383	-0.306315246	0.35559652	0.808704618	0.999694901	35.43163732	0			0	0	0	0	0
YBR057C	-0.200739135	-0.126266772	0.358101824	-0.277559664	-0.33694886	-0.21062292	-0.075498912	0.0374214	0.192393498			-0.059536439	-0.032339306	0.543185099	0.977833471	34.32004495	68.14533096	0			-0.875415804	-0.264272533	0.301882296	0.83261847	0.999694901	35.21110959	0			0	0	0	0	0
YBR058C-A	-0.319855201	-0.061561083	-0.479353531	-0.254557117	-0.042876215	-0.370327222	NA	-0.004738395	-0.002082669			-0.828880969	-0.418653397	0.505082651	0.748122592	1.681309859	33.77859515	0			-0.754397135	-0.268029869	0.355290147	0.830452831	4.271152601	37.06057969	0			0	0	1	0	0
YBR058C	-0.448515154	-0.778883517	-0.760928933	-0.678828194	-0.542491599	-0.547155274	-0.386427717	-0.423384539	-0.342452962			-0.669316331	-0.269953412	0.403327096	0.829346327	5.48176687	43.08752312	0			-0.555554849	-0.143193339	0.257748339	0.905512625	12.39839429	39.76244111	0			0	0	0	0	0
YBR059C	-0.002494191	-0.139326504	-0.096931581	-0.291539364	-0.152698385	-0.197671486	0.073064475	0.475515667	0.205639803			-0.712668558	-0.322256691	0.452183118	0.799817809	3.043252687	40.54990927	0			-1.153882433	-0.40316645	0.349399937	0.756196748	0.183855363	30.58765424	0			0	0	0	0	0
YBR060C	-0.293158444	-0.352267407	-0.438184228	-0.698617513	-0.59187297	-0.806796688	0.097306618	0.175575652	-0.155167056			-0.901660822	-0.391707715	0.434429117	0.762226824	0.704618084	29.65751838	0			-1.989077519	-0.676124185	0.339918469	0.625844355	0	16.65431788	0			0	0	0	0	0
YBR061C	-0.87499095	-0.911842384	-0.956481561	-0.658740988	-0.564398535	-0.532468339	-0.463527902	-0.387905325	-0.325910799			-1.431690564	-0.51325624	0.358496628	0.700639272	0	6.960457788	0			-0.485741433	-0.130544668	0.268753414	0.913486512	12.39839429	40.59024584	0			0	0	1	0	0
YBR062C	NA	NA	-1.430330086	-1.464456681	-1.415448632	-1.456344366	-0.97121634	-0.83765233	-0.647972738			NA	NA	NA	NA	NA	NA	0			-1.852029414	-0.56425948	0.304670906	0.676302466	0	18.77082195	0			0	0	0	0	0
YBR063C	-0.103165997	-0.10727627	0.011070369	-0.306231141	-0.257399132	-0.305315351	0.667967718	0.413189098	0.086830256			-0.870920898	-0.447052274	0.513309848	0.733540093	1.681309859	31.38072631	0			-1.580365651	-0.616767621	0.390268936	0.6521304	0.019599991	23.23308921	0			0	0	0	0	0
YBR064W	NA	NA	NA	NA	NA	NA	NA	NA	NA			NA	NA	NA	NA	NA	NA	0			NA	NA	NA	NA	NA	NA	0			0	0	0	0	0
YBR065C	-0.26208547	-0.247255896	-0.3217861	-0.181524823	-0.112206762	-0.190848064	1.115606658	0.833285865	0.377787835			-1.907575538	-1.043868558	0.547222659	0.485025143	0	0	0			-1.99719643	-0.874876726	0.438052418	0.545300459	0	16.53214548	0			0	0	0	0	0
YBR066C	NA	NA	NA	-0.993158932	-0.95719579	-0.701552108	NA	NA	0.101010824			NA	NA	NA	NA	NA	NA	0			NA	NA	NA	NA	NA	NA	0			0	0	0	0	0
YBR067C	-0.896327821	-1.096643507	-1.078032951	-0.640509946	-0.700510666	-0.529101515	-0.776559253	-0.671679419	-0.785176293			-0.701827468	-0.270462388	0.385368771	0.829053789	3.043252687	41.18525016	0			0.626173199	0.183307556	0.292742577	1.135484141	19.56816235	41.36297037	0			0	0	0	0	0
YBR068C	0.086832149	-0.123886103	-0.404519326	-0.280045604	-0.239864926	-0.24579293	-0.496587085	-0.609438683	-0.383946491			0.814464138	0.358200376	0.439798832	1.281825945	5.48176687	37.18459423	0			1.12953401	0.303632877	0.268812514	1.234248487	0.999694901	34.32273735	0			0	0	0	0	0
YBR069C	-0.105126181	-0.112113577	-0.508622463	-0.517830449	-0.46536474	-0.587842434	-0.202307023	-0.859938124	-0.421650531			0.489340011	0.261411869	0.534213151	1.19865117	25.73250741	55.97036936	0			0.082674106	0.033162628	0.401124727	1.02325281	30.37194775	44.14841139	0			0	0	0	0	0
YBR070C	-0.289276569	-0.204269284	-0.286488157	-0.422061489	-0.416722216	-0.42767913	-0.316148876	-0.688639849	-0.140227325			0.272715177	0.13039473	0.478135216	1.094593147	36.28314589	64.88072892	0			0.059637835	0.021727682	0.364327138	1.015174462	30.37194775	44.13146697	0			0	0	0	0	0
YBR071W	-0.558740223	-0.727834389	-0.61416166	-0.505885338	-0.518081932	-0.536904788	-0.797453447	-0.831930018	-0.507976832			0.205151316	0.087608724	0.427044418	1.062607444	38.97756961	66.64103419	0			0.824259017	0.25437269	0.308607712	1.192816971	12.39839429	38.97548201	0			0	0	0	0	0
YBR072C-A_ONO	NA	NA	NA	NA	NA	-1.328994967	-1.17693288	NA	NA			NA	NA	NA	NA	NA	NA	0			NA	NA	NA	NA	NA	NA	0			NA	NA	NA	NA	NA
YBR072W	-1.423365554	-1.575032432	-1.710838736	-1.743009547	-1.807094647	-2.048393591	-1.933186606	-1.237515181	-1.26930358			-0.146602982	-0.081009735	0.552579041	0.945395737	31.27978409	66.7041715	0			-0.700077792	-0.323954196	0.462740283	0.79887728	4.271152601	37.84432683	0			0	0	0	0	0
YBR073W	0.219363141	0.220476707	-0.13339062	-0.189529899	-0.117445701	-0.178777502	0.7009199	0.350429101	0.288208581			-0.699170773	-0.335635401	0.480047814	0.79243505	3.043252687	41.34090052	0			-1.581540071	-0.546226951	0.345376612	0.684808754	0.019599991	23.21316274	0			0	0	0	0	0
YBR074W	-0.270828877	-0.408046159	-0.795364864	-0.912052836	-0.866723568	-0.969081959	-0.617833476	-0.821466896	-0.722236176			0.522420835	0.237832933	0.455251622	1.179220028	20.56587065	54.25298996	0			-0.490278953	-0.133230662	0.271744608	0.911787375	12.39839429	40.53857899	0			0	0	0	0	0
YBR076W	NA	NA	NA	NA	NA	NA	NA	NA	NA			NA	NA	NA	NA	NA	NA	0			NA	NA	NA	NA	NA	NA	0			0	0	0	0	0
YBR077C	0.625335997	0.688637479	0.581961794	0.568189649	0.661390912	0.699851682	0.517532093	0.677780174	0.540029514			0.159106335	0.062265213	0.391343393	1.044103849	40.04560247	67.5274643	0			0.439069604	0.126906764	0.289035641	1.091949975	25.78596591	42.98270852	0			0	0	0	0	0
YBR078W_JXN_EE20_1	-0.418332631	-0.428718847	-0.722092099	-0.535090742	-0.599208074	-0.692352256	-1.036410318	-1.048325863	-0.793299764			1.058956739	0.445031506	0.420254661	1.361343845	0.704618084	23.34123444	0			1.367755444	0.412671567	0.30171444	1.33114854	0.183855363	30.25626208	0			NA	NA	NA	NA	NA
YBR078W_JXN_EI_1	-0.373909735	-0.386781752	-0.704936274	-0.486107437	-0.532835986	-0.58070042	-1.023678437	-1.009182503	-0.755281848			1.04698483	0.449572392	0.429397236	1.365635429	0.704618084	23.96536425	0			1.534170271	0.458376259	0.298777957	1.373994528	0.019599991	27.34573526	0			NA	NA	NA	NA	NA
YBR078W_JXN_IE_1	-0.491410936	-0.299064913	-0.65954038	-0.805123538	-0.648876337	-0.872798372	-1.001553341	-1.053933588	-0.73558738			1.020016768	0.45575341	0.446809724	1.371498848	1.681309859	25.39616198	0			0.678574686	0.216968631	0.319741711	1.162288835	19.56816235	40.79371243	0			NA	NA	NA	NA	NA
YBR078W	-0.069007959	-0.217003037	-0.513667935	-0.086876569	-0.269721954	-0.316997716	-1.2883114	-1.143569302	-0.761667737			1.623997634	0.806690553	0.496731359	1.7491943	0	3.022820446	0			2.356403191	0.902194011	0.382869118	1.868906003	0	14.04036952	0			0	0	0	0	0
YBR079C	0.166636759	-0.193471289	-0.551355236	-0.979668397	-0.585287187	-0.663590898	-0.993285908	-0.773158274	-1.101211192			1.472371539	0.771889253	0.524248963	1.707504349	0.044462758	6.707380583	0			0.734967216	0.275246241	0.374501386	1.21020063	19.56816235	40.12878798	0			0	0	0	0	0
YBR080C	-0.877501565	-1.050940528	-1.226745937	-1.445474101	-1.278545574	-1.447310496	-1.425853464	-1.161817997	-1.238127227			0.545809292	0.232270936	0.425553282	1.174682554	20.56587065	52.99476597	0			-0.169513673	-0.052967218	0.312465754	0.963951711	19.56816235	43.34537208	0			0	0	0	0	0
YBR081C	0.252284353	0.230600926	-0.082923673	0.761318752	0.765205189	0.479893455	-0.050440395	-0.136750307	-0.381784161			0.728598011	0.331712873	0.455275567	1.258506679	9.379809364	42.36418751	0			2.587007541	0.92067403	0.355883783	1.892999499	0	10.9838679	0			0	0	1	0	0
YBR082C	-0.810008087	-1.000823139	-0.727285395	-0.778050727	-0.965052498	-0.816554981	-1.104985874	-0.610616213	-0.707904292			-0.058447773	-0.029469364	0.504199954	0.979780603	34.32004495	68.15726906	0			0.043583879	0.016826001	0.386060211	1.011731172	30.37194775	44.11276354	0			0	0	0	0	0
YBR083W	-0.372907698	-0.549615318	-0.442829266	-0.391759264	-0.464717356	-0.35680706	0.301472373	0.523439434	0.481055881			-2.155405878	-0.88170594	0.409067243	0.542725297	0	0	0			-2.58639301	-0.777540512	0.300627364	0.583360451	0	8.795641334	0			0	0	0	0	0
YBR084C-A_OCH_DS100	-0.370067177	-0.39126982	-0.36958414	-0.785202731	-0.998379798	-1.13167615	-0.548477729	-0.511618794	-0.366867923			0.282003902	0.107415153	0.380899527	1.077296337	36.28314589	64.59666995	0			-1.318438319	-0.433888134	0.329092478	0.740264047	0.183855363	27.74574782	0			NA	NA	NA	NA	NA
YBR084C-A	-1.43719201	-1.55811226	-1.572289883	-1.497942134	-1.705114556	-1.672988205	-1.406968249	-1.131657625	-1.267480785			-0.598757389	-0.245095115	0.409339608	0.843760166	5.48176687	47.1710167	0			-0.893689094	-0.294436135	0.329461484	0.815390959	0.999694901	34.92106516	0			0	0	0	0	0
YBR084W	-0.462092961	-0.66229688	-0.88069879	-1.129754839	-1.07867397	-1.056329444	-0.961754864	-0.964866396	-1.149055881			0.842586346	0.365596886	0.433898423	1.288414575	3.043252687	35.50221926	0			-0.002798592	-0.000817094	0.291966035	0.999433794	19.56816235	44.02720509	0			0	0	0	0	0
YBR085C-A	-0.31735602	-0.387316007	-0.523051407	-0.588475475	-0.354746249	-0.707197297	-0.800896637	-0.631034268	-0.423452707			0.511691647	0.217954109	0.425948148	1.163083044	20.56587065	54.81840899	0			0.366490009	0.130531474	0.356166528	1.094696902	25.78596591	43.43036823	0			0	0	0	0	0
YBR085W	NA	NA	NA	0.075061022	0.118808819	0.049207892	-0.90911412	-1.064687446	-0.969378504			NA	NA	NA	NA	NA	NA	0			4.422289422	1.124295878	0.254233898	2.179951258	0	0	1			0	0	0	0	0
YBR086C	0.105251552	-0.007904214	-0.16631266	-0.936718386	-0.578580066	-0.724162735	-0.791451442	-0.047678355	-0.220544083			0.614087301	0.338970236	0.551990304	1.264853447	15.25478192	49.15397451	0			-0.711561429	-0.331052492	0.465247945	0.794956326	4.271152601	37.68127204	0			0	0	0	0	0
YBR087W	-1.025204221	-1.491768264	-1.569525447	-1.329452115	-1.256447192	-1.335274631	-1.373209648	-1.263184111	-1.248315725			-0.125841541	-0.058528766	0.46509893	0.960242858	34.32004495	67.13357087	0			0.191948712	0.050055126	0.260773441	1.035304483	30.37194775	44.0720346	0			0	0	0	0	0
YBR088C	-0.553204426	-0.685058078	-0.788630972	-0.779250476	-0.725944055	-0.86700867	-1.595233662	-1.376509846	-1.309489957			1.851648379	0.760180713	0.410542694	1.693702766	0	0	1			2.263808367	0.698553365	0.308574425	1.622876668	0	15.36595184	0			0	0	0	0	0
YBR089C-A	-1.771330917	-2.163007643	-2.08551827	-1.621213041	-1.49236108	-1.48396371	-2.467403061	-1.846078135	-2.138544027			0.288187099	0.152790181	0.530177034	1.111717463	36.28314589	64.40209734	0			1.666437874	0.680372408	0.408279491	1.602553374	0.019599991	25.04169298	0			0	0	0	0	0
YBR089W	NA	NA	NA	NA	NA	NA	NA	NA	NA			NA	NA	NA	NA	NA	NA	0			NA	NA	NA	NA	NA	NA	0			0	0	0	0	0
YBR090C_OCH_	NA	NA	NA	-0.460309498	-0.372348462	-0.249234776	-1.684488879	-1.398588182	NA			NA	NA	NA	NA	NA	NA	0			2.978784366	1.118132793	0.37536547	2.170658533	0	6.643752852	0			NA	NA	NA	NA	NA
YBR090C	-1.726343462	NA	-1.997795586	-1.490327743	-1.47065644	-1.410667964	-2.539432628	-1.655494144	-2.095147887			0.236527134	0.143043373	0.604765172	1.104232044	37.91824842	65.89095943	0			1.457711193	0.701684115	0.481360175	1.626402248	0.019599991	28.68430784	0			1	0	0	0	0
YBR091C	-1.006440988	NA	-1.176750584	0.858607332	0.799868473	1.127796716	-1.559368676	-1.38123829	-1.176688198			0.658821256	0.280680258	0.426034004	1.214767535	9.379809364	46.53773028	0			6.434234017	2.363399172	0.367316322	5.145813505	0	0	1			0	0	0	0	2
YBR092C	NA	NA	NA	0.018701102	0.122012817	-0.052805997	NA	NA	NA			NA	NA	NA	NA	NA	NA	0			NA	NA	NA	NA	NA	NA	0			0	0	0	0	0
YBR093C_OCH_	0.890420217	NA	0.523971072	0.257947277	0.363779973	0.158001211	0.995042056	1.136972739	1.130816497			-0.990815231	-0.411815704	0.415633199	0.751676755	0.704618084	24.8504306	0			-2.663136977	-0.765491	0.28743959	0.588253131	0	7.963740906	0			NA	NA	NA	NA	NA
YBR093C	0.657535903	0.514007696	0.38670643	-0.164719237	-0.097620885	-0.200706982	0.677751137	0.903252655	0.820779239			-0.675297305	-0.272443618	0.403442478	0.827916044	5.48176687	42.73809104	0			-3.053498436	-0.892733435	0.292364137	0.538592694	0	4.352692368	0			0	0	0	0	0
YBR094W	-0.359850038	-0.336300125	-0.647550819	0.619959959	0.467242695	0.508277477	-1.711769644	-1.480042405	-1.493119706			2.640302064	1.122477641	0.425132282	2.177205584	0	0	1			6.924678551	2.155680572	0.311304064	4.455787936	0	0	1			0	0	1	0	0
YBR095C	0.39622318	0.520124103	0.519013445	0.229668309	0.181307012	0.164504705	-0.530052997	-0.157674334	0.251253459			1.146285248	0.632678916	0.551938462	1.550441311	0.704618084	19.01467497	0			0.911935643	0.399527909	0.438109764	1.319076201	4.271152601	37.73790345	0			0	0	0	0	0
YBR096W	-0.991553422	-1.048568445	-1.408622411	-1.096914327	-1.073886811	-1.099886205	-1.669720926	-1.589572123	-1.341748438			0.867174006	0.39283312	0.4530038	1.312969242	3.043252687	34.04437781	0			1.64630564	0.505661325	0.307149118	1.419774025	0.019599991	25.39075849	0			0	0	0	0	0
YBR097W	0.891442131	0.940492906	0.544112359	-0.010739385	0.314171072	0.024027565	-0.008145143	-0.482007344	-0.492554835			2.211164976	1.128318956	0.510282574	2.186038721	0	0	1			1.249124729	0.498932135	0.399425392	1.413167166	0.999694901	32.3066245	0			0	0	0	0	0
YBR098W	-0.185807445	NA	-0.07515832	0.600565576	0.62908909	0.629358098	0.607875351	0.313593515	0.219133059			-0.979010672	-0.458124039	0.467945909	0.727932186	0.704618084	25.46856299	0			0.900096785	0.301680223	0.335164205	1.232579091	12.39839429	37.91049381	0			0	0	0	0	1
YBR099C	NA	-0.60358855	-0.757992286	-0.7018641	-0.629232103	-0.548089715	-0.279771296	-0.606162133	-0.52345628			-0.264486632	-0.115534896	0.436826979	0.923040019	25.73250741	63.3267662	0			-0.294820827	-0.094388793	0.320156461	0.936668989	19.56816235	42.46663198	0			0	0	0	0	0
YBR101C	-1.292597033	-1.206980174	-1.248189837	-1.072437577	-1.175501414	-1.142171147	-0.705155026	-0.671835991	-1.011645435			-0.980086611	-0.444309481	0.453336956	0.734935996	0.704618084	25.41197335	0			-0.795298462	-0.271614618	0.341525391	0.828391917	4.271152601	36.45050846	0			0	0	0	0	0
YBR102C	-0.247458688	-0.410645305	-0.325791402	-0.63108778	-0.668418152	-0.760910073	0.637116694	0.064182607	0.163809809			-1.204443378	-0.607600785	0.504466043	0.656287207	0.108333595	14.84613696	0			-2.324433906	-0.912965095	0.392768791	0.531092443	0	11.94572513	0			0	0	0	0	0
YBR103C-A	-0.568434439	-1.102455811	-1.03854946	-0.836543133	-1.105632918	-1.024150872	-1.164048206	-0.577839944	-0.478553373			-0.267722758	-0.154265346	0.576213046	0.898589839	25.73250741	63.2128591	0			-0.416398164	-0.186418523	0.447692952	0.87878459	12.39839429	41.34079744	0			0	0	0	0	0
YBR103W	-0.700141299	-0.700010578	-0.691408048	-0.66957204	-0.64847171	-0.634797853	-0.558981968	0.484789622	-0.675380224			-0.623354475	-0.438595068	0.703604588	0.737852798	5.48176687	45.75795034	0			-0.566676429	-0.338879734	0.598012758	0.790655024	12.39839429	39.62427678	0			0	0	0	0	0
YBR104W	-0.381587845	-0.474244321	-0.634484778	-0.5329098	-0.479329672	-0.447124332	-0.245417858	-0.682830369	-0.408062849			-0.094871123	-0.04260124	0.449043272	0.97090279	34.32004495	67.67552278	0			0.062928934	0.021192367	0.336766665	1.01479785	30.37194775	44.13460188	0			0	0	0	0	0
YBR105C	-0.094280399	-0.102857866	-0.198533858	-0.046309006	0.000831459	-0.028770067	0.037331377	0.146504858	0.040992531			-0.53503088	-0.198099579	0.370258216	0.87169807	9.379809364	50.75006577	0			-0.141558468	-0.037482183	0.264782344	0.974353924	19.56816235	43.49948045	0			0	0	0	0	0
YBR106W	-0.184318332	-0.191001767	-0.303145174	0.544089879	0.428448142	0.600376455	-0.246595634	-0.211936004	0.144723271			-0.258367283	-0.112818252	0.43665843	0.924779773	25.73250741	63.53921712	0			1.994245386	0.691117558	0.346555927	1.614533704	0	19.52271794	0			0	0	0	0	0
YBR107C	0.077150789	-0.144997099	0.030687584	0.228805968	0.07055285	0.240440272	0.462010459	0.463095605	0.451566897			-1.167646275	-0.462543179	0.396132964	0.725705858	0.108333595	16.39907103	0			-0.765381768	-0.216748014	0.283189413	0.860502916	4.271152601	36.89835507	0			0	0	0	0	1
YBR108W_OCH_	0.024755433	-0.039939375	0.166613084	-0.042133427	-0.136504645	-0.039340703	0.646574033	0.484996752	0.557910306			-1.191536756	-0.503949933	0.422941156	0.705173452	0.108333595	15.38231524	0			-2.090761711	-0.573610012	0.274354561	0.671933325	0	15.15182506	0			NA	NA	NA	NA	NA
YBR108W	-0.001359795	0.160212002	0.186365327	-0.030118184	-0.074128687	-0.09713006	0.722720772	0.530280624	0.532988064			-1.081226199	-0.471523259	0.436100475	0.721202719	0.292944022	20.33193521	0			-2.121131448	-0.60024552	0.28298365	0.659641687	0	14.71510424	0			0	0	0	0	0
YBR109C	-2.218780084	-2.164902881	-2.090178864	-2.199499248	-2.142623707	-2.10150726	-2.142980894	-1.298327624	-1.823517338			-0.673545259	-0.394277941	0.585377056	0.760870092	5.48176687	42.84048381	0			-0.697877269	-0.330724843	0.473901153	0.795136889	4.271152601	37.8754054	0			0	0	0	0	0
YBR110W	0.230191409	0.296992217	0.044501121	-0.013354279	0.000387917	-0.198647726	-0.319826632	-0.318682622	0.183819936			0.720861466	0.350858738	0.48672145	1.275319512	9.379809364	42.83036893	0			0.372962961	0.14323502	0.384046233	1.10437874	25.78596591	43.39466961	0			0	0	0	0	0
YBR111C	-0.900412933	-0.985430715	-0.863071834	-1.148900064	-1.220477177	-1.205003732	-0.900786866	-0.477384332	-0.548220477			-0.568711174	-0.265440552	0.466740526	0.831944647	9.379809364	48.87541209	0			-1.372757177	-0.487119823	0.35484777	0.713447995	0.183855363	26.80363256	0			0	0	0	0	0
YBR111W-A_JXN_EE20_1	NA	NA	NA	NA	NA	NA	NA	NA	NA			NA	NA	NA	NA	NA	NA	0			NA	NA	NA	NA	NA	NA	0			NA	NA	NA	NA	NA
YBR111W-A_JXN_EE20_2	NA	NA	NA	NA	NA	NA	NA	-0.575649365	NA			NA	NA	NA	NA	NA	NA	0			NA	NA	NA	NA	NA	NA	0			NA	NA	NA	NA	NA
YBR111W-A_JXN_EI_1	NA	NA	NA	-0.986982148	-0.710015814	-0.573853735	-0.766794181	-0.318385801	-0.398225441			NA	NA	NA	NA	NA	NA	0			-0.497235454	-0.200272148	0.402771255	0.870386359	12.39839429	40.45877788	0			NA	NA	NA	NA	NA
YBR111W-A_JXN_EI_2	NA	NA	NA	NA	NA	-0.44611361	-0.914097385	-0.06552666	-0.288056568			NA	NA	NA	NA	NA	NA	0			NA	NA	NA	NA	NA	NA	0			NA	NA	NA	NA	NA
YBR111W-A_JXN_IE_1	-1.218569287	NA	-1.00309729	-1.383600287	-1.042105133	-1.06200546	-1.06969155	-0.422871791	-0.558610077			-0.121075839	-0.086983824	0.71842429	0.941489021	34.32004495	67.22472769	0			-0.938519293	-0.416635877	0.443928942	0.749169527	0.999694901	34.19937065	0			NA	NA	NA	NA	NA
YBR111W-A_JXN_IE_2	-0.703312494	NA	NA	-0.844110286	-0.538290922	-0.465402339	-0.82395253	-0.288962368	-0.315664241			NA	NA	NA	NA	NA	NA	0			-0.181879697	-0.077531526	0.426279167	0.947677752	19.56816235	43.27222497	0			NA	NA	NA	NA	NA
YBR111W-A_ONO	-0.742382058	-0.896511099	-0.818049957	-1.193615169	-1.050314752	-1.073865796	-0.91551239	0.321644954	-0.349787324			-0.720822257	-0.495695402	0.687680488	0.709219741	3.043252687	40.07196977	0			-1.247065442	-0.729170375	0.58470899	0.603250715	0.183855363	28.98237076	0			NA	NA	NA	NA	NA
YBR112C	-0.088768259	-0.132357589	-0.172822917	-0.192533129	-0.248971044	-0.165246412	0.182293327	0.394823789	0.113903785			-0.842142624	-0.352922505	0.419076882	0.782996354	1.681309859	33.01772364	0			-1.158017799	-0.370380551	0.31984012	0.773578417	0.183855363	30.51675889	0			0	0	0	0	1
YBR113W	NA	NA	NA	0.198884397	-0.119234071	0.056029499	0.470245724	0.414434621	0.284696357			NA	NA	NA	NA	NA	NA	0			-0.84181019	-0.282355682	0.335414901	0.822247327	0.999694901	35.73767217	0			0	0	0	0	0
YBR114W	0.034888774	0.044046991	0.072836155	0.413452743	0.39983019	0.307055653	1.351229964	0.606168407	0.814498376			-1.579456332	-0.864640892	0.547429438	0.549183089	0	3.3419233	0			-1.123462542	-0.488309443	0.43464684	0.712859941	0.183855363	31.10790414	0			0	0	0	0	0
YBR115C	-0.744164394	-0.827411204	-0.870128172	-1.467296328	-1.269212409	-1.360685564	-0.255565021	-0.489378673	-0.483727883			-0.984599068	-0.395610015	0.401798079	0.760167887	0.704618084	25.17517964	0			-2.920550154	-0.893964298	0.306094486	0.538133379	0	5.468125911	0			0	0	0	0	0
YBR116C	NA	NA	NA	NA	NA	NA	-0.046603196	-0.011106406	NA			NA	NA	NA	NA	NA	NA	0			NA	NA	NA	NA	NA	NA	0			0	0	0	0	0
YBR117C	0.285035727	0.227199884	-0.142583704	NA	NA	NA	-0.890753685	-0.43922747	-0.446970058			1.446464649	0.724268423	0.500716297	1.652062679	0.044462758	7.460887171	0			NA	NA	NA	NA	NA	NA	0			0	0	0	0	0
YBR118W_OCH_DS100	-1.570915905	-1.674974883	-1.986868314	-2.475508283	-2.072179128	-2.41301711	-2.033918772	-1.937019796	-1.314988789			0.047758316	0.026456801	0.553972657	1.018507639	41.27060836	68.59503821	0			-1.07647049	-0.496049111	0.460810692	0.709045881	0.999694901	31.90659206	0			NA	NA	NA	NA	NA
YBR118W	-1.292444993	-1.412919459	-1.532749759	-1.651441536	-1.594558424	NA	-1.809103567	-1.391180627	-1.438417359			0.310442491	0.142263164	0.458259317	1.103635037	34.32004495	63.66624792	0			0.052343049	0.018728207	0.357797413	1.013066028	30.37194775	44.12366913	0			0	0	0	0	0
YBR119W	-0.593369711	-0.324186888	-0.313574555	-0.444442812	-0.480536474	-0.334239699	-0.621128888	-0.778159597	-0.493677858			0.494010388	0.22934578	0.464252949	1.172303223	20.56587065	55.73267348	0			0.905004727	0.273459063	0.302163132	1.208702389	4.271152601	37.83914092	0			0	0	1	0	0
YBR120C	-0.924526724	NA	NA	2.418809202	1.965792545	2.112996914	-1.824436847	-1.658745083	-1.629411669			NA	NA	NA	NA	NA	NA	0			10.61850853	3.93227403	0.370322632	15.26625226	0	0.078291862	1			0	0	0	0	1
YBR121C	-0.409509531	-0.724167418	-1.028316107	-1.187383972	-0.789649508	-0.956656409	-1.544637944	-1.490752682	-1.214034595			1.435008573	0.704544772	0.490969033	1.62963037	0.044462758	7.806261255	0			1.397242987	0.500788388	0.35841181	1.414986597	0.183855363	29.74193754	0			0	0	0	0	0
YBR122C	-0.240170385	-0.427357971	-0.470376175	3.092198875	2.842175159	3.031282956	-1.39974792	-1.323029921	-1.125500512			2.256852755	0.91219199	0.404187641	1.881902637	0	0	1			13.15605583	4.333521725	0.329393686	20.16136936	0	0.010260189	1			0	0	0	0	2
YBR123C	0.264978647	NA	0.181707295	0.416911925	0.26075776	0.276505633	0.49168294	-0.061793473	-0.220917271			0.406102747	0.223552277	0.550482062	1.167604987	31.27978409	59.91511646	0			0.705744615	0.310610984	0.440118108	1.24023283	19.56816235	40.47986572	0			0	0	0	0	0
YBR124W	NA	NA	NA	NA	NA	-0.533986366	-0.369807329	-0.917130257	-0.288935694			NA	NA	NA	NA	NA	NA	0			NA	NA	NA	NA	NA	NA	0			0	0	0	0	1
YBR125C	0.092062923	0.040680868	-0.090328472	-0.297530166	-0.326817657	-0.307275335	-0.043817663	-0.22114718	-0.212533164			0.472696356	0.182038492	0.385106611	1.134485753	25.73250741	56.80405794	0			-0.323679656	-0.089165107	0.275473312	0.940066612	19.56816235	42.22257028	0			0	0	0	0	0
YBR126C	-0.446466848	-0.524763047	-0.683981951	-0.744536779	-0.69464122	-0.798015525	-0.695661673	-0.502992185	-0.248789205			-0.135194589	-0.060522211	0.447667406	0.958916958	34.32004495	66.94658923	0			-0.587838663	-0.20104021	0.341998958	0.869923106	12.39839429	39.35680494	0			0	0	0	0	0
YBR127C	-0.196390954	-0.351300688	-0.602857146	-0.511611278	-0.400517791	-0.625830316	-1.656136035	-1.03793371	-1.193756611			1.749721283	0.921159906	0.526460937	1.893637138	0	0.816935245	1			2.035690842	0.845498934	0.415337593	1.796886064	0	18.85641263	0			0	0	0	0	0
YBR128C	NA	NA	NA	-0.181845052	NA	-0.28816125	0.370422874	NA	0.533970231			NA	NA	NA	NA	NA	NA	0			-1.940795654	-0.549714319	0.28324173	0.683155393	0	17.38846107	0			0	0	0	0	0
YBR129C	NA	-0.365732707	-0.104583667	-0.3676998	-0.217076368	-0.209819628	-0.547984903	-0.629729253	-0.486914094			1.008583026	0.49458053	0.490371658	1.408911049	1.681309859	26.01271344	0			1.298317959	0.352220761	0.271290063	1.276524087	0.183855363	31.46090458	0			0	0	0	0	0
YBR130C	-0.388478106	-0.517057616	-0.444309424	-0.596049169	-0.69676696	-0.575361915	-0.59697272	-0.388638957	-0.134987815			-0.14906363	-0.067681168	0.454042134	0.954170396	31.27978409	66.64983694	0			-0.52938937	-0.186982907	0.353204876	0.878440876	12.39839429	40.08080213	0			0	0	0	0	0
YBR131W	NA	NA	0.707173438	0.629346998	0.64209859	0.317188681	0.574559719	-0.03529278	-0.263086868			NA	NA	NA	NA	NA	NA	0			1.025700935	0.499694677	0.487173853	1.413914298	4.271152601	36.00383955	0			0	0	0	0	0
YBR132C	0.986109574	0.703624028	0.484728898	0.528690221	0.671330426	0.526053552	0.113822789	0.271398206	0.438929274			0.995484089	0.458838127	0.460919598	1.374434473	1.681309859	26.72597567	0			1.158473056	0.362851254	0.3132151	1.28596489	0.999694901	33.84130813	0			0	0	0	0	0
YBR133C	0.714403036	0.366457635	0.200227629	0.095613759	0.250432565	0.146037157	0.892971403	0.597834477	0.038337093			-0.121837937	-0.073950841	0.606960711	0.950032754	34.32004495	67.21033818	0			-0.595293479	-0.283476554	0.476196303	0.821608747	4.271152601	39.2611799	0			0	0	0	0	0
YBR134W	0.506970245	NA	NA	NA	NA	0.50308763	1.160102107	0.526320566	NA			NA	NA	NA	NA	NA	NA	0			NA	NA	NA	NA	NA	NA	0			0	0	1	0	0
YBR135W	-0.586853517	-0.575788598	-0.47128952	-0.730962778	-0.750846076	-0.585173559	-0.166715489	-0.138228362	-0.060155517			-1.04177674	-0.414210039	0.397599623	0.750430287	0.292944022	22.25471957	0			-1.799407653	-0.505084405	0.280694819	0.704619153	0	19.60920206	0			0	0	0	0	0
YBR136W	1.241489709	1.232777951	0.982601703	1.118363902	1.292988974	1.103395563	1.419912943	0.894954816	0.723505939			0.273029255	0.148232604	0.542918394	1.108211009	36.28314589	64.87128702	0			0.510613152	0.221001524	0.432815964	1.165542429	22.78353127	42.44124277	0			0	0	0	0	0
YBR137W	NA	NA	-1.649460335	-2.094786933	-2.134970098	-1.860473031	-2.15840659	-1.642683982	-1.641005972			NA	NA	NA	NA	NA	NA	0			-0.371836625	-0.153834563	0.413715466	0.898858195	19.56816235	41.7826934	0			0	0	0	0	0
YBR138C	NA	NA	NA	-0.473575289	-0.512656697	-0.787335022	-0.682567933	-0.555983732	-0.475612306			NA	NA	NA	NA	NA	NA	0			0.129549	0.042408931	0.327358228	1.029831947	30.37194775	44.14712657	0			0	0	0	0	0
YBR139W	-0.202966882	-0.330316969	-0.722551664	-1.056484217	-0.867343865	-1.124349345	-0.976334167	-0.653526108	-0.430494075			0.536493615	0.276906995	0.516142199	1.211594551	20.56587065	53.49996624	0			-0.693275106	-0.267064416	0.385221413	0.831008757	4.271152601	37.94022833	0			0	0	0	0	0
YBR140C	1.292598579	1.376897687	1.166068606	0.889302793	1.061149565	0.710060051	0.988210647	0.922000318	0.687902629			0.970623041	0.421217809	0.433966423	1.339057404	1.681309859	28.09903137	0			0.235745564	0.083009549	0.352114998	1.059225345	30.06515508	43.97009073	0			0	0	1	0	0
YBR141C	-0.393745613	-0.742938132	-0.429687826	-0.5242638	-0.53043729	-0.642991899	1.348432521	0.676133227	0.520846485			-2.251921348	-1.361860551	0.604754936	0.389080194	0	0	0			-2.859821948	-1.352158463	0.472812115	0.391705567	0	6.016541087	0			0	0	0	0	0
YBR142W	-0.111370022	-0.190089628	-0.244235764	-0.228085439	-0.155644376	-0.131412327	0.248072017	0.136100174	-0.062607419			-0.663395858	-0.280352678	0.422602395	0.823389708	5.48176687	43.43309399	0			-0.68109404	-0.216692361	0.318153366	0.860536111	4.271152601	38.11065059	0			0	0	0	0	0
YBR143C	-1.036073781	-1.059165603	-1.209044497	-1.471066252	-1.465643869	-1.514637313	-1.520465865	-1.454293165	-1.535984252			1.124686839	0.410887184	0.365334749	1.329503139	0.704618084	20.04626925	0			0.320062373	0.082008559	0.256226805	1.058490675	27.68336902	43.66183047	0			0	0	0	0	0
YBR144C	-1.056949448	NA	NA	0.280498162	0.359545636	0.384500741	-0.861182911	-0.887489372	-0.386940014			NA	NA	NA	NA	NA	NA	0			3.007423465	1.115595556	0.370947281	2.166844397	0	6.368977175	0			0	0	0	0	0
YBR145W	-1.00927146	-1.024451895	-1.128158062	1.018011672	1.1765975	1.048908506	-1.930875324	-1.322630577	-0.703339048			0.409329677	0.273721894	0.668707668	1.208922611	31.27978409	59.77317398	0			4.336834286	2.462330819	0.56777148	5.511063763	0	0	1			0	0	0	0	0
YBR146W	-0.379826728	-0.467058256	-0.462168239	4.483653814	4.322992922	4.256400198	-0.251927813	-0.468720599	0.010623691			-0.424768531	-0.190942117	0.449520393	0.876033462	15.25478192	56.51265747	0			12.93482146	4.653233829	0.359744728	25.16303139	0	0.014230332	1			0	0	0	0	1
YBR147W	0.090649599	0.214164746	0.067786621	1.87681795	1.579785262	1.623316929	-0.297154888	0.041478111	0.378756515			0.177935957	0.091907792	0.516521754	1.065778616	38.97756961	67.19598089	0			3.978820731	1.714490078	0.430904078	3.281806272	0	0.103295361	1			0	0	0	0	0
YBR148W	NA	NA	NA	NA	NA	NA	NA	NA	NA			NA	NA	NA	NA	NA	NA	0			NA	NA	NA	NA	NA	NA	0			0	0	0	0	0
YBR149W	-1.248508461	-1.268879378	-1.304683304	-1.306055819	-1.330081079	-1.345323887	-1.019361207	-0.689744534	-0.551724221			-1.118822313	-0.511679677	0.457337748	0.701405342	0.292944022	18.57285089	0			-1.442442041	-0.511333664	0.354491653	0.701573585	0.019599991	25.59731452	0			0	0	0	0	0
YBR150C	1.231316615	1.086127619	1.187728244	1.885064499	1.578562206	1.420363616	1.424615761	1.22030471	1.352565671			-0.393060651	-0.155370505	0.395283794	0.897901749	15.25478192	58.03186002	0			0.98483977	0.357711336	0.363217802	1.28139151	4.271152601	36.64139201	0			0	0	0	0	0
YBR151W	1.001021629	0.968617604	0.941280458	0.461197811	0.317057936	0.366970807	-0.090082016	0.32537425	0.073754577			1.942709725	0.87602501	0.450929441	1.835311581	0	0	1			0.957154919	0.340936525	0.356197851	1.266578526	4.271152601	37.06432232	0			0	0	0	0	1
YBR152W	1.752133769	2.142222064	2.211732934	1.132953237	0.90977213	1.03986418	1.745309064	1.519562261	1.629347048			0.810749235	0.412690848	0.509024036	1.33116633	5.48176687	37.40775417	0			-1.747508332	-0.541666332	0.309964949	0.686976983	0	20.44906219	0			0	0	0	0	0
YBR153W	0.924195702	0.82287171	0.825446464	0.28907965	0.103784155	0.307132704	0.542487053	0.281904077	0.317553585			1.192647156	0.485590437	0.407153477	1.400158777	0.292944022	16.8889533	0			-0.261896987	-0.085106125	0.324960305	0.942715187	19.56816235	42.72653464	0			0	0	0	0	1
YBR154C	-0.36876635	-0.514670778	-0.099095843	-0.442522191	-0.782868766	-0.687943958	-0.682831791	-0.558796516	-0.553393701			0.586131805	0.279563729	0.476963929	1.213827767	15.25478192	50.75295168	0			0.068159371	0.022772308	0.334103849	1.015909795	30.37194775	44.13909355	0			0	0	0	0	0
YBR155W	-0.486627476	-0.567611584	-0.262332857	-0.583962254	-0.711771728	-0.604886501	-0.119713924	-0.177459225	-0.453911231			-0.368016063	-0.179761796	0.48846182	0.882848752	20.56587065	59.17824266	0			-0.9469268	-0.320968758	0.338958363	0.800532146	0.999694901	34.06253674	0			0	0	0	0	0
YBR156C	-0.083395927	-0.412118017	-0.020567275	0.028398303	-0.146482083	-0.057491994	0.479112718	0.33866696	0.354215337			-1.194405758	-0.553958028	0.463793836	0.681148833	0.108333595	15.2623279	0			-1.337077568	-0.38698032	0.28942249	0.764728571	0.183855363	27.42243495	0			0	0	0	0	0
YBR157C_OCH_	NA	NA	NA	-0.411512574	-0.366523973	-0.478392056	NA	NA	NA			NA	NA	NA	NA	NA	NA	0			NA	NA	NA	NA	NA	NA	0			NA	NA	NA	NA	NA
YBR157C	NA	NA	NA	-0.367299021	-0.471803499	-0.428229317	NA	1.197788317	NA			NA	NA	NA	NA	NA	NA	0			NA	NA	NA	NA	NA	NA	0			0	0	0	0	0
YBR158W	0.239892859	0.300258295	0.171248906	0.102765713	0.074477848	0.095023841	-0.022018572	0.094341595	-0.004077155			0.588944424	0.223118781	0.378845221	1.167254201	15.25478192	50.59357453	0			0.486299793	0.130217122	0.267771288	1.094458402	22.78353127	42.63625558	0			0	0	0	0	0
YBR158W_TIL_1_82_	-0.102489848	-0.263696693	-0.312188217	0.338484189	0.266697064	0.301380343	1.410597015	0.733117427	0.943873563			-2.384920312	-1.246586871	0.522695398	0.421444082	0	0	0			-1.611052429	-0.664798859	0.412648805	0.630776641	0.019599991	22.71388011	0			NA	NA	NA	NA	NA
YBR158W_TIL_10_64_	NA	NA	NA	0.512145905	0.525080235	0.557934298	NA	1.646805779	NA			NA	NA	NA	NA	NA	NA	0			NA	NA	NA	NA	NA	NA	0			NA	NA	NA	NA	NA
YBR158W_TIL_2_203_	0.083283868	NA	-0.154511688	0.303800852	0.308765565	0.399479249	0.962946848	0.507589795	0.641035994			-1.581148507	-0.726335673	0.459372203	0.604437187	0	3.306845355	0			-0.866947719	-0.304299046	0.351000458	0.809835591	0.999694901	35.34465137	0			NA	NA	NA	NA	NA
YBR158W_TIL_3_176_	-0.087923512	-0.085730967	-0.349184176	-0.345920741	-0.116989329	-0.133766774	-0.063659009	0.001033999	0.16496602			-0.494657991	-0.199659172	0.403630741	0.87075625	9.379809364	52.93492866	0			-0.554504846	-0.170796008	0.308015356	0.888352397	12.39839429	39.77539862	0			NA	NA	NA	NA	NA
YBR158W_TIL_4_134_	-0.297936831	-0.169324139	-0.40206549	-0.308312793	-0.277102067	-0.144249127	-0.170806778	-0.111056067	-0.180718601			-0.326108549	-0.126847622	0.388973616	0.915830412	20.56587065	60.97874301	0			-0.095420509	-0.02681757	0.281046186	0.981583178	19.56816235	43.71925215	0			NA	NA	NA	NA	NA
YBR158W_TIL_5_90_	0.46615458	0.566873389	0.305837876	0.667094474	0.636245905	0.79591288	0.488299636	0.672070266	0.536663156			-0.270926326	-0.110655021	0.408432148	0.926167462	25.73250741	63.09904418	0			0.647687346	0.196283344	0.303052615	1.145742899	19.56816235	41.1351524	0			NA	NA	NA	NA	NA
YBR158W_TIL_6_70_	0.693229601	0.685408445	0.439032401	0.638773591	0.763637249	0.801667064	0.894709106	0.974836759	0.932979127			-0.835210638	-0.319550798	0.382599052	0.80131934	1.681309859	33.41497312	0			-0.500939063	-0.137272419	0.274030175	0.909236548	12.39839429	40.41600242	0			NA	NA	NA	NA	NA
YBR158W_TIL_7_1_	0.529184807	0.521751509	0.24936479	0.541486698	0.631280385	0.751739159	0.524601021	0.747956638	0.75730939			-0.560362469	-0.234454597	0.418398109	0.850006278	9.379809364	49.34396051	0			0.085504947	0.027089675	0.316819966	1.01895453	30.37194775	44.1496908	0			NA	NA	NA	NA	NA
YBR158W_TIL_8_76_	0.649685322	0.855957537	0.536717113	0.222730457	0.312596439	0.265950508	0.352567895	0.40150991	0.346315789			0.783378002	0.322722843	0.411963116	1.250688786	5.48176687	39.05651496	0			-0.149178179	-0.037495453	0.251346767	0.974344962	19.56816235	43.45902974	0			NA	NA	NA	NA	NA
YBR158W_TIL_9_187_	0.247943584	0.356039023	0.293316926	0.072994495	0.037071068	0.051941781	-0.02831343	0.288093815	0.18549891			0.367789483	0.159407463	0.433420394	1.116828345	31.27978409	61.52648301	0			-0.10129314	-0.03221404	0.318027853	0.977918378	19.56816235	43.69369467	0			NA	NA	NA	NA	NA
YBR159W	-0.055461392	-0.289528012	-0.793335854	-0.525701549	-0.381645309	-0.369648332	-1.281458207	-1.307905947	-1.02799539			1.608911645	0.835078812	0.519033357	1.78395449	0	3.336644988	0			2.741294358	0.842331395	0.307275062	1.792945201	0	9.144566828	0			0	0	0	0	0
YBR160W	-0.804236946	-1.034815997	-0.969070625	-0.854800572	-0.833883098	-0.826764324	-0.936957875	-0.896289914	-0.70241512			-0.203573028	-0.08208617	0.403227141	0.944690614	31.27978409	65.26491992	0			0.245182442	0.068948248	0.281212013	1.048951699	29.12991631	43.94287323	0			0	0	0	0	0
YBR161W	-0.092265233	-0.0983392	-0.526196481	-0.553909267	-0.533173306	-0.439235994	-0.881216268	-0.599899033	-0.509192251			0.907770662	0.433236263	0.47725299	1.350259092	3.043252687	31.67140276	0			0.647844304	0.216872939	0.334760894	1.162211744	19.56816235	41.13345975	0			0	0	0	0	0
YBR162C	0.382447176	0.232281944	0.022989724	0.239560404	0.168538529	0.138365906	-0.889745089	-0.684787676	-0.389107209			1.846109666	0.875853656	0.474432084	1.835093607	0	0	1			2.499180227	0.898911548	0.359682562	1.864658647	0	12.10563696	0			0	0	0	0	0
YBR162C_TIL_1_87_	NA	NA	NA	NA	NA	NA	NA	1.745834755	NA			NA	NA	NA	NA	NA	NA	0			NA	NA	NA	NA	NA	NA	0			NA	NA	NA	NA	NA
YBR162C_TIL_10_107_	NA	NA	NA	NA	NA	NA	NA	NA	NA			NA	NA	NA	NA	NA	NA	0			NA	NA	NA	NA	NA	NA	0			NA	NA	NA	NA	NA
YBR162C_TIL_11_100_	NA	NA	NA	NA	NA	NA	NA	0.961307763	NA			NA	NA	NA	NA	NA	NA	0			NA	NA	NA	NA	NA	NA	0			NA	NA	NA	NA	NA
YBR162C_TIL_2_198_	NA	NA	NA	NA	NA	NA	NA	0.383902613	NA			NA	NA	NA	NA	NA	NA	0			NA	NA	NA	NA	NA	NA	0			NA	NA	NA	NA	NA
YBR162C_TIL_3_230_	0.428344011	0.285623137	0.115219027	0.379500039	0.444637487	0.275562648	-0.351053404	0.074658747	-0.013266418			0.823161364	0.381683133	0.463679602	1.302860964	5.48176687	36.66289167	0			1.470897687	0.52533036	0.357149491	1.439263117	0.019599991	28.4533973	0			NA	NA	NA	NA	NA
YBR162C_TIL_4_170_	-0.137326782	-0.11432188	-0.352614086	-0.244317298	-0.19029134	-0.261147151	-0.925070538	-0.576508918	-0.721696199			1.252155801	0.548405019	0.437968676	1.462467961	0.292944022	14.34276504	0			1.754592839	0.571383232	0.325650042	1.48594759	0	23.52340067	0			NA	NA	NA	NA	NA
YBR162C_TIL_5_6_	-0.020809156	0.078376561	-0.134577343	0.015807324	0.022908437	-0.0671036	-0.702785678	-0.418728211	-0.444083189			1.186496862	0.504929763	0.425563505	1.419054268	0.292944022	17.1638799	0			1.83068036	0.574613023	0.313879493	1.489277938	0	22.22991247	0			NA	NA	NA	NA	NA
YBR162C_TIL_6_13_	0.410462122	0.320085389	0.171579172	0.458948961	0.456935015	0.401389248	-0.50689192	-0.272136335	-0.119393662			1.40424923	0.608916916	0.433624533	1.525113821	0.044462758	8.770826677	0			2.445935531	0.800774991	0.327390064	1.742036667	0	12.81131008	0			NA	NA	NA	NA	NA
YBR162C_TIL_7_105_	0.143628546	0.057590139	-0.158151361	0.131937107	0.060437017	0.038844736	-0.994129423	-0.813840298	-0.541220673			1.766950874	0.806153289	0.456239786	1.748543017	0	0.568049392	1			2.665395533	0.922346361	0.346044836	1.895195084	0	10.02817869	0			NA	NA	NA	NA	NA
YBR162C_TIL_8_173_	0.468115095	0.323346578	0.119708617	0.338527305	0.243097819	0.214331856	-0.818543999	-0.603450477	-0.21522607			1.71226204	0.858197662	0.501206966	1.812772225	0	1.4008216	0			2.232929337	0.873269119	0.391086768	1.831809045	0	15.82002082	0			NA	NA	NA	NA	NA
YBR162C_TIL_9_174_	0.622699927	0.376322705	0.307113184	0.275318757	0.173064793	-0.031399209	-0.736502022	-0.379141102	-0.364551274			2.048737455	0.937510788	0.457604163	1.915220883	0	0	1			1.885956881	0.694602857	0.368302618	1.61843885	0	21.30257482	0			NA	NA	NA	NA	NA
YBR162W-A	-0.50458905	-0.640320437	-0.600106646	-0.922632211	-0.93315685	-0.85767493	-1.536952489	-1.059880575	-1.052469986			1.329149563	0.643496355	0.484141419	1.562110333	0.108333595	11.35469426	0			0.980275888	0.374156297	0.381684688	1.296081371	4.271152601	36.71163437	0			0	0	0	0	0
YBR163W	0.101020887	0.292045859	0.170398635	-0.185931837	-0.139013308	-0.244902995	0.000592232	-0.015320273	0.124897115			0.395852384	0.159832819	0.403768743	1.117157674	31.27978409	60.3597058	0			-0.640924428	-0.164462461	0.256601954	0.892260908	4.271152601	38.66045543	0			0	0	0	0	0
YBR164C	-0.824318302	-0.815510185	-0.862126424	-1.414017703	-1.397953982	-1.31613791	-1.416440788	-1.177405912	-1.416183345			1.230017529	0.511425761	0.415787376	1.425458226	0.292944022	15.26581793	0			0.072562637	0.022850094	0.314901645	1.015964572	30.37194775	44.14240863	0			0	0	0	0	0
YBR165W	NA	NA	-1.306807477	-0.796716753	-0.859957612	-0.861636183	-1.0793906	-0.766982421	-0.571029795			NA	NA	NA	NA	NA	NA	0			0.078485197	0.028574033	0.364069074	1.020003451	30.37194775	44.14619645	0			0	0	0	0	0
YBR166C	0.05279815	0.062794999	-0.175912994	-0.276774348	-0.312286575	-0.476927504	-0.71722231	-0.796170128	-0.750133247			1.982686153	0.743135997	0.374812723	1.673810261	0	0	1			1.667178071	0.46138903	0.2767485	1.37686683	0.019599991	25.02887335	0			0	0	0	0	0
YBR167C	-0.703312494	-0.569203713	-0.375404923	-1.041911009	-0.964339984	-0.832774759	-0.792925865	-0.246601392	-0.484779385			-0.061134017	-0.032470779	0.531140939	0.977744364	34.32004495	68.12753785	0			-0.954561866	-0.37602976	0.393929166	0.770555213	0.999694901	33.93789451	0			0	0	0	0	0
YBR168W	0.053830982	NA	NA	-0.620270315	-0.445208806	-0.491689184	-0.329765512	-0.34396693	-0.131581749			NA	NA	NA	NA	NA	NA	0			-0.649735033	-0.188408095	0.289976814	0.877573524	4.271152601	38.54150173	0			0	0	0	0	0
YBR169C	-0.060163539	0.044317815	-0.076036152	-0.641677456	-0.564963357	-0.659562189	-0.503698493	0.365182188	0.49687361			-0.222115872	-0.141345677	0.636360095	0.906673059	25.73250741	64.71718512	0			-1.278850799	-0.679310159	0.531187969	0.624463797	0.183855363	28.43207769	0			0	0	0	0	0
YBR170C	-0.673250202	-0.896018522	-0.956882519	-0.676558682	-0.597934793	-0.712413316	-0.029632797	-0.152960807	-0.40156542			-1.410438454	-0.63859669	0.452764662	0.642337447	0.044462758	7.575226812	0			-1.208722009	-0.405372645	0.335372933	0.755041242	0.183855363	29.64467035	0			0	0	0	0	0
YBR171W	0.135820617	0.192883007	0.522518466	-0.145122403	-0.449670436	-0.295226806	0.111163155	0.175793591	0.158768626			0.300132719	0.143899623	0.4794533	1.104887608	36.28314589	64.01396876	0			-1.209215699	-0.383038395	0.316765979	0.766820922	0.183855363	29.6361563	0			0	0	0	0	0
YBR172C	-0.131812253	-0.110999947	-0.171633317	-0.258134007	-0.40254941	-0.317264842	0.471636742	0.202268463	0.497836034			-1.267703029	-0.519994869	0.410186658	0.697374313	0.108333595	12.35462973	0			-2.094553693	-0.654353223	0.312406994	0.635360267	0	15.09698569	0			0	0	0	0	1
YBR173C	-1.466655478	-1.648237384	-1.517232907	-1.275314835	-1.224041131	-1.063361525	-1.257886795	-0.777485976	-0.724476118			-1.232812072	-0.615358244	0.49915008	0.652767781	0.108333595	13.70049694	0			-0.51352906	-0.205412924	0.400002531	0.867290418	12.39839429	40.26910067	0			0	0	0	0	0
YBR174C	NA	NA	NA	NA	NA	NA	NA	1.106197113	NA			NA	NA	NA	NA	NA	NA	0			NA	NA	NA	NA	NA	NA	0			0	0	0	0	0
YBR175W	-0.499050137	-0.730338096	-0.382569791	-0.113393476	-0.176407803	-0.071223258	-0.514624703	-0.590148935	-0.324295011			-0.113524358	-0.052229075	0.460069328	0.964445035	34.32004495	67.36343074	0			1.422095949	0.418224647	0.294090316	1.336282139	0.183855363	29.3075982	0			0	0	0	0	0
YBR176W	0.022306948	0.298702243	0.112852039	2.504061375	2.241243891	2.336849912	-0.187822669	-0.547745016	-0.068091894			0.866177998	0.421240986	0.486321504	1.339078917	3.043252687	34.10315185	0			7.235901555	2.690814862	0.371870021	6.45677996	0	0	1			0	0	1	0	0
YBR177C	-0.641639901	-0.781384699	-0.96814589	-0.940829576	-0.914290346	-0.890427933	-1.050555234	-0.966962011	-0.917440012			0.488096792	0.189996306	0.389259485	1.140760795	25.73250741	56.03336854	0			0.485519116	0.125346411	0.258169878	1.09076961	22.78353127	42.6423306	0			0	0	0	0	0
YBR178W	NA	NA	NA	NA	NA	NA	-0.498860975	-0.773638664	NA			NA	NA	NA	NA	NA	NA	0			NA	NA	NA	NA	NA	NA	0			0	0	0	0	0
YBR179C	0.106254387	-0.04634868	-0.415669407	2.307725819	2.28902042	2.346507301	-0.138383507	-0.28517341	0.01044985			0.060377659	0.027848505	0.461238571	1.019490622	41.27060836	68.55176204	0			8.596744792	2.514330145	0.292474676	5.713323203	0	0	1			0	0	1	0	1
YBR180W	-0.796421898	NA	NA	NA	-0.690608695	-0.825686052	-0.959556058	0.116551209	-0.486672719			NA	NA	NA	NA	NA	NA	0			-0.150838777	-0.087524174	0.580249827	0.941136459	19.56816235	43.45005911	0			0	0	0	0	0
YBR181C_OCH_DS100	-0.570016477	-0.797970683	-0.535114154	-0.727561324	-0.851221319	-1.110570696	-0.473946172	-0.639997826	-0.09308002			-0.447196765	-0.223291716	0.499314246	0.856608729	15.25478192	55.39648134	0			-1.074160587	-0.43189983	0.402081249	0.741284972	0.999694901	31.94567412	0			NA	NA	NA	NA	NA
YBR181C	-0.941943271	-0.924725401	-0.726094073	-1.006745667	-1.216899674	-1.206930729	-0.779709522	-0.890257555	-0.536612876			-0.260543137	-0.119993547	0.460551556	0.920191766	25.73250741	63.46411842	0			-1.03461116	-0.345788762	0.334220986	0.786877651	0.999694901	32.61174634	0			0	0	0	0	0
YBR182C-A_ONO	NA	NA	NA	NA	NA	NA	-0.289466158	-0.864662838	-0.561954189			NA	NA	NA	NA	NA	NA	0			NA	NA	NA	NA	NA	NA	0			NA	NA	NA	NA	NA
YBR182C	0.04345823	-0.21408507	-0.186376093	1.751737719	1.5477961	1.741143533	0.472572409	0.283498915	0.362400358			-1.207194162	-0.483090822	0.400176572	0.715443219	0.108333595	14.73306295	0			4.465606045	1.369611834	0.306702342	2.584010324	0	0	1			0	0	1	0	0
YBR183W	-0.643656888	-0.586515088	-1.189621286	-0.467628752	-0.471419015	-0.411807383	-2.014479904	-1.985431964	-1.331440269			1.664920077	0.979253675	0.588168578	1.971445291	0	2.226323281	0			3.225465043	1.389042273	0.430648683	2.619047586	0	4.459701126	0			1	0	0	0	0
YBR184W	NA	NA	NA	NA	NA	1.549781992	NA	NA	NA			NA	NA	NA	NA	NA	NA	0			NA	NA	NA	NA	NA	NA	0			0	0	0	0	0
YBR185C	0.22982131	-0.070040991	-0.237130546	2.541508218	2.453741785	2.549695006	-1.301413909	-1.169102796	-0.74571582			2.072984757	1.055028149	0.508941585	2.077758746	0	0	1			9.581861545	3.649269121	0.38085179	12.54698757	0	0.060134718	1			0	0	0	0	2
YBR186W	NA	NA	NA	NA	NA	NA	NA	NA	NA			NA	NA	NA	NA	NA	NA	0			NA	NA	NA	NA	NA	NA	0			0	0	0	0	0
YBR187W	-0.79696638	-0.905166195	-0.965544616	-1.27804643	-1.205696928	-1.303367096	-1.224693169	-1.502521363	-1.050366789			0.856378452	0.378702093	0.442213477	1.300171642	3.043252687	34.68272028	0			0.17586839	0.059033566	0.335668998	1.041767667	30.37194775	44.09932193	0			0	0	1	0	0
YBR188C	-0.881423572	-0.716755534	-0.782703754	-1.326153146	-1.190953986	-1.115133473	-1.090232648	-0.928178798	-0.970972063			0.513013197	0.2115676	0.412401866	1.157945698	20.56587065	54.74918586	0			-0.509587156	-0.152075755	0.298429333	0.899954672	12.39839429	40.31534195	0			0	0	0	0	0
YBR189W_OCH_	-2.239007337	-2.161839804	-2.357194476	-2.749605871	-2.803044459	-2.739219465	-2.580034123	-2.461045548	-2.355946587			0.562364305	0.22172893	0.394279879	1.166130243	20.56587065	52.08464724	0			-0.829446082	-0.236071235	0.284613118	0.849054322	4.271152601	35.92904086	0			NA	NA	NA	NA	NA
YBR189W	-1.993093102	-1.998633967	-2.137119425	-2.480041256	-2.511450069	-2.512520131	-2.211596449	-1.948150672	-2.118888481			0.143457268	0.058663752	0.408928408	1.041500659	40.81475844	67.77007772	0			-1.133438382	-0.346248675	0.305485221	0.786626844	0.183855363	30.93754912	0			0	0	0	0	0
YBR190W	NA	NA	NA	NA	NA	NA	NA	-1.438145389	-0.982423398			NA	NA	NA	NA	NA	NA	0			NA	NA	NA	NA	NA	NA	0			0	0	0	0	0
YBR191W-A	-0.026719517	0.14795154	-0.253838876	-0.228920159	-0.165704767	-0.234548072	-0.421606001	-0.171062607	0.25799881			0.142191937	0.076088365	0.535110263	1.054155988	40.81475844	67.7883853	0			-0.088034903	-0.03595779	0.408449247	0.975383999	19.56816235	43.7503856	0			0	0	0	0	0
YBR191W	-1.339223127	-1.505559072	-1.509479281	-1.453877621	-1.601868857	-1.639091265	-1.582289212	-1.350175982	-1.133064306			-0.195127938	-0.087509944	0.448474702	0.941145743	31.27978409	65.50173908	0			-0.415045704	-0.147559471	0.355525836	0.902776349	12.39839429	41.35468664	0			0	0	0	0	0
YBR192W	0.157363125	0.106688143	0.174153493	2.992949633	2.763026837	2.893644392	1.162080251	0.431686091	0.572881324			-1.031515569	-0.567413585	0.550077578	0.674825509	0.292944022	22.76745714	0			4.960488791	2.223201008	0.448181843	4.669282925	0	0	1			0	0	0	0	1
YBR193C	-0.607966292	-0.758392409	-0.588071705	-0.413109009	-0.404129655	-0.346816437	-0.470775332	-0.269443356	-0.470868039			-0.560570229	-0.239047176	0.426435733	0.847304727	9.379809364	49.33232968	0			0.259493875	0.077887152	0.300150253	1.055471155	29.12991631	43.89806998	0			0	0	0	0	0
YBR194W	NA	NA	-1.451755947	-1.363362389	-1.161688509	-1.092040893	-1.461142489	-0.858323777	-1.025929951			NA	NA	NA	NA	NA	NA	0			-0.06785036	-0.028355248	0.417908586	0.980537527	19.56816235	43.82971262	0			0	0	0	0	0
YBR195C	NA	NA	NA	-0.575770291	-0.553881297	-0.768201904	-0.93472805	-1.082774252	-1.151283323			NA	NA	NA	NA	NA	NA	0			1.579094185	0.485853988	0.307678916	1.400414581	0.019599991	26.56076396	0			0	0	0	0	0
YBR196C-A_ONO	0.525506197	0.565610933	0.435838048	0.261888339	0.335364125	0.334416055	1.060106317	0.888391507	0.977167603			-1.217819062	-0.4575027	0.375673788	0.728245759	0.108333595	14.30030569	0			-2.289699462	-0.602455692	0.263115619	0.658631906	0	12.39915827	0			NA	NA	NA	NA	NA
YBR196C-B_ONO	NA	NA	0.434145518	0.399587455	0.583070709	0.297418527	1.44365353	1.118619767	1.222191243			NA	NA	NA	NA	NA	NA	0			-2.322448319	-0.772586006	0.33266015	0.585367273	0	11.9714224	0			NA	NA	NA	NA	NA
YBR196C	-0.169458562	-0.283135575	-0.488241113	-0.735735595	-0.551683668	-0.642581733	-0.927355406	-0.617669182	-0.365849382			0.681228531	0.33208029	0.487472668	1.258827229	9.379809364	45.20683783	0			0.146564901	0.055834268	0.380952519	1.039460019	30.37194775	44.13490386	0			0	0	0	0	0
YBR197C	-0.125555003	-0.340170932	-0.260124524	-0.523936403	-0.328011977	-0.415326965	0.34217046	0.207939139	0.275419495			-1.321891587	-0.508392468	0.384594677	0.70300533	0.044462758	10.40437662	0			-2.318884038	-0.635391536	0.274007465	0.643766078	0	12.01761895	0			0	0	0	0	0
YBR198C	0.390189749	0.355272927	0.016111971	-0.173937163	-0.002131367	-0.099594446	0.035807527	0.537748333	0.022386518			0.122615851	0.063944806	0.521505216	1.045320108	41.13044724	68.0465635	0			-0.566897199	-0.228325174	0.402762926	0.853625291	12.39839429	39.62151723	0			0	0	0	0	0
YBR199W	-0.053610998	-0.09049734	-0.107106446	-0.654843187	-0.625857288	-0.583499174	-0.408857208	-0.242994431	-0.148819521			0.484640247	0.191886175	0.395935286	1.142256122	25.73250741	56.20791672	0			-0.993320275	-0.292299553	0.294265164	0.816599419	0.999694901	33.29994141	0			0	0	0	0	0
YBR200W-A_ONO	NA	NA	NA	NA	NA	NA	NA	NA	NA			NA	NA	NA	NA	NA	NA	0			NA	NA	NA	NA	NA	NA	0			NA	NA	NA	NA	NA
YBR200W	-0.50757427	-0.821661748	-0.694215183	-0.643478873	-0.600039726	-0.525960886	-0.175868361	-0.141527075	-0.14313906			-1.276056308	-0.512238185	0.40142287	0.701133861	0.108333595	12.04291992	0			-1.449598173	-0.374105052	0.258075003	0.771583901	0.019599991	25.47373251	0			0	0	0	0	1
YBR201W	NA	NA	NA	-0.67534622	-0.721255255	-0.46769786	-0.717699953	-0.989453054	-0.614490781			NA	NA	NA	NA	NA	NA	0			0.620205437	0.214658095	0.346108051	1.160428871	19.56816235	41.42467977	0			0	0	1	0	0
YBR202W	-0.084550759	-0.214492272	-0.429751573	-0.478369442	-0.354443211	-0.429058359	-0.603070973	-0.49353412	-0.768148977			0.891520484	0.387387205	0.434524177	1.308022362	3.043252687	32.61575392	0			0.841935758	0.263170963	0.312578436	1.20011359	12.39839429	38.73381715	0			0	0	0	0	0
YBR203W	0.346297689	0.482348586	0.193840613	-0.142950712	0.092393242	-0.171396044	-0.114506731	-0.17823895	-0.212186669			1.295870895	0.517873796	0.399633789	1.431843481	0.108333595	12.60395381	0			0.527817405	0.156536222	0.29657268	1.114607852	22.78353127	42.29648046	0			0	0	0	0	0
YBR204C	-0.720186312	NA	NA	-1.237498936	-1.295360231	-1.154522324	-1.583876872	0.069275928	-1.079736426			NA	NA	NA	NA	NA	NA	0			-0.420664602	-0.302138097	0.71823989	0.811049517	12.39839429	41.29679045	0			0	0	0	0	0
YBR205W	-0.496180418	-0.580305527	-0.732737595	-0.857871804	-0.80420989	-0.834394606	-0.937084698	-0.920745127	-0.683739341			0.632603039	0.252849258	0.39969656	1.191558067	15.25478192	48.07865896	0			0.267401772	0.077240899	0.288857094	1.054998464	29.12991631	43.87149668	0			0	0	0	0	0
YBR206W	-0.859192968	-0.898740183	-1.108787313	-1.162715199	-1.201634661	-1.142322355	-1.191837479	-1.276318104	-1.084893053			0.619996199	0.237510107	0.383083167	1.178956189	15.25478192	48.81209309	0			0.291531513	0.07766875	0.266416311	1.055311385	27.68336902	43.78245953	0			0	0	0	0	0
YBR207W	0.128869361	0.070505187	-0.184290096	0.244541439	0.139653806	0.293511742	-0.734624344	-0.761158262	-0.497043354			1.627605963	0.678037521	0.416585793	1.599961867	0	2.94939401	0			3.094938078	0.952387593	0.30772428	1.935072464	0	5.56427095	0			0	0	0	0	1
YBR208C	1.58588243	1.674472022	1.345426556	1.374376588	1.214794987	0.978266254	0.105847431	0.97931682	0.919377235			1.429409619	0.87581389	0.612710226	1.835043026	0.044462758	7.977793196	0			1.115307956	0.583175391	0.52288284	1.498143055	0.999694901	34.55756435	0			0	0	0	0	1
YBR209W	NA	NA	NA	NA	NA	NA	0.571528353	0.982618269	NA			NA	NA	NA	NA	NA	NA	0			NA	NA	NA	NA	NA	NA	0			0	0	0	0	0
YBR210W	-1.032310162	-1.028969571	-1.177469164	-1.435761716	-1.283985115	-1.236230865	-1.325419589	-1.237459673	-1.27249328			0.574776018	0.207608598	0.361199131	1.154772453	15.25478192	51.39268949	0			0.077558346	0.022008225	0.28376347	1.01537189	30.37194775	44.14565443	0			0	0	0	0	0
YBR211C	-0.196445438	-0.357438379	-0.291665391	-0.095381215	-0.106536653	-0.017541508	-0.547444855	-0.241549455	-0.096352141			0.048227706	0.021999797	0.456165124	1.015365958	41.27060836	68.59378852	0			0.807141417	0.284172302	0.352072506	1.217711442	12.39839429	39.20547223	0			0	0	0	0	4
YBR212W	-0.82203825	-0.895102011	-0.840117657	-0.548970801	-0.689943409	-0.770571233	-1.123380379	-0.499949003	-0.793978049			-0.074211006	-0.037916112	0.510923034	0.974060905	34.32004495	67.96961889	0			0.476353449	0.198150606	0.415973908	1.147226779	22.78353127	42.71278334	0			0	0	0	0	0
YBR213W	0.490721317	0.456357485	0.669410092	2.419106127	2.334909884	2.430648555	0.550372332	0.653320743	0.710454475			-0.210974036	-0.090485502	0.428894017	0.93920663	25.73250741	65.05084402	0			6.559389694	1.819048949	0.277319847	3.528485176	0	0	1			0	0	0	0	1
YBR214W	-0.445671547	-0.477538718	-0.401039778	-0.091218403	-0.191090029	-0.27624675	-0.797199888	0.101986138	0.136349197			-0.390920063	-0.246394446	0.630293683	0.843000594	15.25478192	58.13176229	0			0.117934019	0.062313068	0.528372287	1.044138483	30.37194775	44.15188707	0			0	0	0	0	0
YBR215W	-0.03784604	-0.151357753	-0.050716604	-0.199031429	-0.320125894	-0.35218463	0.100486932	0.055801297	0.011945376			-0.33242139	-0.127317284	0.382999673	0.915532316	20.56587065	60.71754282	0			-1.029161802	-0.284315242	0.276259031	0.821131256	0.999694901	32.70302404	0			0	0	0	0	0
YBR216C	0.506093498	0.425554725	-0.082137806	0.938007567	1.142334937	0.913876102	-0.487763102	-0.405132077	-0.203201687			1.342767434	0.657269811	0.489488943	1.577095267	0.108333595	10.86198815	0			4.520291144	1.425648435	0.315388631	2.686352144	0	0	1			0	0	0	0	0
YBR217W	0.456864531	0.425138631	0.143104323	0.481094343	0.478906393	0.378653743	-0.094970348	0.253008815	0.058785663			0.620950904	0.278161835	0.447961076	1.212648841	15.25478192	48.75673897	0			1.320836298	0.436153394	0.33021003	1.352992079	0.183855363	31.07144699	0			0	0	0	0	0
YBR218C	0.739778529	0.719959497	0.344660708	0.740498264	0.79336216	0.41547951	-0.264359596	0.155783601	-0.502665348			1.485145622	0.813947409	0.54805899	1.758015035	0.044462758	6.349705069	0			2.033657067	0.915737036	0.450290785	1.886532607	0	18.8888979	0			0	0	0	0	0
YBR219C	NA	NA	NA	NA	NA	NA	NA	NA	NA			NA	NA	NA	NA	NA	NA	0			NA	NA	NA	NA	NA	NA	0			0	0	0	0	0
YBR220C	0.127451114	-0.110017366	-0.400408712	-0.308208245	-0.165210398	-0.298887833	-0.222115274	-0.194802336	-0.079303888			0.105015319	0.046482894	0.442629654	1.032744155	41.27060836	68.23832597	0			-0.111647726	-0.029818382	0.26707559	0.979543602	19.56816235	43.6469075	0			0	0	0	0	0
YBR221C	-0.351869903	-0.439679399	-0.5752026	0.297298345	0.319778183	0.067075374	-0.974502149	-0.982006708	-0.66990012			1.027478516	0.428619741	0.417156889	1.345945264	1.681309859	24.99692642	0			3.478687569	1.165730236	0.335106333	2.243467425	0	2.629016589	0			0	0	0	0	1
YBR221W-A_ONO	-0.162013519	-0.558377785	NA	0.274666157	0.180494734	0.146308254	-0.344717211	-0.271309077	-0.06787632			-0.315769678	-0.140585868	0.445216492	0.907150693	20.56587065	61.39846221	0			1.622035348	0.490667194	0.302500926	1.405094531	0.019599991	25.81249871	0			NA	NA	NA	NA	NA
YBR222C	0.529184325	0.411709498	0.318896339	-0.194717445	-0.075347582	-0.231266545	0.198429262	0.158384625	0.399034136			0.454593194	0.176714763	0.388731651	1.130307071	25.73250741	57.68633647	0			-1.23433504	-0.356849921	0.289102966	0.780867719	0.183855363	29.20247704	0			1	0	0	0	0
YBR223C	0.704378621	0.586790741	0.598576245	1.419983659	1.421601267	1.432295284	0.994242563	1.036327157	1.066777991			-1.117798208	-0.393799985	0.35229971	0.761122205	0.292944022	18.61979884	0			1.885444983	0.454387443	0.240997456	1.370200905	0	21.31110909	0			0	0	0	0	0
YBR224W	NA	NA	NA	NA	NA	0.72904804	NA	0.443112573	NA			NA	NA	NA	NA	NA	NA	0			NA	NA	NA	NA	NA	NA	0			0	0	0	0	0
YBR225W	0.994183285	1.178639453	0.676137945	0.539506707	0.542310341	0.413475199	0.272512215	0.396082025	0.32750063			1.379677641	0.626355987	0.453987199	1.543661029	0.108333595	9.58043012	0			0.82979526	0.228609069	0.275500572	1.171704741	12.39839429	38.90024276	0			0	0	0	0	0
YBR226C	NA	NA	NA	NA	NA	NA	NA	NA	NA			NA	NA	NA	NA	NA	NA	0			NA	NA	NA	NA	NA	NA	0			0	0	0	0	0
YBR227C	0.215793121	0.178960192	0.335484129	-0.372010962	-0.346400946	-0.461417549	-0.116526714	-0.398673278	-0.487708246			1.266395761	0.586449277	0.463085313	1.501546629	0.292944022	13.76413994	0			0.009715644	0.003236204	0.333092054	1.002245683	30.37194775	44.05487028	0			0	0	0	0	0
YBR228W	0.141886894	0.227370183	0.344441449	0.051037918	0.075267861	0.012683086	0.301369512	0.130160739	0.122371261			0.142369482	0.061999721	0.43548463	1.043911726	40.81475844	67.78582832	0			-0.276355367	-0.076094272	0.275349356	0.948622326	19.56816235	42.61486927	0			0	0	0	0	0
YBR229C	-0.049377848	-0.028455083	-0.109223028	-0.574377704	-0.557634325	-0.75413928	-0.58935107	-0.594508392	-0.656708874			1.541499445	0.559904842	0.363220917	1.47417198	0	4.878172771	0			0.166708447	0.04701562	0.28202302	1.033125573	30.37194775	44.11241219	0			0	0	0	0	0
YBR230C	-1.367186466	-1.346586934	-1.492275005	-1.519239755	-1.584650531	-1.51580049	-1.694894146	-1.706435168	-1.588648771			0.754728401	0.270043943	0.357802811	1.205844556	5.48176687	40.78683827	0			0.717712075	0.185639046	0.258653927	1.137320641	19.56816235	40.33775109	0			0	0	0	0	0
YBR230W-A_ONO	-0.58081337	-0.992970659	-1.074996884	-1.258827513	-1.372428197	-1.032228834	-1.135709356	-0.58103732	-1.000828087			0.059223528	0.031665333	0.534674881	1.022191382	41.27060836	68.55655428	0			-0.596206344	-0.253093317	0.424506247	0.839095361	4.271152601	39.24942075	0			NA	NA	NA	NA	NA
YBR231C	0.77194627	0.969534435	1.032130614	-0.933805907	-0.916237009	-0.521760137	1.537736898	1.292837595	1.744548968			-1.218884829	-0.591769997	0.485501159	0.663528345	0.108333595	14.25724768	0			-5.656030637	-2.253432228	0.398412309	0.209724567	0	0	0			0	0	0	0	0
YBR232C	NA	NA	NA	NA	NA	NA	NA	0.19834696	NA			NA	NA	NA	NA	NA	NA	0			NA	NA	NA	NA	NA	NA	0			0	0	0	0	0
YBR233W-A	-0.799069048	-0.433954166	0.520104147	-0.555643932	-0.454906586	-0.469769887	-1.418282957	-0.51916409	-0.315920569			0.602731325	0.5222169	0.866417387	1.436160411	15.25478192	49.80735835	0			0.575600748	0.319892347	0.555753877	1.248237403	22.78353127	41.86529933	0			0	0	0	0	0
YBR233W	-0.767249905	-0.860901677	-0.748606963	-0.146055359	-0.371620243	-0.11897104	-0.854951422	-0.506419819	-0.592534773			-0.29883646	-0.132216794	0.442438629	0.912428368	20.56587065	62.06382294	0			1.396648743	0.501296401	0.358928044	1.415484941	0.183855363	29.75231433	0			0	0	0	0	0
YBR234C	-0.4104407	-0.521309678	-0.521467152	-0.647180632	-0.465914453	-0.591604038	-0.754240574	-0.604067647	-0.402611537			0.266312701	0.111301459	0.417935226	1.08020225	36.28314589	65.07069413	0			0.251223401	0.080950155	0.322223785	1.057714419	29.12991631	43.92447901	0			0	0	0	0	0
YBR235W	0.054537426	0.082750583	0.00772038	-0.037744246	0.090382826	-0.128142478	0.695554929	0.41291665	0.770601235			-1.345374264	-0.569287425	0.423144281	0.673949583	0.044462758	9.611399222	0			-1.809330597	-0.589315627	0.325709203	0.664658127	0	19.45007346	0			0	0	0	0	0
YBR236C	0.058143795	0.243630306	0.078626671	-0.344479494	-0.15696833	-0.27254124	0.185840805	-0.021444939	0.237250361			0.003938172	0.001652232	0.419542808	1.001145896	41.27060836	68.5885477	0			-1.114378808	-0.329668487	0.295831619	0.795719309	0.183855363	31.2627943	0			0	0	0	0	0
YBR237W	0.574569936	0.587274648	0.34443245	0.006874664	0.106274059	0.072715454	2.090639108	1.657778579	0.793523289			-1.401087584	-1.00315393	0.715982314	0.498908125	0.044462758	7.853497945	0			-2.296911052	-1.389815656	0.605080312	0.381613561	0	12.30433581	0			0	0	0	0	0
YBR238C	0.70987027	0.622960595	0.447295929	0.342404996	0.435648855	0.327674695	0.544810309	0.448361767	0.475678098			0.301945998	0.112492923	0.372559743	1.081094715	34.32004495	63.95366062	0			-0.23444198	-0.058830599	0.250938842	0.960041982	19.56816235	42.92772741	0			0	0	0	0	0
YBR239C	0.483381565	0.239834552	0.269473803	-0.034197759	0.178821707	0.088318127	0.660511044	0.588929659	0.724411248			-0.833019925	-0.31831996	0.382127667	0.802003279	1.681309859	33.54072999	0			-1.880426346	-0.518093348	0.275519086	0.698294082	0	18.32413606	0			0	0	0	0	0
YBR240C	0.203578102	NA	-0.026180903	0.228030742	0.542983404	0.322486981	0.771968383	0.60109164	0.887331938			-1.69712675	-0.730284779	0.430306563	0.602784916	0	1.215894698	0			-1.006357011	-0.326753668	0.324689612	0.797328604	0.999694901	33.08354321	0			0	0	0	0	0
YBR241C	0.023494126	-0.051444787	-0.209448353	-0.307229084	-0.175722646	-0.256718207	-0.37242201	-0.165370185	-0.025006702			0.277580836	0.117200677	0.422221789	1.084628269	36.28314589	64.73317293	0			0.010211913	0.00325293	0.318542683	1.002257303	30.37194775	44.05589792	0			0	0	0	0	0
YBR242W	0.010037715	-0.08318845	-0.099113589	-0.239074394	-0.426567059	-0.270112798	-0.212927554	-0.028834686	-0.093078343			0.164679732	0.062926136	0.382112209	1.04458228	40.04560247	67.43383967	0			-0.448473384	-0.138094613	0.307921535	0.90871852	12.39839429	41.00287755	0			0	0	0	0	0
YBR243C	-0.515165303	-0.615454635	-0.820797991	-1.117847164	-0.919657525	-0.993565609	-1.073060154	-0.856120226	-0.803810976			0.644543622	0.269258525	0.417750663	1.205188261	15.25478192	47.37931459	0			-0.118634397	-0.037149704	0.313144457	0.974578497	19.56816235	43.61409913	0			2	0	0	0	0
YBR244W	-0.845089198	-1.308858185	-1.064781025	-1.382564558	-1.330610823	-1.171979895	-1.352369094	-0.733878858	-0.92304969			-0.112136954	-0.061076205	0.544657254	0.958548805	34.32004495	67.38814479	0			-0.551083191	-0.229742601	0.416892775	0.852787029	12.39839429	39.81751882	0			0	0	0	0	0
YBR245C	-0.178416282	-0.286467085	-0.126444225	-0.677444279	-0.622779616	-0.696707515	-0.133227402	-0.097193521	-0.225391749			-0.089256146	-0.03643759	0.408236201	0.975059667	34.32004495	67.76085498	0			-1.683594324	-0.451496302	0.268174046	0.731283998	0	21.50013707	0			0	0	0	0	0
YBR246W	0.23194505	-0.016395936	-0.339232161	0.016618944	0.143599834	0.062478846	0.088526225	0.121444292	0.217408575			-0.385479514	-0.17495333	0.453858956	0.885796173	15.25478192	58.38409172	0			-0.02326145	-0.006017213	0.258677453	0.995837872	19.56816235	43.97474282	0			0	0	0	0	0
YBR247C	-1.009800932	-1.061976605	-1.122535146	-0.962396974	-0.764636153	-0.797310834	-0.654764646	-0.999771965	-1.146277847			-0.25866695	-0.122432025	0.473319166	0.91863775	25.73250741	63.52890329	0			0.412682866	0.154366776	0.374056664	1.112933025	25.78596591	43.15743879	0			0	0	0	0	0
YBR248C	-0.407120304	-0.543086375	-0.581261756	-0.79700022	-0.796485881	-0.997537573	-0.004892161	-0.950645054	-0.981786251			0.223111118	0.14401906	0.645503736	1.104979083	37.91824842	66.22606689	0			-0.28780837	-0.155690126	0.540950653	0.897702846	19.56816235	42.52366362	0			0	0	0	0	0
YBR249C	-1.208331776	-1.243308835	-1.452075962	-1.598532256	-1.29196459	-1.44294878	-1.718801092	-1.704611149	-1.426456947			0.779225703	0.324118255	0.415949132	1.25189907	5.48176687	39.30714194	0			0.703795143	0.234351131	0.332982024	1.176377529	19.56816235	40.50279416	0			0	0	0	0	0
YBR250W	NA	NA	-0.218825981	NA	NA	NA	-0.272550634	-0.193970463	-0.285388026			NA	NA	NA	NA	NA	NA	0			NA	NA	NA	NA	NA	NA	0			0	0	0	0	0
YBR251W	-0.422010922	-0.500662287	-0.53014244	2.859228673	2.711959288	2.714963125	-0.72910694	-0.683256079	-0.36640917			0.275859446	0.11738623	0.425529129	1.084767777	36.28314589	64.78568897	0			10.22207517	3.417184368	0.334294584	10.68255151	0	0.081098576	1			0	0	0	0	2
YBR252W	-1.086377166	-1.246509562	-1.172870668	-1.21412846	-1.306512929	-1.016290436	-1.453475054	-1.463875695	-1.352982261			0.710954742	0.263592588	0.370758604	1.200464373	9.379809364	43.42644609	0			0.979576958	0.306677005	0.313070865	1.236855537	4.271152601	36.7223737	0			0	0	0	0	1
YBR253W	-0.837449166	-1.176019807	-1.140903632	-1.138975771	-1.278969247	-1.110359351	-1.897494028	-1.430397899	-1.708985035			1.308451122	0.636235502	0.486250874	1.554268232	0.108333595	12.12414923	0			1.509544747	0.565067475	0.374329728	1.479456702	0.019599991	27.77665835	0			0	0	0	0	0
YBR254C	-0.475250417	-0.306334753	-0.345117418	-0.08777704	-0.046992728	0.019353981	-0.416896712	-0.479107331	-0.383131592			0.147284876	0.059545066	0.404284995	1.042137085	40.04560247	67.71350344	0			1.776531466	0.45011656	0.253368189	1.366150628	0	23.14862553	0			0	0	0	0	0
YBR255C-A	-0.856226358	-1.006034365	-1.165327487	-0.889994454	-0.884443964	-0.680437406	-1.110935322	-0.921356163	-0.602322625			-0.259609714	-0.122257317	0.47092736	0.918749002	25.73250741	63.49639506	0			0.324216051	0.122122706	0.376670757	1.088335004	27.68336902	43.64289026	0			0	0	0	0	0
YBR255W	0.766066666	0.970373831	0.880527362	1.097340857	0.998141669	0.884446406	1.400066259	0.894649963	0.933575318			-0.385690581	-0.19504051	0.50569166	0.873548367	15.25478192	58.37434528	0			-0.053139913	-0.020577592	0.387234212	0.985837939	19.56816235	43.88218035	0			0	0	0	0	0
YBR256C	-1.471072305	-1.449116671	-1.422848752	-1.23096341	-1.353148892	-1.25308005	-1.741734092	-1.596078487	-1.513536763			0.443696096	0.178171254	0.401561465	1.131448763	25.73250741	58.20464041	0			1.3482247	0.400262274	0.296880982	1.319747811	0.183855363	30.59613571	0			0	0	0	0	0
YBR257W	-0.681836421	-0.193380968	-0.541207575	-1.150408787	-1.079646448	-1.002856592	-1.248897777	-0.771716503	-1.04632092			1.043784687	0.558904129	0.535459214	1.473149787	1.681309859	24.13337145	0			0.018586244	0.006884401	0.370403038	1.004783307	30.37194775	44.07243735	0			0	0	0	0	0
YBR258C	-0.23382721	NA	-0.301288141	-0.025607529	-0.013475538	0.09452892	-0.629147659	-0.030131807	-0.605170859			0.212978015	0.113863245	0.534624409	1.082122064	37.91824842	66.46494224	0			1.171257752	0.502175336	0.428748783	1.416347562	0.999694901	33.62714742	0			0	0	0	0	1
YBR259W	0.639677217	NA	0.462459059	0.893405542	0.933741186	0.545215041	0.511829533	0.291456364	0.652234458			0.246646201	0.103412934	0.419276411	1.074311922	37.91824842	65.62405507	0			1.008397406	0.367823748	0.364760704	1.290404834	4.271152601	36.27568034	0			0	0	0	0	1
YBR260C	0.289307976	0.36878073	0.472751225	0.000570467	-0.045101608	-0.141660275	0.512060163	0.652519033	0.542223389			-0.430644911	-0.183253501	0.425532722	0.880714607	15.25478192	56.2233829	0			-2.002565392	-0.568788057	0.284029705	0.674182901	0	16.45155954	0			0	0	0	0	0
YBR261C	-0.643797221	-0.598546894	-0.426655589	-0.553913653	-0.633572305	-0.501438365	-0.252501316	-0.190147046	-0.195925909			-0.785032189	-0.334741094	0.426404292	0.792926422	3.043252687	36.31710532	0			-1.062426525	-0.287906741	0.27098979	0.819089644	0.999694901	32.14391689	0			0	0	0	0	0
YBR262C	-0.482761419	-0.656895606	-0.619166922	2.427752421	2.177481625	2.481495314	-0.608307197	-0.599838787	-0.708350018			0.160331816	0.061291402	0.382278473	1.043399323	40.04560247	67.50720263	0			9.287754157	3.063285064	0.329819783	8.358737556	0	0.034049702	1			0	0	0	0	1
YBR263W	0.182474699	0.139609112	0.04819506	-0.267773488	-0.012063828	-0.156737213	-0.426010919	-0.353232496	-0.267559363			1.332378963	0.481094599	0.361079402	1.395802286	0.108333595	11.23688111	0			0.905274564	0.26561936	0.293413038	1.202152032	4.271152601	37.83520985	0			0	0	0	0	0
YBR264C	-0.191821938	-0.000161481	-0.078495022	-0.005471534	-0.064049137	-0.067832707	0.346847193	-0.021085564	-0.143853829			-0.28715115	-0.142061364	0.494726781	0.906223392	25.73250741	62.50668543	0			-0.120349768	-0.044210449	0.367349684	0.96982043	19.56816235	43.60589176	0			0	0	0	0	0
YBR265W	0.042614055	-0.174629794	-0.196177242	-0.200571817	-0.089906487	-0.19933646	-0.665918489	-0.537668422	-0.157168787			0.747325394	0.352921622	0.47224626	1.277144373	5.48176687	41.23400499	0			0.970106596	0.352523588	0.363386446	1.276792063	4.271152601	36.86741619	0			0	0	0	0	0
YBR266C	NA	NA	NA	NA	NA	NA	NA	-0.304153381	0.253172131			NA	NA	NA	NA	NA	NA	0			NA	NA	NA	NA	NA	NA	0			0	0	0	0	0
YBR267W	-1.525975771	-1.451441748	-1.510521984	-1.299094656	-1.257118024	-1.167161406	-0.919833571	-1.22267774	-1.414054868			-0.629537222	-0.301723725	0.47927861	0.811282501	5.48176687	45.40070153	0			0.017882624	0.006607308	0.369482008	1.00459034	30.37194775	44.071106	0			0	0	0	0	0
YBR268W	-0.686633752	-0.507697629	-0.519712348	3.239916379	3.11193638	3.260135018	-0.60953276	-0.398998363	-0.458461579			-0.169989741	-0.073616293	0.433063151	0.950253084	31.27978409	66.15879702	0			12.28720563	3.755203436	0.305618995	13.50295667	0	0.029512858	1			0	0	0	0	1
YBR269C	-1.1393869	-1.003017843	-0.72745764	-1.01963098	-0.933586445	-0.763956451	-0.775938549	-0.526923801	-0.519116143			-0.681056199	-0.34056058	0.500047691	0.789734389	3.043252687	42.40136649	0			-0.709541904	-0.236188518	0.332874657	0.848985302	4.271152601	37.710052	0			0	0	0	0	0
YBR270C	NA	NA	0.44859868	0.88680557	0.764511472	0.69374143	1.036946819	0.780034329	0.787791256			NA	NA	NA	NA	NA	NA	0			-0.076740406	-0.024361367	0.317451628	0.983255757	19.56816235	43.79581599	0			0	0	0	0	0
YBR271W	0.07161183	0.232216016	0.297384758	-0.104137697	-0.078973128	-0.052406766	0.827777775	0.312718969	0.548650109			-0.708528004	-0.3539107	0.499501357	0.782460213	3.043252687	40.79259287	0			-1.616525181	-0.579344871	0.358389017	0.669267623	0.019599991	22.62161585	0			0	0	0	0	0
YBR272C	0.420964961	0.236233624	-0.006807232	-0.014315563	0.027645725	0.141912761	-0.391391571	-0.728022482	-0.808703053			1.807626471	0.868236869	0.48031874	1.825430661	0	0.027612107	1			2.135667523	0.756663287	0.35429826	1.689578389	0	17.28842593	0			0	0	0	0	0
YBR273C	-1.369284274	-1.583727718	-1.333796608	-1.23207409	-1.282769946	-1.235028345	-0.77427429	-0.990819657	-0.961706151			-1.169133546	-0.511268784	0.437305717	0.701605137	0.108333595	16.33486244	0			-0.973032578	-0.278814151	0.286541435	0.824268261	0.999694901	33.6349248	0			0	0	0	0	0
YBR274W	0.228652637	0.245702005	0.226537335	0.098099227	0.045391057	0.028967966	0.017198031	0.027026558	-0.235020954			0.717981749	0.305963497	0.426143837	1.236243981	9.379809364	43.00374847	0			0.579940514	0.183294815	0.316057959	1.135474113	22.78353127	41.82403576	0			0	0	0	0	0
YBR275C	0.526683505	0.533182171	0.431583554	0.251786637	0.461590142	0.278520808	0.367527923	0.353623688	-0.040830695			0.595634744	0.279110154	0.468592802	1.213446207	15.25478192	50.21305981	0			0.448140285	0.166068834	0.370573321	1.121997012	25.78596591	42.91951209	0			0	0	0	0	0
YBR276C	1.07414014	1.054530775	0.91915629	0.633722731	0.624990804	0.483279924	0.581965347	0.784850489	0.680715835			0.879078787	0.342165895	0.389232342	1.267658281	3.043252687	33.34384541	0			-0.133304739	-0.039636127	0.297334718	0.972900299	19.56816235	43.54197546	0			0	0	0	0	0
YBR277C	NA	NA	NA	NA	NA	NA	NA	NA	NA			NA	NA	NA	NA	NA	NA	0			NA	NA	NA	NA	NA	NA	0			0	0	0	0	0
YBR278W	0.175923426	0.207265018	0.362472605	-0.983105145	-0.806103151	-0.722450719	-0.136094346	-0.070134548	-0.1074401			0.863469995	0.361844064	0.419058064	1.285067432	3.043252687	34.26307479	0			-2.254807452	-0.670453397	0.297343969	0.628309197	0	12.86296093	0			0	0	0	0	0
YBR279W	-0.401188813	-0.360491334	-0.247785675	-0.526745715	-0.538465463	-0.525853856	0.009437559	-0.185739637	-0.377259302			-0.306659373	-0.143234098	0.467078818	0.905487043	20.56587065	61.75987394	0			-0.849645127	-0.283624608	0.333815377	0.821524435	0.999694901	35.61573224	0			0	0	0	0	0
YBR280C	0.154668502	0.199771576	0.169420999	0.073314993	0.169569389	-0.048984393	1.155413081	-0.05207398	0.27675067			-0.404973334	-0.276675515	0.683194402	0.825491054	15.25478192	57.46960256	0			-0.579313235	-0.333186651	0.575140754	0.793781228	12.39839429	39.46527221	0			0	0	0	0	0
YBR281C	0.106070111	0.297731681	0.006807732	-0.411153525	-0.133027222	-0.37913517	-0.375735508	-0.562215484	-0.517341325			1.507348583	0.63070133	0.418417702	1.548317486	0.044462758	5.749434757	0			0.773751456	0.23953541	0.309576684	1.180612408	12.39839429	39.64221712	0			0	0	0	0	0
YBR282W	-0.004608253	-0.006478489	0.099222347	3.026971312	2.580687263	2.733762913	-0.61211524	-0.563147967	-0.426362809			1.411473136	0.571987924	0.405241807	1.486570541	0.044462758	8.539414416	0			9.298620644	3.376559112	0.36312473	10.38593439	0	0.035250102	1			0	0	0	0	1
YBR283C	-0.320430192	-0.548256736	-0.673635942	-1.237310382	-1.069341721	-1.141668122	-1.290228724	-1.309539998	-0.722084276			1.168679045	0.601910759	0.515035126	1.517725368	0.292944022	17.97263519	0			0.049811946	0.020054201	0.402598235	1.013997575	30.37194775	44.12069045	0			0	0	0	0	0
YBR284W	0.908122218	NA	1.121668714	3.031828614	2.690876244	2.808077149	0.739298762	0.430520402	0.620553428			1.048082087	0.48494269	0.462695333	1.39953027	0.704618084	23.90787135	0			6.584358694	2.309013082	0.350681545	4.955439726	0	0	1			0	0	1	0	0
YBR285W	NA	NA	NA	NA	NA	-0.49444651	-0.701740818	NA	NA			NA	NA	NA	NA	NA	NA	0			NA	NA	NA	NA	NA	NA	0			0	0	0	0	0
YBR286W	-0.395069901	-0.437112553	-0.652403869	-0.808919922	-0.726354846	-0.784648809	-0.744163973	-0.460902274	-0.564758701			0.247176213	0.103813591	0.419998308	1.074610315	37.91824842	65.60974089	0			-0.394050165	-0.121156266	0.307464066	0.91945045	12.39839429	41.56649869	0			0	0	0	0	0
YBR287W	0.093261285	0.136226237	-0.07425798	-0.442055931	-0.370519561	-0.430087601	-0.149348641	0.032833973	0.471038107			-0.11515165	-0.057697249	0.501054474	0.960796467	34.32004495	67.33413852	0			-1.195741329	-0.470185567	0.39321679	0.721871741	0.183855363	29.86838772	0			0	0	0	0	0
YBR288C	0.267008931	0.19143719	-0.037333568	0.050560392	0.156882971	0.154862941	-0.419733967	-0.406653883	-0.264944344			1.31491688	0.512882299	0.390049216	1.426898089	0.108333595	11.8811206	0			2.04453169	0.546756109	0.267423641	1.460797407	0	18.71545953	0			0	0	0	0	0
YBR289W	0.781537174	0.682395841	0.400206594	1.38454771	1.146671581	0.884447119	0.223738908	0.401758701	0.094186738			0.866327323	0.390219137	0.450429216	1.31059246	3.043252687	34.09433867	0			2.445559786	0.960870631	0.392904167	1.946484196	0	12.81635757	0			0	0	0	0	1
YBR290W	0.620503947	0.770268576	0.900520034	0.603786509	0.629868852	0.749980665	1.802193619	1.299512008	1.316884118			-1.332590611	-0.700365013	0.525566522	0.615416482	0.044462758	10.0392148	0			-1.941146626	-0.749441296	0.386081755	0.594833871	0	17.38307816	0			0	0	0	0	0
YBR291C	-1.234230705	-1.103960969	-1.16202408	-0.829489586	-0.559068611	-0.710979708	-0.940877966	-0.9272377	-1.067306473			-0.440316828	-0.179530488	0.407730245	0.882990311	15.25478192	55.74231696	0			1.117198533	0.340838022	0.305082769	1.26649205	0.999694901	34.5264306	0			0	0	0	0	0
YBR292C	NA	NA	NA	NA	NA	NA	NA	NA	NA			NA	NA	NA	NA	NA	NA	0			NA	NA	NA	NA	NA	NA	0			0	0	1	0	0
YBR293W	0.111282908	0.309273488	0.163213913	0.572166957	0.610715023	0.689615577	0.088207651	0.760303972	0.231626906			-0.286132414	-0.156722023	0.547725512	0.897060988	25.73250741	62.54465489	0			0.749963532	0.32632962	0.435127318	1.253819454	12.39839429	39.94337532	0			0	0	0	0	0
YBR294W	NA	NA	NA	NA	NA	NA	NA	NA	NA			NA	NA	NA	NA	NA	NA	0			NA	NA	NA	NA	NA	NA	0			0	0	0	0	0
YBR295W	-0.085204976	0.043070414	-0.176566754	-0.171145012	-0.102998741	-0.101795526	1.339679376	0.687572924	0.585446866			-1.645651675	-0.935066111	0.56820415	0.523018502	0	2.069678196	0			-2.062222067	-0.934002871	0.452910909	0.523404099	0	15.56736239	0			0	0	0	0	0
YBR296C-A_ONO	NA	NA	NA	NA	NA	NA	NA	NA	NA			NA	NA	NA	NA	NA	NA	0			NA	NA	NA	NA	NA	NA	0			NA	NA	NA	NA	NA
YBR296C	NA	NA	NA	NA	NA	NA	0.829718317	0.609702765	NA			NA	NA	NA	NA	NA	NA	0			NA	NA	NA	NA	NA	NA	0			0	0	0	0	0
YBR297W	-0.150963804	-0.255377518	-0.330198323	-0.189223332	0.170390354	0.068376508	-0.04395988	-0.372445966	-0.085783716			-0.166070475	-0.069382644	0.417790366	0.953045736	31.27978409	66.25467764	0			0.700309864	0.246120974	0.35144582	1.186013946	19.56816235	40.54362964	0			0	0	0	0	0
YBR298C	0.521645678	0.734330171	0.385810062	0.432756627	0.480689649	0.470741197	1.137516372	0.719903442	0.706336039			-0.606447189	-0.298589264	0.492358228	0.813047044	5.48176687	46.73077453	0			-0.9278446	-0.330979516	0.356718697	0.794996538	0.999694901	34.37245205	0			0	0	0	0	0
YBR299W	NA	NA	NA	NA	NA	0.667360617	-0.070570599	0.026756141	0.302688671			NA	NA	NA	NA	NA	NA	0			NA	NA	NA	NA	NA	NA	0			0	0	0	0	0
YBR300C	0.466612508	NA	NA	NA	NA	0.383678702	NA	0.827179395	NA			NA	NA	NA	NA	NA	NA	0			NA	NA	NA	NA	NA	NA	0			0	0	1	0	0
YBR301W	0.041158257	-0.100748194	-0.145164688	0.257647289	0.210196655	0.202353858	0.618964503	0.529049381	0.418945628			-1.478984724	-0.581837329	0.393403204	0.668112368	0	5.679257997	0			-0.83218146	-0.236710627	0.284445927	0.848678111	4.271152601	35.88681694	0			0	0	0	0	0
YBR302C_OCH_	-0.706725229	-0.813789342	-1.133181298	-1.400637913	-1.283585915	-1.325675035	-1.451393428	-1.393512873	-1.136113765			1.006051992	0.451175449	0.448461364	1.367153704	1.681309859	26.14996529	0			0.170352597	0.052583678	0.30867553	1.037120609	30.37194775	44.10741823	0			NA	NA	NA	NA	NA
YBR302C	-0.494785985	-0.459734047	-0.849791092	-1.16902429	-0.981622466	-0.994756159	-1.158132167	-1.132193748	-0.899107932			1.067684445	0.470441624	0.440618599	1.38553353	0.704618084	22.89069647	0			0.249675736	0.076886921	0.307947108	1.054739643	29.12991631	43.92926364	0			0	0	0	0	0
YCL001W-A	NA	NA	NA	NA	NA	NA	NA	NA	NA			NA	NA	NA	NA	NA	NA	0			NA	NA	NA	NA	NA	NA	0			0	0	0	0	0
YCL001W-B	NA	NA	NA	NA	NA	NA	NA	NA	NA			NA	NA	NA	NA	NA	NA	0			NA	NA	NA	NA	NA	NA	0			0	0	0	0	0
YCL001W	-1.462852573	-1.295362735	-1.284808651	-1.558613945	-1.588816344	-1.542651091	-1.084690178	-1.170889613	-0.73525162			-0.722993993	-0.341996799	0.473028548	0.788948591	3.043252687	39.94467157	0			-1.484217531	-0.504206713	0.339712139	0.705047952	0.019599991	24.87699949	0			0	0	0	0	0
YCL002C_OCH_	-0.140584356	0.097639496	-0.206997285	-0.413315983	-0.404202067	-0.380820202	-0.215068009	-0.172340447	-0.233449279			0.317716224	0.13237258	0.416637774	1.096094799	34.32004495	63.41394213	0			-0.518442674	-0.130283562	0.251297913	0.913651854	12.39839429	40.21114799	0			NA	NA	NA	NA	NA
YCL002C	-0.221891508	0.12764315	-0.129294637	-0.561110461	-0.419223451	-0.461996789	-0.234992159	-0.362665751	-0.223315456			0.468113559	0.207877507	0.444074953	1.154987715	25.73250741	57.02986296	0			-0.549823742	-0.144909168	0.263555675	0.904436319	12.39839429	39.83298211	0			0	0	0	0	0
YCL004W	0.420663935	0.413539189	0.458591235	2.599904871	2.488371748	2.54246255	1.719674013	1.320684453	2.005031702			-2.416083141	-1.24213122	0.514109469	0.422747691	0	0	0			2.278665214	0.923992944	0.405497455	1.89735935	0	15.14960484	0			0	0	0	0	1
YCL005W-A_JXN_EE20_2	NA	NA	NA	-1.613707174	NA	NA	-1.937258061	-1.588249402	-1.507604534			NA	NA	NA	NA	NA	NA	0			NA	NA	NA	NA	NA	NA	0			NA	NA	NA	NA	NA
YCL005W-A_JXN_EI_2	-0.886288802	-0.731493176	-0.83630518	-1.243419384	-1.31724433	-1.220201944	-1.220289433	-0.951171885	-1.070177642			0.634720014	0.271251317	0.427355859	1.206854135	15.25478192	47.95498921	0			-0.378056825	-0.117532289	0.310885246	0.921762966	19.56816235	41.72298497	0			NA	NA	NA	NA	NA
YCL005W-A_JXN_IE_2	-0.174933521	-0.00073589	-0.400700116	-0.823773277	-0.847063671	-0.664234619	-0.845981396	-0.62775682	-0.566422751			1.106303263	0.49666453	0.448940672	1.410947717	0.704618084	20.94453405	0			-0.111828156	-0.03609359	0.322759409	0.975292191	19.56816235	43.64607277	0			NA	NA	NA	NA	NA
YCL005W-A_ONO	-0.727466764	-1.000818608	-0.918435288	-1.153642642	-1.389434504	-1.229864827	-1.338016737	-0.721725855	-1.113666577			0.354629123	0.184296886	0.51968909	1.136263068	34.32004495	62.04733236	0			-0.326057511	-0.137634324	0.422116712	0.909008491	19.56816235	42.20179756	0			NA	NA	NA	NA	NA
YCL005W	-0.233841157	-0.391792882	-0.386554082	-0.521122596	-0.499632967	-0.491350215	-0.373241631	-0.236693906	-0.104399777			-0.227066203	-0.090550219	0.398783341	0.9391645	25.73250741	64.56459753	0			-0.700204786	-0.203713544	0.290934236	0.868312619	4.271152601	37.84253162	0			0	0	0	0	0
YCL007C	NA	NA	NA	NA	NA	NA	NA	-0.198543193	0.208073227			NA	NA	NA	NA	NA	NA	0			NA	NA	NA	NA	NA	NA	0			0	0	0	0	0
YCL008C	0.118038444	3.40E-05	0.014089693	0.034015143	0.064811936	0.038186058	0.247723405	0.446497761	0.564302747			-0.889467566	-0.366719878	0.412291456	0.775543776	1.681309859	30.33758432	0			-1.017090279	-0.311626981	0.306390679	0.805732592	0.999694901	32.90475142	0			0	0	0	0	0
YCL009C	0.02799838	-0.089055175	-0.076740324	0.034106384	0.011461884	-0.045076502	0.10804141	0.081616044	0.323308972			-0.53271982	-0.208187132	0.390800425	0.865624278	9.379809364	50.87709188	0			-0.380331359	-0.108614943	0.285579773	0.927478058	19.56816235	41.70098946	0			0	0	0	0	0
YCL010C	0.849360932	0.833417161	0.84117421	0.482010458	0.585616465	0.591906787	2.946075331	2.020957258	1.935879945			-2.23205791	-1.450919361	0.650036611	0.36578825	0	0	0			-3.120532465	-1.685582998	0.540158776	0.310877261	0	3.833998935	0			0	0	0	0	0
YCL011C	0.473617404	0.709204662	0.640418781	0.425653433	0.565408435	0.567705726	2.61109828	1.347633834	1.135458221			-1.358622816	-1.081582446	0.796087356	0.472510258	0.044462758	9.177726693	0			-1.645556108	-1.116264303	0.6783508	0.46128673	0.019599991	22.13400908	0			0	0	0	0	0
YCL012C_ONO	NA	NA	NA	-1.075770976	-1.09855677	-0.926928238	-0.494005913	-0.257462519	-0.655987166			NA	NA	NA	NA	NA	NA	0			-1.400626351	-0.502390185	0.358689656	0.705936252	0.019599991	26.32067583	0			NA	NA	NA	NA	NA
YCL014W	0.758276781	0.83270138	0.59353775	0.090924472	0.284452482	0.161817483	1.048546326	0.842248537	0.607144454			-0.204945332	-0.095740419	0.467151011	0.935791858	31.27978409	65.22568476	0			-1.65502516	-0.591371683	0.357318848	0.663711564	0.019599991	21.97566218	0			0	0	0	0	0
YCL016C	-0.065506043	-0.376025534	-0.352448066	-0.2046523	0.08735485	-0.10032346	-0.216107807	0.007865696	-0.183193313			-0.291397523	-0.125447356	0.43050248	0.916719739	25.73250741	62.34730911	0			0.366777203	0.120148115	0.327577925	1.086846439	25.78596591	43.42880203	0			0	0	0	0	0
YCL017C	-0.697411892	-0.755741679	-0.838034903	-0.150681024	-0.114820194	-0.154466959	-1.09081882	-0.600322058	-0.629409771			0.038564441	0.018521441	0.480272516	1.012920847	41.27060836	68.61389435	0			1.839587876	0.695737434	0.378202881	1.619712138	0	22.07971856	0			0	0	0	0	0
YCL018W	-0.671928093	-0.877287434	-0.962677475	NA	NA	NA	-1.491455308	-0.986179314	-0.882285328			0.56696566	0.291409699	0.513981216	1.223835539	15.25478192	51.82904145	0			NA	NA	NA	NA	NA	NA	0			0	0	0	0	1
YCL019W	0.173964095	0.568809556	0.195957691	0.328733995	0.573540717	0.178126575	0.259104813	0.560931447	0.289839939			-0.098310086	-0.048314236	0.491447394	0.967065668	34.32004495	67.6212805	0			0.142723804	0.052384973	0.367037393	1.036977774	30.37194775	44.13820672	0			NA	NA	NA	NA	NA
YCL020W	-0.050547443	0.19864801	-0.028890922	-0.283301658	-0.14433331	-0.09145974	0.39914042	0.973272306	0.285409189			-0.8958464	-0.504136707	0.562749046	0.705082165	1.681309859	29.98121635	0			-1.478317511	-0.663428931	0.448772964	0.631375887	0.019599991	24.97855376	0			NA	NA	NA	NA	NA
YCL021W-A	-0.107623586	-0.207566874	-0.45983408	-0.373746927	-0.205294394	-0.517309902	-1.083823476	-0.032978586	-0.605257973			0.507756804	0.324412548	0.638913246	1.252154469	20.56587065	55.02379995	0			0.502217099	0.270779548	0.539168316	1.206459551	22.78353127	42.50985655	0			0	0	0	0	0
YCL022C	NA	NA	NA	NA	1.003678487	0.889984259	NA	NA	NA			NA	NA	NA	NA	NA	NA	0			NA	NA	NA	NA	NA	NA	0			0	0	0	0	0
YCL023C	NA	NA	NA	NA	NA	NA	NA	NA	NA			NA	NA	NA	NA	NA	NA	0			NA	NA	NA	NA	NA	NA	0			0	0	0	0	0
YCL024W	1.232166931	1.254954478	1.079275541	0.089932916	0.220549536	0.13365936	0.599800853	0.209880679	0.17965952			1.871171336	0.867752683	0.463748384	1.824818126	0	0	1			-0.337989423	-0.119523137	0.353629813	0.920491857	19.56816235	42.09605901	0			0	0	0	0	1
YCL025C	-0.010487141	-0.14986269	-0.363124788	-0.277364558	-0.296366559	-0.263563547	-0.301741358	-0.307936516	0.181223509			-0.047210782	-0.022939368	0.485892572	0.984225385	34.32004495	68.27163893	0			-0.200785885	-0.074070156	0.368901211	0.949954187	19.56816235	43.15454335	0			0	0	0	0	0
YCL026C-A	NA	NA	NA	NA	NA	NA	NA	NA	NA			NA	NA	NA	NA	NA	NA	0			NA	NA	NA	NA	NA	NA	0			0	0	0	0	0
YCL026C-B	-1.437980369	-1.659697749	-1.716302839	-1.78756332	-1.759241211	-1.821661516	-2.042841661	-1.589150916	-1.60100913			0.309526172	0.148407633	0.479467156	1.108345466	34.32004495	63.69762506	0			0.046266874	0.017055164	0.368625799	1.011891891	30.37194775	44.11628248	0			0	0	0	0	0
YCL027W	-0.490155689	-0.741200543	-0.779616784	-0.045323596	-0.069159527	-0.09041008	-0.006773459	NA	0.282295864			-1.945303742	-0.864153101	0.444225281	0.549368806	0	0	0			-0.382006497	-0.113911756	0.298193242	0.924079093	12.39839429	41.68473503	0			0	0	0	0	0
YCL028W	-0.468655168	-0.759010296	-0.717522072	0.146903	-0.423526746	-0.449010768	-1.077651657	-0.849954368	-0.858571257			0.6844433	0.289063966	0.422334422	1.221847274	9.379809364	45.01501818	0			1.741714336	0.749057533	0.430069109	1.680694527	0	23.74402636	0			0	0	0	0	0
YCL029C	0.421341644	0.292715823	0.307591	-0.129829914	-0.131801114	-0.141153981	0.415503311	0.512407803	0.481442785			-0.330577052	-0.120501094	0.36451742	0.919868096	20.56587065	60.79423518	0			-2.133712314	-0.541836359	0.253940681	0.686896025	0	14.5358687	0			0	0	0	0	0
YCL030C	-0.194297178	-0.365208866	-0.197235902	-0.3356441	-0.356163737	-0.441193616	-0.162879062	0.451340023	-0.153579822			-0.528267875	-0.288473645	0.546074555	0.818767848	9.379809364	51.12116023	0			-0.830821135	-0.360417587	0.433808881	0.778939084	4.271152601	35.90782337	0			1	0	0	0	1
YCL031C	0.284951526	0.248536115	0.464438428	0.0438681	-0.101190907	-0.048648609	0.546063018	0.411536532	0.870942056			-0.558447937	-0.268137796	0.480148243	0.830390708	9.379809364	49.45106823	0			-1.664943872	-0.582627731	0.349938361	0.667746433	0.019599991	21.81018269	0			0	0	0	0	0
YCL032W	0.041551171	0.042770987	0.243552373	0.175644582	-0.047230776	0.015814219	0.33162698	0.495619014	0.606246132			-0.804403283	-0.359805148	0.44729448	0.779269821	1.681309859	35.19190115	0			-1.137612692	-0.367544757	0.323084262	0.775100476	0.183855363	30.86618964	0			0	0	0	0	0
YCL033C	-1.194014263	-1.247018931	-1.242093323	-1.251210697	-1.344709765	-1.248331525	-1.607742989	-1.256555	-0.961534943			0.111833501	0.056302855	0.50345249	1.03979769	41.27060836	68.16858987	0			0.138864719	0.056070258	0.403776124	1.039630063	30.37194775	44.14120607	0			0	0	0	0	0
YCL034W	-0.756419298	-0.806401596	-0.759526279	-1.073929806	-1.051255262	-1.005939559	-0.390590252	-0.739979657	-0.575369947			-0.460776316	-0.196735056	0.426964341	0.872522926	15.25478192	54.70533591	0			-1.321483321	-0.412851647	0.312415329	0.751137199	0.183855363	27.69293273	0			0	0	0	0	0
YCL035C	-1.576823647	-1.509650195	-1.483017213	-0.8245526	-0.91120118	-0.695582819	-1.3314487	-0.995696211	-0.815420397			-0.970955045	-0.466907866	0.480874854	0.723513647	0.704618084	25.89381456	0			0.78476954	0.29928618	0.381368242	1.230535415	12.39839429	39.49987498	0			0	0	0	0	0
YCL036W	0.377506293	0.414377926	0.187335586	2.348777003	2.153790383	2.111576212	0.51521421	0.613867186	0.540668			-0.580294858	-0.22144248	0.381603382	0.857707428	5.48176687	48.22151139	0			5.638391928	1.710341344	0.303338499	3.272382395	0	0	1			0	0	0	0	1
YCL037C	0.206052873	0.049004979	0.026015697	-0.027008079	-0.112589812	-0.11161162	0.116076896	0.096245887	0.210114606			-0.106976474	-0.03838723	0.358838061	0.973742873	34.32004495	67.47796172	0			-0.6285797	-0.162339023	0.258263229	0.893575154	4.271152601	38.82553592	0			0	0	0	0	0
YCL038C	-0.136481765	-0.33951703	-0.494514078	-0.586969988	-0.713081805	-0.563403983	-0.420989737	-0.833427048	-0.34113398			0.453577337	0.217080014	0.478595371	1.162378573	25.73250741	57.73506617	0			-0.073932772	-0.027091726	0.366437313	0.981396665	19.56816235	43.80669873	0			0	0	0	0	0
YCL039W	0.104042428	0.034195664	-0.217381297	-0.043991334	-0.010363615	-0.034194329	0.404654912	0.071675156	0.069541564			-0.441800778	-0.199604229	0.451796916	0.870789412	15.25478192	55.66797493	0			-0.457835301	-0.149263693	0.326020498	0.90171055	12.39839429	40.90121313	0			0	0	0	0	0
YCL040W_OCH_	-0.4873896	-0.541891067	-0.400453459	-0.406949369	-0.432932954	-0.315729914	0.115263474	0.529185693	0.397935976			-1.750946707	-0.815305707	0.465637077	0.568288054	0	0.441104367	0			-1.905326755	-0.67045585	0.351884971	0.628308129	0	17.93586734	0			NA	NA	NA	NA	NA
YCL040W	-0.362266869	-0.460896157	-0.65210208	-0.70409031	-0.570996258	-0.643961742	-1.022007596	-0.270045598	0.059989432			-0.112915742	-0.072333065	0.640593271	0.951098678	34.32004495	67.37430161	0			-0.31125107	-0.166784906	0.535853276	0.890825706	19.56816235	42.32951147	0			0	0	0	0	1
YCL041C	NA	NA	NA	-0.659201327	-0.599436316	-0.604245147	-0.498860975	-0.232701592	0.359218999			NA	NA	NA	NA	NA	NA	0			-0.938883698	-0.434636464	0.46292897	0.739880169	0.999694901	34.19344915	0			0	0	0	0	0
YCL042W	-0.549388679	-0.810453154	-0.657212773	-1.236983727	-1.030433342	-1.181459728	-0.988050969	-0.20994998	0.031303087			-0.433676032	-0.274718198	0.633464103	0.826611764	15.25478192	56.07327447	0			-1.324913856	-0.698516368	0.527216441	0.616205571	0.183855363	27.63342866	0			0	0	0	0	0
YCL043C	-0.7862074	-1.01180206	-0.994942781	-0.994393699	-0.997541911	-0.937976024	-0.920984241	-0.557827776	-0.395340567			-0.619887787	-0.297532502	0.479978003	0.813642812	5.48176687	45.95792702	0			-0.778349207	-0.28970974	0.37221049	0.818066631	4.271152601	36.70530247	0			0	0	0	0	0
YCL044C	0.324699833	-0.023233975	-0.365491833	0.234989598	0.343772513	0.447425879	0.192295174	0.240642616	0.178624745			-0.444072493	-0.21646212	0.487447711	0.860673455	15.25478192	55.55389832	0			0.700585782	0.200418428	0.286072646	1.149031563	19.56816235	40.54040415	0			0	0	0	0	0
YCL045C	-0.694101895	-0.747212664	-0.880749985	-1.022480596	-1.034066167	-1.083670326	-0.848306365	-0.563807225	-0.661516923			-0.180107461	-0.074077294	0.411294975	0.949949487	31.27978409	65.90304524	0			-0.951069125	-0.293318915	0.30840967	0.81602264	0.999694901	33.99495763	0			0	0	0	0	0
YCL046W	NA	NA	NA	-0.177608059	-0.34277672	-0.150657726	-0.125883787	0.06612566	0.191639061			NA	NA	NA	NA	NA	NA	0			-0.622089084	-0.205431203	0.330227949	0.86727943	4.271152601	38.91157872	0			0	0	0	0	1
YCL047C	NA	NA	-0.739615532	-0.204007432	-0.195535118	-0.282040737	-1.36861189	-1.193970463	-1.119539074			NA	NA	NA	NA	NA	NA	0			3.630191824	1.062389323	0.29265377	2.088387348	0	1.720196986	0			0	0	0	0	1
YCL048W	NA	NA	NA	NA	NA	NA	NA	NA	NA			NA	NA	NA	NA	NA	NA	0			NA	NA	NA	NA	NA	NA	0			0	0	0	0	0
YCL049C_OCH_	-0.166122018	-0.283016508	-0.557029618	0.279995865	0.236741623	0.222744232	-0.283730654	-0.269658769	0.019261458			-0.337635023	-0.148612676	0.440157763	0.902117539	20.56587065	60.49906373	0			1.581498857	0.486746505	0.307775439	1.401281209	0.019599991	26.51880119	0			NA	NA	NA	NA	NA
YCL050C	-0.624278817	-0.762978219	-0.706793216	-0.852113424	-0.78650464	-0.807619042	-0.592680176	-0.46815052	-0.239481395			-0.604423762	-0.255845337	0.423288019	0.837496266	5.48176687	46.84675915	0			-1.017767395	-0.319765061	0.31418285	0.80120034	0.999694901	32.89345383	0			0	0	0	0	1
YCL051W	0.169276195	0.107622709	0.338519844	1.796770226	1.548044994	1.589107274	0.321633601	0.501704996	0.368949684			-0.417727103	-0.183555794	0.439415573	0.880530087	15.25478192	56.8562003	0			4.065334469	1.309421348	0.322094371	2.478421128	0	0	1			0	0	1	0	0
YCL052C	-0.276383178	-0.198812102	-0.365860038	-0.352802488	-0.329285811	-0.363362776	-0.726248689	-0.296554738	-0.349860732			0.401440405	0.185936997	0.463174596	1.13755555	31.27978409	60.11852951	0			0.481889519	0.171280972	0.355436184	1.12605787	22.78353127	42.67042215	0			0	0	0	0	0
YCL054W	0.517461514	0.646537466	0.874344103	0.039124521	-0.226533583	-0.129679647	1.253409937	0.92806988	0.456218877			-0.31816529	-0.191051154	0.600477677	0.875967255	20.56587065	61.30210963	0			-1.96861799	-0.922719191	0.468714192	0.527513825	0	16.96383527	0			0	0	0	0	0
YCL055W	-0.98800442	NA	-1.052816029	-1.374278117	-1.206822218	-1.239844223	-1.325546708	-1.181719304	-0.801691975			0.231156533	0.108649983	0.470027739	1.078218809	37.91824842	66.02767872	0			-0.291892326	-0.108452247	0.371548812	0.927582658	19.56816235	42.49055839	0			0	0	0	0	0
YCL056C	-0.204506637	NA	NA	-0.355385903	-0.398361408	-0.435964776	-0.812018861	-0.777846255	-0.889212777			NA	NA	NA	NA	NA	NA	0			1.833695523	0.491998546	0.268309836	1.406391782	0	22.17904119	0			0	0	0	0	0
YCL057C-A	-1.343183747	-1.51060817	-1.410085247	-1.581590351	-1.649741933	-1.581668869	-1.939252341	-1.331366481	-1.546963936			0.379125433	0.193302581	0.509864453	1.143378115	31.27978409	61.0642171	0			0.157829342	0.063737145	0.403835842	1.045169656	30.37194775	44.12339504	0			0	0	0	0	1
YCL057W	0.187614781	0.252336104	-0.104282444	-0.69612558	-0.58290664	-0.710959102	-0.745887205	-0.789203535	-0.811768935			2.206271603	0.902910089	0.409247024	1.869833861	0	0	1			0.709526568	0.181166061	0.255333724	1.133799911	19.56816235	40.43520696	0			0	0	0	0	0
YCL058C	NA	NA	NA	NA	NA	NA	NA	NA	NA			NA	NA	NA	NA	NA	NA	0			NA	NA	NA	NA	NA	NA	0			0	0	1	0	0
YCL059C	-0.321647713	-0.353651238	0.074301928	-0.690437722	-1.019929557	-0.972221077	-0.352977913	-0.465386179	-0.28051589			0.351412175	0.174695037	0.497122892	1.128725785	34.32004495	62.17201891	0			-1.401084469	-0.465692848	0.33238028	0.724123237	0.019599991	26.3127415	0			0	0	0	0	0
YCL061C	-0.274412184	0.02985243	-0.22602567	-0.499300642	-0.553884656	-0.62538903	0.862096556	0.632593296	0.574918717			-1.817379237	-0.837997281	0.461102044	0.559419605	0	0	0			-3.80051464	-1.187184355	0.31237463	0.439159112	0	0.063022666	0			0	0	0	0	0
YCL063W	-0.852599429	-1.123150795	-1.106797833	-0.68688671	-0.641260447	-0.684841059	-0.925744043	-0.715533649	-0.834711063			-0.467554338	-0.193452384	0.413753801	0.874510503	15.25478192	54.3562694	0			0.754780021	0.216543457	0.286896117	1.161946349	12.39839429	39.88308857	0			0	0	0	0	0
YCL064C	0.208798975	0.4021122	0.129489384	-0.018609998	0.024597024	-0.202552873	-0.146162166	-0.120056674	0.200979609			0.618975901	0.277280647	0.447966789	1.211908389	15.25478192	48.8712151	0			0.054853725	0.018434405	0.336064778	1.01285974	30.37194775	44.1264849	0			0	0	0	0	0
YCL065W	NA	NA	NA	NA	NA	NA	NA	NA	NA			NA	NA	NA	NA	NA	NA	0			NA	NA	NA	NA	NA	NA	0			0	0	0	0	0
YCL066W_OCH_	-1.021439669	-1.041250598	-0.79543776	NA	NA	NA	0.239630368	-0.405407132	0.123554769			-1.714392429	-0.929901294	0.542408656	0.524894253	0	0.954609654	0			NA	NA	NA	NA	NA	NA	0			NA	NA	NA	NA	NA
YCL066W	-0.903233004	-1.112606469	-0.962528219	-0.631326202	-0.535558542	-0.413051001	-0.12390865	-0.347071331	-0.335711232			-1.698449683	-0.715158109	0.421065232	0.609138371	0	1.195438901	0			-0.626315303	-0.195538234	0.312204145	0.873247048	4.271152601	38.85561326	0			0	0	0	0	0
YCL067C_OCH_	-1.46884724	-1.711229273	-1.365046317	NA	NA	NA	-1.92375607	-1.030163221	-1.484009838			-0.044160724	-0.026997184	0.611339246	0.98146098	34.32004495	68.29989798	0			NA	NA	NA	NA	NA	NA	0			NA	NA	NA	NA	NA
YCL067C	-1.424172265	-1.234111048	-1.047095352	-0.844618783	-1.018352955	-0.926666072	-1.51632787	-0.803402822	-1.07193372			-0.165682968	-0.095837368	0.57843826	0.935728975	31.27978409	66.26406026	0			0.598653434	0.262885477	0.439127987	1.199876131	19.56816235	41.64213317	0			0	0	0	0	1
YCL068C_OCH_DS100	NA	NA	NA	NA	NA	NA	NA	NA	NA			NA	NA	NA	NA	NA	NA	0			NA	NA	NA	NA	NA	NA	0			NA	NA	NA	NA	NA
YCL068C	0.523647706	0.34453304	0.562749853	1.056760488	1.054483869	1.116062519	1.388587253	1.293206146	1.424848128			-2.154248568	-0.883169593	0.409966429	0.542174967	0	0	0			-0.910755351	-0.230901606	0.253527587	0.852102208	0.999694901	34.64796101	0			1	0	0	0	0
YCL069W	NA	NA	NA	NA	NA	NA	NA	0.562758386	NA			NA	NA	NA	NA	NA	NA	0			NA	NA	NA	NA	NA	NA	0			0	0	0	0	0
YCL074W	0.870787622	0.810210956	0.928901961	NA	NA	NA	1.386650159	1.471858442	1.413383745			-1.387850287	-0.545263219	0.392883313	0.685266364	0.044462758	8.255608967	0			NA	NA	NA	NA	NA	NA	0			NA	NA	NA	NA	NA
YCL075W	0.389991226	0.319446967	0.317888911	NA	NA	NA	1.264062103	1.549092356	1.432880631			-2.585739818	-1.064168612	0.411552858	0.478248181	0	0	0			NA	NA	NA	NA	NA	NA	0			NA	NA	NA	NA	NA
YCL076W	NA	NA	NA	NA	NA	NA	NA	1.999038152	NA			NA	NA	NA	NA	NA	NA	0			NA	NA	NA	NA	NA	NA	0			0	0	1	0	0
YCR001W	NA	NA	NA	NA	NA	NA	NA	NA	NA			NA	NA	NA	NA	NA	NA	0			NA	NA	NA	NA	NA	NA	0			0	0	0	0	0
YCR002C	-0.555366244	-0.729471077	-0.980801431	-1.320956212	-1.127201112	-1.326367313	-1.677410299	-1.621805464	-1.681908743			2.207364007	0.913895968	0.414021414	1.88412668	0	0	1			1.659433573	0.4644099	0.279860494	1.379752883	0.019599991	25.16305358	0			0	0	0	0	0
YCR003W	-0.444259776	-0.55798357	-0.247678015	0.961687433	0.670124468	0.873306907	-0.91806369	-0.542045323	-0.654219711			0.610303596	0.296869838	0.48642977	1.22847614	15.25478192	49.37222517	0			4.351228451	1.602025788	0.368177816	3.035692768	0	0	1			0	0	0	0	1
YCR004C	-0.714268464	-0.656044049	-0.588328906	-0.528662106	-0.640413289	-0.551957185	-0.053719212	-0.332186909	0.303265051			-1.214093354	-0.616599399	0.507868194	0.652206444	0.108333595	14.45133194	0			-1.233314559	-0.483920559	0.392373994	0.715031865	0.183855363	29.22011238	0			0	0	0	0	0
YCR005C	-0.469359364	-0.448775209	-0.55695907	-0.265689199	-0.212530743	-0.347546143	-0.273625696	-0.173886004	0.553721489			-0.905589662	-0.518367094	0.572408361	0.698161596	0.704618084	29.43942667	0			-0.529317893	-0.248448681	0.46937518	0.841801111	12.39839429	40.08165874	0			0	0	0	0	0
YCR006C	NA	NA	0.015412399	0.559708519	0.590009954	0.50253951	1.057532373	1.072188533	1.103233776			NA	NA	NA	NA	NA	NA	0			-1.947232312	-0.464688956	0.238640738	0.72462729	0	17.28984744	0			0	0	0	0	0
YCR007C	-0.202842129	-0.281038957	-0.254293934	0.241291262	0.346740576	0.414056094	0.039449665	0.467033481	0.372125582			-1.161708115	-0.530193866	0.456391635	0.692461676	0.108333595	16.65663097	0			0.287040255	0.103369678	0.360122583	1.074279711	29.12991631	43.79993656	0			0	0	0	0	0
YCR008W	0.561019329	0.632012226	0.537109217	1.714570573	1.551949295	1.697342797	0.160578208	0.231095017	0.460592617			0.732812947	0.301359027	0.411235948	1.232304705	9.379809364	42.11000209	0			4.484796332	1.432742218	0.319466507	2.699593561	0	0	1			0	0	1	0	0
YCR009C	-0.458586578	-0.31910712	-0.398740718	-0.834177756	-0.807652314	-0.727169306	-0.28519157	-0.243796059	-0.193040579			-0.367079489	-0.142734686	0.388838632	0.905800546	20.56587065	59.22013511	0			-1.872046225	-0.486780446	0.260025869	0.713615845	0	18.45552836	0			0	0	0	0	0
YCR010C	NA	NA	NA	NA	NA	NA	-0.240653716	-0.335989468	0.101010824			NA	NA	NA	NA	NA	NA	0			NA	NA	NA	NA	NA	NA	0			0	0	0	0	0
YCR011C	0.080699895	-0.096271285	-0.268934799	-0.328879557	-0.454099372	-0.526184305	-0.476975134	-0.499760814	-0.471299793			1.025840068	0.396577234	0.386587779	1.316381114	1.681309859	25.08437508	0			0.393136764	0.108500779	0.275987364	1.078107306	25.78596591	43.27807348	0			0	0	0	0	0
YCR012W	-0.763546955	-0.967981356	-0.949957531	-1.608858791	-1.701318146	NA	-1.272538852	-0.882698646	-0.945418236			0.329176015	0.148457347	0.450996852	1.108383659	34.32004495	63.00491255	0			-1.325778493	-0.487446862	0.367668403	0.713286285	0.183855363	27.61843092	0			0	0	0	0	0
YCR013C	-1.000780397	NA	NA	-2.134539337	NA	-2.032013229	-1.845194819	-1.613986773	-0.973284384			NA	NA	NA	NA	NA	NA	0			0.143753581	0.13366246	0.929802645	1.09707523	30.37194775	44.1373523	0			0	0	0	0	0
YCR014C	-0.781235073	-1.030173196	-0.476933146	-0.248481813	-0.708809381	-0.667914707	0.324849892	-0.272551145	-0.097540419			-1.281702274	-0.738965865	0.576550327	0.599168687	0.108333595	11.83453672	0			-1.041269855	-0.464444799	0.44603692	0.724749933	0.999694901	32.50003882	0			0	0	0	0	0
YCR015C	0.718630968	0.840946024	0.874421613	0.46884628	0.461970483	0.343955326	2.011591248	1.283199177	1.294897622			-1.227741048	-0.709829097	0.578158643	0.61139256	0.108333595	13.90193734	0			-2.278783431	-1.042762043	0.457595938	0.485397289	0	12.543366	0			0	0	0	0	0
YCR016W_OCH_	-0.28979385	-0.140989519	-0.345407235	-1.196549677	-1.200216749	-1.070653815	-0.392159156	-0.587516191	-0.671149434			0.699944826	0.300278775	0.429003493	1.231382333	9.379809364	44.08747686	0			-1.727632561	-0.543321876	0.314489255	0.686189104	0	20.77398426	0			NA	NA	NA	NA	NA
YCR016W	-0.033184267	-0.046039471	0.117785272	-1.063981198	-0.94740186	-0.929843521	-0.277321559	-0.305431716	-0.350708761			0.804256156	0.332741907	0.413726279	1.259404656	5.48176687	37.79821368	0			-2.285388419	-0.607044904	0.265620014	0.656540127	0	12.45601252	0			0	0	0	0	0
YCR017C	0.21689802	0.274496356	-0.084023784	-0.698394071	-0.570853228	-0.755884644	-0.468276121	-0.725863212	-0.606808425			1.725445074	0.744840166	0.431680021	1.675788601	0	1.188530392	0			-0.042191997	-0.012518118	0.29669414	0.991360637	19.56816235	43.91828339	0			0	0	0	0	0
YCR018C-A_OCH_US100	0.203578102	0.760859642	0.34592305	0.45015254	0.751574179	0.269071744	0.088682378	0.387108603	0.304313938			0.355601426	0.185486008	0.521612104	1.137200003	34.32004495	62.00944162	0			0.773705804	0.292441125	0.377974578	1.224710808	12.39839429	39.64280318	0			NA	NA	NA	NA	NA
YCR018C-A	0.346509314	0.587193655	0.422456105	0.720516096	0.698514057	0.476921235	0.404871747	0.527315634	0.385445132			0.050684579	0.021576237	0.425696283	1.015067901	41.27060836	68.58679309	0			0.824050566	0.254982902	0.309426281	1.1933216	12.39839429	38.97830685	0			0	0	0	0	0
YCR018C_OCH_	-0.186604868	0.026045327	-0.180312591	-0.25670766	-0.130453105	-0.183540048	0.057152333	0.052492357	0.163507084			-0.485906235	-0.195940585	0.403247728	0.873003543	9.379809364	53.39818066	0			-0.857950338	-0.219074253	0.255346076	0.859116537	0.999694901	35.48591713	0			NA	NA	NA	NA	NA
YCR019W	0.140728475	-0.238343212	-0.278578267	0.369742386	0.287296653	0.08025058	-0.146060264	-0.152150287	-0.147559989			0.075040102	0.031926562	0.42546	1.022376487	41.27060836	68.47630032	0			1.518355335	0.45656333	0.30069597	1.372269014	0.019599991	27.62244333	0			0	0	0	0	0
YCR020C-A	NA	NA	-1.009730382	-1.134539337	-1.085933794	-1.134991123	-1.154212804	-1.120955666	-0.923899689			NA	NA	NA	NA	NA	NA	0			0.0360406	0.010077912	0.279626641	1.007009932	30.37194775	44.10202737	0			0	0	0	0	0
YCR020C	NA	NA	NA	0.056428365	0.382042911	0.279026549	-0.043832038	0.483990742	0.078108979			NA	NA	NA	NA	NA	NA	0			0.314814044	0.128619991	0.408558619	1.093247456	27.68336902	43.68526246	0			0	0	0	0	0
YCR020W-B	-0.370617818	-0.329311937	-0.697371685	-0.648195686	-0.6466456	-0.720481769	-0.497526876	-0.141308172	-0.252917649			-0.346555681	-0.159782197	0.461057793	0.895160202	20.56587065	60.11956218	0			-0.947032943	-0.312313509	0.32978104	0.805349263	0.999694901	34.06080641	0			0	0	0	0	1
YCR021C	-0.500860624	-0.482812213	-0.852207406	-0.404556098	-0.415755688	-0.402527639	-0.767779144	-0.442667484	-0.308316942			-0.201496045	-0.096971507	0.481257622	0.934993663	31.27978409	65.32390317	0			0.456915657	0.160851325	0.352037236	1.117946637	25.78596591	42.85685633	0			0	0	0	0	0
YCR022C	NA	NA	NA	0.797257544	NA	0.697339181	NA	0.420739381	NA			NA	NA	NA	NA	NA	NA	0			NA	NA	NA	NA	NA	NA	0			0	0	0	0	0
YCR023C	0.34277533	0.295265846	0.084849632	1.511531784	1.537576123	1.451565798	-0.137483242	-0.081840097	0.423232895			0.367157274	0.1817278	0.494959009	1.134241462	31.27978409	61.55189561	0			3.871976198	1.49446466	0.385969485	2.817595792	0	0.533419377	1			0	0	1	0	0
YCR024C-A_OCH_DS100	-0.295310844	-0.47315503	-0.638270352	-0.445192169	-0.476243508	-0.457772843	-1.368435484	-1.014086152	-1.015423485			1.479641381	0.672470348	0.454481982	1.593799719	0.044462758	6.502712229	0			2.173461945	0.735122144	0.33822637	1.66453839	0	16.71101706	0			NA	NA	NA	NA	NA
YCR024C-A	-0.578700385	-0.728315234	-0.894942418	-0.664547702	-0.765648599	-0.704082595	-1.606209745	-1.366124905	-1.282151661			1.612193415	0.692910141	0.429793432	1.616541048	0	3.267431709	0			2.400469144	0.768945749	0.320331445	1.70402411	0	13.42887435	0			0	0	0	0	0
YCR024C-B_ONO	-0.290538903	-0.699286901	-0.930349377	-0.783001574	-0.743521355	-0.835694466	-1.629178878	-1.2100933	-1.148093789			1.306814977	0.697797645	0.533968203	1.622026787	0.108333595	12.18603149	0			1.635139686	0.603926134	0.369342228	1.519847038	0.019599991	25.58466854	0			NA	NA	NA	NA	NA
YCR024C	0.933671577	0.848134927	0.684154863	5.439093151	5.222207638	5.148456188	0.389554052	0.539382268	0.357155627			1.007538479	0.402023856	0.399015884	1.321360255	1.681309859	26.06932334	0			14.86593811	4.90343162	0.329843403	29.92815879	0	0	1			0	0	0	0	0
YCR025C	0.377539754	0.126963492	0.042018182	0.344115898	0.280972913	0.276303144	0.827930393	0.608060837	0.429412468			-0.932750289	-0.430893373	0.461960053	0.74180229	0.704618084	27.94652704	0			-0.764253747	-0.259127304	0.339059253	0.835593223	4.271152601	36.91506983	0			0	0	0	0	0
YCR026C	0.160064926	0.121586011	-0.063287697	-0.07076835	-0.143583859	-0.013233948	0.409019523	0.300708678	0.258081047			-0.627308661	-0.241081286	0.384310469	0.846110923	5.48176687	45.52955666	0			-1.185609069	-0.336255191	0.283613883	0.792094689	0.183855363	30.04280917	0			0	0	0	0	0
YCR027C	-0.254329928	-0.245848388	-0.456048694	-0.477692443	-0.303238915	-0.263202938	-0.783552663	-0.666893623	-0.842676242			1.143208883	0.454365889	0.397447829	1.370180434	0.704618084	19.16002722	0			1.560031274	0.478539354	0.306749847	1.393332283	0.019599991	26.89363566	0			0	0	0	0	0
YCR028C-A_JXN_EE20_1	NA	NA	NA	-1.622825818	NA	NA	-1.102932299	-0.976248565	-0.524466353			NA	NA	NA	NA	NA	NA	0			NA	NA	NA	NA	NA	NA	0			NA	NA	NA	NA	NA
YCR028C-A_JXN_EI_1	NA	NA	NA	NA	NA	NA	NA	-0.246437883	NA			NA	NA	NA	NA	NA	NA	0			NA	NA	NA	NA	NA	NA	0			NA	NA	NA	NA	NA
YCR028C-A_JXN_IE_1	NA	NA	NA	-1.662233517	-1.582396537	-1.635511413	-1.034202367	-1.103095244	-0.514752254			NA	NA	NA	NA	NA	NA	0			-1.740096424	-0.680487257	0.391062959	0.623954504	0	20.57002099	0			NA	NA	NA	NA	NA
YCR028C-A	-1.303925025	-1.383349714	-1.379426995	-1.518558385	-1.601233847	-1.608276404	-1.070526653	-1.082171489	-0.641878452			-0.909528852	-0.415307663	0.456618459	0.749859566	0.704618084	29.22128576	0			-1.641437087	-0.582287404	0.354742444	0.667903971	0.019599991	22.20299955	0			0	0	0	0	1
YCR028C	0.001607084	-0.053797908	-0.296922909	-0.462308006	-0.324586156	-0.429139127	0.041456917	-0.568537831	-0.214053882			0.277456723	0.139407737	0.502448582	1.101452849	36.28314589	64.73697078	0			-0.248595196	-0.096089554	0.386530214	0.935565421	19.56816235	42.82580146	0			0	0	1	0	0
YCR030C	-0.073578042	-0.137331806	-0.346892471	-0.490071072	-0.315182215	-0.500741773	-0.594975656	-0.33786578	-0.308673484			0.55970942	0.23663825	0.422787685	1.178243931	20.56587065	52.2316172	0			0.126738529	0.040716564	0.321264294	1.028624601	30.37194775	44.14854561	0			0	0	0	0	0
YCR031C_OCH_	-1.101278043	-1.118264968	-1.211239467	-1.657314605	-1.704561882	-1.551952544	-1.499302841	-1.318224486	-1.223377131			0.532142727	0.212108043	0.398592393	1.158379554	20.56587065	53.73411506	0			-0.733779762	-0.228764914	0.311762365	0.853365142	4.271152601	37.36173743	0			NA	NA	NA	NA	NA
YCR031C	-1.2293946	-1.33060317	-1.366789267	-1.74326289	-1.881014215	-1.726608805	-1.587510136	-1.362833317	-1.338341482			0.323004874	0.129366683	0.400510002	1.093813431	34.32004495	63.22691488	0			-0.921816143	-0.291857048	0.31661091	0.816849926	0.999694901	34.4698674	0			0	0	0	0	1
YCR032W_OCH_	1.737010302	2.023894047	1.834847152	2.048101272	1.939621428	1.648015387	2.326506988	1.687327961	1.669439474			-0.036349679	-0.020440257	0.562322909	0.985931789	34.32004495	68.36684979	0			0.10071089	0.046364498	0.460372243	1.032659405	30.37194775	44.15356908	0			NA	NA	NA	NA	NA
YCR033W	0.374194027	0.433636056	0.565684498	0.902837437	0.603673185	0.607325021	1.882745208	1.155782923	1.364255934			-1.801464738	-1.001022445	0.555671406	0.499645773	0	0	0			-1.55339632	-0.700772864	0.451123036	0.615242528	0.019599991	23.6918089	0			0	0	1	0	0
YCR034W	-0.633113236	-0.963531963	-1.157076852	-1.006323416	-0.973192823	-1.041229242	-1.359117693	-1.381071798	-0.718840642			0.436754449	0.243836744	0.558292524	1.184137606	25.73250741	58.52965973	0			0.492549345	0.208304828	0.422911592	1.155329869	22.78353127	42.58720371	0			0	0	0	0	0
YCR035C	-0.606392877	-0.721971952	-0.673858529	-0.907200293	-0.896242912	-0.930483432	-0.620966241	-0.896339422	-0.917167576			0.358455353	0.152817344	0.426321834	1.111738394	31.27978409	61.89767666	0			-0.120829832	-0.037607855	0.311246443	0.974269052	19.56816235	43.60358411	0			0	0	0	0	0
YCR036W_OCH_	0.073845611	-0.030788408	-0.056663183	0.71230344	0.61178541	0.837115552	0.854054444	0.452574996	0.807479061			-1.589609499	-0.70050411	0.440676852	0.615357149	0	3.133504823	0			0.220890404	0.077908578	0.352702409	1.05548683	30.06515508	44.0091749	0			NA	NA	NA	NA	NA
YCR036W	0.677670284	0.523695137	0.598701096	0.583156085	0.464326414	0.501844397	1.090686818	0.569912568	0.827223439			-0.46525139	-0.220518052	0.473976128	0.858257192	15.25478192	54.47516891	0			-0.687390939	-0.250622033	0.364598976	0.840533932	4.271152601	38.02276214	0			0	0	0	0	0
YCR037C	0.866543115	0.380585129	0.271397621	0.298655075	0.245921385	0.15983207	0.176828456	0.01743772	0.169306593			0.823742245	0.393718415	0.477963122	1.31377518	5.48176687	36.62808803	0			0.645307153	0.175821864	0.272462289	1.129607728	19.56816235	41.16076681	0			0	0	0	0	0
YCR038C	NA	NA	NA	1.469942842	1.338604186	1.267592908	1.661685505	1.511353898	1.731061214			NA	NA	NA	NA	NA	NA	0			-0.721842412	-0.21377695	0.296154599	0.862276848	4.271152601	37.5340728	0			0	0	1	0	0
YCR038W-A	NA	NA	NA	NA	NA	0.508305356	0.580131719	0.1158848	0.404563516			NA	NA	NA	NA	NA	NA	0			NA	NA	NA	NA	NA	NA	0			0	0	0	0	0
YCR039C	-1.254506103	-1.157044107	-1.178689095	-0.780560763	-0.950259703	-0.757268644	-1.552975945	-0.790767729	-0.996445019			-0.133361621	-0.074616154	0.559502454	0.949594738	34.32004495	66.98407234	0			0.752586045	0.346243138	0.460071164	1.271245915	12.39839429	39.91059398	0			0	0	0	0	1
YCR040W	-0.927050069	-1.158018243	-0.964655371	-0.488176292	-0.548615964	-0.439094317	-0.042592396	-0.440582389	-0.180176123			-1.72282526	-0.786723542	0.456647322	0.579659043	0	0.83142081	0			-0.631337241	-0.208635278	0.33046566	0.86535543	4.271152601	38.78882275	0			0	0	0	0	0
YCR041W	NA	NA	NA	NA	NA	NA	NA	1.128859454	NA			NA	NA	NA	NA	NA	NA	0			NA	NA	NA	NA	NA	NA	0			0	0	0	0	0
YCR042C	0.883845726	0.782411072	0.687905093	0.616579749	0.478697829	0.257259156	2.362018982	1.180125962	0.640934038			-0.718703813	-0.60090498	0.836095439	0.659340232	3.043252687	40.19614623	0			-1.196236512	-0.881304139	0.73673068	0.542876471	0.183855363	29.85985868	0			0	0	0	0	0
YCR043C	-0.52760514	NA	NA	-0.646228039	-0.627024411	-0.662831815	-0.933620273	-0.419170747	-0.559953224			NA	NA	NA	NA	NA	NA	0			0.144931041	0.054429936	0.375557479	1.038448692	30.37194775	44.13634746	0			0	0	0	0	0
YCR044C	-0.570418223	-0.642121202	-0.955190201	-1.039182706	-0.925357512	-0.844178814	-1.479685517	-1.189660438	-1.037706069			1.106524152	0.521841516	0.471604271	1.435786776	0.704618084	20.93363169	0			1.016365071	0.361654274	0.355831073	1.284898389	4.271152601	36.15083634	0			0	0	0	0	0
YCR045C	NA	NA	NA	0.389022619	NA	NA	NA	NA	NA			NA	NA	NA	NA	NA	NA	0			NA	NA	NA	NA	NA	NA	0			0	0	1	0	0
YCR046C	0.150559901	-0.109181679	-0.002715733	3.168068148	2.967002743	3.143659985	-0.366167616	-0.096125376	0.043631288			0.355498258	0.161175447	0.453379007	1.118197828	34.32004495	62.01346658	0			9.267023966	3.294674137	0.355526666	9.812863125	0	0.031705165	1			0	0	0	0	1
YCR047C	0.373870367	0.320729607	0.167755118	0.050623955	-0.042194764	-0.114495481	0.332232034	0.445639165	-0.486764905			0.316573084	0.199150316	0.629081643	1.148022021	34.32004495	63.4539734	0			-0.133675818	-0.070180918	0.52500833	0.952518542	19.56816235	43.5400945	0			0	0	0	0	1
YCR048W	0.800222408	0.621625404	0.519744305	0.215074093	0.229639007	0.28869921	0.466616777	0.452229912	0.530629604			0.46664628	0.172772658	0.370243299	1.127222769	25.73250741	57.10181059	0			-0.713989006	-0.176478051	0.247171944	0.884860509	4.271152601	37.64661814	0			0	0	0	0	0
YCR049C	NA	NA	NA	NA	NA	NA	NA	NA	NA			NA	NA	NA	NA	NA	NA	0			NA	NA	NA	NA	NA	NA	0			0	0	0	0	0
YCR050C	NA	NA	NA	NA	NA	NA	NA	NA	NA			NA	NA	NA	NA	NA	NA	0			NA	NA	NA	NA	NA	NA	0			0	0	0	0	0
YCR051W	-0.113787866	-0.142327614	-0.055139864	-0.297011353	-0.494318548	-0.310655129	0.31797582	-0.059552749	0.062376662			-0.453179369	-0.201950976	0.445631442	0.869374102	15.25478192	55.09336413	0			-1.194738514	-0.412051644	0.344888559	0.751553835	0.183855363	29.88565892	0			0	0	0	0	0
YCR052W	NA	NA	NA	NA	NA	NA	NA	NA	NA			NA	NA	NA	NA	NA	NA	0			NA	NA	NA	NA	NA	NA	0			0	0	0	0	0
YCR053W	-0.82805587	-0.921069825	-0.8456793	-1.093657558	-0.955501348	-1.063319199	-0.902828432	-0.721814963	-0.451969698			-0.362939814	-0.163996584	0.451856142	0.892549085	20.56587065	59.40442845	0			-0.819785839	-0.283078393	0.345307737	0.821835529	4.271152601	36.07763258	0			0	0	0	0	0
YCR054C	-0.28920624	-0.595398764	-0.609444966	-0.729485926	-0.62982171	-0.833537923	-0.38987241	-0.518108188	-0.34865092			-0.172861135	-0.070405435	0.407294761	0.95237032	31.27978409	66.08741778	0			-0.897104414	-0.249861404	0.278519869	0.840977202	0.999694901	34.86657909	0			0	0	0	0	0
YCR057C	0.159747315	0.337558931	0.02488171	0.293029988	0.24106064	-0.038754365	0.646889233	0.102208112	-0.19571434			-0.00283555	-0.0016643	0.586940659	0.998847061	34.32004495	68.56574322	0			0.088443523	0.04286103	0.48461468	1.030154717	30.37194775	44.15083358	0			0	0	0	0	0
YCR059C	-0.215340648	-0.25845392	-0.263569949	-0.299832611	-0.399600798	-0.306252948	0.134764324	-0.037803601	0.340167499			-0.908515294	-0.38276353	0.421306644	0.766967032	0.704618084	29.27736279	0			-1.304226758	-0.418728249	0.321054791	0.748083777	0.183855363	27.99221328	0			0	0	0	0	0
YCR060W	-0.637786032	-0.701922492	-0.711011713	-0.482144939	-0.738886211	-0.575534978	-0.781110174	-0.658031257	-0.484463307			-0.083670947	-0.033637783	0.402024643	0.976953782	34.32004495	67.84173717	0			0.313881725	0.104556147	0.333106833	1.07516356	27.68336902	43.68936653	0			0	0	0	0	0
YCR061W	-0.235001306	-0.400170696	-0.502614912	-0.588393142	-0.558476602	-0.550750923	-0.754667911	-0.673999334	-0.169321027			0.324796969	0.162134502	0.499187241	1.118941415	34.32004495	63.16286179	0			0.074248669	0.028999145	0.390567883	1.020304055	30.37194775	44.14356528	0			0	0	0	0	0
YCR063W	-0.204301218	-0.271698283	-0.330171451	0.49307682	0.399169356	0.512725478	0.607855998	0.733974432	0.801630239			-2.605147518	-0.97447649	0.374058084	0.508924486	0	0	0			-0.639053303	-0.183953061	0.287852454	0.880287654	4.271152601	38.68559692	0			0	0	0	0	0
YCR064C	-0.226214338	-0.367274871	-0.097540829	0.276440753	-0.001299957	0.095395474	0.340789899	0.201509779	0.449741952			-1.255116556	-0.55228984	0.440030718	0.681936901	0.108333595	12.83199908	0			-0.449116714	-0.14495851	0.322763561	0.904405387	12.39839429	40.99593474	0			0	0	0	0	0
YCR065W	0.301776708	0.128693923	0.04859353	0.269613477	0.324176755	0.191235052	0.125397167	0.343740274	0.48647047			-0.349974661	-0.150113867	0.428927816	0.901179333	20.56587065	59.97224453	0			0.016562	0.005349068	0.322972337	1.003714573	30.37194775	44.06857827	0			0	0	0	0	0
YCR066W	0.366692218	0.282049596	0.165867555	0.501548193	0.492512333	0.628498358	0.250755338	0.075877782	0.131725786			0.33814773	0.127484204	0.377007423	1.092387116	34.32004495	62.67501424	0			1.580516907	0.450276603	0.284891987	1.366302188	0.019599991	26.53593595	0			0	0	0	0	0
YCR067C	0.435407876	0.338663801	0.083716752	1.593355046	1.580269707	1.55937303	0.023014167	0.092475195	0.167700458			0.50128835	0.20026692	0.399504436	1.148910901	20.56587065	55.35906594	0			6.016531644	1.545479264	0.256872124	2.919010225	0	0	1			0	0	1	0	0
YCR068W	0.94574667	0.939824682	0.850351481	1.056375818	0.972206484	0.857986259	1.402284578	1.192715684	1.675951553			-1.118202383	-0.502942278	0.449777505	0.705666155	0.292944022	18.60126377	0			-1.124379901	-0.399251141	0.355085626	0.758251766	0.183855363	31.09224951	0			0	0	0	0	0
YCR069W	-0.377869915	-0.439748977	-0.488454688	-0.077455088	-0.121575672	-0.175334714	0.32380082	0.126875926	0.769716921			-1.669053148	-0.833421699	0.499338023	0.56119665	0	1.667370611	0			-1.185173531	-0.469376437	0.396040263	0.722276713	0.183855363	30.05030248	0			0	0	0	0	0
YCR071C	-0.320201208	-0.549280258	-0.54684878	2.402341451	2.10309274	2.477967588	-0.993000691	-0.702782701	-0.753427656			0.829547884	0.35302765	0.425566332	1.277238238	5.48176687	36.28054395	0			8.607799806	3.206414219	0.372501021	9.230534684	0	0	1			0	0	0	0	1
YCR072C	0.112730713	0.032942883	-0.266259449	0.182978499	0.205017454	0.075494653	0.137140459	0.102927158	-0.058494482			-0.214175012	-0.091985613	0.429488073	0.938230553	25.73250741	64.9563795	0			0.531680056	0.156182434	0.293752666	1.114334553	22.78353127	42.26321175	0			0	0	0	0	0
YCR073C	0.926094222	NA	0.880945419	0.632160317	0.676070285	0.638934278	NA	1.012138027	1.059235536			-0.690027386	-0.458930491	0.665090256	0.727525393	3.043252687	41.87638422	0			-1.347961803	-0.311729483	0.231259879	0.805675347	0.183855363	27.23363718	0			0	0	1	0	0
YCR073W-A	-1.183190466	-1.410816499	-1.109798702	-1.53491646	-1.4056555	-1.473239584	-1.484464197	-1.412644293	-1.137831467			0.255970705	0.119112147	0.465335074	1.086066278	36.28314589	65.36737761	0			-0.201700589	-0.064080585	0.317701528	0.956554726	19.56816235	43.14867132	0			0	0	0	0	2
YCR075C	-0.72452898	NA	-1.058361308	-0.789252993	-0.680911702	-0.768869779	-1.623293292	-0.327737984	-1.121760277			0.273210491	0.194936946	0.713504616	1.144674131	36.28314589	64.86583345	0			0.563433405	0.34012897	0.603671999	1.265869751	22.78353127	41.97913041	0			0	0	0	0	0
YCR075W-A_ONO	-0.898323653	-1.077357171	-1.021466286	-1.011527388	-1.201848139	-1.037059099	-1.447172105	-1.02575052	-0.878079088			0.256932443	0.126685584	0.493069628	1.091782581	36.28314589	65.34031948	0			0.239594982	0.095732306	0.399558893	1.068607691	29.12991631	43.95921205	0			NA	NA	NA	NA	NA
YCR076C	-0.840889923	-1.1181524	-0.908464849	-0.620990689	-0.682691752	-0.5616329	-0.291804184	-0.343852153	-0.132862834			-1.640801746	-0.690928617	0.421092078	0.619454998	0	2.156080943	0			-1.068187062	-0.30338878	0.284022144	0.810346717	0.999694901	32.04665625	0			0	0	0	0	0
YCR077C	0.896764973	0.713628966	0.581034916	-0.276677481	-0.220456914	-0.310027711	-0.477552775	-0.317792307	-0.384725484			2.847829074	1.13256719	0.397694932	2.192485331	0	0	1			0.682223065	0.186512764	0.273389707	1.138009628	19.56816235	40.7522915	0			0	0	0	0	0
YCR079W	0.050956463	-0.081755196	-0.195653902	0.157088464	0.102413391	0.115661301	0.248453137	0.261809019	-0.206397165			-0.341952815	-0.168038492	0.491408418	0.890051986	20.56587065	60.31626355	0			0.224783869	0.085975999	0.382482957	1.061405551	30.06515508	43.99937688	0			0	0	0	0	0
YCR081W	1.323296284	1.359936852	1.057429675	0.999511125	1.328225596	1.099534245	1.024729353	0.982095495	0.962581361			0.674194524	0.265819584	0.394277281	1.202318884	9.379809364	45.62582359	0			0.700385089	0.214831529	0.306733443	1.160568381	19.56816235	40.54275039	0			0	0	0	0	0
YCR082W	-0.131249581	-0.031943588	-0.216112221	-0.847666837	-0.613869478	-0.737875974	-0.774963751	-0.605735827	-0.690192574			1.453867713	0.572596304	0.393843469	1.487197555	0.044462758	7.241691412	0			0.064857679	0.019369898	0.298652343	1.013516726	30.37194775	44.13632825	0			0	0	0	0	0
YCR083W	-0.787741318	-0.958915714	-1.384671512	-1.702823096	-1.527370759	-1.46739755	-1.764061653	-1.423220411	-1.199088997			0.799748331	0.427081555	0.534019939	1.344510997	5.48176687	38.06956716	0			-0.106081604	-0.041530172	0.39149268	0.971623863	19.56816235	43.67233111	0			0	0	0	0	0
YCR084C	0.849169822	0.768321528	0.638345418	-0.162415262	-0.072746917	-0.137291407	-0.636509246	-0.420161985	0.018169028			2.184500366	1.10684704	0.506682012	2.153744393	0	0	1			0.706114614	0.28422615	0.402521268	1.217756893	19.56816235	40.47550697	0			0	0	0	0	1
YCR085W	NA	NA	NA	0.07340361	0.007368252	0.091316223	-0.314436404	-0.406515098	-0.203892462			NA	NA	NA	NA	NA	NA	0			1.562560253	0.42785396	0.273815976	1.345231028	0.019599991	26.84945464	0			0	0	1	0	0
YCR086W	-0.418757383	-0.633213224	-0.336265313	0.168641856	0.099044637	0.27469792	-1.046328198	-0.737972167	-0.687111326			0.779195502	0.36979264	0.474582616	1.292167093	5.48176687	39.30896514	0			3.099602627	1.066808645	0.344175939	2.094794388	0	5.522841809	0			0	0	1	0	0
YCR087C-A	-0.733153627	-0.600339262	-0.408512576	-0.855474301	-0.959175527	-0.727280856	-0.314116229	-0.430549112	-0.312233721			-0.481618698	-0.219634752	0.45603452	0.858782828	9.379809364	53.62366428	0			-1.459177019	-0.432800598	0.296605958	0.740822285	0.019599991	25.30842764	0			0	0	0	0	0
YCR087W	0.659257586	NA	NA	NA	0.626058604	0.893736393	0.336064724	0.639338956	0.58837112			NA	NA	NA	NA	NA	NA	0			0.771780272	0.269914834	0.349730155	1.205736648	12.39839429	39.66749462	0			0	0	0	0	0
YCR088W	-0.953455244	-1.129883924	-1.211078559	-1.308843711	-1.145824153	-1.255971763	-1.160115991	-0.717626618	-0.798015403			-0.424415699	-0.197485855	0.465312324	0.87206897	15.25478192	56.52995236	0			-0.780825201	-0.282750595	0.36211766	0.822022282	4.271152601	36.66825386	0			0	0	0	0	0
YCR089W	0.37736206	0.310816933	0.196854147	0.563856989	0.497855266	0.603910316	0.764190731	1.046117789	0.89989642			-1.460004547	-0.59965655	0.410722385	0.659911036	0	6.179149922	0			-0.906718592	-0.285984179	0.315405664	0.820181905	0.999694901	34.71274713	0			0	0	0	0	0
YCR090C	-0.127213789	-0.091421513	-0.220028728	-0.405544515	-0.555049395	-0.424988028	-0.845922047	-0.567945306	-0.409109572			1.052337841	0.470171681	0.446787774	1.385274307	0.704618084	23.68543288	0			0.587704038	0.208008273	0.353933714	1.155092408	22.78353127	41.74935112	0			0	0	0	0	0
YCR091W	0.448538739	0.251100309	0.288059426	0.548986998	0.538248012	0.52188696	0.835642956	1.026516462	1.350394657			-1.561305388	-0.732884484	0.469404954	0.601699689	0	3.726870342	0			-1.309805986	-0.472267425	0.360562885	0.720830807	0.183855363	27.89546241	0			0	0	0	0	0
YCR092C	0.448097142	0.479605817	0.10560316	-0.140784809	-0.06106693	-0.122476704	1.546768542	0.687469684	0.6075389			-0.930463579	-0.594089619	0.638487773	0.662462356	0.704618084	28.07118563	0			-1.924540858	-0.993158579	0.51604962	0.502376687	0	17.63849281	0			0	0	0	0	0
YCR093W	0.702703706	0.60405292	0.402612917	0.380033891	0.565284906	0.283305594	0.411704077	0.094439484	0.078407006			0.862377989	0.383673708	0.444902019	1.304659842	3.043252687	34.32761524	0			0.800243235	0.276901218	0.346021317	1.2115897	12.39839429	39.29700637	0			0	0	0	0	0
YCR094W	0.08196172	0.12069694	-0.25536873	-0.360410122	-0.214632457	-0.386707107	-1.044455947	-0.05454723	-0.505773714			0.840121455	0.526089657	0.626206668	1.440020807	5.48176687	35.64910873	0			0.538689328	0.276552346	0.513380034	1.211296748	22.78353127	42.20212556	0			0	0	0	0	0
YCR095C	0.689720413	0.584226611	0.494524228	0.129750679	0.016352669	-0.041445966	0.146694276	-0.004973203	0.399493336			0.974068284	0.417819664	0.428942889	1.33590708	1.681309859	27.90729665	0			-0.249670942	-0.083309066	0.333675458	0.94389019	19.56816235	42.81789801	0			0	0	0	0	0
YCR095W-A_ONO	NA	NA	NA	NA	NA	NA	0.375608143	0.16272305	NA			NA	NA	NA	NA	NA	NA	0			NA	NA	NA	NA	NA	NA	0			NA	NA	NA	NA	NA
YCR096C	-1.310652683	-1.034643582	-1.101855233	-0.879475703	-0.937329477	-0.890759507	-1.507912329	-0.61232832	-1.068430882			-0.127309594	-0.077425939	0.608170499	0.947747112	34.32004495	67.10492877	0			0.459160275	0.222578892	0.484752066	1.16681747	25.78596591	42.84059085	0			0	0	0	0	1
YCR097W-A	-1.081349702	NA	NA	NA	NA	NA	-0.253958342	-0.51665526	-0.292920674			NA	NA	NA	NA	NA	NA	0			NA	NA	NA	NA	NA	NA	0			0	0	0	0	0
YCR097W_OCH_	NA	NA	NA	-2.013523936	-1.733666914	-1.998893134	-2.014300632	-1.380261913	-1.130342551			NA	NA	NA	NA	NA	NA	0			-0.703928284	-0.344849686	0.489893209	0.78739001	4.271152601	37.78981604	0			NA	NA	NA	NA	NA
YCR097W	NA	NA	NA	-0.917778534	-0.943521339	-0.962419451	-0.80433983	NA	-0.381208583			NA	NA	NA	NA	NA	NA	0			-0.980083057	-0.349703056	0.356809612	0.784745602	0.999694901	33.5187635	0			0	0	0	0	0
YCR098C	NA	NA	NA	0.142300868	NA	NA	-0.000737043	-0.120124918	0.205737507			NA	NA	NA	NA	NA	NA	0			NA	NA	NA	NA	NA	NA	0			0	0	0	0	0
YCR099C_OCH_	NA	NA	NA	0.303976599	0.449310384	0.329216795	1.083713259	0.323877842	0.323403245			NA	NA	NA	NA	NA	NA	0			-0.32767427	-0.153953579	0.469837254	0.898784046	19.56816235	42.18761668	0			NA	NA	NA	NA	NA
YCR099C	NA	NA	NA	0.956615026	1.201838164	0.96239285	NA	NA	NA			NA	NA	NA	NA	NA	NA	0			NA	NA	NA	NA	NA	NA	0			0	0	0	0	0
YCR100C	NA	NA	0.83008362	0.484370496	0.766062346	0.721514836	1.916176524	1.27886299	NA			NA	NA	NA	NA	NA	NA	0			-1.800948564	-0.784448707	0.435575298	0.580573768	0	19.58446033	0			0	0	1	0	0
YCR101C	NA	NA	NA	-0.442177726	-0.230073973	-0.269391597	1.344163338	0.14513593	0.446845578			NA	NA	NA	NA	NA	NA	0			-1.557930048	-0.89705277	0.575797849	0.536982594	0.019599991	23.61454878	0			0	0	0	0	0
YCR102C_OCH_	0.518603297	0.407148982	0.291925659	0.691431263	NA	0.285441389	0.482728888	0.683123152	0.931006186			-0.636301577	-0.284326046	0.446841648	0.821125107	5.48176687	45.00902896	0			-0.653152106	-0.290843296	0.445291829	0.817424111	4.271152601	38.49511607	0			NA	NA	NA	NA	NA
YCR102C	0.236191913	0.466494156	0.179807072	-0.111890163	0.204454112	0.041987352	0.283983269	0.263441988	0.528815869			-0.128413381	-0.055848612	0.434912714	0.962028399	34.32004495	67.08321988	0			-0.76918743	-0.251686665	0.3272111	0.839913892	4.271152601	36.84187029	0			0	0	0	0	0
YCR102W-A	NA	NA	0.660602222	NA	NA	NA	1.306134672	NA	1.195527736			NA	NA	NA	NA	NA	NA	0			NA	NA	NA	NA	NA	NA	0			0	0	0	0	0
YCR104W_OCH_DS100	NA	NA	NA	NA	NA	NA	NA	0.646551323	NA			NA	NA	NA	NA	NA	NA	0			NA	NA	NA	NA	NA	NA	0			NA	NA	NA	NA	NA
YCR104W	0.008699173	0.074610169	0.085886299	0.125478992	0.345284224	0.133852752	0.774164727	0.520659671	0.473844855			-1.20290961	-0.524423821	0.435962782	0.695236716	0.108333595	14.90936803	0			-0.992434621	-0.325807818	0.328291467	0.797851515	0.999694901	33.31461098	0			0	0	0	0	0
YCR105W	NA	NA	NA	NA	NA	NA	-0.040591431	0.153952841	0.21680997			NA	NA	NA	NA	NA	NA	0			NA	NA	NA	NA	NA	NA	0			0	0	0	0	0
YCR106W	1.142073324	1.210745896	0.974424068	0.791865541	0.936315936	0.821960695	2.346067746	1.728440967	1.571964684			-1.346545628	-0.764342654	0.567632197	0.588721551	0.044462758	9.572659245	0			-2.129612725	-0.969900465	0.455435138	0.510541285	0	14.59416517	0			0	0	0	0	0
YCR107W_OCH_	0.439330327	0.501007561	0.313657991	0.655432876	0.808183034	0.680483064	1.865214499	1.582991893	1.112539908			-1.973750387	-1.09351609	0.554029576	0.468617881	0	0	0			-1.669332788	-0.743339165	0.445291179	0.597355153	0.019599991	21.73708937	0			NA	NA	NA	NA	NA
YCR107W	0.896053989	0.941756475	0.722302065	0.966069271	1.011085506	0.837559528	1.688108471	1.292112147	1.084104714			-0.965237167	-0.492670218	0.510413642	0.710708462	0.704618084	26.19730663	0			-0.882343498	-0.354327066	0.401574972	0.782234426	0.999694901	35.1014463	0			0	0	0	0	0
YCR108C_OCH_	0.580239677	0.209689254	0.471297546	0.538699028	0.646246574	0.485809232	0.7213062	0.671824766	0.817836719			-0.709639522	-0.307846353	0.433806663	0.807846809	3.043252687	40.72744777	0			-0.446108981	-0.117861007	0.264197791	0.921552967	12.39839429	41.02833899	0			NA	NA	NA	NA	NA
YDL001W	-0.056714305	0.080478533	-0.236917149	0.092533731	-0.024374636	0.180767858	-0.1574807	-0.066338737	-0.215483647			0.20251869	0.084117438	0.415356419	1.060039069	38.97756961	66.69861351	0			0.954975077	0.291619956	0.30536918	1.224013912	4.271152601	37.0972943	0			0	0	0	0	0
YDL002C	0.230137201	0.05649191	0.340363774	-0.145066855	-0.242702282	-0.14651696	0.393984546	0.272357083	0.484051681			-0.379306772	-0.165732759	0.436935934	0.891475615	20.56587065	58.66758442	0			-1.782790726	-0.499349859	0.28009449	0.707425506	0	19.87673188	0			0	0	0	0	0
YDL003W	0.749422467	0.730232327	0.661596498	0.69993111	0.752719792	0.794602404	1.425989627	1.070094561	1.365022243			-1.331037744	-0.564550997	0.424143492	0.676165824	0.044462758	10.09181189	0			-1.493612781	-0.475741098	0.318517024	0.719097302	0.019599991	24.71541905	0			0	0	0	0	0
YDL004W	-1.172013665	-1.328027197	-1.27099431	-1.459519606	-1.433605466	-1.345293354	-1.222803458	-1.232930835	-0.981247391			-0.255161224	-0.102617113	0.40216578	0.931341963	25.73250741	63.6489795	0			-0.687938671	-0.204935637	0.29789812	0.867577392	4.271152601	38.01509592	0			0	0	0	0	0
YDL005C	-0.613822937	-0.887209225	-0.748189186	-1.105941893	-1.13335668	-1.097620367	-1.432927821	-1.214189595	-1.144915724			1.212826283	0.523004647	0.431227996	1.436944805	0.292944022	16.00235722	0			0.700623047	0.213914677	0.30532064	1.159831058	19.56816235	40.53996843	0			0	0	0	0	0
YDL006W	0.067976292	0.17663123	-0.050214273	-0.150891419	-0.097513554	-0.224049692	0.020877721	-0.064529792	-0.021064846			0.250206284	0.095104105	0.380102782	1.068142482	37.91824842	65.5272687	0			-0.294474694	-0.07370264	0.250285138	0.950196212	19.56816235	42.4694681	0			0	0	0	0	0
YDL007W	-0.084133999	0.037608491	-0.032237593	-0.507873104	-0.52912784	-0.450019413	0.149607075	0.164666778	0.026190631			-0.324564207	-0.131008479	0.403644259	0.913192883	20.56587065	61.04207764	0			-1.953032026	-0.54695167	0.280052586	0.684464835	0	17.20118575	0			0	0	0	0	0
YDL008W	-0.275769337	-0.481606223	-0.33181436	0.912692618	0.779278361	1.050854823	-1.450909666	-1.14036557	-1.260242279			2.12933498	0.929509915	0.436525922	1.904628882	0	0	1			6.504189541	2.260324382	0.347518222	4.790991926	0	0	1			0	0	1	0	0
YDL009C	NA	NA	NA	0.054494487	NA	0.186876982	0.117004168	-0.078279861	-0.046717118			NA	NA	NA	NA	NA	NA	0			0.525060175	0.155557594	0.296266221	1.113852033	22.78353127	42.3200565	0			1	1	0	0	0
YDL010W	-0.922064379	-0.873113994	-0.990101692	-0.818755922	-0.793113467	-0.73248586	-0.605738703	-0.023451225	-0.529613622			-1.033134948	-0.533424788	0.516316663	0.69091264	0.292944022	22.68619784	0			-0.806294635	-0.332973956	0.412968091	0.793898262	4.271152601	36.28375024	0			0	0	0	0	0
YDL011C	NA	NA	NA	NA	NA	NA	NA	0.664010532	NA			NA	NA	NA	NA	NA	NA	0			NA	NA	NA	NA	NA	NA	0			0	0	0	0	0
YDL012C	-1.203425021	-1.274187333	-1.311613751	-0.878058903	-0.91726634	-0.853932598	-0.825248387	-0.580683115	-0.631565716			-1.442033083	-0.575175578	0.398864343	0.67120456	0	6.67009056	0			-0.470730042	-0.141710263	0.301043594	0.906443961	12.39839429	40.75898512	0			0	0	0	0	0
YDL013W	-0.069562914	-0.070572099	0.008033003	0.039449605	-0.226384207	-0.131795475	2.241832926	0.946155214	0.717698171			-1.663467922	-1.337195391	0.80386004	0.395789326	0	1.761213245	0			-1.928011313	-1.345928853	0.698091782	0.393400623	0	17.58499076	0			0	0	0	0	0
YDL014W	-0.27031785	-0.379103385	-0.41995907	-0.331152251	-0.389150824	-0.38291828	-0.728002181	-0.581577428	-0.579335846			0.755493796	0.281912433	0.373149898	1.215805486	5.48176687	40.74059981	0			1.179826239	0.324107977	0.274708229	1.251890151	0.999694901	33.48314533	0			0	0	0	0	0
YDL015C	-0.493581276	-0.436500844	-0.554252442	-1.143317145	-1.043105575	-1.035492675	-1.048110593	-0.788822878	-0.567422827			0.688903737	0.315407962	0.4578404	1.244363482	9.379809364	44.74855006	0			-0.59255486	-0.210309755	0.354920311	0.86435163	4.271152601	39.29639289	0			0	0	0	0	0
YDL016C	NA	NA	NA	NA	0.053446324	0.050976135	0.65641725	0.640319031	-0.130314722			NA	NA	NA	NA	NA	NA	0			-0.354333649	-0.178659139	0.504211609	0.883523774	19.56816235	41.94719377	0			0	0	0	0	0
YDL017W	-0.169135484	-0.281984633	-0.490219331	-0.590773176	-0.521239615	-0.624892576	0.386459843	-0.504475712	-0.222373069			-0.32527167	-0.191582787	0.588993154	0.875644521	20.56587065	61.01309175	0			-0.851296671	-0.403295533	0.473742641	0.756129091	0.999694901	35.58996287	0			0	0	1	0	0
YDL018C	-0.305435545	-0.615304853	-0.89975754	0.087255831	-0.002428121	0.287908776	-0.719751955	-0.742566909	-0.602271644			0.195635264	0.09009824	0.460541919	1.064442663	38.97756961	66.84522685	0			2.773650702	0.874652275	0.315343339	1.833566099	0	8.780355775	0			0	0	0	1	0
YDL019C	0.309680749	0.261005789	0.055780939	-0.533575178	-0.242793091	-0.375655599	1.602074065	0.596570072	0.372646974			-0.905357972	-0.639540495	0.706395165	0.64191737	0.704618084	29.45227346	0			-1.958825399	-1.178895049	0.601837739	0.441689656	0	17.11280508	0			0	0	0	0	0
YDL020C	0.803034462	1.065604436	1.098711082	0.867055375	0.797915207	0.872434954	1.009139719	1.113310344	1.09148805			-0.161939063	-0.073461994	0.45363974	0.95035472	31.27978409	66.35380566	0			-0.610226801	-0.163300916	0.267606921	0.892979576	4.271152601	39.06747003	0			0	0	0	0	0
YDL021W	NA	NA	NA	-1.53380952	-1.477428661	-1.278393511	-1.354371269	-0.045578623	-0.529580981			NA	NA	NA	NA	NA	NA	0			-1.180967599	-0.72449033	0.613471809	0.605210814	0.183855363	30.12264576	0			0	0	0	0	1
YDL022W	-1.473239348	-1.397489078	-1.571538606	-1.395327115	-1.396365869	-1.462964497	-1.760183309	-1.329701534	-1.068486268			-0.16469355	-0.085897924	0.521562161	0.942197936	31.27978409	66.28793722	0			0.072395439	0.030114487	0.415972153	1.021093153	30.37194775	44.14229053	0			0	0	0	0	0
YDL023C	NA	NA	NA	NA	NA	NA	-0.225842481	-0.07309159	-0.00590438			NA	NA	NA	NA	NA	NA	0			NA	NA	NA	NA	NA	NA	0			0	0	0	0	0
YDL024C	NA	NA	NA	NA	NA	NA	0.349135931	0.23005582	NA			NA	NA	NA	NA	NA	NA	0			NA	NA	NA	NA	NA	NA	0			0	0	0	0	0
YDL025C	1.180676257	1.333771633	1.219398243	0.390891191	0.495046988	0.677513449	0.528027145	0.93457903	0.48258807			1.236836313	0.604951346	0.489111889	1.52092746	0.292944022	14.97846003	0			-0.164736234	-0.065037595	0.394798362	0.955920407	19.56816235	43.3728168	0			0	0	0	0	1
YDL026W	NA	NA	NA	NA	NA	NA	0.638642548	0.313824177	NA			NA	NA	NA	NA	NA	NA	0			NA	NA	NA	NA	NA	NA	0			0	0	0	0	1
YDL027C	0.053501171	-0.290511541	-0.252200897	-0.048482198	-0.090662117	-0.092016168	-0.450942337	-0.15331292	-0.083645005			0.163071156	0.074963715	0.459699415	1.053334543	40.04560247	67.46124967	0			0.647782041	0.214456537	0.3310628	1.160266759	19.56816235	41.13413125	0			0	0	1	0	0
YDL028C	-0.459386911	-0.528813327	-0.588140302	-0.419691027	-0.207818625	-0.34877069	-0.359653268	-0.537857529	-0.570622647			-0.069717933	-0.027334982	0.392079639	0.981231203	34.32004495	68.02634491	0			0.751633243	0.226160978	0.300892729	1.169718175	12.39839429	39.92251617	0			0	0	0	0	0
YDL029W	-0.386156312	-0.509669974	-0.768716191	-0.705793784	-0.58891868	-0.655871223	-1.184976835	-1.127419459	-1.032621348			1.39906822	0.568892438	0.406622372	1.483384334	0.044462758	8.938643837	0			2.004976603	0.527021262	0.262856564	1.440950985	0	19.34934246	0			0	0	0	0	0
YDL030W	-0.215781444	-0.292290839	-0.415331577	0.182049179	0.073023834	0.210500423	0.411834827	-0.057318275	0.239921885			-1.09407418	-0.497213382	0.454460394	0.708473903	0.292944022	19.72261941	0			0.054465598	0.019254943	0.353524869	1.013435972	30.37194775	44.12605865	0			0	0	0	0	0
YDL031W	-0.069304045	0.135394945	-0.013680782	-0.447303424	-0.573332644	-0.507632197	0.583601185	0.142520931	-0.201804641			-0.261182997	-0.148568402	0.568828767	0.902145224	25.73250741	63.44194088	0			-1.376382749	-0.621985303	0.451898502	0.649776151	0.019599991	26.74077704	0			0	0	0	0	0
YDL032W	NA	NA	NA	NA	NA	NA	NA	0.954421377	NA			NA	NA	NA	NA	NA	NA	0			NA	NA	NA	NA	NA	NA	0			0	0	0	0	0
YDL033C	0.648855414	0.523747535	0.457024066	2.394985822	2.313565566	2.499174022	1.077221297	0.914021167	0.90164535			-1.067674921	-0.412352883	0.386215762	0.751396925	0.292944022	20.98366896	0			4.992041366	1.500489142	0.300576264	2.829386259	0	0	1			0	0	0	0	0
YDL034W	NA	NA	NA	NA	NA	1.006883551	NA	0.282178551	NA			NA	NA	NA	NA	NA	NA	0			NA	NA	NA	NA	NA	NA	0			0	0	0	0	0
YDL035C	0.354275542	0.340349788	0.163911589	-0.137916001	-0.144076238	-0.134732791	0.32873804	0.14713773	0.264422353			0.127192982	0.048146982	0.378534893	1.033936068	41.13044724	67.99042266	0			-1.235858003	-0.323464441	0.261732691	0.799148522	0.183855363	29.17615564	0			0	0	0	0	0
YDL036C	-0.510117713	-0.758534987	-0.869047028	-0.942241144	-1.002466349	-0.952026327	-0.275886587	-0.484318527	-0.472263508			-0.694572348	-0.293009652	0.421856201	0.816197585	3.043252687	41.61025298	0			-1.710149094	-0.492545122	0.288012972	0.71077009	0	21.06125687	0			0	0	0	0	0
YDL037C	0.964018231	0.810490863	0.877958467	0.885168731	0.694469614	0.658100152	NA	1.50712262	1.536466473			-1.757582688	-0.670188381	0.381312575	0.628424625	0	0.353504373	0			-2.343582318	-0.690777262	0.29475272	0.619519989	0	11.69929997	0			0	0	0	0	0
YDL038C	1.25150811	0.960984793	1.020466691	0.80417847	0.805993254	0.747350326	0.837839257	1.117150877	0.99409562			0.23973096	0.103358663	0.431144409	1.074271509	37.91824842	65.80776783	0			-0.440177147	-0.134977958	0.306644629	0.910683747	12.39839429	41.09183362	0			0	0	0	0	0
YDL039C	1.190390943	0.748735414	1.007992191	0.798351911	0.732296262	0.689168744	0.66672509	1.046191312	0.849017615			0.280730159	0.137128893	0.488472253	1.099714396	36.28314589	64.63620999	0			-0.152644544	-0.05182909	0.339541056	0.964712463	19.56816235	43.44024139	0			0	0	0	0	0
YDL040C	0.012294617	-0.044716371	-0.166998837	-0.676282876	-0.485279839	-0.690322471	-0.433961323	-0.734744844	-0.491061289			1.215194658	0.495516338	0.407767048	1.409825239	0.292944022	15.89986015	0			-0.005821659	-0.0018293	0.314223041	0.99873283	19.56816235	44.02001785	0			0	0	0	0	1
YDL041W	NA	NA	NA	0.324892282	0.300238999	-0.017088324	NA	0.284367383	NA			NA	NA	NA	NA	NA	NA	0			NA	NA	NA	NA	NA	NA	0			0	0	0	0	0
YDL042C	NA	-0.322001286	-0.220039349	-0.39080743	-0.279841809	-0.199861437	0.259047194	0.178697176	-0.017317116			-0.813598107	-0.349211921	0.42921919	0.785012798	1.681309859	34.65976829	0			-1.14307273	-0.3681027	0.322029116	0.774800774	0.183855363	30.77278542	0			0	0	0	0	0
YDL043C	-0.544883131	-0.832535569	-0.634009842	-0.197570182	-0.295663664	-0.175461932	-0.679611486	-0.527305703	-0.589034058			-0.150447882	-0.063091715	0.419359279	0.957210604	31.27978409	66.61895324	0			1.527269588	0.437961766	0.28676127	1.354689076	0.019599991	27.46645538	0			0	0	0	0	0
YDL044C	NA	NA	-0.027931983	3.592611771	3.287848807	3.412379394	NA	-0.13384947	-0.076463968			NA	NA	NA	NA	NA	NA	0			10.60891019	3.684849257	0.347335324	12.86027205	0	0.078450961	1			0	0	0	0	1
YDL045C	0.030145104	-0.088029727	-0.183095357	0.407881505	0.363325895	0.413187892	-0.407040121	-0.56122752	0.080152001			0.445062608	0.224445936	0.504301939	1.168328469	25.73250741	58.14018245	0			1.887011149	0.753046921	0.399068612	1.685348471	0	21.28500153	0			0	0	0	0	0
YDL045W-A	-0.677074595	-0.809141369	-0.703548922	3.349717516	3.153374298	3.504608333	-1.692754589	-1.348408865	-1.107788405			1.342441352	0.661796375	0.49297973	1.582051292	0.108333595	10.8736607	0			11.4830617	4.781093946	0.416360555	27.49493452	0	0.054482992	1			0	0	0	0	1
YDL046W	NA	-0.256372907	-0.231405418	-0.068970472	-0.060220364	-0.130542781	-0.550647547	-0.407731471	-0.081161837			0.382225139	0.175138379	0.458207377	1.129072697	31.27978409	60.93565946	0			0.922819068	0.32214569	0.349088679	1.250188546	4.271152601	37.57783074	0			0	0	0	0	0
YDL047W	-0.346051326	-0.281364701	-0.327084753	-0.336154121	-0.37097435	-0.408309323	-0.39814811	-0.240405469	-0.288958583			-0.000673178	-0.000262156	0.389430688	0.999818304	34.32004495	68.5736582	0			-0.001572952	-0.000431934	0.274600875	0.999700651	19.56816235	44.03006321	0			0	0	0	0	0
YDL048C	0.164881438	0.20085963	0.150333421	0.445052848	0.374169297	0.413922834	0.487193514	0.852253178	0.799717951			-1.205374728	-0.532296002	0.441602092	0.691453433	0.108333595	14.80780538	0			-0.708948244	-0.239796612	0.338242761	0.846864693	4.271152601	37.71850368	0			0	0	0	0	0
YDL048C_TIL_1_300_88	0.348651075	0.359884348	0.383482879	0.541581376	0.511086042	0.561924219	0.54725149	0.857432327	0.814101259			-0.852636633	-0.366854875	0.43025934	0.77547121	1.681309859	32.41841468	0			-0.434223558	-0.139187869	0.32054426	0.908030166	12.39839429	41.15500717	0			NA	NA	NA	NA	NA
YDL048C_TIL_10_0_US200	NA	NA	NA	0.138045119	0.165000434	0.270268357	-0.310326151	-0.234612447	-0.293009065			NA	NA	NA	NA	NA	NA	0			1.951617203	0.532630468	0.27291749	1.446564315	0	20.21701372	0			NA	NA	NA	NA	NA
YDL048C_TIL_1201_1500_100	-0.023045688	0.036154707	-0.012533681	0.320190643	0.266291994	0.332262252	0.418752077	0.519252718	0.728753575			-1.319552238	-0.546660294	0.414277115	0.684603088	0.044462758	10.48508635	0			-0.611202418	-0.187127883	0.30616352	0.878352606	4.271152601	39.05471565	0			NA	NA	NA	NA	NA
YDL048C_TIL_13_0_	NA	NA	NA	NA	NA	NA	NA	1.430520402	NA			NA	NA	NA	NA	NA	NA	0			NA	NA	NA	NA	NA	NA	0			NA	NA	NA	NA	NA
YDL048C_TIL_13_0_DS100	NA	NA	NA	NA	NA	NA	NA	NA	NA			NA	NA	NA	NA	NA	NA	0			NA	NA	NA	NA	NA	NA	0			NA	NA	NA	NA	NA
YDL048C_TIL_1501_1637_64	-0.070537162	-0.171109535	-0.027955506	-0.069266337	-0.137157176	-0.001699503	-0.002697939	0.101936511	0.320888233			-0.51468582	-0.221175619	0.429729382	0.857866096	9.379809364	51.860443	0			-0.464134262	-0.147206663	0.317163966	0.902997148	12.39839429	40.83205257	0			NA	NA	NA	NA	NA
YDL048C_TIL_16_0_US100	NA	NA	NA	0.300568777	0.348038062	0.305694882	0.045957631	0.048997439	-0.061001694			NA	NA	NA	NA	NA	NA	0			1.399345296	0.368992725	0.263689546	1.291450838	0.183855363	29.70522315	0			NA	NA	NA	NA	NA
YDL048C_TIL_30_0_DS200	0.110468698	-0.200267353	-0.088764575	0.336792779	0.033188055	0.1920126	0.868061372	0.334451857	0.394052344			-1.148437113	-0.582975552	0.507625141	0.667585465	0.108333595	17.23912763	0			-0.692893879	-0.282647436	0.407923125	0.822081062	4.271152601	37.94558739	0			NA	NA	NA	NA	NA
YDL048C_TIL_301_600_224	0.055363643	-0.095885135	-0.05833225	0.230873265	0.128327635	0.217086849	0.253830101	0.604814567	0.499947785			-1.099300907	-0.477081348	0.433986132	0.718429577	0.292944022	19.47715657	0			-0.593777046	-0.198558291	0.334398732	0.871420954	4.271152601	39.28069012	0			NA	NA	NA	NA	NA
YDL048C_TIL_601_900_57	0.043337471	-0.069948174	0.007770083	0.285236864	0.219387077	0.259856259	0.237888552	0.626000188	0.597875677			-1.068230906	-0.484800962	0.453835364	0.71459565	0.292944022	20.95674774	0			-0.489438965	-0.170218129	0.347782136	0.888708302	12.39839429	40.54816658	0			NA	NA	NA	NA	NA
YDL048C_TIL_9_0_DS300	NA	NA	NA	NA	NA	NA	NA	0.420739381	NA			NA	NA	NA	NA	NA	NA	0			NA	NA	NA	NA	NA	NA	0			NA	NA	NA	NA	NA
YDL048C_TIL_901_1200_122	-0.117560624	-0.070690604	-0.094859557	0.356038266	0.329567794	0.3868124	0.312168755	0.64352265	0.727782804			-1.428274688	-0.646794282	0.452850062	0.638697947	0	7.057622765	0			-0.409257239	-0.141475307	0.345687976	0.906591596	12.39839429	41.41379853	0			NA	NA	NA	NA	NA
YDL049C	-0.660360348	-0.625630382	-0.606292703	-0.104187457	-0.036406687	-0.100889889	-0.00987059	-0.05499405	0.34391746			-1.599290421	-0.715044701	0.447101222	0.609186256	0	2.939336826	0			-0.335637758	-0.111302341	0.331614482	0.925751995	19.56816235	42.11709653	0			0	0	0	0	0
YDL050C	NA	NA	NA	NA	NA	NA	NA	NA	NA			NA	NA	NA	NA	NA	NA	0			NA	NA	NA	NA	NA	NA	0			0	0	0	0	0
YDL051W	-1.096750999	-1.116509913	-1.040451693	-1.519870314	-1.515203199	-1.538805507	-0.884641104	-1.093671547	-0.818099169			-0.348276591	-0.143699545	0.412601791	0.905194959	20.56587065	60.04553932	0			-1.854009499	-0.530279123	0.286017479	0.692420756	0	18.73954243	0			0	0	0	0	0
YDL052C	-0.208759814	-0.301299865	-0.613616091	-0.661620929	-0.467205412	-0.475643853	-0.928110557	-0.927657505	-0.6789189			1.102416339	0.479071114	0.434564599	1.393845943	0.704618084	21.13681207	0			1.201991618	0.372282199	0.309721128	1.294398822	0.999694901	33.10900964	0			0	0	0	0	0
YDL053C	-0.561956644	-0.643407339	-0.384544022	0.830107165	0.729552491	0.890620872	-0.539062151	-0.362851356	-0.391088248			-0.204282771	-0.090234701	0.441714688	0.939369918	31.27978409	65.24465401	0			4.385976626	1.309970705	0.298672523	2.479365053	0	0	1			0	0	0	0	0
YDL054C	-0.288702396	-0.363570441	-0.534609079	-0.572212491	-0.504415473	-0.626867476	-0.914973308	-0.632674702	-0.433074927			0.593793324	0.273347723	0.460341524	1.208609111	15.25478192	50.31798544	0			0.435140114	0.154619109	0.355331775	1.113127699	25.78596591	43.00958967	0			0	0	0	0	0
YDL055C	-0.715632557	-0.828150699	-0.862338056	-1.26054795	-1.2767847	-1.214579625	-1.303091138	-1.236920605	-0.802155051			0.684124352	0.32074921	0.468846357	1.248978991	9.379809364	45.03405811	0			-0.202929648	-0.074371883	0.366490969	0.949755533	19.56816235	43.14075541	0			0	0	0	0	0
YDL056W	0.153810265	-0.013794721	0.112447684	0.227152664	-0.070127593	0.029088143	0.702176095	0.343140523	0.49320388			-0.959108693	-0.419951707	0.43785622	0.747449644	0.704618084	26.52408471	0			-1.103679981	-0.388592484	0.352088007	0.763874489	0.183855363	31.44492894	0			0	0	0	0	0
YDL057W	0.440018298	NA	0.328705118	0.342916718	0.329579868	0.319329366	1.501139025	0.897177425	1.276761429			-1.777875809	-0.998937592	0.561871413	0.500368338	0	0.096016502	0			-2.17322398	-0.832207365	0.382936767	0.561669214	0	13.97948186	0			0	0	0	0	0
YDL058W	1.458780871	1.432930578	1.47142808	0.199172994	0.281697422	0.095750352	1.744590576	1.239929068	0.89408152			0.293947266	0.170246838	0.579174764	1.125250993	36.28314589	64.21693966	0			-2.206420925	-1.038450189	0.470649175	0.48685019	0	13.51982082	0			0	0	0	0	0
YDL059C	NA	NA	NA	0.440043884	0.300798644	0.224453119	0.9682158	0.479528712	0.860697903			NA	NA	NA	NA	NA	NA	0			-1.048040382	-0.385505646	0.367834725	0.76551065	0.999694901	32.38626606	0			0	0	0	0	0
YDL060W	-0.384339061	-0.472318601	-0.654581195	-0.693176041	-0.626731441	-0.77542669	0.751230444	-0.002299607	-0.276258015			-1.024195277	-0.652569843	0.637153732	0.63614615	0.292944022	23.13636889	0			-1.507236014	-0.793792388	0.52665434	0.576825805	0.019599991	24.48144019	0			0	0	0	0	0
YDL061C_OCH_US100	-0.679129336	NA	-0.429043688	-0.015098905	0.287946963	0.153218202	-0.12354071	-0.098415297	0.078910922			-1.152377259	-0.511452437	0.443823785	0.70151583	0.108333595	17.06519615	0			0.80589839	0.251913725	0.312587453	1.190785637	12.39839429	39.22201564	0			NA	NA	NA	NA	NA
YDL061C	-1.803342266	-1.887325647	-1.893816037	-2.20741824	-2.203429256	-2.177087252	-2.164349218	-1.901937631	-1.79884336			0.239070228	0.102282803	0.427835803	1.073470692	37.91824842	65.82502436	0			-0.549438213	-0.178724903	0.325286627	0.8834835	12.39839429	39.83771121	0			0	0	0	0	0
YDL062W	NA	NA	NA	NA	NA	NA	NA	-0.912684352	-0.618881257			NA	NA	NA	NA	NA	NA	0			NA	NA	NA	NA	NA	NA	0			0	0	0	0	0
YDL063C	-0.287562376	-0.520545711	-0.31904417	-0.782016529	-0.70454094	-0.805991823	0.086101525	-0.638612089	-0.528647235			-0.011755913	-0.006597437	0.561201564	0.995437446	34.32004495	68.52679289	0			-0.778631283	-0.341587221	0.438702154	0.789172604	4.271152601	36.70108475	0			0	0	0	0	2
YDL064W_JXN_EE20_1	-1.229381305	NA	NA	-1.681493788	-1.601470814	-1.439449211	-1.195468832	-0.934248159	-0.890971229			NA	NA	NA	NA	NA	NA	0			-1.49601338	-0.505031921	0.337585163	0.704644786	0.019599991	24.67416107	0			NA	NA	NA	NA	NA
YDL064W_JXN_EI_1	NA	NA	NA	NA	NA	NA	-1.061054987	-0.740660511	-0.879403877			NA	NA	NA	NA	NA	NA	0			NA	NA	NA	NA	NA	NA	0			NA	NA	NA	NA	NA
YDL064W_JXN_IE_1	-0.993723338	NA	NA	-1.523343126	-1.511570295	-1.554737612	-1.286004903	-1.063658261	-0.905942602			NA	NA	NA	NA	NA	NA	0			-1.181227401	-0.382471813	0.323791856	0.767122131	0.183855363	30.11817808	0			NA	NA	NA	NA	NA
YDL064W	-0.74850085	-0.913087992	-0.675827581	-1.082743889	-1.216777591	-1.107972346	-0.784000665	-0.834145185	-0.575476763			-0.090326633	-0.03919722	0.433949757	0.973196326	34.32004495	67.74489674	0			-1.138032941	-0.342413794	0.300882147	0.788720587	0.183855363	30.85900309	0			0	0	0	0	0
YDL065C	-0.233820381	-0.199602691	-0.067061577	0.051625483	-0.13506298	-0.031850222	-0.157426566	-0.285686632	-0.247599314			0.173178246	0.072143337	0.416584295	1.051277352	40.04560247	67.28380353	0			0.882106546	0.254018208	0.287967717	1.192523923	12.39839429	38.16961037	0			0	0	1	0	0
YDL066W	-0.344933618	-0.241552596	-0.366526111	-0.690727866	-0.575734773	-0.623509084	-0.621845411	-0.590156174	-0.443245999			0.628165204	0.242812469	0.386542375	1.183297199	15.25478192	48.33744348	0			-0.059427682	-0.016031436	0.26976378	0.988949367	19.56816235	43.86030759	0			0	0	0	0	0
YDL067C	-1.41184708	-1.447993585	-1.505434627	-1.63872556	-1.766819262	-1.629547324	-2.103685138	-1.692949697	-1.678262937			0.822875402	0.37860821	0.460103934	1.300087036	5.48176687	36.68002707	0			0.567557398	0.208811819	0.36791313	1.155735946	22.78353127	41.94085606	0			0	0	0	0	0
YDL068W	NA	NA	NA	NA	NA	NA	NA	NA	NA			NA	NA	NA	NA	NA	NA	0			NA	NA	NA	NA	NA	NA	0			0	0	0	0	0
YDL069C	-0.348962921	NA	NA	-0.631287864	-0.549327001	-0.376725805	-0.541631752	-0.710998972	-0.647636767			NA	NA	NA	NA	NA	NA	0			0.577774258	0.176518883	0.305515313	1.130153615	22.78353127	41.84467656	0			0	0	0	0	0
YDL070W	0.06115656	0.211313383	0.248416894	0.741457029	0.603993419	0.693984711	0.371753225	-0.016821861	-0.344209056			0.321997872	0.178788893	0.555248679	1.131933256	34.32004495	63.26275702	0			1.704491677	0.738447561	0.433236238	1.668379582	0	24.3840822	0			0	0	0	0	1
YDL071C	-0.419352249	-0.256793793	-0.366306504	0.172415959	0.239938525	0.245751688	0.418475031	0.263011756	0.122778918			-1.38852016	-0.6068387	0.437039892	0.656633973	0.044462758	8.235028883	0			0.043642944	0.0134901	0.309101501	1.009394478	30.37194775	44.1128427	0			0	0	0	0	0
YDL072C	-0.505779377	-0.411320983	-0.451395887	-0.484872639	-0.552163395	-0.457768089	-0.262277641	-0.042003845	0.389451059			-0.928801992	-0.475821223	0.512295653	0.719057365	0.704618084	28.16188796	0			-1.147980967	-0.464447955	0.404578097	0.724748348	0.183855363	30.68875914	0			0	0	0	0	0
YDL073W	0.292108693	0.531015581	0.241698349	0.1166607	0.083855718	-0.023824312	0.051140182	-0.005211299	-0.091134853			0.893283785	0.378743581	0.423990211	1.300209032	3.043252687	32.51291266	0			0.48733382	0.136175969	0.279430574	1.098988256	22.78353127	42.62819112	0			0	0	0	0	0
YDL074C	0.105026188	0.054282574	-0.023100641	-0.665686486	-0.563623286	-0.725542923	0.072054669	-0.10777918	-0.140854644			0.287828131	0.112996475	0.392583153	1.081472121	36.28314589	64.41351217	0			-1.810653687	-0.530547903	0.293014565	0.692291767	0	19.42889168	0			0	0	0	0	0
YDL075W	-1.517379201	-1.469028595	-1.505253238	-1.535884208	-1.715105268	-1.766823551	-1.844634901	-1.452518396	-1.393039491			0.160419969	0.074911302	0.466969929	1.053296276	40.04560247	67.50573808	0			-0.124801778	-0.046996802	0.376571577	0.967949172	19.56816235	43.58431121	0			0	0	0	0	0
YDL076C	-0.439837275	-0.421691242	-0.316371488	-0.417330631	-0.367062051	-0.434976719	-0.251515588	-0.300210345	0.098201221			-0.509059816	-0.232724381	0.4571651	0.851026298	9.379809364	52.1642209	0			-0.58368149	-0.193071619	0.330782495	0.874741339	12.39839429	39.40981515	0			0	0	0	0	0
YDL077C	0.280199384	0.32959448	-0.059991149	0.139607558	0.31426374	0.101768437	-0.129070356	-0.004883843	-0.264521672			0.721350623	0.324826912	0.450303779	1.252514158	9.379809364	42.80090992	0			1.188356455	0.380248479	0.319978469	1.301566008	0.999694901	33.33943061	0			0	0	0	0	0
YDL078C	-0.745936593	-0.797895712	-0.700249481	-0.901178635	-1.045657756	-0.910547982	-0.430171798	-0.411353196	-0.277871229			-0.939567222	-0.366161138	0.38971255	0.775844194	0.704618084	27.57607232	0			-1.811703609	-0.51711944	0.285432693	0.698765633	0	19.41208916	0			0	0	0	0	0
YDL079C	0.597857041	NA	0.491667402	0.389022619	NA	0.24527095	0.816754077	0.288544769	0.675246918			0.086837414	0.042765199	0.492474349	1.030086292	41.27060836	68.39601824	0			-0.469605138	-0.174457257	0.37149776	0.886100808	12.39839429	40.77149337	0			0	0	0	0	0
YDL080C	0.310229877	0.169123142	0.055675603	0.083439739	0.095664665	-0.014559737	0.332468996	0.28883804	0.137500337			-0.164128992	-0.065858867	0.401262851	0.955376392	31.27978409	66.30150999	0			-0.46793596	-0.135877625	0.29037654	0.91011602	12.39839429	40.79001831	0			0	0	0	0	0
YDL081C	-1.953818276	-2.016875561	-2.012615777	-1.88416149	-2.011968712	-1.964630087	-2.045577367	-1.802804966	-1.693421675			-0.326544819	-0.138434485	0.423937166	0.908504468	20.56587065	60.96081088	0			-0.134240305	-0.044108817	0.328581021	0.969888753	19.56816235	43.53722783	0			0	0	0	0	0
YDL082W_OCH_US100	-1.175062661	-1.422224403	-1.205077272	-1.606429021	-1.798478092	-1.574739819	-1.510020455	-0.957817221	-1.267442004			-0.026824705	-0.013627502	0.508020571	0.990598608	34.32004495	68.43795101	0			-0.874273178	-0.35257914	0.403282577	0.783182731	0.999694901	35.22916151	0			NA	NA	NA	NA	NA
YDL082W	-1.815141632	-1.848113003	-1.943607541	-2.031594816	-2.109663737	-2.073564448	-1.904494277	-1.652299271	-1.708081647			-0.262627194	-0.105261611	0.400802404	0.929636352	25.73250741	63.39172995	0			-0.836509383	-0.254439325	0.304167928	0.838312865	4.271152601	35.81987769	0			0	0	0	0	0
YDL083C_OCH_	-0.894366948	-0.965620068	-1.072913899	-1.552394622	-1.68906691	-1.671023304	-1.558944423	-1.319313383	-1.32818367			1.078918892	0.43324757	0.401557126	1.350269675	0.704618084	22.316448	0			-0.555186945	-0.173137843	0.311855033	0.886911561	12.39839429	39.76698292	0			NA	NA	NA	NA	NA
YDL083C	-1.510673918	-1.346411998	-1.469829235	-2.010506977	-2.067462438	-2.048930334	-2.017243058	-1.906039646	-1.686908113			1.010376519	0.436492605	0.432009847	1.353310237	1.681309859	25.91562372	0			-0.354754298	-0.110026367	0.310148088	0.926571127	19.56816235	41.94330162	0			0	0	0	0	0
YDL084W	-0.542699493	-0.431120178	-0.40383341	-1.143972802	-1.109123959	-1.146320783	-0.564766105	-0.725119859	-0.258355775			0.140112943	0.065596936	0.468171849	1.046517862	40.81475844	67.8180392	0			-1.630798332	-0.554848658	0.340231313	0.680728464	0.019599991	22.38149071	0			0	0	0	0	0
YDL085C-A	0.094356039	0.031878624	0.012245144	0.573899008	0.538768577	0.446680201	0.538639631	0.483123775	0.346295942			-1.025061955	-0.401125797	0.391318588	0.757267124	0.292944022	23.0925572	0			0.432800193	0.125972756	0.291064464	1.09124327	25.78596591	43.02545407	0			0	0	0	0	0
YDL085W	NA	NA	NA	NA	NA	NA	0.197646277	-0.467535536	-0.282345645			NA	NA	NA	NA	NA	NA	0			NA	NA	NA	NA	NA	NA	0			0	0	0	0	0
YDL086W	-0.914022745	-0.970172361	-0.941625675	-0.775864668	-0.872846132	-0.855708522	-0.793121486	-0.778296229	-0.586138185			-0.553949856	-0.21402091	0.386354302	0.862131049	9.379809364	49.70219531	0			-0.18778528	-0.053411197	0.284426963	0.963655108	19.56816235	43.23622297	0			0	0	0	0	0
YDL087C	0.773844625	0.870343962	0.956422643	0.523138384	0.38644586	0.547656124	1.470819578	1.251658	1.237604385			-1.007884406	-0.444422861	0.440946262	0.73487824	0.704618084	23.96752909	0			-2.470876723	-0.772070588	0.312468275	0.585576439	0	10.12562919	0			0	0	0	0	0
YDL088C	0.10324142	0.114496698	0.145893887	-0.152766431	-0.03076263	-0.060845527	0.39310121	0.291233875	0.159043713			-0.365954138	-0.151181548	0.413116104	0.900512653	20.56587065	59.27037549	0			-1.013240117	-0.300374518	0.296449492	0.812041566	0.999694901	32.96894979	0			0	0	0	0	1
YDL089W	0.057633468	0.264770985	0.137775832	-0.164733386	-0.035362943	-0.095842387	-0.284394756	-0.092863715	0.205449876			0.459230509	0.219397009	0.477749202	1.164246875	25.73250741	57.4628256	0			0.058561631	0.020833236	0.35574891	1.014545267	30.37194775	44.13039011	0			0	0	0	0	0
YDL090C	-0.094183596	-0.15003499	-0.504591677	-0.141080585	-0.092696231	-0.081929692	-0.353816762	-0.607466939	-0.483841724			0.548280435	0.240839104	0.439262626	1.181679753	20.56587065	52.85989347	0			1.544655641	0.438682916	0.284000462	1.355366404	0.019599991	27.16236739	0			0	0	0	0	0
YDL091C	-0.218654899	NA	-0.361242729	-0.424690916	-0.471813675	-0.566945824	-0.704758719	-0.540030792	-0.342493199			0.74475627	0.336187277	0.45140577	1.262415897	5.48176687	41.38915285	0			0.319413022	0.103487375	0.323992349	1.074367356	27.68336902	43.66475986	0			0	0	0	0	0
YDL092W	-0.506338573	-0.407679707	-0.247785428	-0.320174195	-0.505867854	-0.435185475	-0.606776315	-0.592720431	-0.49328451			0.425438128	0.185726566	0.436553645	1.137389638	25.73250741	59.05072362	0			0.724512665	0.206061188	0.284413507	1.153534528	19.56816235	40.2559612	0			0	0	0	0	0
YDL093W	-0.337962769	-0.390598732	-0.988977571	-1.340800496	-0.980842868	-1.15323213	-0.562651464	-0.964956192	-0.527735718			0.224694892	0.121335484	0.540001078	1.087741305	37.91824842	66.18762322	0			-1.095661277	-0.41096743	0.375086204	0.752118855	0.183855363	31.58121969	0			0	0	0	0	1
YDL094C	0.133188774	NA	NA	-0.480825074	-0.241532083	-0.437391157	0.27334213	-0.353949352	0.243556487			NA	NA	NA	NA	NA	NA	0			-0.905693902	-0.37868925	0.418120569	0.769136066	0.999694901	34.72917414	0			0	0	0	0	0
YDL095W	-0.416165285	-0.43418823	-0.717311457	-1.141520008	-0.973332059	-1.00567483	-0.546097997	-0.706063045	-0.270688849			-0.013678832	-0.00620431	0.453570208	0.995708734	34.32004495	68.5170677	0			-1.386987853	-0.470349059	0.339115485	0.72178994	0.019599991	26.55696043	0			0	0	0	0	0
YDL096C	0.006541255	-0.048346028	-0.286188532	-0.100101435	-0.087152382	-0.223740883	0.085544715	-0.102269875	0.483790688			-0.521752117	-0.256285561	0.491201765	0.837240751	9.379809364	51.47683928	0			-0.605416279	-0.230476799	0.380691446	0.852353149	4.271152601	39.13018196	0			0	0	0	0	0
YDL097C	-1.110879376	-1.319583749	-1.287398357	-0.74518968	-0.733440913	-0.656513728	-1.000293261	-0.887000852	-1.03325574			-0.652820981	-0.257036493	0.393731973	0.836805075	5.48176687	44.04937329	0			1.146596945	0.324011788	0.282585602	1.251806687	0.999694901	34.03945935	0			0	0	0	0	1
YDL098C	NA	NA	NA	-1.158372554	-0.985610274	-0.853918993	-0.458869537	-0.427642809	-0.268085625			NA	NA	NA	NA	NA	NA	0			-1.737303846	-0.552224673	0.317863035	0.681967705	0	20.61565904	0			0	0	0	0	1
YDL099W	-1.168616367	-1.383564808	-0.975429359	-1.796549574	-1.621514845	-1.720190054	-1.242369415	-1.078358107	-1.107575798			-0.051620603	-0.024368355	0.472066448	0.983250994	34.32004495	68.22867986	0			-1.775470804	-0.507773774	0.285993874	0.703306875	0	19.99499557	0			0	0	0	0	0
YDL100C	-1.179455255	-1.226518059	-1.397624551	-1.513705213	-1.336030645	-1.384614439	-1.333540035	-1.210604961	-1.167652584			-0.057798089	-0.021866045	0.378317785	0.984957892	34.32004495	68.16432116	0			-0.393759349	-0.111974295	0.28437241	0.925320914	12.39839429	41.56938198	0			0	0	0	0	0
YDL101C	-0.859431696	-0.978895139	-0.956876172	-1.151513003	-1.155089676	-1.179279702	NA	-0.813646994	-0.918853905			-0.212789495	-0.080618412	0.378864625	0.945652205	25.73250741	64.99740618	0			-1.034349519	-0.462527911	0.447167909	0.725713538	0.999694901	32.61613181	0			0	0	0	0	0
YDL102W	NA	NA	NA	-0.486959204	-0.295850462	-0.611381433	0.328590049	-0.07445833	-0.335365679			NA	NA	NA	NA	NA	NA	0			-0.874892446	-0.375442436	0.429129818	0.770868972	0.999694901	35.21937919	0			0	0	0	0	1
YDL103C	-0.703881452	-0.931763402	-0.888653994	-1.381166354	-1.259706685	-1.211945613	-0.61970432	-0.757982568	-0.611971235			-0.440501006	-0.169479525	0.384742652	0.889163403	15.25478192	55.73309771	0			-2.023393042	-0.558843566	0.276191306	0.678846094	0	16.14050788	0			0	0	0	0	0
YDL104C	0.960864688	NA	0.895113	1.44437054	1.437329739	1.43677806	0.497102374	-0.234612447	0.484787781			0.457071723	0.339413889	0.742583432	1.265242471	25.73250741	57.56709187	0			2.810984689	1.252610154	0.445612585	2.382721201	0	8.369357277	0			0	0	0	0	0
YDL105W	-0.268866062	-0.526197379	-0.197687726	-0.761491623	-0.665822317	-0.581680093	-0.274406376	-0.072288015	-0.271546558			-0.252078184	-0.11610269	0.460582061	0.922676815	25.73250741	63.75352228	0			-1.288678674	-0.401374418	0.311461985	0.757136635	0.183855363	28.26176539	0			0	0	0	0	0
YDL106C	-0.653138325	-0.847687555	-0.900300475	-0.590462701	-0.474185355	-0.487499837	-0.948663893	-0.768124407	-0.585743182			-0.056310051	-0.024130908	0.428536423	0.983412837	34.32004495	68.18026996	0			0.971115402	0.312337807	0.321627899	1.241718205	4.271152601	36.85200817	0			0	0	0	0	0
YDL107W	NA	NA	NA	4.695990255	4.408728636	4.432592518	0.959078714	0.629459721	0.980238539			NA	NA	NA	NA	NA	NA	0			10.42900665	3.718388089	0.356542882	13.16274143	0	0.080673078	1			0	0	0	0	1
YDL108W	-0.585358436	-0.830066356	-1.036849664	-0.613824763	-0.539752435	-0.67716564	-0.882797211	-0.822970723	-0.950525745			0.179184277	0.076740458	0.428276739	1.054632571	38.97756961	67.1724838	0			1.228312355	0.337393557	0.274680586	1.263471881	0.999694901	32.6619844	0			0	0	0	0	0
YDL109C	0.591916656	0.562321434	0.458652467	1.188560129	1.292267304	1.205370067	1.618901706	1.278071332	0.820644229			-1.232564	-0.69284152	0.562114032	0.618634192	0.108333595	13.71031714	0			0.113881585	0.051736688	0.454302491	1.036511906	30.37194775	44.15286161	0			0	0	0	0	0
YDL110C	-0.125113888	-0.115998437	-0.026722885	0.835710004	0.7177875	0.808082142	-0.912860251	-0.135080767	-0.238151169			0.605549433	0.348153042	0.574937442	1.272929961	15.25478192	49.64568137	0			2.730343697	1.278100555	0.468109768	2.425194666	0	9.269517641	0			0	0	0	0	0
YDL111C	-0.384471283	-0.330369721	-0.204108834	-0.035421908	-0.008310226	-0.03405414	0.055493312	0.0914225	0.213593468			-0.996188375	-0.417752323	0.419350731	0.748589998	0.704618084	24.57109388	0			-0.32659714	-0.083888575	0.256856428	0.943511119	19.56816235	42.19706951	0			0	0	0	0	0
YDL112W	0.463755865	0.500305643	-0.007700175	-0.886092721	-0.332768508	-0.577737549	-0.354752447	-0.775212966	-1.087307429			1.843874195	1.066612108	0.578462517	2.094509035	0	0	1			0.421634523	0.202434631	0.480118729	1.150638486	25.78596591	43.0996861	0			0	0	0	0	0
YDL113C	NA	NA	0.396836792	0.035739909	-0.02918434	0.039537952	1.243642802	0.641180622	0.434218892			NA	NA	NA	NA	NA	NA	0			-1.503951926	-0.695439655	0.462408168	0.617521103	0.019599991	24.53780886	0			0	0	0	0	0
YDL114W-A	-1.372106585	-1.403961465	-1.041385282	-0.975546977	-1.034657296	-0.924889903	-1.459556058	-0.957640091	-1.07890637			-0.183851159	-0.098382888	0.535122476	0.934079412	31.27978409	65.80542756	0			0.659039681	0.249212725	0.37814525	1.188558345	19.56816235	41.01159958	0			0	0	0	0	0
YDL114W	NA	NA	NA	NA	NA	NA	NA	NA	NA			NA	NA	NA	NA	NA	NA	0			NA	NA	NA	NA	NA	NA	0			0	0	0	0	0
YDL115C	NA	0.301154452	-0.116524754	-0.329584908	-0.399232338	-0.401163309	1.161101896	-0.051738344	-0.010570277			-0.426060586	-0.315805911	0.741223012	0.803402073	15.25478192	56.44925256	0			-1.111766042	-0.680714666	0.612282298	0.623856159	0.183855363	31.30730348	0			0	0	0	0	0
YDL116W	1.69961359	1.587274648	1.016157208	0.407295297	0.593591217	0.391576185	0.241896198	0.125684364	0.099568128			2.54668708	1.287366302	0.505506276	2.440820669	0	0	1			1.290709394	0.370647947	0.287166072	1.292933385	0.183855363	31.59218964	0			0	0	0	0	0
YDL117W	0.370981216	0.357609604	0.326226172	0.700182655	0.900768254	0.847121471	0.680875091	0.404264525	0.322829457			-0.249015714	-0.108983311	0.437656359	0.927241273	25.73250741	63.85638504	0			1.209378376	0.408911046	0.338116716	1.327683293	0.999694901	32.98383981	0			0	0	2	0	0
YDL118W	NA	NA	NA	NA	NA	NA	NA	NA	NA			NA	NA	NA	NA	NA	NA	0			NA	NA	NA	NA	NA	NA	0			0	0	0	0	0
YDL119C	0.137488912	-0.04483165	0.123594496	1.876471409	1.63367627	2.026027845	0.14698259	0.06663982	0.183359907			-0.130566646	-0.05150947	0.394507112	0.964926213	34.32004495	67.0404418	0			5.193990863	1.775274346	0.341793891	3.423030971	0	0	1			0	0	1	0	0
YDL120W	-0.461249925	-0.594585011	-0.557816149	0.613821286	0.369152122	0.597133039	-0.496591826	-0.384625962	-0.336098632			-0.32813584	-0.123377505	0.375995213	0.918035912	20.56587065	60.89526437	0			3.136940548	0.994684233	0.317087371	1.992644341	0	5.196485825	0			0	0	1	0	0
YDL121C	-1.453367286	-1.792674977	-1.615558248	-2.223414207	-2.226024034	-1.980303271	-1.519325078	-1.636804125	-1.707276429			0.021691271	0.009335757	0.430392337	1.006492036	41.27060836	68.62059494	0			-1.430400166	-0.459902016	0.321519829	0.727035635	0.019599991	25.80542363	0			0	0	0	0	0
YDL122W	0.57442931	0.469880048	0.33151325	0.454731813	0.559544086	0.485996507	0.898037273	0.535035454	0.682298321			-0.553255941	-0.237782097	0.429786793	0.848048043	9.379809364	49.740871	0			-0.450650455	-0.142822937	0.316926202	0.905745139	12.39839429	40.97935675	0			0	0	0	0	1
YDL123W	0.630487612	0.577335863	0.53268331	0.789330714	0.812246604	0.79480894	1.213370666	1.257106678	1.289566432			-1.939601835	-0.664444947	0.342567704	0.630931398	0	0	0			-1.64307191	-0.392342562	0.238785996	0.761891486	0.019599991	22.17560964	0			0	0	0	0	0
YDL124W	-0.629450488	-0.749354153	-0.730857445	-0.714511716	-0.712581821	-0.597573339	-0.525048631	-0.232918489	-0.038347081			-0.933342007	-0.429048578	0.459690633	0.74275145	0.704618084	27.9143017	0			-0.959892154	-0.347240948	0.36174996	0.786085995	0.999694901	33.85066865	0			0	0	0	0	0
YDL125C_JXN_EE20_1	-1.972271733	NA	NA	NA	NA	NA	-1.728626708	-1.814701791	-1.475081981			NA	NA	NA	NA	NA	NA	0			NA	NA	NA	NA	NA	NA	0			NA	NA	NA	NA	NA
YDL125C_JXN_EI_1	-1.050155767	-0.949409908	-1.035109315	-1.196070129	-1.035777897	-0.808934507	-0.812667459	-0.744077031	-0.64403006			-0.696474105	-0.269232763	0.38656536	0.829760702	3.043252687	41.49886773	0			-0.643651013	-0.217792717	0.338370814	0.859880023	4.271152601	38.62374341	0			NA	NA	NA	NA	NA
YDL125C_JXN_IE_1	-1.211038393	-1.054738874	-1.084372359	-1.30653437	-1.167553011	-0.924922775	-0.742646783	-0.872062366	-0.712324868			-0.812334463	-0.332304486	0.409073481	0.794266749	1.681309859	34.73281605	0			-0.88023697	-0.295115436	0.335268168	0.815007117	0.999694901	35.13483088	0			NA	NA	NA	NA	NA
YDL125C	-1.46632676	-1.447205621	-1.518003106	-1.864527746	-1.79286911	-1.412931385	-1.134278016	-1.083491743	-1.01981485			-1.086462161	-0.389249576	0.358272557	0.763526653	0.292944022	20.08260444	0			-1.509353577	-0.548704601	0.363536158	0.683633689	0.019599991	24.4451063	0			0	0	0	0	0
YDL126C	-0.236606369	-0.289930337	-0.426772607	-1.352335102	-1.424135812	-1.469715708	-0.802540992	-0.382042054	-0.842159505			0.761391921	0.366545129	0.481414524	1.289261692	5.48176687	40.38427244	0			-1.781996496	-0.677604747	0.380250325	0.625202414	0	19.8895516	0			0	0	0	0	0
YDL127W	0.086345475	-0.154542225	-0.062366359	-0.125293066	-0.300333987	-0.283877369	-0.322751733	-0.045842916	0.045669123			0.164293756	0.072854855	0.443442631	1.051795956	40.04560247	67.4404454	0			-0.194491659	-0.066649688	0.342686616	0.954852841	19.56816235	43.19450399	0			0	0	0	0	0
YDL128W	-0.64047013	-0.654457292	-1.105959467	-1.092853291	-1.135552436	-1.005903792	-1.207838107	-1.145590389	-0.519802763			0.295386715	0.166182174	0.562591901	1.122085161	36.28314589	64.17008669	0			-0.134842588	-0.058149476	0.431239696	0.960495343	19.56816235	43.53416212	0			0	0	0	0	0
YDL129W	-0.41851607	-0.506353265	-0.260048643	-0.272526068	-0.186117824	-0.126731967	0.518421204	0.050448265	-0.080534395			-1.028574876	-0.549016968	0.533764707	0.683485687	0.292944022	22.91534447	0			-0.732311196	-0.295693701	0.403781483	0.81468051	4.271152601	37.38302004	0			0	0	0	0	0
YDL130W-A	-1.358108009	-1.4259825	-1.204244237	-0.792592907	-0.956039177	-0.661530416	-1.714095786	-1.235691693	-1.186824508			0.113307312	0.058159797	0.513292529	1.04113691	41.27060836	68.15275869	0			1.554086189	0.637693106	0.410333166	1.555839355	0.019599991	26.9975186	0			0	0	0	0	0
YDL130W	-1.366456173	-1.418581474	-1.483993562	-1.416369979	-1.490137807	-1.385915774	-0.94727385	-1.24114042	-1.062991682			-0.822459979	-0.330474369	0.401812098	0.795274948	1.681309859	34.14828209	0			-0.94124977	-0.284795926	0.302572107	0.820857714	0.999694901	34.1549804	0			0	0	0	0	1
YDL131W	-0.776739666	-0.73480559	-1.015390321	-0.427460611	-0.30944707	-0.413613547	-1.195551242	-1.057104218	-1.074357043			0.692886062	0.275426358	0.397505987	1.21035173	9.379809364	44.51034499	0			2.897844909	0.787707035	0.271825118	1.72632852	0	7.451332487	0			0	0	1	0	0
YDL132W	0.193346051	0.021929729	-0.247077447	-0.893072459	-0.682488037	-0.905758712	-0.290761212	-0.283313562	-0.687543144			0.847872433	0.4186728	0.493792208	1.336697301	3.043252687	35.18763305	0			-0.923232243	-0.344357153	0.372990822	0.787658869	0.999694901	34.44700612	0			0	0	0	0	0
YDL133C-A_OCH_DS100	-2.757239823	-3.039300884	-2.949413649	-3.489287511	-3.688355591	-3.618070335	-3.959914006	-3.516664259	-3.604128101			1.659419932	0.786984719	0.474252903	1.725464413	0	2.328808515	0			0.423122162	0.157207586	0.37154184	1.115126661	25.78596591	43.08993646	0			NA	NA	NA	NA	NA
YDL133C-A	-2.308764221	-2.488636492	-2.356093733	-2.736054716	-2.723594324	-2.827341129	-3.034017771	-2.763237785	-2.55348773			0.873492996	0.407816997	0.466880672	1.326676843	3.043252687	33.67208249	0			0.235400158	0.083460983	0.354549391	1.05955684	30.06515508	43.97105178	0			0	0	0	0	0
YDL133W	0.046449561	0.243073993	0.329916332	-0.704436609	-0.55227578	-0.616446121	0.653401746	-0.066446959	0.377668809			-0.190606617	-0.106327187	0.557835756	0.928949975	31.27978409	65.62523156	0			-2.107932959	-0.883717425	0.419234123	0.541969127	0	14.90420046	0			0	0	0	0	0
YDL134C	-0.497872985	-0.577919901	-0.552523915	-0.658430643	-0.716852181	-0.800519142	-0.493196704	-0.578909031	-0.322743972			-0.176858512	-0.069088315	0.39064173	0.953240191	31.27978409	65.98645875	0			-0.680721322	-0.198107476	0.291025813	0.871693299	4.271152601	38.11583859	0			0	0	0	0	0
YDL135C	-0.911967216	-0.969130211	-0.999077421	-0.518744072	-0.652197533	-0.488726158	-0.835804489	-0.915743927	-0.812848344			-0.27885129	-0.096525313	0.346153367	0.935282881	25.73250741	62.81301499	0			1.303556305	0.363786276	0.279072162	1.286798604	0.183855363	31.37042463	0			0	0	0	0	0
YDL136W_OCH_DS100	-0.94719265	-1.074774658	-1.180925902	-1.077608163	-1.065444825	-1.065363267	-1.017075862	-0.459554574	-0.68885025			-0.68692233	-0.337070125	0.490696124	0.791647385	3.043252687	42.05814152	0			-0.739975419	-0.285435246	0.385736119	0.820494037	4.271152601	37.27170032	0			NA	NA	NA	NA	NA
YDL136W	-1.70917978	-1.724423696	-1.760849138	-1.989956265	-2.10397566	-2.061962848	-2.013377441	-1.539626013	-1.780611283			0.118351286	0.055121424	0.465744193	1.038946542	41.27060836	68.09654431	0			-0.576484667	-0.211883402	0.367543864	0.863409336	12.39839429	39.50104775	0			0	0	0	0	0
YDL137W	-0.335162843	-0.194910098	-0.152564093	-0.244840643	-0.237553607	-0.205657484	-0.143236182	-0.368458503	-0.072712822			-0.054444868	-0.024009126	0.440980508	0.983495853	34.32004495	68.19986122	0			0.094087987	0.027661868	0.294000001	1.019358743	30.37194775	44.15249972	0			0	0	0	0	0
YDL138W	0.23031188	0.130917488	-0.084045324	0.121587438	0.380065155	0.347395316	1.263741434	0.509944748	0.535248245			-1.158604862	-0.668516078	0.577000926	0.629153487	0.108333595	16.79199026	0			-0.898599675	-0.424418896	0.472311428	0.745138806	0.999694901	34.84269778	0			0	0	0	0	0
YDL139C	-0.366538556	-0.428829542	-0.177302205	-0.549576836	-0.322868032	-0.317930647	0.451918562	0.412101476	0.437809877			-1.747672234	-0.749432689	0.428817644	0.594837419	0	0.484956328	0			-2.662175781	-0.768525199	0.288683116	0.587017249	0	7.973907269	0			0	0	1	0	0
YDL140C	0.956608801	0.576967619	0.573221851	0.770192909	0.737501569	0.590512965	3.183616893	1.891155846	1.762842954			-1.987708313	-1.568205091	0.788951317	0.337227691	0	0	0			-2.259111703	-1.517592806	0.67176528	0.349268198	0	12.80529735	0			0	0	0	0	0
YDL141W	2.073967994	2.512398354	1.969369554	2.468315344	2.632235964	2.580596444	2.522554982	2.26281185	2.386787811			-0.394860101	-0.196738864	0.498249541	0.872520623	15.25478192	57.94760942	0			0.785417959	0.231874313	0.295224104	1.174359657	12.39839429	39.49144292	0			0	0	0	0	0
YDL142C	0.305344799	0.263648322	0.002569228	0.016988765	0.267571129	0.299507213	0.296263017	0.280092165	0.582747886			-0.437485862	-0.187112857	0.42770035	0.878361755	15.25478192	55.88375148	0			-0.382182053	-0.12946871	0.338761878	0.914168042	12.39839429	41.68302885	0			0	0	0	0	1
YDL143W	-0.04259151	-0.100595835	-0.198642375	-0.831604237	-0.558260318	-0.721794801	0.187970361	-0.50705137	-0.409451948			0.255036934	0.137635129	0.539667439	1.100100349	36.28314589	65.39354446	0			-0.904630562	-0.398832189	0.440878527	0.758471991	0.999694901	34.74621291	0			0	0	0	0	0
YDL144C	-0.167500702	-0.311208248	-0.168172246	-0.291274775	-0.225588277	-0.299085479	-0.023753524	0.037382912	-0.136247347			-0.404272892	-0.166020363	0.410664098	0.891297916	15.25478192	57.50295252	0			-0.601174812	-0.168900247	0.280950306	0.889520496	4.271152601	39.18523051	0			0	0	0	0	0
YDL145C	-0.035273793	-0.04290616	-0.252308101	-0.305620422	-0.102894571	-0.465040041	-0.316159322	-0.758585207	-1.150086696			1.115916736	0.640181774	0.573682384	1.558525515	0.704618084	20.47249635	0			1.069464282	0.51263534	0.47933844	1.426653855	4.271152601	35.3050636	0			0	0	0	0	0
YDL146W	0.936184905	0.830573109	0.668680352	0.556695482	0.911146242	0.924407336	0.953037253	0.840691181	0.508719143			0.112541725	0.053064313	0.471507906	1.037466184	41.27060836	68.16101594	0			0.230805674	0.092143771	0.39922663	1.065952958	30.06515508	43.98359889	0			0	0	0	0	0
YDL147W	-0.696215553	-0.505491948	-0.545052904	-1.059540959	-1.161227255	-1.045723998	-0.410387473	-0.55265763	-0.756240747			-0.000917467	-0.000424135	0.462289187	0.999706055	34.32004495	68.57279387	0			-1.362936184	-0.45352551	0.332756233	0.730256141	0.183855363	26.97392564	0			0	0	0	0	0
YDL148C	-0.761616387	-0.714975719	-0.612814366	-1.393061862	-1.254313968	-1.411952293	-0.035239147	-0.457262814	-0.912072224			-0.368799042	-0.219543379	0.595292704	0.85883722	20.56587065	59.14316492	0			-1.7232835	-0.822708036	0.47740725	0.56537969	0	20.84531755	0			0	0	0	0	0
YDL149W	NA	NA	0.250473747	-0.291593632	-0.207792862	-0.236032543	1.458137766	0.895486429	0.761894628			NA	NA	NA	NA	NA	NA	0			-2.835824801	-1.22143601	0.430716316	0.428855637	0	6.240055515	0			0	0	0	0	0
YDL150W	0.061203264	-0.014608334	0.356037331	-0.510945295	-0.49951603	-0.583351841	1.379949092	0.732382614	0.257290022			-0.94575299	-0.646929106	0.684036015	0.638638262	0.704618084	27.24145209	0			-2.306374795	-1.258935021	0.545850147	0.417852299	0	12.18044117	0			0	0	0	0	0
YDL151C	NA	NA	NA	NA	NA	NA	NA	NA	NA			NA	NA	NA	NA	NA	NA	0			NA	NA	NA	NA	NA	NA	0			0	0	0	0	0
YDL152W	NA	NA	NA	NA	NA	NA	NA	1.220042031	NA			NA	NA	NA	NA	NA	NA	0			NA	NA	NA	NA	NA	NA	0			0	0	0	0	0
YDL153C	0.269730269	0.564410006	0.663490199	-0.098694968	-0.441458365	-0.476015637	1.628936598	0.827144119	0.451531831			-0.652758453	-0.461259975	0.706631944	0.726351624	5.48176687	44.05301314	0			-2.121623575	-1.245717229	0.587152803	0.421698201	0	14.70807443	0			0	0	0	0	0
YDL154W	NA	NA	0.997229526	1.032392517	0.965482482	0.813586209	NA	1.130442895	1.20966439			NA	NA	NA	NA	NA	NA	0			0.370318086	0.231570369	0.625328271	1.174112271	25.78596591	43.40935699	0			0	0	0	0	0
YDL155W	0.536865033	0.575424244	0.317331122	1.047715314	1.163759113	0.986364318	1.192059341	0.763325086	0.491821746			-0.612829398	-0.330461208	0.539238505	0.795282203	5.48176687	46.36430099	0			0.730754202	0.312420801	0.427531994	1.24178964	19.56816235	40.18024488	0			0	0	1	0	0
YDL156W	0.332586268	0.234483895	0.218328111	0.559898843	0.695992968	0.541055754	1.612232487	0.824319647	0.732716147			-1.299822456	-0.785889286	0.604612793	0.579994335	0.044462758	11.17822316	0			-0.795012566	-0.395230295	0.497137167	0.760367991	4.271152601	36.45482898	0			0	0	0	0	0
YDL157C	-1.566563144	-1.542924587	-1.417469799	-1.889911985	-1.822803113	-1.758233312	-1.60361654	-1.59170019	-1.528530708			0.183649067	0.074364019	0.404924567	1.052896787	38.97756961	67.08689923	0			-0.72095859	-0.186823714	0.259132378	0.878537812	4.271152601	37.54677184	0			0	0	0	0	1
YDL158C	NA	NA	NA	-0.174067701	NA	-0.224658307	NA	-0.123581135	NA			NA	NA	NA	NA	NA	NA	0			NA	NA	NA	NA	NA	NA	0			1	0	0	0	0
YDL159W-A	-1.775140433	-1.663409804	-1.766679315	-1.74210993	-1.482496086	-1.467249624	-1.996580523	-1.267865884	-1.387266337			-0.317342632	-0.175771553	0.553885722	0.885293938	20.56587065	61.33525879	0			0.105837582	0.048828978	0.46135765	1.03442495	30.37194775	44.15374146	0			0	0	0	0	0
YDL159W	-0.236751425	-0.415534888	-0.182379024	-0.41180648	-0.380138019	-0.464023301	-0.10431532	-0.269382914	-0.283878637			-0.117148675	-0.050295439	0.429329985	0.965738542	34.32004495	67.29774173	0			-0.49659646	-0.1372537	0.2763888	0.909248345	12.39839429	40.46613774	0			0	0	0	0	0
YDL160C-A_ONO	NA	NA	NA	-1.346866761	-1.472310756	-1.314097153	-0.645726577	-0.552571633	-0.494316524			NA	NA	NA	NA	NA	NA	0			-2.603850689	-0.751343369	0.288550865	0.594050149	0	8.602796167	0			NA	NA	NA	NA	NA
YDL160C	-0.200894657	-0.463934985	-0.533526391	-0.446116095	-0.442046226	-0.443475283	-0.847916988	-0.525287328	-0.711345444			0.686102699	0.304131958	0.443274686	1.234675533	9.379809364	44.91592781	0			0.979574516	0.313180662	0.319710912	1.242443858	4.271152601	36.7224112	0			0	0	0	0	0
YDL161W	-0.686390386	-0.700159531	-0.554349428	-1.124494336	-0.966629228	-0.953203912	0.208254444	0.080662466	-0.146490738			-1.488486899	-0.685707789	0.460674386	0.621700744	0	5.436114582	0			-2.955392548	-1.000041272	0.338378492	0.499985696	0	5.164549882	0			0	0	0	0	0
YDL162C	NA	NA	NA	NA	NA	0.375411086	NA	0.319653256	NA			NA	NA	NA	NA	NA	NA	0			NA	NA	NA	NA	NA	NA	0			0	0	0	0	0
YDL163W	NA	NA	NA	NA	NA	NA	NA	-0.038692237	0.101010824			NA	NA	NA	NA	NA	NA	0			NA	NA	NA	NA	NA	NA	0			0	0	0	0	0
YDL164C	-0.383183968	-0.184005381	-0.417291762	-1.163368759	-0.832718063	-0.907311632	0.267466678	-0.230681054	-0.778485126			-0.112631053	-0.072193153	0.640970239	0.951190919	34.32004495	67.3793708	0			-1.225356296	-0.658356374	0.537277505	0.63359973	0.183855363	29.3575954	0			0	0	0	0	0
YDL165W	-0.621409564	-0.820163644	-0.537707746	-0.701482073	-0.802453635	-0.715226583	-0.661413988	-0.456050074	-0.389078456			-0.330204222	-0.148845429	0.450767795	0.901972011	20.56587065	60.80970032	0			-0.569225829	-0.175329981	0.308014802	0.885564945	12.39839429	39.59237026	0			0	0	0	0	0
YDL166C	-1.646526468	-1.627640581	-1.658009602	-1.731514847	-1.66859528	-1.624003528	-1.597175638	-1.056847564	-1.589099267			-0.43001178	-0.220950677	0.513824708	0.857999863	15.25478192	56.25466056	0			-0.483255455	-0.198120452	0.409970441	0.871685459	12.39839429	40.61842303	0			0	0	0	0	0
YDL167C	0.329788468	0.215722447	0.008594817	0.123835579	0.193193673	0.032486867	1.042213881	0.649856976	-0.158101098			-0.461054075	-0.317887293	0.689479413	0.802243837	15.25478192	54.69108396	0			-0.574835512	-0.332607936	0.578614107	0.794099704	12.39839429	39.52185718	0			0	0	0	0	0
YDL168W	-0.666278429	-0.774063746	-0.49778104	-1.221001209	-1.214138284	-1.247697158	-0.892798932	-0.351835102	-1.046995973			0.222405576	0.126569647	0.569093859	1.091694847	37.91824842	66.24309649	0			-0.91221244	-0.401525604	0.440166771	0.757057296	0.999694901	34.62454812	0			0	0	0	0	0
YDL169C	0.014544278	NA	-0.029792156	NA	NA	-0.260282217	-0.141306333	-0.052196502	NA			0.347690659	0.129160164	0.371480111	1.093656866	34.32004495	62.31495602	0			NA	NA	NA	NA	NA	NA	0			0	0	0	0	0
YDL170W	0.350808201	0.511347747	0.214142825	-0.08376357	0.109763268	-0.001068719	0.855271321	0.353588835	0.394013791			-0.333538033	-0.166791008	0.500065935	0.890821938	20.56587065	60.67095811	0			-1.217019166	-0.463771046	0.381071276	0.725088478	0.183855363	29.50152934	0			0	0	0	0	0
YDL171C	1.157802508	1.113711671	0.773013509	0.482695313	0.619997973	0.370222834	0.599526969	0.647689699	0.57746753			0.998522528	0.415348546	0.41596312	1.333620833	1.681309859	26.55988281	0			-0.191425346	-0.055046082	0.287559007	0.962563697	19.56816235	43.21368892	0			0	0	0	0	0
YDL172C	1.388924161	1.60672046	1.764034968	1.035385665	0.686601093	0.64580888	2.002893418	1.167320064	1.62632386			-0.005928626	-0.003551868	0.599104739	0.997541061	34.32004495	68.55338598	0			-1.552107313	-0.747370625	0.481519943	0.595688237	0.019599991	23.71378545	0			0	0	0	0	0
YDL173W	0.940950652	1.017042662	0.978407092	-0.161633132	-0.125830563	-0.144833647	0.146375046	0.306685163	0.213673331			1.935799224	0.765289672	0.395335251	1.699711241	0	0	1			-1.114454635	-0.304133684	0.272899115	0.80992842	0.183855363	31.26150228	0			0	0	0	0	0
YDL174C	-0.007844717	-0.097221294	-0.259441877	-0.237883627	-0.008501808	-0.191811676	-0.033325458	-0.112512372	-0.183320355			-0.007904772	-0.003049185	0.38573972	0.997888698	34.32004495	68.54485275	0			0.088104095	0.025863635	0.29355769	1.018088964	30.37194775	44.15071122	0			0	0	0	0	0
YDL175C	0.688340623	0.714778252	1.120358413	0.941219601	1.07811018	1.129888136	1.503226713	1.349606013	1.447362859			-1.166083479	-0.583505382	0.500397607	0.667340339	0.108333595	16.46666975	0			-1.141779704	-0.321449279	0.281533537	0.800265556	0.183855363	30.79491167	0			0	0	0	0	0
YDL176W	NA	NA	0.256512029	-0.111890163	-0.06342689	-0.131420652	0.149666654	NA	0.05044371			NA	NA	NA	NA	NA	NA	0			-0.460247358	-0.116293642	0.252676393	0.922554699	12.39839429	40.87480123	0			0	0	0	0	0
YDL177C	-0.156051737	-0.043753671	0.172471235	-0.389095457	-0.394111413	-0.056091171	0.040419386	0.042148179	-0.009428555			-0.054069771	-0.024757011	0.457871563	0.982986146	34.32004495	68.20374739	0			-0.717675325	-0.24193574	0.337110294	0.845609952	4.271152601	37.59387327	0			0	0	0	0	0
YDL178W	0.090080926	0.089969274	-0.206752267	0.364697736	0.384787593	0.264982655	-0.527714389	-0.842802187	-0.874518748			1.645540678	0.748178469	0.454670297	1.679670757	0	2.593675738	0			3.47345941	1.148711046	0.330710946	2.217157173	0	2.662802448	0			0	0	0	0	1
YDL179W	0.057656918	-0.027450807	-0.147432951	0.296514525	0.379316611	0.359324854	0.144028477	0.184747769	0.076580942			-0.445088056	-0.165460626	0.371748072	0.891643788	15.25478192	55.50279585	0			1.028473964	0.272142878	0.264608427	1.20760018	4.271152601	35.96003132	0			0	0	0	0	0
YDL180W	0.525506197	0.44187186	0.23274325	0.351285716	0.592399363	0.47023421	0.42518137	0.310684002	0.747334474			-0.190039319	-0.085625464	0.450567093	0.942375891	31.27978409	65.64056318	0			0.112000632	0.039116424	0.34925182	1.027484353	30.37194775	44.15319306	0			0	0	0	0	0
YDL181W	-0.498957653	-0.386280573	-0.525994332	-0.650873456	-0.726589786	-0.640520036	-0.183107854	-0.310901624	0.109340384			-0.751479403	-0.333453772	0.443729755	0.793634269	3.043252687	38.27603182	0			-1.443674098	-0.482228118	0.334028378	0.715871169	0.019599991	25.57603261	0			0	0	0	0	0
YDL182W	-0.443282683	-0.560192265	-0.591552418	2.286416824	2.12950357	2.199910232	-0.94456027	-0.974109432	-0.829002101			1.096813185	0.392948863	0.358264168	1.313074582	0.704618084	21.41542361	0			11.39351764	3.18337742	0.279402509	9.08431303	0	0.057393734	1			0	0	2	0	0
YDL183C	0.023323042	0.129584128	-0.048661766	1.316263944	1.233246868	1.34212214	-0.227801226	-0.470306078	-0.477505746			1.038261806	0.435353535	0.419309978	1.352242161	1.681309859	24.42446655	0			5.686954197	1.751291944	0.307949015	3.366599126	0	0	1			0	0	0	0	1
YDL184C_OCH_DS100	-1.588648188	-1.656816474	-1.893713436	-2.223320131	-2.26194611	-2.392477918	-2.274963001	-2.032853306	-1.913872448			0.843273414	0.369570936	0.438257545	1.291968536	3.043252687	35.46129714	0			-0.471951426	-0.156475191	0.331549355	0.89721448	12.39839429	40.74538239	0			NA	NA	NA	NA	NA
YDL184C	-2.28117676	-2.397673772	-2.327976558	-2.644659883	-2.712758719	-2.754957564	-2.978908874	-2.723768968	-2.590911921			0.999780824	0.437654941	0.437750885	1.354400998	1.681309859	26.49121237	0			0.367789078	0.122614476	0.333382593	1.088706047	25.78596591	43.42327073	0			0	0	0	0	0
YDL185C-A	NA	NA	NA	NA	NA	NA	NA	NA	NA			NA	NA	NA	NA	NA	NA	0			NA	NA	NA	NA	NA	NA	0			0	0	0	0	0
YDL185W	-0.606686927	-0.548048391	-0.912135833	-1.381229703	-1.031255894	-1.255518674	-1.119541274	-1.426472222	-1.492312968			1.421250846	0.665885821	0.468520967	1.586542118	0.044462758	8.230968262	0			0.509678907	0.185650675	0.364250261	1.137329809	22.78353127	42.44894365	0			0	0	0	0	0
YDL186W	NA	NA	NA	NA	0.005316053	-0.039461515	0.073875003	-0.270759269	0.302081732			NA	NA	NA	NA	NA	NA	0			0.001773214	0.000654436	0.369067492	1.000453723	30.37194775	44.03770213	0			0	0	0	0	0
YDL187C	-0.281965552	-0.190397109	-0.197942215	0.008519673	-0.024018072	-0.101923092	0.496286116	0.092856542	0.201293853			-1.047068816	-0.478179746	0.456684163	0.717882808	0.292944022	21.9922951	0			-0.71586541	-0.240409391	0.335830433	0.846505067	4.271152601	37.61978842	0			0	0	0	0	0
YDL188C	0.170658909	0.287993119	0.191546877	-0.274172274	-0.183966188	-0.186672315	0.275838146	-0.081574789	0.231791833			0.190200891	0.083448622	0.438739385	1.059547761	38.97756961	66.95694591	0			-0.921219539	-0.294745378	0.319951288	0.815216197	0.999694901	34.47949482	0			0	0	0	0	0
YDL189W	-0.000513503	-0.108846718	0.129972834	-0.071438866	-0.094962003	0.065115784	0.40281132	0.232326152	0.157072789			-0.557335058	-0.248465166	0.445809325	0.841791492	9.379809364	49.51326793	0			-0.758173481	-0.235621839	0.310775627	0.849318842	4.271152601	37.00494642	0			0	0	0	0	1
YDL190C	0.59471548	0.826565396	0.544855934	0.160498882	0.135668582	-0.021724301	0.198251222	0.054741385	0.36718106			1.044992434	0.457388431	0.437695447	1.373054062	1.681309859	24.06990737	0			-0.171145557	-0.053033558	0.309873998	0.963907386	19.56816235	43.33589328	0			0	0	0	0	0
YDL191W_OCH_DS100	-1.131446123	-1.347314357	-1.416726463	-1.426506624	-1.563984991	-1.692144994	-1.276314527	-0.715492202	-0.927270486			-0.637031386	-0.316735859	0.49720605	0.802884374	5.48176687	44.96672317	0			-1.302808785	-0.525643187	0.403469176	0.69464935	0.183855363	28.01680087	0			NA	NA	NA	NA	NA
YDL191W	-1.955020142	-1.913231813	-1.925661517	-2.232844881	-2.301598451	-2.241026628	-2.172515654	-1.715378263	-1.928779927			0.035006472	0.016320841	0.466223522	1.011376976	41.27060836	68.61831674	0			-0.714765334	-0.257388761	0.360102469	0.836600774	4.271152601	37.63552246	0			0	0	0	0	0
YDL192W	-0.831012387	-0.724402941	-0.781784103	-1.156824814	-1.088657864	-1.120302019	-1.262789254	-1.24441859	-0.927352557			0.861961503	0.37452104	0.434498569	1.296409088	3.043252687	34.35223836	0			0.269429491	0.085135178	0.315983146	1.060787131	29.12991631	43.86447506	0			0	0	0	0	0
YDL193W	-0.538925676	NA	-0.654925095	-1.23828844	-1.155450282	-1.310918363	-0.77895858	-0.886006037	-0.543742485			0.247728441	0.104408031	0.421461622	1.075053182	37.91824842	65.59479134	0			-1.400721931	-0.436440051	0.311582221	0.738955785	0.019599991	26.31902044	0			0	0	0	0	0
YDL194W	NA	0.362692158	0.207836009	0.827835179	0.787900699	0.811583956	0.886163955	0.458240051	0.36404523			-0.632696967	-0.319016806	0.504217378	0.801615991	5.48176687	45.21784677	0			0.797097044	0.301833476	0.378665908	1.232710031	12.39839429	39.33853147	0			0	0	0	0	0
YDL195W	0.719967304	0.680053814	0.598671184	0.192953108	0.248923486	0.059837432	0.345903439	0.796555606	0.616105727			0.194284698	0.08877656	0.456940567	1.063467954	38.97756961	66.87332395	0			-0.982922858	-0.356740305	0.362938253	0.780927052	0.999694901	33.47189849	0			0	0	0	0	0
YDL196W	0.878549338	0.75713364	0.680963391	0.794377565	0.8432061	0.793104909	1.808590791	1.527654585	1.541572126			-2.021674064	-0.844989662	0.417965327	0.556714799	0	0	0			-2.464382961	-0.753499699	0.305755928	0.593162912	0	10.20317758	0			0	0	0	0	0
YDL197C	0.264978647	-0.234040792	-0.154952629	0.119888774	0.268765907	0.374723831	1.310560352	0.821230425	0.362276137			-1.367004032	-0.863959846	0.632009728	0.549442401	0.044462758	8.908449819	0			-1.020867323	-0.51468619	0.504165604	0.699945166	0.999694901	32.84170475	0			0	0	0	0	0
YDL198C	-1.303393836	-1.303236236	-1.426561346	-0.26676214	-0.200184717	-0.072014394	-1.505068896	-1.123027374	-0.926473543			-0.309493989	-0.150806485	0.487267898	0.900746793	20.56587065	61.64827662	0			2.706780183	1.067412797	0.394347795	2.095671802	0	9.541283326	0			0	0	0	0	0
YDL199C	0.089062917	-0.011583425	0.228632996	-0.052789971	0.076410892	0.006275185	-0.05476101	0.060417737	-0.056727862			0.296663971	0.127795258	0.430774446	1.092622667	36.28314589	64.12831883	0			0.324442973	0.089199024	0.274929746	1.063779414	27.68336902	43.64184547	0			0	0	0	0	0
YDL200C	NA	NA	NA	-0.224281252	-0.273855489	-0.070482508	0.020563477	-0.334148121	0.00326855			NA	NA	NA	NA	NA	NA	0			-0.070255746	-0.023891108	0.34005913	0.98357631	19.56816235	43.82070348	0			0	0	0	0	0
YDL201W	-0.380904039	-0.443421573	-0.380772853	-0.035205392	-0.12096433	-0.082478808	-0.211595054	-0.49980431	-0.234106534			-0.187097014	-0.077796806	0.415809982	0.947503511	31.27978409	65.71949514	0			0.982114559	0.297829066	0.303252878	1.229293209	4.271152601	36.6833598	0			0	0	0	0	0
YDL202W	-0.128145922	-0.217255794	-0.264325907	2.147354096	1.923775894	2.132693081	-1.494845512	-1.601200743	-1.325646875			3.280929146	1.279389219	0.389947226	2.4273619	0	0	1			11.17426381	3.604048677	0.322531196	12.15980912	0	0.064331185	1			0	0	0	0	1
YDL203C	0.141509043	0.095050757	0.018688422	-0.033211235	0.057272997	0.070720221	0.175415979	0.044053696	0.098186455			-0.033664774	-0.012068586	0.358493013	0.991669585	34.32004495	68.38806398	0			-0.046372295	-0.012081439	0.260531393	0.991660751	19.56816235	43.9047955	0			0	0	0	0	0
YDL204W	-0.472863788	-0.608948271	-0.554696597	-0.278571658	-0.272436942	-0.26508154	-0.946240881	-0.114724096	0.273854823			-0.404600428	-0.274398784	0.678196969	0.826794798	15.25478192	57.48736209	0			0.091531187	0.052549948	0.574120689	1.037096362	30.37194775	44.15183114	0			0	0	0	0	0
YDL205C	0.840607153	0.935136547	1.009233751	2.161568641	1.944960644	2.214634752	0.568047231	0.491028425	0.46659081			1.033038369	0.428504378	0.41480006	1.345837642	1.681309859	24.70109556	0			5.275348436	1.660709134	0.314805582	3.161718958	0	0	1			0	0	0	0	0
YDL206W	0.648749701	0.948500996	0.353397606	1.103284265	1.146662499	1.227217908	0.052885036	0.115833859	0.443037239			0.889286338	0.45503144	0.511681581	1.370812678	3.043252687	32.74618222	0			3.036264724	1.017346123	0.335065027	2.024191976	0	6.097991664	0			0	0	1	0	0
YDL207W	0.218090011	0.254113957	0.093682804	-0.359415251	-0.305358968	-0.207217006	0.724444779	0.256178724	0.090631544			-0.30765777	-0.159722042	0.519154909	0.895197529	20.56587065	61.72065593	0			-1.416870892	-0.585538814	0.41326194	0.666400407	0.019599991	26.03944379	0			0	0	0	0	0
YDL208W	-1.044457164	-0.966556191	-0.642280041	-1.278180101	-1.471720218	-1.306351308	-1.142076513	-0.976046966	-0.93240695			0.28697513	0.141146394	0.491841904	1.10278106	36.28314589	64.44057817	0			-0.875734281	-0.273030456	0.311773174	0.827579345	0.999694901	35.20607629	0			0	0	0	0	0
YDL209C	0.241281803	0.226034972	0.522619315	1.196567543	1.039793373	1.079216848	0.928664857	0.354150915	0.171541939			-0.248217394	-0.146073157	0.588488803	0.9037069	25.73250741	63.88303774	0			1.510891195	0.682616628	0.451797343	1.605048206	0.019599991	27.75308858	0			0	0	0	0	0
YDL209C_TIL_1_143_	NA	NA	NA	NA	NA	NA	NA	NA	NA			NA	NA	NA	NA	NA	NA	0			NA	NA	NA	NA	NA	NA	0			NA	NA	NA	NA	NA
YDL209C_TIL_10_155_	NA	NA	NA	NA	NA	NA	NA	NA	NA			NA	NA	NA	NA	NA	NA	0			NA	NA	NA	NA	NA	NA	0			NA	NA	NA	NA	NA
YDL209C_TIL_2_99_	NA	NA	NA	NA	NA	NA	NA	0.459698821	NA			NA	NA	NA	NA	NA	NA	0			NA	NA	NA	NA	NA	NA	0			NA	NA	NA	NA	NA
YDL209C_TIL_3_134_	NA	NA	NA	NA	NA	NA	NA	-0.714291455	NA			NA	NA	NA	NA	NA	NA	0			NA	NA	NA	NA	NA	NA	0			NA	NA	NA	NA	NA
YDL209C_TIL_4_96_	NA	NA	NA	0.26694224	0.252428317	0.242531168	0.385348654	-0.071113715	-0.271457329			NA	NA	NA	NA	NA	NA	0			0.730980976	0.301917982	0.413031243	1.232782239	19.56816235	40.17748224	0			NA	NA	NA	NA	NA
YDL209C_TIL_5_220_	0.633262377	NA	0.640247497	1.33223957	1.172324672	1.31011096	0.952035389	0.573491732	0.352962539			0.218037657	0.115495298	0.529703442	1.08334691	37.91824842	66.34720153	0			1.751154084	0.707605124	0.404079305	1.633090933	0	23.58226721	0			NA	NA	NA	NA	NA
YDL209C_TIL_6_71_	NA	NA	0.350968481	1.08236061	1.032836735	1.021281392	0.891128266	0.333832293	0.279780563			NA	NA	NA	NA	NA	NA	0			1.470609271	0.606122482	0.412157392	1.522162604	0.019599991	28.45844814	0			NA	NA	NA	NA	NA
YDL209C_TIL_7_131_	NA	0.333164847	0.138374158	1.245884407	1.097464921	1.136624226	0.398479571	-0.011698942	-0.056819844			0.320724523	0.152283857	0.474812014	1.111327366	34.32004495	63.30792418	0			3.009998107	1.1122142	0.369506611	2.161771743	0	6.344553381	0			NA	NA	NA	NA	NA
YDL209C_TIL_8_123_	NA	NA	NA	NA	NA	NA	NA	NA	NA			NA	NA	NA	NA	NA	NA	0			NA	NA	NA	NA	NA	NA	0			NA	NA	NA	NA	NA
YDL209C_TIL_9_141_	NA	NA	NA	NA	NA	NA	NA	NA	NA			NA	NA	NA	NA	NA	NA	0			NA	NA	NA	NA	NA	NA	0			NA	NA	NA	NA	NA
YDL210W	NA	NA	NA	-0.414647256	-0.165529622	-0.116301351	0.080171448	-0.051317149	0.493146478			NA	NA	NA	NA	NA	NA	0			-0.876825703	-0.343949725	0.392266928	0.787881341	0.999694901	35.1888212	0			0	0	0	0	0
YDL211C	0.981185681	NA	1.0557964	0.388776959	0.340908813	0.240748643	0.324988153	0.47604259	0.548976516			1.504831393	0.64663305	0.429704652	1.565510354	0.044462758	5.816134683	0			-0.218994345	-0.064314338	0.293680359	0.956399753	19.56816235	43.03457078	0			0	0	0	0	0
YDL212W	1.205466447	1.000915634	1.113491514	-0.872654252	-0.985961816	-0.882249893	0.708782318	1.072093894	0.787654166			0.57155839	0.259181789	0.453465111	1.196799758	15.25478192	51.57282487	0			-4.929262195	-1.707588837	0.346418748	0.306171344	0	0	0			0	0	0	0	0
YDL213C	-0.583155329	-0.621663184	-0.278297979	-1.321379194	-1.521351526	-1.383926979	0.040056095	-0.299064729	-0.506853522			-0.426820817	-0.230350729	0.539689535	0.852427636	15.25478192	56.41189318	0			-2.778352083	-1.091388571	0.39281867	0.469309454	0	6.791157924	0			0	0	0	0	0
YDL214C	NA	NA	0.686287951	0.450423164	NA	NA	1.117956878	1.08911789	1.341247841			NA	NA	NA	NA	NA	NA	0			NA	NA	NA	NA	NA	NA	0			0	0	0	0	0
YDL215C	-0.098669579	-0.198180427	-0.525434071	-0.183890719	-0.048426216	-0.228791595	-0.570129209	-0.063805395	-0.050802931			-0.072000234	-0.037114797	0.515481618	0.974602077	34.32004495	67.99785321	0			0.346381196	0.136752945	0.394804761	1.099427861	27.68336902	43.53593401	0			0	0	0	0	0
YDL216C	0.415347586	NA	0.178712316	0.501064832	0.538873151	0.531773219	0.329161824	0.320132332	0.197333363			-0.022520698	-0.008867252	0.393737881	0.993872539	34.32004495	68.46628124	0			1.125714154	0.303904504	0.269965962	1.234480891	0.999694901	34.38591526	0			0	0	0	0	0
YDL217C	0.353967232	0.270838237	0.307673049	1.913236422	1.707292898	1.951060947	0.281489937	-0.051283298	0.17026782			0.444355902	0.186068736	0.418738078	1.13765943	25.73250741	58.17353701	0			5.269098543	1.785915213	0.33894132	3.448371515	0	0	1			0	0	0	0	1
YDL218W	NA	NA	NA	0.696349712	1.145370013	NA	0.363635501	0.613384459	NA			NA	NA	NA	NA	NA	NA	0			0.186565732	0.097642284	0.523366659	1.070023353	30.37194775	44.08177899	0			0	0	0	0	0
YDL219W_JXN_EE20_1	NA	NA	NA	NA	NA	NA	NA	1.232030086	NA			NA	NA	NA	NA	NA	NA	0			NA	NA	NA	NA	NA	NA	0			NA	NA	NA	NA	NA
YDL219W_JXN_EI_1	NA	NA	NA	NA	NA	NA	NA	-1.074671534	NA			NA	NA	NA	NA	NA	NA	0			NA	NA	NA	NA	NA	NA	0			NA	NA	NA	NA	NA
YDL219W_JXN_IE_1	NA	NA	NA	NA	NA	NA	NA	NA	NA			NA	NA	NA	NA	NA	NA	0			NA	NA	NA	NA	NA	NA	0			NA	NA	NA	NA	NA
YDL219W	NA	-0.396569178	-0.393323712	-0.609239757	-0.791516523	-0.424108748	-1.568401909	-1.211937009	-1.64171404			2.388637564	1.116792176	0.467543588	2.168642397	0	0	1			2.308806914	0.927939253	0.401912887	1.902556441	0	14.71494836	0			0	0	0	0	0
YDL220C	0.418439017	0.392855267	0.285842952	0.612012306	0.577561429	0.602407213	0.614220598	0.644931298	0.455526894			-0.500385232	-0.197113135	0.393922766	0.872294299	9.379809364	52.62965834	0			0.30397093	0.08797733	0.289426788	1.062878972	27.68336902	43.73190236	0			0	0	0	0	0
YDL221W	0.874096561	0.997330802	1.001460315	1.679770882	1.707279317	1.615094893	0.764295515	1.411076284	1.635033518			-0.515543318	-0.30377183	0.589226587	0.81013159	9.379809364	51.81401326	0			0.963339974	0.459456536	0.476941213	1.375023748	4.271152601	36.9705024	0			0	0	0	0	0
YDL222C	0.275836948	-0.004724249	0.001766483	0.869810728	0.843345599	0.71496404	-0.032774702	0.621979044	1.026129793			-0.695021202	-0.438750934	0.63127705	0.737773086	3.043252687	41.58396508	0			0.634583358	0.333138688	0.524972304	1.259751075	19.56816235	41.27490867	0			0	0	0	0	0
YDL223C	0.194174929	-0.106962837	-0.068505101	0.472530998	0.400802454	0.416077891	-0.472313649	0.558283171	-0.124261955			0.043354743	0.027733858	0.639696057	1.01940961	41.27060836	68.60540511	0			0.951669715	0.504777869	0.530412874	1.418904871	4.271152601	37.14719679	0			0	0	0	0	0
YDL224C	-0.223520391	-0.345087941	-0.437653978	-0.664723709	-0.628079204	-0.614601913	-0.507696489	-0.510465253	-0.188612856			0.179736786	0.075571479	0.420456385	1.053778375	38.97756961	67.16202369	0			-0.545733735	-0.171333466	0.313950659	0.888021514	12.39839429	39.88304803	0			0	0	0	0	0
YDL225W	-0.526137707	-0.589238748	-0.67645043	-1.42516288	-1.518711917	-1.419139429	-1.288248341	-0.903329741	-1.229909552			1.223619254	0.551954299	0.451083372	1.466070315	0.292944022	15.53792552	0			-0.710080023	-0.251632253	0.354371683	0.83994557	4.271152601	37.70238768	0			0	0	0	0	0
YDL226C	-0.831331966	-0.855857919	-0.784285895	-0.800060459	-0.885530737	-0.726862888	-0.394051388	-0.521569123	-0.579699736			-0.785316869	-0.316651128	0.403214473	0.80293153	3.043252687	36.30053316	0			-0.821581774	-0.243501335	0.296381131	0.844692803	4.271152601	36.05007049	0			0	0	0	0	0
YDL227C	1.547753803	1.25869001	1.245958058	0.874455364	0.715284202	0.585041589	-0.567252334	-0.81545884	-0.45484437			4.487064892	1.972053188	0.439497363	3.923260652	0	0.109783985	1			4.095836209	1.39965551	0.341726436	2.638385746	0	0	1			0	0	0	0	0
YDL228C	NA	NA	NA	NA	NA	NA	0.268479398	NA	0.288208581			NA	NA	NA	NA	NA	NA	0			NA	NA	NA	NA	NA	NA	0			0	0	0	0	0
YDL229W_OCH_DS100	-0.445366223	-0.392574946	-0.565379982	-1.000534339	-0.744495097	-1.175861476	-0.638332009	-0.546864507	-0.372106614			0.150361093	0.060061376	0.399447587	1.042510111	40.04560247	67.66673537	0			-1.113824455	-0.392319317	0.352227243	0.761903762	0.183855363	31.27223944	0			NA	NA	NA	NA	NA
YDL229W	-0.137955963	-0.107723536	-0.142055815	-0.444197426	-0.408932361	-0.639065044	-0.575294695	-0.616408793	-0.350569177			0.981649574	0.393579834	0.400937202	1.313648988	1.681309859	27.48700849	0			0.252288865	0.078902555	0.312746879	1.056214282	29.12991631	43.92115626	0			0	0	0	0	1
YDL230W	0.110580906	-0.084516312	-0.065074225	-0.298231746	-0.355280583	-0.32255632	-0.179556652	-0.035152622	-0.045450208			0.214549479	0.082450667	0.384296747	1.058815094	37.91824842	66.42870131	0			-0.645123585	-0.176426445	0.273476973	0.884892161	4.271152601	38.60387861	0			0	0	0	0	0
YDL231C	0.207981051	0.22306748	0.398489365	0.525644454	0.420715752	0.314980228	1.136041707	0.97035893	0.748466374			-1.398365203	-0.666375655	0.476539071	0.63008761	0.044462758	7.935410915	0			-1.341621989	-0.468965582	0.349551204	0.722482435	0.183855363	27.34360628	0			0	0	0	0	0
YDL232W	-1.521148034	-1.700451321	-1.646831981	-1.700445375	-1.651888447	-1.523146801	-1.828275342	-1.441286838	-1.445865263			-0.092760681	-0.042267248	0.455659095	0.971127585	34.32004495	67.70806689	0			0.02468699	0.008858884	0.358848273	1.006159402	30.37194775	44.08353153	0			0	0	0	0	0
YDL233W	0.159015157	0.301374185	0.235383862	0.490400816	0.561364859	0.47547913	0.769653036	0.618434754	0.911327036			-1.251718035	-0.525813158	0.420073166	0.694567515	0.108333595	12.96247692	0			-0.675364538	-0.195180064	0.288999574	0.873463872	4.271152601	38.19022569	0			0	0	0	0	0
YDL234C	0.571125178	0.565624851	0.430357759	0.002689619	0.117297455	0.122968621	0.951628679	0.098632963	0.543424672			-0.000222432	-0.000125459	0.564030981	0.999913042	34.32004495	68.57523304	0			-0.850294532	-0.388033596	0.456351983	0.764170465	0.999694901	35.60560214	0			0	0	0	0	0
YDL235C	-1.625257959	-1.430534868	-1.644508156	-1.98301457	-1.854847777	-1.682642555	-1.704407591	-1.865692846	-1.751297584			0.531973585	0.215766396	0.405596071	1.161320673	20.56587065	53.74319387	0			-0.013308905	-0.004159017	0.312498782	0.997121341	19.56816235	44.00137528	0			0	0	0	0	0
YDL236W	-0.539101913	-0.491010958	-0.6870614	-0.977626624	-0.850738571	-0.762669414	-0.931835326	-1.182411432	-0.863540604			1.031637552	0.428938414	0.415784025	1.346242599	1.681309859	24.77549694	0			0.596694065	0.191127528	0.320310758	1.14165562	19.56816235	41.66148132	0			0	0	0	0	0
YDL237W	-0.471934279	-0.619797244	-0.842059328	-0.999579579	-0.874053483	-0.893609641	-0.745708197	-0.974972926	-0.635330497			0.343699864	0.149474306	0.434897775	1.109165237	34.32004495	62.46666809	0			-0.242407295	-0.074867084	0.308848313	0.949429588	19.56816235	42.87083578	0			0	0	0	0	0
YDL238C	1.162597839	1.155583901	1.049882592	1.054594119	0.969300982	0.938852776	2.672036764	2.034943406	2.393861474			-2.463950453	-1.235525054	0.501440706	0.424687911	0	0	0			-3.330414029	-1.317154645	0.395492763	0.401325673	0	2.392520039	0			0	0	0	0	0
YDL239C	1.083283868	NA	1.04375694	0.498570974	0.736717527	0.595369051	2.574536261	1.667136795	1.985102986			-1.626548507	-0.959056117	0.589626509	0.514393345	0	2.416124111	0			-2.909914325	-1.403162887	0.482200756	0.378099308	0	5.562398321	0			0	0	0	0	0
YDL240C-A	-0.318374601	-0.395834985	-0.39096859	0.023436808	-0.252106855	-0.052952109	-0.65272724	-0.376433485	-0.40647031			0.288075847	0.118885003	0.412686465	1.085895296	36.28314589	64.40563659	0			1.291365854	0.44687957	0.346051871	1.363088818	0.183855363	31.58086892	0			0	0	0	0	0
YDL240W	0.435248337	0.551385344	0.526803043	0.256287869	0.514666222	0.361241313	1.396681279	0.615918775	0.852070941			-0.787828116	-0.441677373	0.560626569	0.736278065	1.681309859	36.15438836	0			-1.143004085	-0.51528192	0.450813717	0.699656198	0.183855363	30.77396017	0			0	0	0	0	0
YDL241W	0.369588053	-0.040110128	-0.142877127	0.186508529	0.222142642	0.391786723	-0.136290896	0.099099883	0.044427296			0.147178499	0.068522222	0.465572226	1.048641991	40.04560247	67.71509999	0			1.024645059	0.326610481	0.318754751	1.254063569	4.271152601	36.02050283	0			0	0	0	0	0
YDL242W	NA	NA	NA	NA	NA	NA	NA	0.806029537	NA			NA	NA	NA	NA	NA	NA	0			NA	NA	NA	NA	NA	NA	0			0	0	0	0	0
YDL243C_OCH_	NA	NA	0.539148405	0.590477123	0.379861331	0.60951373	1.294165614	1.420409789	0.972880235			NA	NA	NA	NA	NA	NA	0			-1.667253583	-0.640324541	0.384059478	0.641568608	0.019599991	21.77170657	0			NA	NA	NA	NA	NA
YDL243C	1.100869317	1.170607438	1.139120705	0.87672041	0.883700816	0.796471903	1.824217122	1.591054212	1.368116438			-0.95472808	-0.448862721	0.470147187	0.732620146	0.704618084	26.75859669	0			-1.916554264	-0.679954938	0.354779904	0.62418477	0	17.76186225	0			0	0	0	0	0
YDL244W_OCH_	NA	NA	NA	0.223747172	0.257405054	0.220266182	1.836408141	1.392560883	1.74078557			NA	NA	NA	NA	NA	NA	0			-4.005840666	-1.360568786	0.339646256	0.389428726	0	0	0			NA	NA	NA	NA	NA
YDL244W	NA	NA	-0.193290888	0.035385665	0.31648073	0.162855554	0.936076081	0.628981314	0.428585482			NA	NA	NA	NA	NA	NA	0			-1.122819659	-0.4307637	0.383644601	0.741868968	0.183855363	31.11887353	0			0	0	0	0	0
YDL245C	NA	NA	NA	0.450423164	0.445763746	0.629900153	NA	0.305262164	NA			NA	NA	NA	NA	NA	NA	0			NA	NA	NA	NA	NA	NA	0			0	0	0	0	0
YDL246C	NA	NA	NA	-0.11792232	-0.167705732	-0.067567669	-0.958400978	NA	NA			NA	NA	NA	NA	NA	NA	0			NA	NA	NA	NA	NA	NA	0			0	0	0	0	0
YDL247W-A	-0.410666971	-0.681785495	-0.901987088	-0.822658789	-0.998607878	-0.840402224	-1.165269181	-1.130434806	-1.019633902			1.036821	0.449033495	0.433086806	1.365125412	1.681309859	24.50064347	0			0.959436865	0.280099609	0.291941679	1.21427872	4.271152601	37.02975349	0			0	0	0	0	0
YDL247W_OCH_DS100	NA	NA	NA	0.604744366	0.949776842	0.528711734	0.901676954	1.064045868	NA			NA	NA	NA	NA	NA	NA	0			-0.317734457	-0.123688931	0.389283971	0.917837762	19.56816235	42.2740686	0			NA	NA	NA	NA	NA
YDL247W	0.718151275	NA	NA	0.789459116	0.94126364	0.845162557	1.340498567	1.093629008	1.035429449			NA	NA	NA	NA	NA	NA	0			-0.743725905	-0.235680627	0.316891781	0.849284234	4.271152601	37.2170028	0			0	0	0	0	0
YDL248W_OCH_	-0.554149173	-0.58316337	-0.77348863	-0.168328458	-0.199462981	-0.226301017	-0.683664608	-0.689026026	-0.66675451			0.143916615	0.051615373	0.358647772	1.03642475	40.81475844	67.76338307	0			2.292282197	0.543994173	0.237315534	1.45800349	0	14.95253112	0			NA	NA	NA	NA	NA
YDL248W	-0.624398485	-0.736010594	-1.0074921	-1.273038125	-1.19467062	-1.19497015	-1.250396053	-1.073895474	-0.98184318			0.74911211	0.32147856	0.429146125	1.249610568	5.48176687	41.12609351	0			-0.190870506	-0.056638119	0.296735835	0.961502078	19.56816235	43.21714058	0			0	0	0	0	0
YDR001C	0.604311513	0.720435092	0.522864759	-0.046026356	0.095445987	0.045224538	0.265493718	0.644938335	0.726564032			0.167980272	0.078939143	0.469931031	1.056241069	40.04560247	67.3766131	0			-1.24633092	-0.451907362	0.362590188	0.731075666	0.183855363	28.99507566	0			0	0	0	0	0
YDR002W	-0.573126622	-0.437277498	-0.533512477	-1.499338606	-1.412048444	-1.411808853	-1.221981048	-0.901583626	-1.15401489			1.321300932	0.586621706	0.443972824	1.501726102	0.108333595	11.64354116	0			-0.872896303	-0.286328836	0.328021593	0.819985989	0.999694901	35.25090075	0			0	0	0	0	0
YDR003W-A_ONO	NA	-0.198559583	-0.139718635	-0.113479937	-0.089075961	-0.082735218	-0.024939823	0.047949491	0.272197474			-0.506360965	-0.20851242	0.411786125	0.865429126	9.379809364	52.30941736	0			-0.439482686	-0.131289476	0.298736402	0.913015036	12.39839429	41.09923121	0			NA	NA	NA	NA	NA
YDR003W	-0.865965219	-0.911675931	-0.834576487	-0.778005674	-0.653054771	-0.676661378	-0.270882656	-0.285170053	-0.111476559			-1.643978583	-0.639495407	0.388992541	0.641937432	0	2.099366187	0			-1.536989616	-0.417854241	0.271865364	0.748537116	0.019599991	23.97186123	0			0	0	0	0	0
YDR004W	0.501918157	0.508068198	0.313878964	0.556185173	0.766805653	0.561541971	0.867600406	0.394108015	0.487534236			-0.282615513	-0.133058396	0.47081066	0.911896254	25.73250741	62.6749393	0			0.291189524	0.107306657	0.368511391	1.077215323	27.68336902	43.78380484	0			0	0	1	0	0
YDR005C	-0.420599356	-0.381364138	-0.463455055	-0.707108613	-0.378778844	-0.460166549	-0.549906099	-0.290090086	0.080939046			-0.320812213	-0.160053087	0.498899607	0.894992137	20.56587065	61.195016	0			-0.48128927	-0.200122346	0.41580471	0.870476741	12.39839429	40.64064343	0			0	0	0	0	0
YDR006C	1.121494701	0.888892899	0.85342068	0.853141136	0.7485113	0.772814694	1.0702264	1.473206801	1.333254164			-0.723163897	-0.328892312	0.454796365	0.796147524	3.043252687	39.93471264	0			-1.263114783	-0.438530135	0.347181539	0.737886008	0.183855363	28.70462704	0			0	0	0	0	0
YDR007W	0.553263755	0.744190616	0.623755601	0.171484842	0.101757833	0.20979716	1.787141701	1.568373599	1.431034158			-2.076548599	-0.946379112	0.45574619	0.518933252	0	0	0			-4.142803663	-1.372293264	0.331247478	0.386276746	0	0	0			0	0	0	0	0
YDR008C	0.585132106	0.717483559	0.585646521	NA	NA	NA	1.468338758	0.965686203	0.834981947			-0.856704865	-0.45151419	0.527035866	0.731274931	1.681309859	32.18678806	0			NA	NA	NA	NA	NA	NA	0			0	0	0	0	0
YDR009W	0.803232506	0.349071238	0.491667402	0.151594377	0.372864695	0.432363057	0.759069384	0.709706998	1.064324231			-0.607757556	-0.287642439	0.473284842	0.819239715	5.48176687	46.65561017	0			-1.340132378	-0.463216218	0.345649598	0.725367384	0.183855363	27.36944533	0			0	0	0	0	0
YDR010C	0.701077761	NA	0.409205242	0.141731175	0.318206029	0.360176775	1.093651496	0.840453368	1.068945655			-1.150090449	-0.484490214	0.421262706	0.714749587	0.108333595	17.16604236	0			-2.145591412	-0.66543557	0.310140862	0.630498319	0	14.36754584	0			0	0	0	0	0
YDR011W	0.206926783	0.073537949	-0.115972962	-0.423759571	-0.311689078	-0.342493228	-0.077555768	-0.336073475	-0.255180867			0.688413143	0.286501343	0.416176457	1.219678864	9.379809364	44.777876	0			-0.253835287	-0.074167312	0.292186768	0.949890216	19.56816235	42.7870957	0			0	0	0	0	0
YDR012W_OCH_DS100	-0.321653508	-0.711058295	-0.580440024	-0.562668802	-0.509898626	-0.71261252	-0.281567969	-0.267145818	0.175221338			-0.824312795	-0.404485742	0.490694485	0.755505549	1.681309859	34.04152481	0			-1.116120966	-0.408352556	0.365867651	0.753483301	0.183855363	31.23310561	0			NA	NA	NA	NA	NA
YDR012W	-0.635191472	-0.659700586	-0.553277434	-0.542388949	-0.781105907	-0.701082558	-0.477636068	-0.516813016	-0.181165179			-0.494352289	-0.215451026	0.435824879	0.861276859	9.379809364	52.95117664	0			-0.651452643	-0.220777773	0.338900725	0.858102699	4.271152601	38.51820317	0			0	0	0	0	0
YDR013W	0.137488912	0.089461919	0.103102114	0.184529104	0.146086901	0.178966289	-0.166285636	-0.148262667	-0.008218246			0.61032308	0.226340548	0.37085366	1.169863778	15.25478192	49.37110264	0			1.290931815	0.339659558	0.263111928	1.265457941	0.183855363	31.58835411	0			0	0	0	0	0
YDR014W	NA	NA	NA	-0.712154895	NA	-0.774535388	-0.318380562	-0.44550923	-0.34647857			NA	NA	NA	NA	NA	NA	0			-1.186535616	-0.296081049	0.249534059	0.814461806	0.183855363	30.026867	0			0	0	0	0	0
YDR015C	NA	NA	NA	NA	NA	NA	NA	NA	NA			NA	NA	NA	NA	NA	NA	0			NA	NA	NA	NA	NA	NA	0			0	0	0	0	0
YDR016C	-0.452992494	-0.496807623	-0.446929325	-0.293260238	-0.391784545	-0.227560394	-1.219211444	-0.853142629	-0.890854845			1.191001773	0.530893875	0.445754059	1.444824112	0.292944022	16.96228995	0			2.134951356	0.745744524	0.349302817	1.676839404	0	17.29944978	0			1	1	0	0	0
YDR017C	0.118942817	0.02985243	-0.035333296	0.040074321	0.023667494	-0.174269144	1.181736804	-0.076790852	0.072889813			-0.481057444	-0.346057221	0.719367772	0.786731241	9.379809364	53.65310807	0			-0.597408416	-0.367244421	0.614729238	0.775261851	4.271152601	39.23391972	0			1	0	0	0	0
YDR018C	NA	NA	NA	NA	NA	NA	-0.396681726	NA	-0.046717118			NA	NA	NA	NA	NA	NA	0			NA	NA	NA	NA	NA	NA	0			0	0	0	0	0
YDR019C	-0.892518488	-0.388898898	-0.491504788	-0.255567527	-0.208147581	-0.128772634	0.531471618	-0.132143224	0.86070937			-1.529286857	-1.002252596	0.65537253	0.499219919	0	4.445363604	0			-1.116629312	-0.555298558	0.497298927	0.680516214	0.183855363	31.22444114	0			0	0	0	0	0
YDR020C	-0.053747772	0.040445095	0.1122392	0.336121006	0.14449661	0.367100949	0.619658623	0.236119693	0.376955631			-0.802142666	-0.369198425	0.460265288	0.774212537	1.681309859	35.32293715	0			-0.189731402	-0.066128517	0.348537545	0.955197842	19.56816235	43.22420791	0			0	0	0	0	0
YDR021W	NA	NA	NA	-0.990082818	-0.834560575	-0.81892398	0.242324159	-0.558592741	-0.395182584			NA	NA	NA	NA	NA	NA	0			-1.261243365	-0.581828792	0.461313659	0.668116321	0.183855363	28.73702615	0			0	0	0	0	0
YDR022C	0.047879388	0.419167365	0.238247225	-0.024761452	0.168485553	0.084906215	0.189927087	0.225492038	0.602288471			-0.191651828	-0.095403822	0.497797613	0.936010214	31.27978409	65.59688862	0			-0.577890695	-0.200815816	0.347497923	0.870058423	12.39839429	39.48327765	0			0	0	0	0	0
YDR023W	-1.303250898	-1.348180687	-1.320753667	-1.477083045	-1.395247126	-1.554962642	-1.290362103	-1.40785464	-1.411474468			0.144526062	0.054569369	0.377574594	1.03854906	40.81475844	67.75446091	0			-0.161264962	-0.043657257	0.270717562	0.970192373	19.56816235	43.39247234	0			0	0	0	0	0
YDR024W	NA	NA	NA	NA	NA	NA	NA	NA	NA			NA	NA	NA	NA	NA	NA	0			NA	NA	NA	NA	NA	NA	0			0	0	0	0	0
YDR025W	-1.327914009	-1.313413558	-1.235795023	-1.30482704	-1.451382337	-1.416407886	-1.209124201	-0.902831964	-0.885741236			-0.640835312	-0.28440768	0.443807752	0.821078646	5.48176687	44.74607196	0			-0.982962838	-0.32943001	0.335139842	0.795850852	0.999694901	33.47123838	0			0	0	0	0	0
YDR026C	-0.572480669	-0.363607764	-0.371217108	-0.644189615	-0.757070921	-0.635012175	1.4483561	0.36922319	0.328531597			-1.622176551	-1.14240476	0.704241939	0.453003857	0	2.49773551	0			-2.278912612	-1.331917922	0.584453267	0.397239799	0	12.54165467	0			0	0	0	0	0
YDR027C	0.2672363	0.107816836	-0.016963879	0.177252186	0.417358058	0.159318127	1.373984748	0.105751081	0.159741306			-0.5655364	-0.418395243	0.739820183	0.748256472	9.379809364	49.05386744	0			-0.367533718	-0.232972978	0.633881917	0.850879667	19.56816235	41.82361619	0			0	0	0	0	0
YDR028C	-0.051667605	0.03908238	0.210112474	1.233932262	1.097737546	1.115438644	0.533204193	0.12609789	0.272454681			-0.487129059	-0.236009122	0.484489925	0.849090878	9.379809364	53.33369301	0			2.655238287	0.900660506	0.339201386	1.866920516	0	10.14955124	0			0	0	2	0	0
YDR029W	0.637980926	NA	NA	NA	NA	2.079639893	1.380655519	1.303206256	NA			NA	NA	NA	NA	NA	NA	0			NA	NA	NA	NA	NA	NA	0			0	0	0	0	0
YDR030C	NA	NA	0.329728488	0.551240094	0.420839472	0.507084683	1.891648531	0.968227177	1.07271906			NA	NA	NA	NA	NA	NA	0			-1.485604723	-0.755600229	0.508614585	0.592299909	0.019599991	24.85313177	0			0	0	0	0	0
YDR031W	-0.622392498	NA	-0.571573078	-0.210423582	-0.247777063	0.066069182	-0.457702403	-0.382697621	-0.420335578			-0.016108135	-0.007896096	0.490193057	0.994541794	34.32004495	68.50410744	0			1.077954548	0.351744656	0.326307502	1.27610289	0.999694901	35.16775631	0			0	0	0	0	0
YDR032C	-0.915838138	-0.902967117	-1.103212605	-1.348739585	-1.259983687	-1.232516442	-1.367528603	-1.077159242	-0.998141768			0.417383929	0.182337968	0.436859102	1.134721276	31.27978409	59.41481731	0			-0.211727016	-0.070593423	0.333417172	0.952246231	19.56816235	43.08323095	0			0	0	0	0	0
YDR033W	-0.38989416	-0.514980374	-0.814853313	-0.898968891	-0.904509885	-0.814160887	-1.470056281	-1.496257841	-1.055560392			1.614794398	0.776116272	0.480628539	1.712514582	0	3.212950774	0			1.502730201	0.530288227	0.35288319	1.444217698	0.019599991	27.89595982	0			0	0	0	0	0
YDR033W_TIL_1_14_	0.051150811	-0.19487641	-0.258680457	0.975129065	0.988645344	1.109765715	0.198194084	0.374125555	0.137542555			-0.850911419	-0.362022033	0.42545208	0.778073293	1.681309859	32.51676271	0			2.714964363	0.850102587	0.313117402	1.802629102	0	9.446443768	0			NA	NA	NA	NA	NA
YDR033W_TIL_10_185_	0.659257586	NA	NA	0.570717398	NA	NA	NA	0.978339878	NA			NA	NA	NA	NA	NA	NA	0			NA	NA	NA	NA	NA	NA	0			NA	NA	NA	NA	NA
YDR033W_TIL_2_53_	-0.314592822	-0.263470174	-0.425510269	0.703306263	0.675254582	0.823363481	-0.23486288	-0.039475943	0.050085126			-0.615210699	-0.251039139	0.408053923	0.840290955	5.48176687	46.22732406	0			2.769265064	0.870935951	0.314500754	1.828848985	0	8.829285477	0			NA	NA	NA	NA	NA
YDR033W_TIL_3_4_	0.197971431	0.061501477	-0.040137275	0.477126775	0.34079653	0.527757387	-0.58747298	-0.504787418	-0.444741652			1.601822328	0.594179944	0.370939981	1.509614248	0	3.48796807	0			3.491318163	1.023104191	0.293042382	2.032287052	0	2.54807314	0			NA	NA	NA	NA	NA
YDR033W_TIL_4_177_	-0.126855978	-0.287003963	-0.542650965	-0.618461861	-0.63072399	-0.556273908	-1.075051353	-0.892502088	-0.678470167			1.248585057	0.57190495	0.458042443	1.486485046	0.292944022	14.48971209	0			1.037227344	0.342397893	0.330108818	1.267862148	4.271152601	35.82131603	0			NA	NA	NA	NA	NA
YDR033W_TIL_5_89_	-0.556303288	-0.608099081	-0.852857503	-0.994608702	-0.982613398	-0.944798734	-1.462670836	-1.492777977	-1.192342307			1.699415719	0.718911132	0.423034296	1.6459393	0	1.614953213	0			1.553194009	0.470800039	0.303117341	1.385877786	0.019599991	27.01311101	0			NA	NA	NA	NA	NA
YDR033W_TIL_6_228_	-0.45055984	-0.597152241	-0.865866314	-0.902781992	-0.923819906	-0.904594882	-1.587029303	-1.5858828	-1.112902384			1.628338545	0.799479414	0.490978621	1.740472976	0	2.934563115	0			1.591980647	0.580415846	0.36458725	1.49528019	0.019599991	26.33596598	0			NA	NA	NA	NA	NA
YDR033W_TIL_7_11_	-0.521949268	-0.629217833	-0.926630915	-0.865472421	-0.928936958	-0.874824907	-1.630981027	-1.608673396	-1.145108457			1.581658682	0.777722338	0.491713128	1.714422083	0	3.932029983	0			1.725339726	0.634052808	0.36749447	1.551918514	0	24.02517267	0			NA	NA	NA	NA	NA
YDR033W_TIL_8_86_	-0.70738922	-0.872776841	-1.142472159	-1.337130745	-1.457054248	-1.468548599	-1.89541136	-1.826610468	-1.367206113			1.592027707	0.79759729	0.500994604	1.738203855	0	3.701132937	0			0.889573634	0.33770806	0.379629125	1.263747344	12.39839429	38.06252903	0			NA	NA	NA	NA	NA
YDR033W_TIL_9_99_	0.67750929	NA	0.398201689	0.467121992	0.291312746	0.474559459	0.939178835	0.861839681	0.814787208			-0.83315948	-0.320080604	0.384176873	0.801025123	1.681309859	33.53271591	0			-1.340409663	-0.398727232	0.297466695	0.758527172	0.183855363	27.36463547	0			NA	NA	NA	NA	NA
YDR034C-A	0.462512256	0.775596947	0.553954581	0.622351131	0.820946726	0.555193747	0.614780752	0.565644924	0.52368017			0.087548542	0.038053362	0.434654434	1.026727521	41.27060836	68.39062301	0			0.547164157	0.160338529	0.293035513	1.117549341	22.78353127	42.1270371	0			0	0	0	0	0
YDR034C-C	0.041447795	0.273078669	0.093054796	-0.187807404	-0.022981198	-0.008545264	0.498425849	0.760352924	0.409722612			-0.883427657	-0.411572659	0.465881564	0.751803398	1.681309859	30.67618004	0			-1.637559508	-0.567068473	0.346288773	0.674986955	0.019599991	22.26800575	0			NA	NA	NA	NA	NA
YDR034C-D	0.376376288	0.760134224	0.468072112	0.654204867	0.808362327	0.548660598	0.557934571	0.739962054	0.531531666			-0.140808994	-0.066214506	0.470243438	0.955140912	34.32004495	66.82924703	0			0.385560317	0.122809777	0.318522867	1.088853438	25.78596591	43.32280761	0			NA	NA	NA	NA	NA
YDR034C	0.420478416	0.471190205	0.548737588	0.225724783	0.149912772	0.124254605	0.704878555	0.148154926	0.499543131			0.076831512	0.038010582	0.494726463	1.026697076	41.27060836	68.46523111	0			-0.5958792	-0.222018207	0.372589288	0.857365216	4.271152601	39.25363611	0			0	0	0	0	0
YDR034W-B	-0.780357522	-1.07554414	-1.310267184	-0.088298879	0.099831835	0.09556519	-1.51947843	-1.000432904	-0.894430504			0.167852125	0.09145838	0.544874724	1.065446669	40.04560247	67.3788597	0			2.95756646	1.236023271	0.417919018	2.355483574	0	6.851008802	0			0	0	0	0	0
YDR035W	0.085128709	0.085506338	-0.091080787	-0.571445614	-0.478887207	-0.368922329	-0.596678483	-0.340091648	-0.37743526			1.15859465	0.4733206	0.408529938	1.388301197	0.704618084	18.43838639	0			0.084965747	0.027193357	0.320050817	1.019027762	30.37194775	44.14946062	0			0	0	0	0	0
YDR036C	-0.260609474	-0.316443784	-0.453096464	2.486299994	2.412012107	2.447021825	-0.624057823	-0.537962083	-0.383508786			0.466137588	0.18052704	0.387282735	1.133297822	25.73250741	57.12671448	0			10.5246447	3.025830816	0.287499569	8.144526439	0	0.079678745	1			0	0	0	0	1
YDR037W_OCH_	-0.630683732	-0.64218364	-0.674114173	-0.908735019	-0.800301923	-0.869002309	-0.134896217	-0.340600267	-0.035419995			-1.165283049	-0.469954305	0.403296268	0.721987465	0.108333595	16.5013437	0			-2.120966692	-0.626830981	0.295540228	0.647597364	0	14.71745804	0			NA	NA	NA	NA	NA
YDR037W	-0.579650654	-0.51326237	-0.487234029	-0.752013777	-0.660333462	-0.653008775	0.046849883	-0.219162599	0.078193835			-1.140004153	-0.486608674	0.426848159	0.713700815	0.292944022	17.61417757	0			-1.967399085	-0.5948691	0.302363209	0.662104527	0	16.98234894	0			0	0	0	0	0
YDR038C	-0.15917632	-0.293285661	-0.331147155	-0.510808608	-0.479816224	-0.452153545	0.610948748	-0.174106445	0.060376988			-0.755092809	-0.418208759	0.553850803	0.748353199	3.043252687	38.06462337	0			-1.316866267	-0.584455945	0.44382331	0.666900786	0.183855363	27.77301409	0			0	0	0	0	0
YDR039C	0.826038867	0.827771983	0.474983531	-0.015856178	0.147299043	0.083249801	1.215510637	0.478845037	0.570325501			-0.064182528	-0.036561548	0.569649549	0.974975892	34.32004495	68.09267924	0			-1.386804032	-0.62111956	0.447878392	0.65016619	0.019599991	26.560146	0			0	0	0	0	0
YDR040C	0.90284589	0.744268224	0.508559651	0.022193219	0.160782722	0.047321275	1.220981231	0.492531511	0.644362263			-0.105412586	-0.058666363	0.556540402	0.960151279	34.32004495	67.50452285	0			-1.484510941	-0.646982652	0.435822084	0.638614559	0.019599991	24.87195085	0			0	0	0	0	0
YDR041W	-0.617388373	-0.591875457	-0.509015348	3.851002373	3.640734253	3.931901785	-0.706394314	-0.407295448	-0.632350458			0.040696671	0.017987731	0.441995138	1.012546196	41.27060836	68.61047474	0			12.50202025	4.452102821	0.356110671	21.8885248	0	0.023844564	1			0	0	0	0	1
YDR042C	0.767478987	1.011236752	1.063298915	NA	NA	2.328157788	NA	0.577760549	NA			NA	NA	NA	NA	NA	NA	0			NA	NA	NA	NA	NA	NA	0			0	0	0	0	0
YDR043C	0.640554295	0.644788322	0.742897119	0.00593882	0.187322801	0.068538445	0.49506451	0.707654799	0.586414221			0.211255147	0.088436119	0.418622316	1.06321703	37.91824842	66.50433506	0			-1.49088705	-0.446901211	0.299755244	0.733616905	0.019599991	24.76227881	0			0	0	0	0	0
YDR044W	0.251359803	0.060819651	-0.078688527	-0.067679121	-0.058901371	-0.000647039	-0.287880895	-0.177223611	0.06707644			0.504691949	0.219240381	0.434404356	1.164120483	20.56587065	55.18302617	0			0.479861096	0.152476789	0.317751929	1.111475994	22.78353127	42.68601149	0			0	0	0	0	0
YDR045C	-0.393066204	-0.125696492	0.009326591	-0.510464253	-0.484873781	-0.346133666	0.205821602	-0.019406637	0.014333292			-0.463904567	-0.227994071	0.491467613	0.853821224	15.25478192	54.54456275	0			-1.488814845	-0.451863375	0.30350542	0.731097957	0.019599991	24.79791313	0			0	0	1	0	0
YDR046C	-0.170566581	-0.204612593	-0.353196391	-0.280794392	-0.301822145	-0.420483269	0.494469522	-0.343815143	-0.392569822			-0.250185674	-0.153419324	0.613221859	0.899116943	25.73250741	63.81720409	0			-0.378907653	-0.191518177	0.505448163	0.875683737	19.56816235	41.7147673	0			0	0	0	0	0
YDR047W	0.033913589	0.136855195	0.025346175	0.902883283	0.950245879	0.987478836	0.398903407	-0.041859794	0.152470721			-0.210528772	-0.095732409	0.454723637	0.935797053	25.73250741	65.06389484	0			2.475844962	0.839241165	0.338971615	1.789108851	0	12.41255874	0			0	0	0	0	1
YDR048C	0.203578102	NA	0.250659303	0.546638479	0.670390354	0.93234725	0.667426694	0.016340933	0.393492074			-0.297438522	-0.153002438	0.51440021	0.899376792	20.56587065	62.1175104	0			0.975858045	0.419582071	0.429962199	1.337540031	4.271152601	36.77943586	0			0	0	0	0	0
YDR049W	-0.68226327	-0.752460353	-0.456552425	-0.846718148	-1.031358381	-1.019084516	0.948911389	-0.130141512	-0.17623795			-1.176094019	-0.835868609	0.710715806	0.560245628	0.108333595	16.03596692	0			-1.901077445	-1.117687714	0.587923294	0.460831834	0	18.0018971	0			0	0	0	0	0
YDR050C	-1.280958967	-1.189213606	-1.270016795	-1.43659186	-1.499854501	-1.438867298	-1.359007616	-1.344581151	-1.050098948			0.031288276	0.013233499	0.42295391	1.009214961	41.27060836	68.62122105	0			-0.464582279	-0.144998705	0.312105543	0.90438019	12.39839429	40.8271104	0			0	0	0	0	0
YDR051C	-1.423695204	-1.319532308	-1.404712217	-1.424694037	-1.449579082	-1.405230847	-1.087766496	-1.293753986	-1.061343025			-0.561641969	-0.226291358	0.402910342	0.854829525	9.379809364	49.27230748	0			-0.772250364	-0.21667021	0.280569903	0.860549324	4.271152601	36.79630516	0			0	0	0	0	0
YDR052C	0.07334843	-0.097500027	-0.171396684	-0.716619811	-0.33447568	-0.509266977	0.063076383	0.026097928	-0.434047518			0.117571207	0.058509025	0.497647567	1.041388966	41.27060836	68.10544381	0			-0.828054277	-0.342953143	0.414167468	0.788425781	4.271152601	35.95050002	0			0	0	0	0	0
YDR053W	NA	NA	1.090502078	NA	NA	0.685723771	1.367569623	0.566078744	0.884831619			NA	NA	NA	NA	NA	NA	0			NA	NA	NA	NA	NA	NA	0			0	0	0	0	0
YDR054C	0.043324567	-0.032425119	-0.020985005	-0.162099849	-0.06880965	-0.075160196	0.08446837	0.208083896	0.428266637			-0.563678532	-0.23490077	0.416728253	0.849743443	9.379809364	49.15814091	0			-0.892005758	-0.280086256	0.313996018	0.823541778	0.999694901	34.94788868	0			0	0	0	0	0
YDR055W	-0.726185479	-0.819881467	-0.944386588	-0.477992165	-0.386718777	-0.452445564	-0.733406232	-0.883091669	-0.595815646			-0.211535444	-0.083979279	0.396998616	0.943451802	25.73250741	65.03435784	0			1.253291346	0.360595624	0.287718913	1.283955876	0.999694901	32.23529543	0			0	0	0	0	0
YDR056C	-1.033167937	-0.814327612	-1.209892856	-1.270515809	-1.213461484	-1.191290068	-1.081899849	-0.941574387	-0.906507239			-0.07754687	-0.033734927	0.435026284	0.976888001	34.32004495	67.9258316	0			-0.675562517	-0.186218685	0.275649818	0.878906325	4.271152601	38.18748232	0			0	0	0	0	0
YDR057W	-0.067187863	-0.257511305	-0.319642911	-0.173943381	-0.188506098	-0.279966173	0.73730821	-0.088373355	0.138011115			-0.820911878	-0.468361966	0.570538664	0.722784781	1.681309859	34.23753168	0			-0.90280628	-0.41424393	0.458840329	0.750412659	0.999694901	34.7754261	0			0	0	0	0	0
YDR058C	NA	NA	0.037479848	-0.04733475	0.005625445	-0.03699316	0.253450781	-0.071413309	0.387870432			NA	NA	NA	NA	NA	NA	0			-0.454285464	-0.153993513	0.338979617	0.898759168	12.39839429	40.93992119	0			0	0	0	0	0
YDR059C	-1.08112661	-1.060106748	-1.23898276	NA	-1.042775686	-0.940696685	-1.270963137	-0.986357221	-0.823802464			-0.20170832	-0.090963716	0.450966603	0.93889536	31.27978409	65.31789696	0			0.467904972	0.174670888	0.373304193	1.128706891	22.78353127	42.77629663	0			0	0	0	0	0
YDR060W	1.221749026	1.268747882	1.232598888	0.581854204	0.658201673	0.482696884	1.153104547	0.532919407	0.477102168			0.969628143	0.528723941	0.545285268	1.44265261	1.681309859	28.15448426	0			-0.19403074	-0.084581176	0.435916373	0.943058272	19.56816235	43.19739964	0			0	0	1	0	0
YDR061W	0.864542149	0.86064789	0.866964941	1.15379669	1.092728628	1.120416824	2.414802849	1.219985767	1.206621602			-1.020567405	-0.741017696	0.726084031	0.598317143	0.292944022	23.32015189	0			-0.697430572	-0.429279415	0.615515626	0.742632616	4.271152601	37.88170765	0			0	0	0	0	1
YDR062W	-0.279163684	-0.261468634	-0.502377238	-0.564251257	-0.440059084	-0.544710191	-0.058122046	-0.535570549	-0.153089428			-0.192271262	-0.090008461	0.468132679	0.939517239	31.27978409	65.58003312	0			-0.580497214	-0.205202893	0.353495052	0.86741669	12.39839429	39.4502659	0			0	0	0	0	0
YDR063W	-0.436821007	-0.629447522	-0.443906771	-0.647681307	-0.717306837	-0.634246013	-0.359509707	0.002831556	0.086284017			-0.852634912	-0.404526339	0.474442617	0.75548429	1.681309859	32.41851279	0			-1.436522863	-0.514070064	0.35785721	0.700244153	0.019599991	25.69958743	0			0	0	0	0	0
YDR064W	-1.874417288	-1.775755409	-1.81003226	-1.704494221	-1.853418932	-1.771660203	-1.721609741	-1.692377129	-1.569879638			-0.383951074	-0.150045433	0.390793107	0.901222081	15.25478192	58.45456663	0			-0.188463945	-0.053025672	0.281357117	0.963912655	19.56816235	43.23204148	0			0	0	0	0	0
YDR065W	0.728573845	1.080184105	0.965176002	1.48491154	1.604164611	1.562931986	1.473658288	1.165925482	1.685973325			-0.994622625	-0.508473664	0.511222701	0.702965765	0.704618084	24.65236107	0			0.480058332	0.171026958	0.356262867	1.125859623	22.78353127	42.6844991	0			0	0	0	0	1
YDR066C	0.184544082	0.458695729	0.247532311	0.625532652	0.56559278	0.491811398	1.005805766	0.697448724	1.208990716			-1.361808467	-0.665090312	0.488387558	0.630649225	0.044462758	9.074914493	0			-0.974324146	-0.347559515	0.356718569	0.785912435	0.999694901	33.61366609	0			0	0	0	0	0
YDR067C	1.328063513	1.520570913	1.425171092	0.996977866	1.146329379	0.978173447	0.900988805	1.569663082	1.903367738			-0.039687213	-0.024670653	0.621627236	0.983044989	34.32004495	68.33919576	0			-0.694316342	-0.355303034	0.511730767	0.781705431	4.271152601	37.92558293	0			0	0	0	0	0
YDR068W	0.081021853	0.000292697	0.1523213	-0.739987728	-0.832715706	-0.734753743	0.118399574	-0.022100621	-0.009445417			0.141795466	0.057661488	0.406652549	1.040777362	40.81475844	67.7940813	0			-2.660250348	-0.735893628	0.276625705	0.600445984	0	7.994291388	0			0	0	0	0	0
YDR069C	0.550466096	0.339961858	0.157570062	-0.09195669	0.118511862	-0.082067149	0.239002484	0.254050389	0.394402292			0.152527144	0.062248334	0.408113151	1.044091633	40.04560247	67.63311041	0			-0.878251162	-0.252112437	0.287061888	0.839666051	0.999694901	35.16627126	0			0	0	0	0	1
YDR070C	NA	NA	-0.296828493	-0.287742248	-0.394012653	-0.270993575	-0.367628043	0.349982327	0.224247186			NA	NA	NA	NA	NA	NA	0			-0.725265553	-0.324240038	0.447063889	0.798719013	4.271152601	37.48480908	0			0	0	0	0	0
YDR071C	-0.784349066	-0.460421032	-0.45171352	-1.071588597	-1.238786607	-1.086861367	-0.936751007	-0.644979305	-0.708905656			0.422024474	0.206784833	0.489983036	1.154113278	25.73250741	59.2057337	0			-0.930103798	-0.306656924	0.329701829	0.808513112	0.999694901	34.33588296	0			0	0	0	0	0
YDR072C	0.524151236	0.375432516	0.246839747	1.296265856	1.063021129	1.263334101	-0.185148515	-0.379535251	-0.018595405			1.382108784	0.585301607	0.423484471	1.500352617	0.108333595	9.498777332	0			4.317264357	1.464176696	0.339144554	2.759059742	0	0	1			0	0	0	0	0
YDR073W	-1.503278169	NA	-1.671458637	0.166082551	0.2332646	0.497364433	-1.535861266	-1.029926439	-1.18510783			-0.760674894	-0.364758026	0.47951895	0.776599118	3.043252687	37.73820766	0			3.98669104	1.611412317	0.404197943	3.055508124	0	0.073745048	1			0	0	1	0	0
YDR074W	0.476069273	0.44064154	0.180444691	-0.117632655	0.035830287	-0.225420217	0.257578202	0.500677718	0.947687285			-0.370703809	-0.194195184	0.523855378	0.87406036	20.56587065	59.05762033	0			-1.441158153	-0.60884532	0.422469469	0.655721307	0.019599991	25.61949391	0			0	0	0	0	0
YDR075W	-0.182336142	-0.066138802	-0.189483213	-0.326737869	-0.31198341	-0.436007248	-0.420938396	-0.387182415	-0.280386728			0.58981767	0.225583843	0.382463692	1.169250336	15.25478192	50.54401979	0			0.251971909	0.066802947	0.265120615	1.047393058	29.12991631	43.92214718	0			0	0	0	0	0
YDR076W	NA	NA	0.597958723	0.650708284	0.77281385	0.574243733	NA	0.951185378	0.675206744			NA	NA	NA	NA	NA	NA	0			-0.016369369	-0.005706967	0.348636967	0.996052046	19.56816235	43.99341032	0			0	0	1	0	0
YDR077W_OCH_	-0.328714052	-0.478548223	-0.477822138	-0.25433522	-0.505396374	-0.41020529	-0.466138501	0.002164198	0.051176114			-0.579281423	-0.282028025	0.486858397	0.822434093	5.48176687	48.27888814	0			-0.473975744	-0.190169622	0.401222265	0.876502662	12.39839429	40.72278769	0			NA	NA	NA	NA	NA
YDR077W	-0.435212882	-0.653501945	-0.635457038	-0.338826304	-0.476356223	-0.456241991	-0.424485104	0.290687143	0.155008781			-1.047542493	-0.573060178	0.547051964	0.672189458	0.292944022	21.96887341	0			-0.827473468	-0.368668502	0.445535133	0.774496969	4.271152601	35.95945004	0			0	0	0	0	0
YDR078C	-0.506309607	-0.687204266	-0.602602938	0.47634263	0.124099403	0.273340727	-0.61534875	-0.372362327	-0.079257201			-0.491992612	-0.234315461	0.476258089	0.850088259	9.379809364	53.07643255	0			1.762602692	0.709126956	0.402318094	1.634814514	0	23.38641039	0			0	0	1	0	0
YDR079C-A	-0.832654752	-0.890453835	-0.753602724	-0.471641381	-0.706486765	-0.646709101	-1.198798362	-1.138271517	-0.971606724			0.694288496	0.286055814	0.412012896	1.219302265	9.379809364	44.42639343	0			1.76848224	0.556823062	0.31485929	1.471026322	0	23.28596936	0			0	0	0	0	0
YDR079W	0.039897112	0.03488802	0.110655561	2.131466271	1.916590542	2.166722166	-1.463518479	-1.152017351	-1.12227023			2.963345995	1.316482967	0.444255571	2.490582097	0	0	1			9.442407737	3.37973829	0.357931831	10.40884647	0	0.049361889	1			0	0	0	0	1
YDR080W	-0.51454281	-0.445151202	-0.631198313	-0.74378859	-0.74350722	-0.81065864	0.590103037	-0.443245174	-0.657872725			-0.492578616	-0.351225105	0.713033601	0.783918129	9.379809364	53.04535296	0			-0.886328817	-0.533436586	0.601849534	0.690906991	0.999694901	35.03819433	0			0	0	0	0	0
YDR081C	0.310122815	0.078682839	-0.05119245	0.549496861	0.303073407	0.149767205	0.645718372	0.075615266	-0.296320657			-0.033375041	-0.020399209	0.611211506	0.985959841	34.32004495	68.39029823	0			0.492153731	0.254651441	0.517422555	1.193047465	22.78353127	42.59033092	0			0	0	0	0	0
YDR082W	0.651863307	0.814061574	0.538761105	0.445694722	0.429566886	0.384341427	1.938907734	0.920920493	0.66342938			-0.689211038	-0.49745649	0.721776731	0.708354529	3.043252687	41.92417491	0			-1.141752114	-0.69234158	0.606385197	0.618848606	0.183855363	30.79538373	0			0	0	0	0	1
YDR083W	-0.432433493	-0.557606084	-0.397068639	-0.896945516	-1.001313557	-0.876076689	-0.007364188	-0.823977942	-0.78661921			0.143261057	0.085685091	0.598104558	1.061191549	40.81475844	67.77292948	0			-0.667513098	-0.323248197	0.48425746	0.799268315	4.271152601	38.29865585	0			1	0	0	0	0
YDR084C	-0.854265973	-1.215265923	-1.634396054	-1.318443005	-1.37775685	-1.295515641	-1.869541295	-1.651836469	-1.212653608			0.6015818	0.352101858	0.585293401	1.276418884	15.25478192	49.87321586	0			0.763508681	0.309648569	0.405559985	1.239405752	12.39839429	39.77293565	0			0	0	0	0	0
YDR085C	0.335095305	NA	0.309666186	0.717786001	0.66777203	0.772444746	0.475086198	0.200927812	0.792318835			-0.377677066	-0.183133215	0.484893661	0.88078804	20.56587065	58.74192801	0			0.771717562	0.29209992	0.37850625	1.224421192	12.39839429	39.66829784	0			0	0	1	0	0
YDR086C	-0.882090607	-0.910537183	-0.780616437	-1.05059473	-1.126165219	-1.064445275	-0.960813659	-0.634938742	-0.542719635			-0.293276373	-0.136190014	0.464374311	0.909918973	20.56587065	62.27622257	0			-0.879715307	-0.305367786	0.347121146	0.809235892	0.999694901	35.14309306	0			0	0	0	0	0
YDR087C	-0.611568609	-0.586281028	-0.461115197	-0.875194696	-1.064420208	-0.953328802	-0.739238669	-0.912710014	-1.014035367			0.779831823	0.344407122	0.441642815	1.269629119	5.48176687	39.27055189	0			-0.041768858	-0.013443275	0.321849245	0.990725111	19.56816235	43.91962815	0			0	0	0	0	0
YDR088C	-0.161320159	0.398154187	0.348768683	-0.169986672	-0.322430829	-0.08354353	0.662904124	0.565688866	0.445395606			-0.652408507	-0.354061245	0.542698694	0.782378568	5.48176687	44.07338323	0			-2.137986071	-0.687773265	0.321692117	0.620811305	0	14.47520824	0			0	0	0	0	0
YDR089W	-0.842866393	-0.835580122	-1.149587633	-0.977255481	-0.900011317	-0.964907456	-1.359286892	-1.163164388	-0.991719816			0.53351141	0.237446366	0.445063332	1.178904101	20.56587065	53.6605841	0			0.89567505	0.286208891	0.319545454	1.219431645	12.39839429	37.97453701	0			0	0	0	0	0
YDR090C	-0.134654306	-0.212799126	-0.623656392	-0.649552664	-0.471655587	-0.497200561	-1.013515044	-1.003438649	-0.659877295			1.205187656	0.577307771	0.479018988	1.492062295	0.292944022	16.33517424	0			1.244386243	0.415017336	0.333511671	1.333314698	0.999694901	32.38766966	0			0	0	0	0	0
YDR091C	-0.600730105	-0.756098725	-1.026721823	-1.247581211	-0.904026212	-1.127894467	-1.274565946	-1.0874025	-1.111532336			0.868529206	0.372050759	0.428368737	1.294191188	3.043252687	33.96444807	0			0.387829393	0.126876241	0.32714447	1.091926873	25.78596591	43.30952924	0			0	0	0	0	0
YDR092W	-2.186751926	-2.413937346	-2.256445344	-2.467468751	-2.465719622	-2.309253436	-2.583625882	-2.059040883	-2.112846973			-0.050080406	-0.025139576	0.501984268	0.982725519	34.32004495	68.24396637	0			-0.252661636	-0.100099413	0.396179708	0.9329687	19.56816235	42.79581008	0			0	0	0	0	0
YDR093W	0.172111805	0.050051258	-0.021212207	0.205290228	0.238910766	0.208023725	0.459751489	0.252335424	-0.03374019			-0.316308104	-0.150397906	0.475479142	0.901001925	20.56587065	61.37685401	0			0.146434102	0.053502609	0.365369874	1.037781418	30.37194775	44.13502153	0			0	0	1	0	0
YDR094W	0.390030746	0.055596502	0.02003591	0.363935889	0.28878157	0.209098061	0.572682074	0.554349255	0.100665356			-0.481316903	-0.245277126	0.509595911	0.843653724	9.379809364	53.63949875	0			-0.1544701	-0.059750445	0.38680913	0.959430066	19.56816235	43.43024957	0			0	0	0	0	0
YDR095C	-0.7253388	NA	NA	-0.668875765	-0.703983373	-0.162884248	0.167558459	0.16563305	0.071822419			NA	NA	NA	NA	NA	NA	0			-1.45503055	-0.584709161	0.401853529	0.666783745	0.019599991	25.37996755	0			0	0	0	0	0
YDR096W	0.218644188	-0.143125704	-0.195076183	0.010389919	0.061973307	-0.020478665	-0.174961998	0.383713746	0.351136188			-0.412683914	-0.217747828	0.527638275	0.859906778	15.25478192	57.10013815	0			-0.26723344	-0.107124514	0.40086493	0.928436718	19.56816235	42.68577425	0			0	0	0	0	0
YDR097C	0.713998274	0.693362467	0.356453858	-0.717766956	-0.419038709	-0.632358711	1.033933195	0.523668469	0.24642356			-0.008149198	-0.004669492	0.573000189	0.996768587	34.32004495	68.5437627	0			-2.440845662	-1.128853257	0.462484488	0.457279054	0	10.48672978	0			0	0	0	0	0
YDR098C-A	0.102073461	0.356721398	0.204703844	0.443124597	0.525984135	0.326954626	0.307868416	0.533069749	0.418526498			-0.432745678	-0.18992127	0.438875024	0.87665356	15.25478192	56.11941204	0			0.243798498	0.074409508	0.305209051	1.052929986	29.12991631	43.9469806	0			NA	NA	NA	NA	NA
YDR098C-B	0.081309844	0.579312046	0.201193656	0.275162066	0.503432881	0.172235234	0.277142551	0.720915007	0.310757931			-0.258279868	-0.140265931	0.54307729	0.907351888	25.73250741	63.54222397	0			-0.144931661	-0.057118492	0.394106378	0.961181981	19.56816235	43.48171743	0			NA	NA	NA	NA	NA
YDR098C	-1.175499506	-1.510571437	-1.428758996	-2.00950293	-2.033224751	-1.877391047	-1.718598774	-1.420968171	-1.617081813			0.498854831	0.222673656	0.446369649	1.166894115	20.56587065	55.48441868	0			-0.990793857	-0.32561338	0.328638877	0.797959052	0.999694901	33.34177702	0			0	0	0	0	0
YDR099W	-1.292314647	-1.310639075	-1.274193364	-1.345942014	-1.398680544	-1.369615786	-1.261837338	-1.086105319	-1.01294634			-0.404512893	-0.16335198	0.403823913	0.89294797	15.25478192	57.49152945	0			-0.643892266	-0.188906506	0.293382163	0.877270399	4.271152601	38.62049074	0			0	0	0	0	0
YDR100W	-1.535691866	-1.491626794	-1.431612468	-1.298122602	-1.187713163	-1.200602342	-1.372943856	-1.267999275	-1.09755718			-0.551218694	-0.231409556	0.41981442	0.851802249	9.379809364	49.85431515	0			0.268321888	0.079564011	0.296524492	1.056698653	29.12991631	43.86832099	0			0	0	0	0	0
YDR101C	-0.630040462	-0.980651123	-1.271409891	-1.239133755	-0.901279925	-1.09951164	-1.293196591	-1.703322189	-1.507065276			1.077364341	0.549228243	0.509788771	1.463302706	0.704618084	22.39552107	0			1.351153672	0.483429522	0.357790185	1.398063144	0.183855363	30.5452113	0			0	0	0	0	0
YDR102C	NA	NA	NA	NA	NA	NA	NA	NA	NA			NA	NA	NA	NA	NA	NA	0			NA	NA	NA	NA	NA	NA	0			0	0	0	0	0
YDR103W	0.241107164	0.400141577	0.203853929	0.01132507	-0.013613421	-0.115146036	1.01592347	0.762027509	0.577560336			-1.052685509	-0.494735499	0.469974645	0.70969178	0.292944022	21.71528167	0			-2.164122481	-0.762105291	0.352154417	0.589635262	0	14.10675925	0			0	0	0	0	0
YDR104C	1.136666563	1.491117206	0.963175037	1.157319794	1.290034172	1.037609296	0.971639816	0.988106726	1.101010824			0.39442114	0.185467864	0.470228	1.137185701	31.27978409	60.42101379	0			0.707927729	0.203611909	0.287616802	1.151577822	19.56816235	40.45411524	0			0	0	0	0	0
YDR105C	0.217295591	0.072101569	-0.487303414	-0.10823074	-0.086987943	-0.255079128	-0.768584896	-0.88992186	-0.770090297			1.492160764	0.75229765	0.504166621	1.684473404	0.044462758	6.157125046	0			2.665138812	0.721643025	0.270771271	1.649059009	0	10.03123725	0			0	0	0	0	0
YDR106W	NA	NA	NA	NA	NA	NA	NA	NA	NA			NA	NA	NA	NA	NA	NA	0			NA	NA	NA	NA	NA	NA	0			0	0	0	0	0
YDR107C	-0.841369304	-1.039702141	-1.27972251	-1.701856534	-1.582075368	-1.526253077	-1.730807808	-1.759957514	-1.54372073			1.480910403	0.633298083	0.427641052	1.551106862	0.044462758	6.46728688	0			0.468740145	0.136976968	0.292223676	1.099598595	22.78353127	42.77007912	0			0	0	0	0	0
YDR108W	0.640812661	0.598156988	0.300728538	0.110698625	0.338077167	0.129611787	-0.055731391	-0.090039592	-0.110641734			1.520710287	0.607437684	0.399443398	1.523550884	0	5.401116985	0			1.205086382	0.340476708	0.282533031	1.266174906	0.999694901	33.05659661	0			0	0	0	0	0
YDR109C	0.152943782	-0.051899082	-0.136422749	0.264237717	0.329244959	0.303148221	1.64039976	0.554396448	0.443811304			-1.243024617	-0.882594471	0.710037805	0.542391145	0.108333595	13.2992812	0			-0.868320219	-0.518448928	0.597071122	0.698121996	0.999694901	35.32304527	0			0	0	0	0	0
YDR110W	-0.125923213	-0.294807864	-0.174760525	-0.301283845	-0.414559018	-0.289037674	1.641902502	0.82609148	0.523120932			-1.783220054	-1.186801455	0.665538419	0.439275683	0	0.030772297	0			-2.286250506	-1.26978854	0.555402191	0.414720555	0	12.4446331	0			0	0	0	0	0
YDR111C	-0.646281549	-0.542508726	-0.661555931	-0.205047367	-0.281739058	-0.378042225	-0.785551392	-0.796931635	-0.603459095			0.308241716	0.120599355	0.3912493	1.087186431	34.32004495	63.74145384	0			1.742200388	0.502581101	0.28847491	1.416745972	0	23.7356916	0			0	0	0	0	0
YDR112W	NA	NA	NA	NA	NA	NA	NA	0.077331559	NA			NA	NA	NA	NA	NA	NA	0			NA	NA	NA	NA	NA	NA	0			0	0	0	0	0
YDR113C	-0.659919898	NA	-0.71048661	-0.686218146	-0.68104159	-0.679248238	-0.802526132	0.192185025	-0.291363616			-0.541077222	-0.334078851	0.61743285	0.793290484	9.379809364	50.41669984	0			-0.6240383	-0.31939114	0.511813362	0.801408024	4.271152601	38.88579393	0			0	0	0	0	0
YDR114C	NA	NA	NA	NA	NA	NA	NA	NA	NA			NA	NA	NA	NA	NA	NA	0			NA	NA	NA	NA	NA	NA	0			0	0	2	0	0
YDR115W	0.21539979	-0.078859954	-0.044842155	2.461233931	2.372648639	2.482365475	-1.563551176	-1.171537574	-1.16715322			2.856273573	1.340047267	0.469159285	2.531596129	0	0	1			10.64819079	3.801706615	0.357028409	13.94529565	0	0.077776343	1			0	0	0	0	1
YDR116C	1.719076047	1.519614762	1.414685864	3.811376526	3.658131066	3.843701076	-0.245645631	-0.119473556	-0.071508424			4.321301217	1.705402145	0.394650143	3.261198247	0	0.112030263	1			13.20562192	3.978822037	0.301297588	15.76684435	0	0.009455711	1			0	0	0	0	2
YDR117C	NA	NA	NA	-1.014884651	-1.10316526	-0.977675577	-0.645846895	-0.834074518	-0.939345076			NA	NA	NA	NA	NA	NA	0			-0.5148132	-0.163276389	0.317156572	0.892994757	12.39839429	40.25398853	0			0	0	0	0	0
YDR118W	NA	NA	NA	-0.623577418	NA	NA	-0.637627963	NA	NA			NA	NA	NA	NA	NA	NA	0			NA	NA	NA	NA	NA	NA	0			0	0	0	0	0
YDR119W	-0.339719642	-0.571255378	-0.898546953	-1.184437134	-0.968256098	-1.092043596	-0.769055082	-0.335374206	-1.299166994			0.323481985	0.20675882	0.639166412	1.154092468	34.32004495	63.20989536	0			-0.425590889	-0.218170239	0.512629016	0.859655041	12.39839429	41.24561515	0			0	0	0	0	0
YDR120C	-0.113524908	-0.412473035	-0.683044566	-0.383376536	-0.21665523	-0.348676741	-0.368159195	-0.473876123	-0.80924757			0.303676332	0.156147509	0.51419058	1.114307578	34.32004495	63.89577196	0			0.816067731	0.296401404	0.363206866	1.228077326	12.39839429	39.08604171	0			0	0	0	0	0
YDR121W	-0.640449895	-0.718842457	-0.439648965	-1.17510262	-1.262031996	-1.19539873	-1.370264212	-0.833718209	-1.000090522			0.919644108	0.477111258	0.518799886	1.391953733	3.043252687	30.98642204	0			-0.209388476	-0.080610191	0.38497912	0.945657594	19.56816235	43.09867001	0			0	0	0	0	0
YDR122W	0.371900155	0.280476391	0.062393761	0.503126034	0.492577529	0.449701281	0.901532907	0.831551096	0.760688317			-1.473159209	-0.584266621	0.396607928	0.666988309	0	5.830666243	0			-1.081032648	-0.287245882	0.265714345	0.819464932	0.999694901	31.82935023	0			0	0	0	0	0
YDR123C	-0.666842871	-0.741742578	-0.701200228	2.054082413	1.715944196	2.043133983	-0.706481689	-0.573633544	-0.349393147			-0.357635365	-0.151358383	0.423219841	0.900402281	20.56587065	59.63847459	0			6.834676969	2.543099601	0.372087754	5.828398823	0	0	1			0	0	0	0	1
YDR124W	1.013420042	0.893098553	1.035771516	2.393405542	2.430310389	2.57094157	1.359717581	0.716299574	1.383961996			-0.303651563	-0.163828964	0.53952946	0.892652792	20.56587065	61.87744142	0			3.194910126	1.373769393	0.429986866	2.591467666	0	4.708183377	0			0	0	1	0	0
YDR125C	2.399958391	2.622194461	2.629068687	4.261379982	4.192792658	4.16179508	1.436803046	0.935093663	1.051920627			2.794287742	1.417868784	0.507416886	2.671905131	0	0	1			8.52796999	3.126260071	0.366589009	8.731684915	0	0	1			0	0	2	0	0
YDR126W	0.309766674	0.283991313	0.197133369	0.929852614	0.848462259	0.954722771	0.559828234	0.491956197	0.598187542			-0.809695483	-0.277626156	0.342877245	0.824947288	1.681309859	34.88545533	0			1.616898377	0.423231833	0.26175537	1.340928054	0.019599991	25.90188095	0			0	0	0	0	0
YDR127W	0.203489732	0.074372523	-0.215947601	2.218908871	1.713228139	1.708683765	0.174918881	-0.187849336	-0.522177125			0.378608763	0.207741461	0.548696918	1.154878806	31.27978409	61.08555617	0			4.364167433	2.120852729	0.485969606	4.34950954	0	0	1			0	0	0	0	0
YDR128W	0.297019856	0.490697048	0.354776482	0.441744634	0.505069068	0.396592765	1.365070231	0.665772232	0.449202892			-0.713393141	-0.437116606	0.612728916	0.738609331	3.043252687	40.50743822	0			-0.640538626	-0.316669686	0.494380313	0.802921201	4.271152601	38.66564277	0			0	0	0	0	0
YDR129C	-0.26779679	-0.360017231	-0.515107419	-0.788347694	-0.68069653	-0.829174571	-0.090303704	-0.294108053	-0.195063461			-0.461800198	-0.179081358	0.387789694	0.88326524	15.25478192	54.65277754	0			-1.838112968	-0.510704582	0.277841782	0.701879571	0	18.99121488	0			0	0	0	0	0
YDR130C	-0.263547908	NA	-0.363037126	-1.055345019	-0.927160708	-0.954910724	1.041477348	0.305730033	0.399798212			-1.638802297	-0.909541917	0.555004053	0.532354097	0	2.19200783	0			-3.360547413	-1.499264071	0.44613686	0.353733787	0	2.207315041	0			0	0	0	0	0
YDR131C	NA	NA	NA	-0.360266786	-0.237433711	-0.180104571	-0.584045054	-0.750772992	-0.31116985			NA	NA	NA	NA	NA	NA	0			1.02645216	0.35160422	0.342543212	1.275978677	4.271152601	35.99197827	0			0	0	0	0	0
YDR132C	NA	NA	-0.388750982	-0.30909739	-0.141124917	-0.246376773	-0.637627963	-0.448016085	-0.414766543			NA	NA	NA	NA	NA	NA	0			1.110691456	0.330147114	0.297244669	1.257141561	0.999694901	34.63349097	0			0	0	0	0	0
YDR133C	-0.804587308	-1.042495838	-1.200530898	-0.764436095	-0.76198983	-0.860053508	-1.20235068	-1.005134107	-0.545399947			-0.171135007	-0.089509053	0.523031816	0.939842522	31.27978409	66.13044184	0			0.454633114	0.184345044	0.4054809	1.136300997	25.78596591	42.87329686	0			0	0	0	0	0
YDR134C_OCH_	-1.345194153	-1.57954847	-1.532004711	-1.080640057	-1.110546028	-1.134430262	-1.478739421	-1.314152415	-0.921447654			-0.491248897	-0.238735231	0.485976117	0.847487955	9.379809364	53.11585117	0			0.511129773	0.191784325	0.3752165	1.142175485	22.78353127	42.43697722	0			NA	NA	NA	NA	NA
YDR134C	-1.239892024	-1.445431037	-1.504737742	-1.179231377	-1.244140507	-1.297210722	-1.657535538	-0.989752021	-1.017952375			-0.305360558	-0.16620624	0.544295051	0.891183088	20.56587065	61.81074865	0			0.09947763	0.043762386	0.439921885	1.030798531	30.37194775	44.15344233	0			NA	NA	NA	NA	NA
YDR135C	0.026868911	-0.100692429	-0.535001502	-0.392104651	-0.375844713	-0.508191596	0.241515663	-0.465926287	-0.401298834			0.02452394	0.014362196	0.585639845	1.010004833	41.27060836	68.62199817	0			-0.349957025	-0.154600557	0.44177012	0.898381076	19.56816235	41.98750918	0			0	0	0	0	0
YDR136C	NA	NA	NA	0.209415064	NA	0.323577124	NA	0.323877842	NA			NA	NA	NA	NA	NA	NA	0			NA	NA	NA	NA	NA	NA	0			0	0	0	0	0
YDR137W	0.294621697	0.491117206	0.326419286	-0.016649736	0.219016479	-0.030387842	0.357061768	0.826987127	0.375347214			-0.279888696	-0.140345256	0.501432386	0.907302	25.73250741	62.77510376	0			-1.0096061	-0.400262459	0.396454081	0.757720424	0.999694901	33.02947932	0			0	0	0	0	0
YDR138W	0.717943961	0.723809427	0.376781686	0.03983199	0.113944938	-0.096081396	0.558188009	-0.14256506	-0.376091751			0.971312577	0.601735342	0.619507413	1.517540839	1.681309859	28.06062078	0			0.135687559	0.068264722	0.503102293	1.04845484	30.37194775	44.14343517	0			0	0	0	0	0
YDR139C_JXN_EE20_1	NA	NA	NA	NA	NA	NA	NA	NA	NA			NA	NA	NA	NA	NA	NA	0			NA	NA	NA	NA	NA	NA	0			NA	NA	NA	NA	NA
YDR139C_JXN_EI_1	NA	NA	NA	NA	NA	NA	-0.949522384	NA	-1.073492991			NA	NA	NA	NA	NA	NA	0			NA	NA	NA	NA	NA	NA	0			NA	NA	NA	NA	NA
YDR139C_JXN_IE_1	NA	NA	NA	NA	NA	NA	-0.328935974	-1.166834333	NA			NA	NA	NA	NA	NA	NA	0			NA	NA	NA	NA	NA	NA	0			NA	NA	NA	NA	NA
YDR139C_OCH_DS100	NA	NA	NA	NA	NA	NA	-0.765108516	-1.07250695	NA			NA	NA	NA	NA	NA	NA	0			NA	NA	NA	NA	NA	NA	0			NA	NA	NA	NA	NA
YDR140W	0.033653101	0.136767634	0.058381869	0.100191385	-0.03483565	0.09294277	0.201088768	0.332969344	0.099145537			-0.302044358	-0.126066299	0.417376769	0.916326534	20.56587065	61.93990341	0			-0.306533538	-0.096091771	0.313478817	0.935563984	19.56816235	42.36938053	0			0	0	0	0	0
YDR141C	0.423813348	0.396093822	-0.072722086	-0.524180241	-0.192088793	-0.327459305	0.188772539	-0.211871353	-0.452016623			0.751211385	0.416167557	0.553995274	1.334378138	5.48176687	40.99929348	0			-0.299088545	-0.12732769	0.425719046	0.915525713	19.56816235	42.43148452	0			0	0	0	0	0
YDR142C	0.193790333	0.081251978	-0.012448062	-0.053045362	0.148515252	-0.065881632	-0.108776967	-0.192308734	0.18000458			0.321643924	0.13662584	0.424773575	1.099331003	34.32004495	63.27532935	0			0.337774709	0.11243307	0.332864087	1.081049864	27.68336902	43.57863905	0			0	0	0	0	0
YDR143C	-0.407936555	-0.623841593	-0.565327034	-0.364328742	-0.239604191	-0.39496498	-0.602081863	0.152135349	-0.495630327			-0.364681963	-0.208442064	0.571572179	0.865471331	20.56587065	59.32704405	0			0.095290079	0.044436253	0.466326127	1.031280118	30.37194775	44.1527648	0			0	0	0	0	0
YDR144C	-0.101979292	-0.326095432	-0.505909561	-0.517926593	-0.46137488	-0.62451113	-0.711615527	-0.772898713	-0.669135075			1.02685111	0.41528906	0.404429674	1.333565845	1.681309859	25.03039847	0			0.946205442	0.245488848	0.25944561	1.1854944	4.271152601	37.22944283	0			0	0	0	0	0
YDR145W	-0.23037013	-0.158390089	0.011562695	-0.518141617	-0.548341895	-0.516339013	-0.317406714	0.057213704	-0.104981404			0.009883007	0.004726347	0.478229593	1.003281426	41.27060836	68.60374691	0			-1.027628039	-0.34367276	0.334433032	0.788032611	0.999694901	32.7286913	0			0	0	0	0	0
YDR146C	-0.399769838	-0.422554614	-0.339653142	0.619120057	0.468597951	0.487775532	0.237871342	0.33327654	0.065002849			-1.37440185	-0.590642059	0.429744808	0.664047313	0.044462758	8.674017184	0			1.16549342	0.375324213	0.322030315	1.297131023	0.999694901	33.72381364	0			0	0	1	0	0
YDR147W	-0.039278422	0.046774206	-0.271925682	0.273442054	0.247359763	0.232219283	0.552625885	0.025414737	-0.172329071			-0.386858727	-0.214646433	0.55484449	0.861757328	15.25478192	58.32034121	0			0.409384989	0.177979793	0.434749192	1.131298617	25.78596591	43.17831954	0			0	0	1	0	0
YDR148C	-1.223461583	-1.380413912	-1.412686485	-1.981990291	-1.828938313	-1.829112561	-1.979637854	-1.519879932	-1.233937685			0.463006312	0.247698547	0.534978769	1.18731155	25.73250741	57.2795596	0			-0.551003438	-0.239985288	0.43554227	0.846753947	12.39839429	39.81849866	0			0	0	0	0	0
YDR149C	NA	NA	NA	NA	NA	NA	NA	1.970077972	NA			NA	NA	NA	NA	NA	NA	0			NA	NA	NA	NA	NA	NA	0			0	0	0	0	0
YDR150W	1.497898223	1.380139825	1.61912132	0.309769842	0.479163347	0.363474919	2.266608053	1.927044938	1.683478908			-0.864751168	-0.451256794	0.521834269	0.731405411	1.681309859	31.72990046	0			-3.842423464	-1.512697987	0.39368331	0.350455219	0	0	0			0	0	0	0	0
YDR151C	0.288681168	0.2657051	0.369929329	0.251088613	0.317458659	0.324777433	0.842662446	0.980972997	1.092196145			-1.582325464	-0.655104614	0.414013822	0.635029442	0	3.282528471	0			-2.120516031	-0.611959017	0.288589668	0.654307622	0	14.72389731	0			0	0	0	0	0
YDR152W	-0.131388066	0.080166236	-0.028871076	0.437200468	0.194745353	0.361625538	0.753813601	0.056244622	0.279520053			-0.703279276	-0.381156344	0.541970107	0.767821922	3.043252687	41.1001825	0			0.069973188	0.030207637	0.431703035	1.021159084	30.37194775	44.14051071	0			0	0	0	0	0
YDR153C	-1.088890982	-1.305842051	-1.250475436	-1.174683661	-1.229260074	-1.196143003	-0.644935635	-0.632971883	-0.757031328			-1.343341897	-0.528022491	0.393066346	0.693504673	0.044462758	9.678797871	0			-1.681892315	-0.45950602	0.273207753	0.727235222	0	21.52837025	0			0	0	0	0	0
YDR154C	-0.890817931	-1.080008153	-1.052132324	-1.088211454	-1.158135437	-1.353027691	-0.910812772	-0.690601689	-0.277322815			-0.741322904	-0.372672994	0.502713449	0.772350177	3.043252687	38.87064632	0			-1.244479031	-0.511335825	0.41088344	0.701572535	0.183855363	29.02710475	0			0	0	0	0	0
YDR155C_OCH_	-0.699531733	-0.856804918	-0.852660753	-0.906355458	-1.113914689	-1.058129257	-1.038656267	-0.746823232	-0.551082027			-0.033454384	-0.015411243	0.460664375	0.989374593	34.32004495	68.38968744	0			-0.498409064	-0.185069349	0.371320192	0.879606793	12.39839429	40.4452448	0			NA	NA	NA	NA	NA
YDR155C	-1.164018675	-1.376716174	-1.197880534	-1.386986134	-1.520504519	-1.450295164	-1.179247345	-1.07681433	-0.817356754			-0.479876774	-0.212998268	0.443860339	0.86274238	9.379809364	53.71499126	0			-1.117853321	-0.365912519	0.327335002	0.775977906	0.183855363	31.20357566	0			0	0	0	0	0
YDR156W	-0.942084811	-1.002729165	-0.816938784	-1.019329515	-0.981059719	-0.965776016	-0.613492106	-0.657698501	-0.495122463			-0.780784496	-0.32307918	0.413787904	0.799361957	3.043252687	36.56449117	0			-1.317615649	-0.337740783	0.256327241	0.791279462	0.183855363	27.7600166	0			0	0	0	0	0
YDR157W	-0.314152395	-0.310691343	-0.247126919	-0.016999165	-0.384847914	-0.147924051	0.361570985	0.193852568	0.135998234			-1.234979187	-0.512396765	0.414903158	0.701056797	0.108333595	13.61485876	0			-0.99689665	-0.351521029	0.352615318	0.783757349	0.999694901	33.24066266	0			0	0	0	0	0
YDR158W	-0.773934748	-0.826212046	-0.906272967	-0.615130475	-0.705033868	-0.752045779	-0.559067308	-0.668052871	-0.043773684			-0.803159167	-0.403107916	0.501902902	0.756227429	1.681309859	35.26400627	0			-0.509808641	-0.204895477	0.401906637	0.867601543	12.39839429	40.31274971	0			0	0	0	0	0
YDR159W	0.235761612	0.26354118	0.121800965	0.054868326	0.058939655	0.103219158	0.713681713	0.723603234	0.263027166			-0.719570332	-0.351002068	0.487793969	0.78403933	3.043252687	40.14535352	0			-1.13704481	-0.432218381	0.380124316	0.741121313	0.183855363	30.87590011	0			0	0	0	0	0
YDR160W	-0.177920746	NA	-0.521388751	-0.418758662	-0.25986906	-0.427618646	0.82306712	0.086732904	0.012698736			-1.026728455	-0.609258279	0.593397675	0.65553364	0.292944022	23.00841485	0			-1.285652543	-0.614038432	0.477608383	0.653365222	0.183855363	28.31421338	0			0	0	0	0	0
YDR161W	-0.846345181	-0.805927875	-0.857972699	-1.015285649	-1.116640862	-1.095858962	-0.179167917	-0.746496851	-0.91118265			-0.391517546	-0.215732062	0.551015056	0.861109099	15.25478192	58.10391265	0			-0.90813153	-0.401436075	0.442046182	0.757104278	0.999694901	34.69008385	0			0	0	0	0	1
YDR162C	0.107255563	0.249219454	0.525533892	-0.27077682	-0.431968601	-0.248358107	0.361207007	0.365630004	0.350378632			-0.116874892	-0.056334861	0.482009953	0.961704209	34.32004495	67.3027608	0			-2.143654491	-0.613896447	0.286378448	0.653429527	0	14.3949304	0			0	0	0	0	0
YDR163W	1.380437683	1.475684201	1.824703216	0.948116668	0.639097068	0.821145382	1.316817916	1.105834069	1.526189972			0.48210296	0.252728431	0.524220865	1.191458276	25.73250741	56.33547018	0			-1.244659814	-0.451284336	0.362576449	0.731391449	0.183855363	29.02397821	0			0	0	0	0	0
YDR164C	0.479566674	0.485279268	0.225638858	-0.131836277	0.131688978	-0.038067967	0.057801599	0.108467116	-0.120830319			0.927135905	0.390416185	0.421099197	1.310771477	3.043252687	30.55651184	0			0.10660184	0.03432539	0.321996223	1.024077848	30.37194775	44.15371824	0			0	0	0	0	0
YDR165W	-0.430162053	-0.561781652	-0.584289319	-0.752285952	-0.727758639	-0.706944855	-0.388664891	-0.559034936	-0.530176684			-0.063293321	-0.024051455	0.379999887	0.983466997	34.32004495	68.10296978	0			-0.648309818	-0.174161035	0.26863859	0.886282766	4.271152601	38.56080724	0			0	0	0	0	0
YDR166C	0.44552814	0.533436761	0.092847216	0.145722865	0.427161954	0.070400559	-0.511139305	-0.452287258	-0.348305924			1.840283401	0.803248918	0.436481097	1.745026467	0	0	1			2.209775119	0.713882565	0.323056658	1.640212304	0	16.16436768	0			0	0	0	0	0
YDR167W	-0.334672322	-0.137477262	-0.209518141	-0.308539307	-0.506606501	-0.472720514	-0.451952758	-0.119250992	-0.218434217			0.098577264	0.044724131	0.453696206	1.031485922	41.27060836	68.29887842	0			-0.304391591	-0.103866175	0.341225506	0.930535971	19.56816235	42.38735057	0			0	0	0	0	1
YDR168W	-1.113830607	-1.079745257	-1.032984259	-1.394093078	-1.382508776	-1.380274169	-0.873318905	-0.919476464	-0.96622879			-0.375367369	-0.147111272	0.391912787	0.903056857	20.56587065	58.84692727	0			-1.60633211	-0.403740678	0.251343216	0.755895823	0.019599991	22.79354273	0			0	0	0	0	0
YDR169C-A_ONO	1.48203448	1.498669807	1.413978194	1.799608338	1.771533908	1.937351654	2.112573737	2.037882288	1.660438233			-0.976497636	-0.463336542	0.474488135	0.725306889	0.704618084	25.60093	0			-0.102566622	-0.038590176	0.376244969	0.973605906	19.56816235	43.688059	0			NA	NA	NA	NA	NA
YDR169C	0.118169545	0.096555561	0.283174985	0.680098779	0.582165745	0.68802842	0.163328322	0.182224494	0.284044586			-0.084169898	-0.035165054	0.417786577	0.975920103	34.32004495	67.83467412	0			1.863752019	0.502441791	0.269586182	1.416609175	0	21.67371481	0			0	0	0	0	0
YDR170C	0.848467733	0.904318627	0.467658751	-0.690071495	-0.210845969	-0.456293596	0.135245937	0.124565	-0.034908585			1.500590405	0.67391497	0.449099879	1.595396446	0.044462758	5.929290967	0			-1.288197269	-0.465161194	0.36109469	0.724390136	0.183855363	28.27010932	0			0	0	0	0	0
YDR170W-A	-0.100208905	0.156255124	-0.153506022	-0.276832893	-0.095807855	-0.312475046	-0.128610486	0.260959668	-0.18516102			-0.012291628	-0.006148605	0.500227048	0.995747181	34.32004495	68.52413087	0			-0.391540434	-0.148558042	0.379419414	0.902151703	12.39839429	41.59133548	0			NA	NA	NA	NA	NA
YDR171W	0.913530348	1.054192455	1.047539477	0.603428397	0.594170924	0.60829126	0.547412492	1.259179759	1.073716153			0.097527772	0.053718675	0.550803879	1.037936854	41.27060836	68.30826095	0			-0.679757567	-0.295929331	0.435345401	0.814547462	4.271152601	38.12924611	0			0	0	0	0	0
YDR172W	0.019148307	-0.081306631	-0.173587249	-0.178247746	-0.301503809	-0.49973203	-0.471083946	-0.563374782	-0.64004366			1.277890629	0.488319655	0.382129459	1.402810034	0.108333595	13.30567352	0			0.909018054	0.293882878	0.323297075	1.225935331	4.271152601	37.78058689	0			0	0	0	0	0
YDR173C	-0.244296917	-0.199362319	-0.051517972	-0.415801893	-0.497428098	-0.571179799	-0.375675012	-0.281548714	-0.213345528			0.315067881	0.133864732	0.424875844	1.097229056	34.32004495	63.50646874	0			-0.507537051	-0.142403568	0.28057768	0.906008463	12.39839429	40.33930247	0			0	0	0	0	0
YDR174W	-0.204492099	-0.214729238	-0.083006278	-0.002055253	-0.217488626	-0.050870614	-0.104456474	0.044940182	0.153852155			-0.447816852	-0.190120443	0.424549549	0.876532541	15.25478192	55.36516597	0			-0.185294842	-0.059373509	0.320427208	0.959680771	19.56816235	43.25148944	0			0	0	0	0	0
YDR175C	1.738659117	1.86354516	1.843791679	3.335790885	3.086741918	3.22035498	-0.248785286	-0.291656539	-0.312942767			5.308173978	2.108527566	0.397222769	4.312509294	0	0.030469155	1			11.83576112	3.560967402	0.300865096	11.80206498	0	0.043018851	1			0	0	0	0	2
YDR176W	0.307108486	0.363743444	0.330298142	-0.164310321	-0.2273785	-0.109300166	0.722204501	0.900386034	0.703347891			-1.059949693	-0.432862068	0.408379823	0.740790721	0.292944022	21.35932994	0			-2.900591864	-0.880099194	0.303420555	0.543330073	0	5.645648369	0			0	0	0	0	0
YDR177W	-0.924477909	-0.954769501	-0.799535464	-0.572626258	-0.72962227	-0.622886245	-1.091819806	-0.839512223	-0.79407285			0.05489847	0.024274718	0.442174764	1.016968306	41.27060836	68.57301997	0			1.011306722	0.328966646	0.325288697	1.25611334	4.271152601	36.23016073	0			0	0	0	0	0
YDR178W	-0.532575098	-0.489766798	-0.490745286	-0.761236648	-0.77129056	-0.693035464	-0.990997779	-0.747574018	-0.748785658			0.801929667	0.333490808	0.415860419	1.260058581	5.48176687	37.93823276	0			0.488422167	0.149474871	0.306036215	1.109165672	22.78353127	42.61968096	0			0	0	0	0	0
YDR179C	NA	NA	NA	-0.905720646	-0.796729881	-0.867655889	-0.81715861	-0.939869182	-0.853000015			NA	NA	NA	NA	NA	NA	0			0.300751605	0.075517074	0.2510945	1.053738637	27.68336902	43.74528928	0			0	0	0	0	0
YDR179W-A	NA	NA	NA	-0.639774645	-0.318843065	-0.525608051	NA	-1.234612447	NA			NA	NA	NA	NA	NA	NA	0			NA	NA	NA	NA	NA	NA	0			0	0	0	0	0
YDR180W	NA	NA	NA	-0.190908442	-0.049686522	-0.185417126	-0.038098004	0.034613821	-0.45003827			NA	NA	NA	NA	NA	NA	0			0.186678027	0.071380065	0.382369933	1.05072131	30.37194775	44.08158197	0			0	0	0	0	0
YDR181C	NA	NA	NA	-0.952577293	-0.961931476	-0.859760115	-0.617465956	-0.575649365	-0.703771413			NA	NA	NA	NA	NA	NA	0			-0.821837244	-0.230250773	0.280165902	0.852486697	4.271152601	36.04614747	0			0	0	0	0	0
YDR182W-A_ONO	NA	NA	NA	NA	NA	NA	-0.066228227	-0.221556295	-0.261435557			NA	NA	NA	NA	NA	NA	0			NA	NA	NA	NA	NA	NA	0			NA	NA	NA	NA	NA
YDR182W	-0.49339273	-0.716233785	-0.990796816	-0.964376325	-0.790294693	-1.024248823	-0.87579471	-0.834468969	-0.773493485			0.239153169	0.103178661	0.431433385	1.074137483	37.91824842	65.82286101	0			-0.128496955	-0.036177615	0.281544533	0.97523539	19.56816235	43.56609335	0			0	0	0	0	0
YDR183W	NA	NA	NA	-0.771969258	-0.853444272	-1.040153266	-0.751003903	-0.504686457	-0.63595477			NA	NA	NA	NA	NA	NA	0			-0.597242995	-0.195763945	0.327779391	0.873110438	4.271152601	39.23605397	0			0	0	0	0	0
YDR184C	0.552294484	0.817238369	1.025204778	0.921626244	0.860705124	0.883920099	1.268128311	1.04311046	1.209077539			-0.725287438	-0.366458843	0.505260154	0.775684112	3.043252687	39.81024361	0			-0.798144004	-0.222478337	0.278744608	0.857091814	4.271152601	36.407464	0			0	0	0	0	0
YDR185C	NA	NA	NA	-0.637180671	-0.6288483	-0.516990454	-0.090514582	-0.011878538	0.110876856			NA	NA	NA	NA	NA	NA	0			-1.872770155	-0.534957777	0.285650525	0.690178876	0	18.44416362	0			0	0	0	0	0
YDR186C	0.234107444	0.286369586	0.081826044	0.260600091	0.216848989	0.35808481	0.84644634	0.642615171	0.812470056			-1.428151256	-0.557675448	0.390487664	0.679395964	0	7.061145603	0			-1.48104071	-0.426455949	0.287943435	0.744087429	0.019599991	24.93167269	0			0	0	0	0	0
YDR187C	0.814581671	0.756376277	0.768147791	0.660798739	0.221439448	0.120712784	1.649453985	1.015125136	1.380792206			-1.115276428	-0.560021146	0.502136629	0.678292222	0.292944022	18.73563812	0			-2.072901423	-0.951930175	0.459225974	0.516940387	0	15.41129546	0			0	0	0	0	0
YDR188W	0.177575889	0.147865358	0.0578565	-0.127119436	-0.126089649	-0.282933744	0.416511367	-0.092501385	-0.127071902			0.141550061	0.070853939	0.500557462	1.050338201	40.81475844	67.79759731	0			-0.458753038	-0.182150359	0.397055374	0.881388294	12.39839429	40.89117447	0			0	0	0	0	1
YDR189W	-0.50922224	-0.444751674	-0.893359903	-1.21344763	-1.093086338	-1.180982988	-1.264102156	-0.69247469	-1.023317311			0.733160446	0.386254163	0.526834427	1.30699549	9.379809364	42.08904017	0			-0.272089709	-0.106997656	0.393244039	0.928518361	19.56816235	42.64821904	0			0	0	0	0	0
YDR190C	-0.413419103	-0.348378411	-0.325100148	-0.562892512	-0.469830484	-0.537605824	-0.226777871	-0.310730475	-0.167912649			-0.303246403	-0.118424839	0.390523475	0.921192877	20.56587065	61.89321111	0			-0.907116989	-0.226092665	0.249243116	0.854947263	0.999694901	34.70635833	0			0	0	0	0	0
YDR191W	NA	NA	NA	0.250788072	0.211197237	0.27278114	-0.95137318	-0.599609264	NA			NA	NA	NA	NA	NA	NA	0			2.104670067	0.895868265	0.425657341	1.860729401	0	17.76834917	0			1	0	0	0	0
YDR192C	NA	NA	-1.441218402	-1.555413527	-1.450479605	-1.488214774	-1.383061829	-1.493530745	-1.218199397			NA	NA	NA	NA	NA	NA	0			-0.246903611	-0.070895368	0.287137834	0.952046953	19.56816235	42.83818496	0			0	0	0	0	0
YDR193W	NA	NA	NA	NA	NA	NA	NA	-0.114535995	NA			NA	NA	NA	NA	NA	NA	0			NA	NA	NA	NA	NA	NA	0			0	0	0	0	0
YDR194C	0.721955351	0.826445821	0.65774288	4.071664867	3.812649873	4.074217048	0.19460298	0.521249773	0.296032353			0.93264927	0.406820365	0.436198664	1.325760675	3.043252687	30.24130312	0			10.28719256	3.711092171	0.360748781	13.09634358	0	0.08124751	1			0	0	0	0	1
YDR194W-A_ONO	0.329108984	NA	NA	NA	NA	NA	NA	0.25081438	NA			NA	NA	NA	NA	NA	NA	0			NA	NA	NA	NA	NA	NA	0			NA	NA	NA	NA	NA
YDR195W	-0.564828973	-0.678807795	-0.527133329	-0.607949318	-0.427991353	-0.311621773	-0.931905702	-0.545610869	-0.787885725			0.378359184	0.17361145	0.458853537	1.127878333	31.27978409	61.0958549	0			1.0061998	0.368156561	0.365888128	1.29070255	4.271152601	36.31001366	0			0	0	0	0	0
YDR196C	-0.101299379	-0.191789845	-0.013944702	-0.28792326	-0.498607878	-0.349183603	-0.212012138	0.017625497	-0.125119158			0.03002864	0.012891341	0.429301512	1.008975638	41.27060836	68.6218066	0			-0.651801757	-0.209859704	0.321968608	0.864621308	4.271152601	38.5134633	0			0	0	0	0	0
YDR197W	-0.610334009	-0.623648448	-0.742271047	0.299127009	0.202802092	0.27481808	-0.763778385	-0.473477575	-0.487784542			-0.179746725	-0.075003617	0.417273901	0.949339741	31.27978409	65.91236666	0			2.787338808	0.896139171	0.321503496	1.861078838	0	8.628518968	0			0	0	0	0	1
YDR198C	0.471243968	NA	0.037510839	0.024389878	-0.073118371	-0.143340053	0.301395777	NA	-0.036853915			-0.118530171	-0.062203777	0.524792775	0.957799922	34.32004495	67.27227421	0			-0.246639808	-0.082965004	0.336381238	0.944115321	19.56816235	42.84011126	0			0	0	0	0	0
YDR199W	NA	NA	NA	NA	NA	NA	NA	NA	NA			NA	NA	NA	NA	NA	NA	0			NA	NA	NA	NA	NA	NA	0			0	0	0	0	0
YDR200C	1.052762286	1.416875553	1.637707683	0.16140162	0.002155049	-0.008292988	0.571177538	1.1983889	0.920827078			0.802089784	0.481051385	0.599747553	1.395760477	5.48176687	37.92859434	0			-1.887264068	-0.782833335	0.414797986	0.581224195	0	18.21719514	0			0	0	0	0	0
YDR201W	0.936645846	1.073042036	1.25831816	0.543862231	0.79337042	0.803793582	1.007003315	1.080836945	0.877820419			0.232831274	0.109515838	0.470365668	1.078866113	37.91824842	65.98541285	0			-0.655675481	-0.212668205	0.324349791	0.862939783	4.271152601	38.46077264	0			0	0	0	0	0
YDR202C	0.469950844	0.454126886	0.483461598	-0.353369541	-0.220194786	-0.382824124	-0.069248894	0.238767992	0.181685957			0.846069107	0.360845475	0.426496455	1.284178255	3.043252687	35.29488596	0			-1.155384533	-0.373654558	0.32340277	0.771824873	0.183855363	30.5619072	0			0	0	0	0	0
YDR203W	NA	NA	NA	NA	NA	NA	NA	NA	NA			NA	NA	NA	NA	NA	NA	0			NA	NA	NA	NA	NA	NA	0			0	0	0	0	0
YDR204W	-0.351109677	-0.444870198	-0.585247481	-0.387303644	-0.433726221	-0.38787923	-0.408425204	-0.075377254	-0.025994113			-0.635197707	-0.281742879	0.443551473	0.822596661	5.48176687	45.07300115	0			-0.502381656	-0.170827565	0.340035435	0.888332966	12.39839429	40.39928673	0			0	0	0	0	0
YDR205W	0.085004265	-0.077637191	-0.247008753	-0.208770013	-0.244028727	-0.27783051	-0.001569902	0.20690999	0.117312636			-0.435689577	-0.178697418	0.41014848	0.883500332	15.25478192	55.97322638	0			-1.00176519	-0.288884048	0.288375011	0.818534966	0.999694901	33.1598611	0			0	0	0	0	0
YDR206W	-0.111447093	-0.148465666	-0.174342765	-0.269587816	-0.047088743	-0.249168247	0.132351282	0.130529684	0.15646362			-0.80755397	-0.27579932	0.341524319	0.825992553	1.681309859	35.00940576	0			-0.960440097	-0.26618652	0.27715057	0.831514588	0.999694901	33.84169241	0			0	0	0	0	0
YDR207C	-0.01411497	-0.172436953	-0.085696312	0.495419879	0.35287784	0.243532364	0.670777072	0.625456935	0.82824488			-2.031335251	-0.790174991	0.3889929	0.578273946	0	0	0			-0.923832894	-0.282006324	0.305256855	0.822446463	0.999694901	34.43730523	0			0	0	0	0	0
YDR208W	-0.18466398	-0.368306344	-0.338756634	-0.562545677	-0.54292094	-0.611283777	-0.654657545	-0.470415235	-0.574825081			0.706902629	0.278124351	0.393440821	1.212617334	9.379809364	43.66992399	0			0.201446758	0.056592433	0.280929975	1.040006419	30.37194775	44.0533484	0			0	0	0	0	0
YDR209C	NA	NA	NA	NA	0.363786444	0.125594318	0.294688147	0.091310907	0.323944269			NA	NA	NA	NA	NA	NA	0			0.423151898	0.138830144	0.328085836	1.101011963	25.78596591	43.08974114	0			0	0	0	0	0
YDR210C-C	0.373349666	0.340812648	0.247913628	0.554033028	0.643616713	0.415882652	0.273165197	0.574602232	0.396235251			-0.204691377	-0.085241529	0.416439278	0.942626713	31.27978409	65.23296132	0			0.562742628	0.185386515	0.329433929	1.137121581	22.78353127	41.98551056	0			NA	NA	NA	NA	NA
YDR210C-D	0.351234497	0.64791143	0.343971897	0.647828671	0.794506271	0.455473495	0.304583965	0.632598942	0.347197678			0.059635769	0.02831313	0.474767573	1.019819005	41.27060836	68.55486181	0			0.737181091	0.266685894	0.361764426	1.203041069	19.56816235	40.10163626	0			NA	NA	NA	NA	NA
YDR210W-A	0.233860986	0.451959884	0.235329574	-0.007020031	0.106781783	0.143301479	0.592733651	0.801093052	0.508631687			-0.709674147	-0.318368599	0.448612367	0.801976241	3.043252687	40.72541835	0			-1.508708758	-0.490921776	0.32539201	0.711570311	0.019599991	24.4561693	0			NA	NA	NA	NA	NA
YDR210W-B	0.30037317	0.613945341	0.332658308	0.500187427	0.705564121	0.391604566	0.385533703	0.517716321	0.435362952			-0.049737633	-0.021811335	0.438527814	0.984995245	34.32004495	68.24732716	0			0.47612603	0.148457656	0.311803277	1.108383897	22.78353127	42.71451096	0			NA	NA	NA	NA	NA
YDR210W	-0.45917133	-0.493253984	-0.651203591	-0.717627137	-0.791085691	-0.535392968	-1.73311373	-1.542096805	-1.568840574			2.804266708	1.088874785	0.388292163	2.127080723	0	0	1			3.091237021	0.995525048	0.322047466	1.993806011	0	5.597247096	0			0	0	0	0	1
YDR211W	0.392247069	0.406740937	0.253979665	-0.077547297	-0.075975805	-0.261542177	0.490337897	-0.030970681	-0.182777022			0.502908089	0.267526542	0.531959116	1.203742277	20.56587065	55.27539412	0			-0.392729127	-0.168341881	0.428646283	0.889864834	12.39839429	41.57958489	0			0	0	0	0	0
YDR212W	-0.241898737	-0.41031897	-0.69660512	-0.869368545	-0.596360933	-0.707094796	-1.417492183	-1.1100518	-1.056136392			1.610890581	0.753686566	0.467869497	1.686095866	0	3.29484559	0			1.520974404	0.532495311	0.350101428	1.446428802	0.019599991	27.57660835	0			0	0	0	0	0
YDR213W	0.90312608	1.02243376	0.805888874	0.278996197	0.343717944	0.140448219	1.079909663	0.716633047	0.937918458			0.017746335	0.007729899	0.435577184	1.005372337	41.27060836	68.61694003	0			-1.826808258	-0.594889659	0.32564428	0.662095092	0	19.17095417	0			0	0	0	0	0
YDR214W	-0.33959985	-0.400254363	-0.428325158	-0.198783688	-0.215994966	-0.094076345	-0.031931073	-0.272993211	-0.044716867			-0.673507006	-0.264112024	0.392144434	0.832711109	5.48176687	42.8427191	0			0.030858999	0.009138661	0.296142491	1.006354542	30.37194775	44.09393384	0			0	0	0	0	0
YDR215C	0.307413913	0.051520347	0.070928055	0.507006692	0.484466407	0.461137678	0.98988621	1.236019522	1.012474149			-2.169623838	-0.927438472	0.427465101	0.525791064	0	0	0			-1.729010518	-0.533046424	0.308295652	0.691093864	0	20.7514006	0			0	0	0	0	0
YDR216W	1.10563634	1.03136541	0.682937997	0.853908324	1.029115467	0.618303752	0.596584941	0.697130971	0.479156523			0.805806463	0.357756487	0.443973216	1.281431613	5.48176687	37.70494171	0			0.871198682	0.305028313	0.350124856	1.235442883	12.39839429	38.32481556	0			0	0	0	0	0
YDR217C	0.40151748	0.363313056	0.15599264	-0.381632199	-0.36516707	-0.398636473	0.92388405	0.548742951	0.36404523			-0.595569323	-0.296548968	0.49792519	0.814197689	5.48176687	47.35308893	0			-2.430012371	-0.931826047	0.383465557	0.524194439	0	10.61853673	0			0	0	0	0	0
YDR218C	NA	NA	NA	NA	NA	NA	NA	NA	NA			NA	NA	NA	NA	NA	NA	0			NA	NA	NA	NA	NA	NA	0			0	0	0	0	0
YDR219C	0.913865943	1.006751675	0.872935322	0.619506642	0.736635865	0.769627218	0.616640744	0.793205497	0.722163849			0.583764006	0.229248333	0.392707209	1.172224043	15.25478192	50.88684391	0			0.207403107	0.060129822	0.289917654	1.042559572	30.37194775	44.04066013	0			0	0	0	0	1
YDR220C	NA	NA	NA	NA	NA	NA	NA	0.985353237	0.376645267			NA	NA	NA	NA	NA	NA	0			NA	NA	NA	NA	NA	NA	0			0	0	0	0	0
YDR221W	0.585380462	0.740466697	0.458542847	0.506701747	0.554412435	0.349342274	1.466810844	1.15446873	1.126133549			-1.420356709	-0.645606989	0.454538628	0.639223792	0.044462758	7.285273231	0			-2.121194091	-0.716775612	0.337911375	0.608455807	0	14.71420932	0			0	0	0	0	0
YDR222W	-0.4267262	-0.598267259	-0.836567881	-0.22087553	-0.165716283	-0.289848158	-1.086277223	-1.145305025	-1.167554918			1.27172943	0.521259325	0.409882254	1.43520749	0.292944022	13.55045306	0			3.788808015	0.969775675	0.255957988	1.958536038	0	0.907045938	1			0	0	0	0	0
YDR223W	NA	NA	NA	-0.06257444	NA	-0.396584274	-0.135643512	-0.519882072	-0.396209413			NA	NA	NA	NA	NA	NA	0			0.601946167	0.218090069	0.362308261	1.163192659	19.56816235	41.60945994	0			0	0	0	0	0
YDR224C_OCH_	-1.927007196	-2.06349123	-1.90609654	-2.094892564	-2.01610426	-2.007559847	-2.249536026	-1.66559262	-1.707298668			-0.158648478	-0.082655168	0.520995653	0.944318103	31.27978409	66.43132609	0			-0.252147412	-0.103166509	0.409151567	0.930987364	19.56816235	42.79961998	0			NA	NA	NA	NA	NA
YDR224C	-1.639375187	-1.771634627	-1.806649962	-1.520472865	-1.608355122	-1.517196159	-1.920819197	-1.201737814	-1.446368917			-0.386371407	-0.207510566	0.537075368	0.866030316	15.25478192	58.3428832	0			0.083453765	0.036510537	0.437494193	1.025630121	30.37194775	44.14878125	0			0	0	0	0	0
YDR225W_OCH_DS100	0.405728368	0.163371539	-0.003305506	-0.733129245	-0.838597475	-0.67297273	-1.816240413	-1.433533346	-1.201638699			3.271439836	1.681136336	0.5138827	3.206804349	0	0	1			1.984482291	0.797780946	0.402009607	1.738425144	0	19.68095409	0			NA	NA	NA	NA	NA
YDR225W	-0.962490089	-1.017163542	-1.146043927	-1.650146222	-1.58737028	-1.482088038	-2.154842047	-1.851621687	-1.601645809			1.756341808	0.836204712	0.476105908	1.785347257	0	0.719861659	1			0.941412871	0.358378278	0.380681303	1.281984019	4.271152601	37.30131907	0			0	0	0	0	0
YDR226W	-1.083450874	-1.216818116	-1.143139246	-1.130335103	-1.246645673	-1.22772446	-0.769238897	-0.738528414	-0.39964412			-1.152262661	-0.503264885	0.436762296	0.705508375	0.108333595	17.07024313	0			-1.511383582	-0.503554658	0.333174625	0.705366685	0.019599991	24.41028398	0			0	0	0	0	0
YDR227W	0.165666495	NA	-0.00309729	-0.508634353	-0.265206639	-0.58657955	0.193854543	0.160872255	0.23311436			-0.341685303	-0.116688275	0.34150803	0.92230238	20.56587065	60.32763766	0			-1.938422367	-0.587210623	0.302932237	0.665628623	0	17.42487811	0			0	0	0	0	0
YDR228C	0.022760468	-0.077420016	0.049205486	-0.189221947	-0.317050671	-0.207246777	-0.05175013	0.103765862	-0.14169058			0.086614604	0.036807645	0.424958884	1.025841361	41.27060836	68.39769569	0			-0.462966831	-0.145738239	0.314791965	0.903916718	12.39839429	40.84491635	0			0	0	0	0	0
YDR229W	-0.335383702	-0.488806729	-0.355117417	2.43061881	2.058521854	2.273376175	0.8627921	0.143910535	0.346916162			-1.540688236	-0.835574832	0.542338685	0.560359723	0	4.183669742	0			4.097412538	1.865175958	0.455208242	3.64312364	0	0	1			0	0	1	0	0
YDR230W	NA	NA	NA	NA	NA	NA	NA	NA	NA			NA	NA	NA	NA	NA	NA	0			NA	NA	NA	NA	NA	NA	0			0	0	0	0	0
YDR231C	0.364781363	0.270255109	0.357257626	0.662485278	0.512495318	0.684219705	0.037853916	0.083108804	0.280140803			0.512654785	0.205797575	0.401435003	1.153323771	20.56587065	54.76797143	0			1.77782945	0.548242203	0.308377276	1.462302923	0	23.12649588	0			0	0	0	0	1
YDR232W	-0.029237542	-0.080037754	-0.152355623	-0.029610245	-0.042144789	-0.109942583	-0.376199226	-0.205644018	-0.002521733			0.27561022	0.116312069	0.422016531	1.083960413	36.28314589	64.79326397	0			0.610460369	0.196432397	0.321777476	1.145861278	19.56816235	41.5240551	0			0	0	0	0	0
YDR233C	-0.084782803	-0.318911955	-0.149666465	0.311271415	0.137490942	0.224380857	0.606148575	0.38517457	0.905608895			-1.692509398	-0.808030371	0.477415589	0.571161099	0	1.287862317	0			-0.944817704	-0.345719665	0.365911502	0.786915339	0.999694901	34.09690438	0			0	0	0	0	0
YDR234W	0.270834931	0.263051261	-0.040358058	0.257485001	0.201334743	0.147883044	-0.342545009	-0.609542892	-0.508048554			1.550939883	0.659955579	0.425519768	1.580033974	0	4.648239609	0			2.546825045	0.751156358	0.294938343	1.683141372	0	11.49049529	0			0	0	0	0	0
YDR235W	0.264540173	0.004977761	-0.339120214	-0.458049267	-0.15129276	-0.308476971	-1.018743136	-1.059480086	-0.951157506			2.157679819	0.995326866	0.461294979	1.993532142	0	0	1			2.570885421	0.766063854	0.297976661	1.700623588	0	11.18579004	0			0	0	0	0	0
YDR236C	-0.502690695	-0.685218749	-0.748356698	-0.650200318	-0.501313557	-0.447503523	-0.917816262	-0.891290253	-0.272761551			0.109052132	0.057268024	0.525143553	1.040493552	41.27060836	68.19773351	0			0.524794945	0.223160166	0.425233071	1.167287685	22.78353127	42.32231684	0			0	0	0	0	0
YDR237W	0.148726256	0.013401337	-0.078574271	4.553212566	4.292233993	4.303741012	-0.908342143	-0.912407779	-0.569256191			1.945705036	0.833253861	0.428252919	1.781699287	0	0	1			14.82097451	5.241941171	0.353683975	37.84264887	0	0	1			1	0	0	0	1
YDR238C	0.322471954	0.113439096	-0.315762606	-0.242577603	0.046054326	-0.161209193	-1.01699789	-0.733146578	-0.858827968			1.849194105	0.91844101	0.496670959	1.89007176	0	0	1			2.431489916	0.812623265	0.334207952	1.756402223	0	13.00603898	0			0	0	0	0	0
YDR239C	-0.630728042	-0.434389067	-0.315669501	-0.570617878	-0.54182319	-0.553759157	0.280915004	0.286206541	-0.046147424			-1.253998102	-0.625186194	0.498554338	0.648336098	0.108333595	12.87486536	0			-1.979810106	-0.666848172	0.33682431	0.629881275	0	16.79422744	0			0	0	0	0	0
YDR240C	NA	NA	0.336389177	-0.035003663	-0.029733193	-0.109803722	0.351358884	0.19224676	0.232884336			NA	NA	NA	NA	NA	NA	0			-0.96128922	-0.254800243	0.265060959	0.838103171	0.999694901	33.82777884	0			0	0	0	0	0
YDR241W	NA	NA	NA	NA	NA	NA	NA	NA	NA			NA	NA	NA	NA	NA	NA	0			NA	NA	NA	NA	NA	NA	0			0	0	0	0	0
YDR242W	0.476596596	0.515215698	0.521961355	0.800525702	0.772157051	0.61600714	1.510706918	0.935312554	0.926981424			-1.167151762	-0.611008366	0.523503786	0.654738915	0.108333595	16.42044684	0			-0.801233644	-0.332560391	0.415060443	0.794125875	4.271152601	36.36064101	0			0	0	0	0	0
YDR243C	0.46273395	0.30720987	0.318571806	0.852787625	0.834611055	0.844397128	0.998560409	0.962994918	0.790102234			-1.352674379	-0.545646595	0.403383551	0.685084289	0.044462758	9.371222897	0			-0.038005642	-0.011077308	0.29146482	0.992351198	19.56816235	43.93142169	0			0	0	0	0	0
YDR244W	NA	-1.313893775	-1.452109881	-1.531463447	-1.381515811	-1.404270091	-0.62822811	-0.779089795	-0.979603455			-1.187805894	-0.520010708	0.437790982	0.697366657	0.108333595	15.53902904	0			-1.751960153	-0.581232719	0.331761381	0.668392422	0	20.37653075	0			0	0	0	0	0
YDR245W	0.004892509	0.118477382	-0.207546844	-0.650804518	-0.336100459	-0.566737147	-0.819045326	-0.752517485	-0.371492605			1.33499073	0.628360205	0.470685069	1.545807	0.108333595	11.14204162	0			0.517124212	0.192014375	0.371311902	1.142357629	22.78353127	42.38711401	0			0	0	0	0	0
YDR246W-A_ONO	0.270211367	0.205963439	0.315510447	0.92777698	0.799849502	0.908020749	1.305543646	1.063032917	1.226200967			-2.260300965	-0.925630042	0.40951628	0.52645056	0	0	0			-0.872101922	-0.257500156	0.295263832	0.836536181	0.999694901	35.26343639	0			NA	NA	NA	NA	NA
YDR246W	-0.492580609	-0.892902679	-0.750584553	-0.44957078	-0.423561669	-0.43404665	-0.103832616	-0.068621568	-0.024173173			-1.505512574	-0.637746112	0.423607297	0.642716265	0	5.012245647	0			-1.293047543	-0.30797397	0.238176834	0.807775352	0.183855363	28.18603603	0			0	0	0	0	0
YDR247W	0.669632033	0.720910578	0.488866685	0.932517849	0.923118116	0.807529324	0.993590406	1.15057662	1.258029122			-1.225073154	-0.498861568	0.407209615	0.70766498	0.108333595	14.00850429	0			-0.615981413	-0.184133676	0.298927325	0.880177455	4.271152601	38.9920653	0			0	0	0	0	0
YDR248C	NA	NA	-0.266839424	-0.301054442	-0.474246094	-0.253102063	0.014220268	0.287336805	0.41651265			NA	NA	NA	NA	NA	NA	0			-1.458931865	-0.519947497	0.356389157	0.697397213	0.019599991	25.31265661	0			0	0	0	0	0
YDR249C	0.428819171	0.232661614	0.310392553	-0.248504639	-0.134528231	-0.156360108	0.746655346	0.547709748	0.952162816			-0.953486511	-0.416150808	0.436451699	0.749421458	0.704618084	26.82520267	0			-2.677845275	-0.866430353	0.323555047	0.548502327	0	7.808970962	0			0	0	0	0	0
YDR250C	0.588868258	NA	NA	0.280498162	NA	0.625969095	0.385661807	0.529084657	NA			NA	NA	NA	NA	NA	NA	0			0.122513578	0.040728849	0.33244355	1.028633361	30.37194775	44.1503581	0			0	0	0	0	0
YDR251W	0.063009882	-0.119208098	-0.276385765	-0.389981404	-0.298466346	-0.317348194	-0.369440876	-0.154357002	-0.077560464			0.231042977	0.098325504	0.425572354	1.070530206	37.91824842	66.0305325	0			-0.237312681	-0.072602591	0.305936413	0.950921009	19.56816235	42.90736403	0			0	0	0	0	0
YDR252W	-0.537503601	NA	NA	-0.468936383	-0.312731302	-0.432868587	-0.055604904	-0.235352544	-0.230471682			NA	NA	NA	NA	NA	NA	0			-0.592442951	-0.16882577	0.284965447	0.889566417	4.271152601	39.29782974	0			0	0	0	0	0
YDR253C	0.983061748	NA	1.626552602	1.25149592	1.358707347	1.370594638	2.115192061	1.231779612	1.685973325			-0.528529856	-0.347175421	0.656870027	0.7861217	9.379809364	51.10682097	0			-0.620483006	-0.288505754	0.46496963	0.818749625	4.271152601	38.93278878	0			0	0	0	0	0
YDR254W	NA	NA	NA	0.237514495	0.031913162	0.079354751	0.406256302	-0.087055259	-0.091634254			NA	NA	NA	NA	NA	NA	0			0.26063025	0.10261515	0.393719263	1.073718011	29.12991631	43.89433079	0			0	0	0	0	0
YDR255C	-0.027152816	-0.094832924	-0.25921175	-0.293330649	-0.229415254	-0.252834985	0.277191511	0.356451665	0.490381856			-1.280208318	-0.493006791	0.385098881	0.710542677	0.108333595	11.88949595	0			-2.082500173	-0.57099203	0.274185826	0.673153754	0	15.27160644	0			0	0	0	0	0
YDR256C	-0.165655708	NA	-0.418134789	-0.04304876	0.150069362	0.054808824	0.264512968	0.037072817	0.213187793			-1.221142929	-0.493666977	0.404266335	0.710217603	0.108333595	14.16623054	0			-0.190658832	-0.055438107	0.290771251	0.962302174	19.56816235	43.2184558	0			0	0	0	0	0
YDR257C	0.461180538	0.384416169	0.212352037	0.218340327	0.22515783	0.229083789	0.857480477	0.605050072	0.555804321			-0.729825103	-0.311394659	0.42667025	0.805862352	3.043252687	39.54429443	0			-1.243256113	-0.386374364	0.310776163	0.765049837	0.183855363	29.04825342	0			0	0	0	0	0
YDR258C	0.610560291	0.775143323	0.793676023	0.680359066	0.385811987	0.504707981	-0.079800172	0.279697236	0.255796944			1.241570266	0.583295926	0.469805006	1.498268228	0.292944022	14.78055833	0			1.178792032	0.433938285	0.368121156	1.350916295	0.999694901	33.50054552	0			0	0	0	0	1
YDR259C	1.325116696	1.411977992	1.625159203	1.203798462	0.683060918	0.977512151	1.632828994	1.474025356	1.78389708			-0.357102777	-0.167431797	0.468861648	0.890426357	20.56587065	59.661842	0			-1.559717317	-0.613250023	0.393180236	0.653722373	0.019599991	23.58410735	0			0	0	0	0	0
YDR260C	0.00886131	0.142130837	0.058462629	0.208210512	0.107779681	0.17035379	0.592742321	0.178289308	0.272634815			-0.584370721	-0.269336506	0.46090007	0.829701037	5.48176687	47.99043906	0			-0.360124394	-0.12356421	0.343115357	0.917917113	19.56816235	41.89334722	0			0	0	0	0	0
YDR261C-C	0.056949378	0.257088114	0.144368053	0.423502161	0.56974815	0.373138471	0.244445244	0.475438784	0.353454352			-0.456807107	-0.196243562	0.429598312	0.872820225	15.25478192	54.9085004	0			0.52170858	0.159893411	0.306480318	1.117204594	22.78353127	42.34852185	0			NA	NA	NA	NA	NA
YDR261C-D	0.148419125	0.557190305	0.179266642	0.160546252	0.473099206	0.043654305	0.312949515	0.545114291	0.461679442			-0.286096493	-0.136221676	0.476138922	0.909899004	25.73250741	62.54599185	0			-0.426656939	-0.151937885	0.356112536	0.90004068	12.39839429	41.23448991	0			NA	NA	NA	NA	NA
YDR261C	-0.37151257	-0.554975196	-0.655306386	-0.261465755	-0.250933345	-0.308564507	-0.190453034	-0.217499672	-0.15660734			-0.892196562	-0.330343985	0.3702592	0.795346825	1.681309859	30.18496579	0			-0.100982909	-0.02325791	0.230315313	0.984008095	19.56816235	43.69506253	0			0	0	0	0	0
YDR261W-A	0.182795882	0.463331539	0.273376179	-0.046193704	0.219194809	0.121708035	0.618777653	0.761754589	0.495715083			-0.681762831	-0.310180525	0.454968371	0.80654083	3.043252687	42.36003333	0			-1.408718842	-0.464969451	0.330065473	0.724486418	0.019599991	26.18054493	0			NA	NA	NA	NA	NA
YDR261W-B	0.309825156	0.740815668	0.402465051	0.587884312	0.764622751	0.460009456	0.523226328	0.821143885	0.519060843			-0.255631951	-0.128041011	0.500880309	0.915073155	25.73250741	63.63293054	0			0.127972085	0.045238431	0.353502335	1.031853697	30.37194775	44.14794375	0			NA	NA	NA	NA	NA
YDR262W	-0.226430227	-0.176347975	-0.320777172	-0.633146509	-0.468293266	-0.451223925	-0.17691703	-0.035631745	0.045838616			-0.454065038	-0.176881022	0.38954997	0.884613386	15.25478192	55.04830498	0			-1.333304074	-0.39977457	0.299837507	0.757976712	0.183855363	27.48789132	0			0	0	0	0	0
YDR263C	-0.169877289	-0.03306021	-0.319282328	-0.061475875	0.027689244	-0.140621192	-0.256946368	-0.120692036	0.00940335			-0.101484421	-0.042594207	0.419711783	0.970907523	34.32004495	67.5698837	0			0.423723226	0.126819021	0.299296837	1.091883566	25.78596591	43.08598497	0			0	0	0	0	2
YDR264C	0.125076128	0.086078553	-0.248272825	-0.378119656	-0.236195098	-0.328092713	-0.805337736	-0.797275246	-0.442555472			1.476022783	0.678084153	0.459399517	1.600013584	0.044462758	6.604218723	0			1.301562467	0.429796939	0.330216144	1.347043966	0.183855363	31.40487218	0			0	0	0	0	0
YDR265W	-0.225573152	-0.312638774	-0.267248272	0.195958182	0.306598532	0.309650445	-0.157255661	-0.228309745	-0.004963583			-0.336358226	-0.129576353	0.385233191	0.914099836	20.56587065	60.55279692	0			1.658132803	0.463121993	0.279303318	1.378521715	0.019599991	25.18560159	0			0	0	0	0	0
YDR266C	-1.01460378	-1.117469228	-1.00133834	-1.148945998	-1.154136429	-1.145332536	-0.74401146	-0.667062093	-0.732849883			-0.828567486	-0.321095254	0.3875306	0.800461958	1.681309859	33.79662513	0			-1.464050597	-0.372620565	0.254513448	0.772378245	0.019599991	25.22437707	0			0	0	0	0	0
YDR267C	0.79968116	0.885452685	0.775372225	1.464430352	1.320498305	1.080516825	1.493555969	0.803705928	0.743955374			-0.32489778	-0.184836351	0.568906168	0.879748863	20.56587065	61.02841647	0			0.702090549	0.336952681	0.479927669	1.263085833	19.56816235	40.5227912	0			0	0	0	0	0
YDR268W	0.150761734	0.209864337	-0.107862557	1.68107518	1.437099872	1.441232098	0.565859534	0.120712143	0.299144308			-0.504427002	-0.23558344	0.467031779	0.849341448	9.379809364	52.41324876	0			3.426787045	1.253440332	0.36577713	2.384092699	0	2.971753981	0			0	0	0	0	1
YDR269C	1.355812545	1.772804319	1.391373948	NA	NA	NA	2.973497195	2.16501144	2.295812343			-1.582542675	-0.962709339	0.608330729	0.513092435	0	3.278047956	0			NA	NA	NA	NA	NA	NA	0			0	0	0	0	0
YDR270W	0.32669355	0.297636288	0.14537604	1.153893854	1.049992069	0.925131198	1.800582614	1.01994903	1.018991745			-1.733381384	-1.014538454	0.585294421	0.494986659	0	0.681242072	0			-0.361701042	-0.174625479	0.482789538	0.885997493	19.56816235	41.87858718	0			0	0	0	1	0
YDR271C	-0.014638635	0.43703786	0.216565563	0.004415764	0.343183253	-0.012235515	0.751773412	0.529048869	0.58827483			-0.825118229	-0.401310058	0.486366733	0.757170413	1.681309859	33.99513699	0			-1.327121697	-0.449034593	0.338352236	0.732532872	0.183855363	27.5951319	0			0	0	0	0	0
YDR272W	-0.289110044	-0.196159919	-0.307590174	-0.496071439	-0.554288432	-0.485446228	0.040653269	-0.200348382	-0.249133844			-0.280088162	-0.119276344	0.425852855	0.920649333	25.73250741	62.76780201	0			-1.005121325	-0.313449104	0.311852009	0.804715595	0.999694901	33.10409108	0			0	0	0	0	0
YDR273W	1.13482634	1.061279228	1.347525288	0.370684057	0.309157342	0.320338693	2.238553343	1.536701783	1.31647241			-0.808379647	-0.507298176	0.627549418	0.703538765	1.681309859	34.96160688	0			-2.621876791	-1.301639204	0.496453231	0.405665016	0	8.405904479	0			0	0	0	0	0
YDR274C	0.682553013	NA	0.527803978	NA	NA	0.896647989	2.125204287	1.496251826	1.574194651			-2.055410587	-1.077440867	0.524197391	0.473868653	0	0	0			NA	NA	NA	NA	NA	NA	0			0	0	0	0	0
YDR275W	0.037980834	0.139283136	0.168708107	0.681745854	0.412305178	0.446381344	1.518036048	1.040134279	0.708526081			-1.677784341	-0.964840727	0.575068383	0.51233497	0	1.523366082	0			-1.088596824	-0.5132114	0.471443044	0.700661048	0.999694901	31.70113082	0			0	0	0	0	0
YDR276C	-1.681225118	-1.717081574	-1.750781177	-1.486965355	-1.587282657	-1.521386301	-1.888768552	-1.773018246	-1.629214002			0.143242608	0.05603836	0.391212928	1.039607077	40.81475844	67.77319738	0			0.990835774	0.293998773	0.296717963	1.226033817	4.271152601	36.54880355	0			0	0	0	0	0
YDR277C	0.082976724	-0.023590095	0.025888701	-0.395219021	-0.271229098	-0.101255582	0.183592824	0.11237604	0.331152225			-0.447507568	-0.171881203	0.384085579	0.887684429	15.25478192	55.3807883	0			-1.269180324	-0.402731653	0.317316338	0.756424684	0.183855363	28.59959528	0			0	0	0	0	0
YDR278C	NA	NA	NA	NA	NA	NA	0.50309655	0.160639353	0.291421716			NA	NA	NA	NA	NA	NA	0			NA	NA	NA	NA	NA	NA	0			0	0	1	0	0
YDR279W	-0.832380297	-0.990395008	-0.969626993	-0.753195546	-0.729060054	-0.729951125	-0.812131778	-1.130073763	-0.906234352			0.066049754	0.027413248	0.415039368	1.019183091	41.27060836	68.52577355	0			0.912961469	0.274287666	0.300437286	1.2093968	4.271152601	37.72287283	0			0	0	1	0	0
YDR280W	-0.604027839	-0.51269961	-0.748627198	-0.72338439	-0.681615159	-0.617243365	-0.760654919	-1.120475224	-0.798907842			0.63808915	0.280295163	0.43927273	1.214443323	15.25478192	47.75788233	0			0.869770159	0.281474967	0.32361994	1.215436875	12.39839429	38.34503311	0			0	0	0	0	1
YDR281C	NA	NA	NA	-0.445930909	NA	-0.505133335	-0.282547232	-0.0266695	NA			NA	NA	NA	NA	NA	NA	0			-1.136298856	-0.465610711	0.409760785	0.724164464	0.183855363	30.88865428	0			0	0	0	0	0
YDR282C	1.024917101	0.924609977	0.675458683	1.320993799	1.386453057	1.348456938	-0.009005742	-0.142714254	-0.041004618			2.382896075	0.947970842	0.39782299	1.929157379	0	0	1			5.964999625	1.478419413	0.247849037	2.786432901	0	0	1			0	0	0	0	1
YDR283C	0.823316749	0.852865068	0.624276353	0.401054855	0.591913668	0.260313463	0.698600914	0.519491399	0.048519546			0.665439457	0.353349487	0.531001706	1.277523196	9.379809364	46.14583335	0			0.132597242	0.057766653	0.43565501	1.040853232	30.37194775	44.14539496	0			0	0	0	0	0
YDR284C	-0.567158229	-0.553124098	-0.747382873	0.516648312	0.487682594	0.553855707	-1.184796956	-1.077386189	-0.730569376			0.84595482	0.383763157	0.45364498	1.304740735	3.043252687	35.30168557	0			4.534235286	1.579189655	0.348281365	2.988019689	0	0	1			0	0	1	0	0
YDR285W	NA	NA	NA	1.992757977	1.758698178	2.254456206	0.820907816	NA	0.493146478			NA	NA	NA	NA	NA	NA	0			3.631788527	1.46248649	0.402690432	2.755829228	0	1.71132485	0			0	0	0	0	0
YDR286C	NA	NA	-1.231426017	1.106744572	1.020906881	1.400162405	-1.384275498	-1.455777565	-1.275198279			NA	NA	NA	NA	NA	NA	0			7.576327003	2.609898344	0.344480689	6.104606673	0	0	1			0	0	0	0	1
YDR287W	0.203578102	0.268515705	0.013147569	0.113388177	0.137071757	0.133396472	0.291116931	0.31969515	0.374029318			-0.416685709	-0.157799291	0.378700991	0.896391398	15.25478192	56.90671824	0			-0.579286111	-0.138118388	0.238428619	0.908703545	12.39839429	39.46561578	0			0	0	0	0	0
YDR288W	-0.721210165	-0.433925948	-0.35547678	-0.587824932	-0.43185748	-0.562288372	-0.493940649	-0.909646953	-0.312540509			0.142550545	0.077239123	0.541836742	1.054997165	40.81475844	67.78321668	0			0.278755116	0.106929053	0.383594944	1.076933415	29.12991631	43.83109263	0			0	0	0	0	0
YDR289C	-0.468956985	-0.509967077	-0.226268099	-1.16519955	-1.24917063	-1.326600142	-0.609229775	-0.104202455	-0.524075421			0.037056885	0.01950588	0.52637667	1.01361226	41.27060836	68.61596426	0			-1.977774394	-0.772277613	0.390478113	0.585492415	0	16.82502503	0			0	0	0	0	0
YDR290W	NA	NA	NA	NA	NA	NA	NA	-0.275584228	NA			NA	NA	NA	NA	NA	NA	0			NA	NA	NA	NA	NA	NA	0			0	0	0	0	0
YDR291W	0.684203943	0.549308808	0.346190157	0.423564356	0.444117737	0.36498076	0.639448821	0.400439557	0.106804811			0.30871321	0.153070623	0.495834378	1.111933587	34.32004495	63.72538624	0			0.241088496	0.090866498	0.376901012	1.065009647	29.12991631	43.95490828	0			0	0	1	0	0
YDR292C	0.129636461	0.151250336	0.005904064	-0.4724439	-0.538076495	-0.567823737	-0.170441686	-0.111138457	-0.28883513			0.751842274	0.294469428	0.391663835	1.226433856	5.48176687	40.96118456	0			-0.949550428	-0.273766343	0.288311537	0.827157323	0.999694901	34.01974635	0			0	0	0	0	0
YDR293C	0.510017313	0.464907111	0.273828828	0.169909401	0.199914018	0.223874446	0.106406189	0.450350454	0.497077634			0.164314094	0.073707041	0.448574066	1.052417426	40.04560247	67.44009777	0			-0.266676316	-0.09116886	0.341870856	0.938761863	19.56816235	42.69005455	0			0	0	0	0	0
YDR294C	0.127506981	-0.094347151	-0.320489418	-0.128365395	0.045230576	-0.061401013	-0.149780824	-0.260114387	0.285494496			-0.090855352	-0.045575575	0.501627851	0.968903188	34.32004495	67.73696089	0			0.147548683	0.055498238	0.376135095	1.039217938	30.37194775	44.13400702	0			0	0	0	0	0
YDR295C	0.143989306	-0.224032006	-0.044591039	-0.735561225	-0.632435826	-0.690521322	-0.04794644	-0.041236958	-0.089931959			0.063864495	0.026894589	0.421119573	1.018816754	41.27060836	68.53626525	0			-2.250832973	-0.564257728	0.250688405	0.676303287	0	12.91631869	0			0	0	0	0	0
YDR296W	-0.164682397	-0.157278193	-0.127930324	3.100666	2.969553204	3.251721544	-0.080775047	-0.105861111	-0.166886642			-0.061269176	-0.023388655	0.38173607	0.983918924	34.32004495	68.12601754	0			10.50137357	3.28736446	0.313041379	9.76327021	0	0.079961515	1			0	0	0	0	1
YDR297W	-0.42815394	-0.531592218	-0.780043665	-0.896697265	-0.798234122	-0.809423088	-0.570574737	-0.554698214	-0.24121836			-0.263182753	-0.115698788	0.439613867	0.922935167	25.73250741	63.37235746	0			-0.999983706	-0.317077778	0.317082944	0.802694113	0.999694901	33.18944172	0			0	0	0	0	0
YDR298C	-0.660525183	-0.699150485	-0.750338815	-0.724198333	-0.80056891	-0.651980537	-1.040780198	-1.075216731	-0.672668509			0.535173197	0.234951035	0.439018688	1.176866794	20.56587065	53.57114998	0			0.771495705	0.266182496	0.345021358	1.202621367	12.39839429	39.67113903	0			0	0	0	0	0
YDR299W	-0.917789347	-1.129784852	-1.065417932	-1.531880605	-1.350750203	-1.248011576	-0.689610288	-0.662079835	-0.893873115			-0.66720447	-0.280408914	0.420274334	0.823357613	5.48176687	43.21082979	0			-1.695041344	-0.566149772	0.334003518	0.675416921	0	21.3105743	0			0	0	0	0	0
YDR300C	0.325862708	0.431336653	0.206094349	0.360918425	0.295475553	0.126439261	-0.229564135	-0.246112751	-0.030530493			1.247369419	0.498567746	0.399695342	1.412810281	0.292944022	14.53990904	0			1.609484808	0.49189015	0.305619629	1.406286118	0.019599991	26.03094293	0			0	0	0	0	0
YDR301W	0.08673243	0.032104444	-0.041874718	-0.138110766	-0.043330847	-0.204257802	0.425968596	0.269774395	0.143100648			-0.596009129	-0.245226444	0.411447463	0.843683362	5.48176687	47.32798733	0			-1.114746472	-0.345971075	0.310358528	0.78677822	0.183855363	31.25652951	0			0	0	0	0	0
YDR302W	0.108683387	-0.137921298	-0.210619925	-0.31609852	-0.450800647	-0.301058882	-1.43954552	-1.299271808	-0.980510626			2.522297423	1.168557423	0.463290892	2.24786816	0	0	1			2.648043325	0.945999912	0.357244877	1.92652367	0	10.23597282	0			0	0	0	0	1
YDR303C	0.761704636	0.751176979	0.584839176	0.10650779	0.258216947	0.040322746	-0.615989713	-0.421929284	-0.226766911			2.624128561	1.129536283	0.430442433	2.187884051	0	0	1			1.835196675	0.618787741	0.337177889	1.535584327	0	22.15372588	0			0	0	0	0	0
YDR304C	-1.298370025	-1.345298183	-1.536341761	-1.657083703	-1.598734933	-1.662534834	-1.539375279	-1.452535172	-1.010573382			-0.105179433	-0.050441329	0.479574071	0.965640889	34.32004495	67.50845645	0			-0.654700499	-0.243079935	0.371284176	0.844939567	4.271152601	38.47405124	0			0	0	0	0	0
YDR305C	-0.399348318	-0.314374089	-0.505097584	-0.060281492	0.08726344	-0.148454261	-1.0156783	-0.449297488	-0.685958306			0.644140097	0.319438751	0.495915022	1.247845007	15.25478192	47.40301799	0			1.85659487	0.738697204	0.397877435	1.668668302	0	21.79374437	0			0	0	0	0	0
YDR306C	-0.432630541	-0.52158616	-0.736400759	-0.751322873	-0.600327621	-0.679631504	-1.347882631	-1.004042983	-0.704129392			0.911706465	0.463879899	0.508804002	1.379246098	3.043252687	31.44386227	0			1.005990302	0.403800946	0.40139646	1.32298889	4.271152601	36.31328437	0			0	0	0	0	0
YDR307W	-0.478060418	-0.731292575	-0.920859171	-1.449906971	-1.208775385	-1.374524601	-1.350214098	-0.57204845	-1.028272193			0.493708584	0.282174909	0.571541426	1.216026702	20.56587065	55.74808242	0			-0.650340275	-0.298680795	0.459268489	0.812995462	4.271152601	38.53329594	0			0	0	0	0	0
YDR308C	NA	-0.428166343	-0.373598166	0.025053523	-0.345649632	-0.14428348	-0.639904857	-0.16526862	-0.323874461			0.023213125	0.010887337	0.469016442	1.007575074	41.27060836	68.6214757	0			0.703844676	0.283599394	0.402928946	1.217227973	19.56816235	40.50221235	0			0	0	0	0	0
YDR309C	-0.681864996	-0.949329261	-0.837908361	-0.023782013	-0.216319478	-0.196353665	-0.347521913	0.074352904	-0.249106317			-1.353527312	-0.640208381	0.472992584	0.641620267	0.044462758	9.343356247	0			0.245261788	0.090816667	0.370284614	1.064972861	29.12991631	43.94263654	0			0	0	0	0	0
YDR310C	1.160621697	0.778441335	0.6490571	-0.102495932	-0.121192871	0.003581389	-0.17890883	0.019624778	-0.378633603			2.11482037	1.050746645	0.496849123	2.071601697	0	0	1			0.477358209	0.16814669	0.352244263	1.123614144	22.78353127	42.70513869	0			0	0	0	0	0
YDR311W	-0.106649433	0.005250431	0.035739563	-0.705051006	-0.59894407	-0.559463272	-0.213582084	-0.108955384	-0.175643826			0.373511636	0.152908002	0.409379486	1.111808257	31.27978409	61.29469706	0			-1.427331341	-0.392882408	0.275256625	0.761606445	0.019599991	25.85848801	0			0	0	0	0	0
YDR312W	0.583378997	0.515116464	0.665512423	1.497185461	1.173806371	1.514319205	0.431310638	0.078800239	0.423216307			0.634467333	0.285627616	0.450184905	1.218940425	15.25478192	47.96975778	0			3.052839626	1.146204561	0.375455216	2.213308511	0	5.94484216	0			0	0	0	0	1
YDR313C	-0.071186578	-0.202794658	-0.117285715	-0.041180146	0.045684036	0.055481233	0.105749708	0.084425762	0.072483593			-0.564190684	-0.209241288	0.370869804	0.86499201	9.379809364	49.12940797	0			-0.021434551	-0.005348036	0.249505409	0.996299886	19.56816235	43.9797895	0			0	0	0	0	0
YDR314C	1.013756306	1.114430356	1.077002596	1.046110844	1.079586951	0.810953627	2.435142302	2.228756673	1.994843546			-2.432617534	-1.142450371	0.469638303	0.452989536	0	0	0			-3.18207534	-1.178487089	0.370351724	0.441814573	0	3.383140685	0			0	0	0	0	0
YDR315C	0.058824793	0.080360684	0.130369525	0.924743148	0.663416795	0.882673543	-0.183171556	0.076529616	-0.028869459			0.34195022	0.143756183	0.42040091	1.104777761	34.32004495	62.53266711	0			2.741187435	0.930991571	0.33963076	1.906585952	0	9.145782726	0			0	0	0	0	0
YDR316W-A	0.142412614	0.360239579	0.188400813	0.489862479	0.569351176	0.365845637	0.324699716	0.613912568	0.395624282			-0.46064016	-0.20566047	0.446466651	0.867141616	15.25478192	54.71232048	0			0.282969349	0.092484186	0.326834642	1.066204507	29.12991631	43.815421	0			NA	NA	NA	NA	NA
YDR316W-B	0.556834229	0.912471678	0.646793879	0.863924209	1.048633775	0.761463163	0.551321263	0.821063426	0.66203873			0.076822792	0.035959505	0.468083814	1.02523846	41.27060836	68.46528596	0			0.831227001	0.275409186	0.331328489	1.210337324	12.39839429	38.88071794	0			NA	NA	NA	NA	NA
YDR316W	0.680005212	0.750801179	0.656318114	3.239625863	2.711080267	2.745280545	0.766549828	0.698418074	0.059932252			0.349318939	0.196142167	0.561498807	1.145630786	34.32004495	62.25258954	0			4.811873429	2.452572117	0.509691735	5.473911528	0	0	1			0	0	0	0	1
YDR317W	NA	NA	NA	NA	NA	-0.112183578	-0.555444504	-0.06384657	-0.139997276			NA	NA	NA	NA	NA	NA	0			NA	NA	NA	NA	NA	NA	0			0	0	0	0	0
YDR318W_JXN_EE20_1	NA	NA	NA	NA	NA	NA	NA	NA	NA			NA	NA	NA	NA	NA	NA	0			NA	NA	NA	NA	NA	NA	0			NA	NA	NA	NA	NA
YDR318W_JXN_EI_1	NA	NA	NA	NA	NA	NA	NA	NA	NA			NA	NA	NA	NA	NA	NA	0			NA	NA	NA	NA	NA	NA	0			NA	NA	NA	NA	NA
YDR318W_JXN_IE_1	NA	NA	NA	NA	NA	-0.117490862	0.375369641	0.175979147	0.499988936			NA	NA	NA	NA	NA	NA	0			NA	NA	NA	NA	NA	NA	0			NA	NA	NA	NA	NA
YDR318W	0.100484609	NA	-0.066822887	0.037672029	0.028907884	0.005484874	0.397164421	0.478365186	0.339657927			-1.084444397	-0.434591621	0.400750488	0.739903167	0.292944022	20.1785232	0			-1.176826443	-0.318830972	0.270924378	0.801719254	0.183855363	30.19384127	0			0	0	0	0	0
YDR319C	-0.150223665	-0.006551474	-0.336486109	-0.52709102	-0.413841074	-0.459087146	-0.488343887	-0.48417003	-0.113519952			0.449469914	0.206324924	0.459040566	1.153745422	25.73250741	57.93123561	0			-0.12749583	-0.042451847	0.332966552	0.971003333	19.56816235	43.57105645	0			0	0	0	0	0
YDR320C-A	-0.880130426	-1.44795056	-1.426956725	-1.208837344	-1.285581558	-1.205457404	-1.873330093	-1.285669631	-1.549931843			0.586577167	0.326698669	0.556957698	1.254140229	15.25478192	50.72773909	0			1.001933734	0.398561697	0.397792473	1.318193076	4.271152601	36.37653684	0			0	0	0	0	0
YDR320C	-0.036516987	-0.177035785	-0.274930732	-0.362975707	-0.538871484	-0.454978475	0.147274148	-0.283304824	0.135501391			-0.336121994	-0.153917357	0.45792111	0.898806612	20.56587065	60.56272242	0			-1.08817901	-0.38988885	0.358294772	0.763188401	0.999694901	31.70821791	0			0	0	0	0	0
YDR321W	-1.060427542	-1.034892251	-1.095179624	-1.71086617	-1.575754702	-1.562704144	-1.262264182	-1.309604963	-1.167533499			0.52827545	0.191701792	0.362882265	1.142110146	20.56587065	53.94124356	0			-1.143964507	-0.307764181	0.26903298	0.807892823	0.183855363	30.75752298	0			0	0	0	0	0
YDR322C-A	-0.398949632	-0.088954269	0.117526717	0.98094463	0.7948463	1.25316259	-0.61183656	-0.540158755	-0.207297662			0.626412511	0.338372647	0.54017543	1.264329632	15.25478192	48.43947125	0			3.819907492	1.524958776	0.399213536	2.877784927	0	0.763234844	1			0	0	0	0	1
YDR322W	-0.286315503	-0.338167122	-0.520300967	1.722807688	1.769794323	1.92000634	-0.709304894	-0.484902949	-0.767672542			0.659438012	0.281099648	0.426271526	1.215120718	9.379809364	46.50125471	0			7.546974743	2.520372856	0.333958035	5.737303571	0	0	1			0	0	1	0	1
YDR323C	0.178916048	NA	-0.13636382	0.290061998	0.561973906	0.506778943	0.692465332	0.557760647	0.433696116			-1.330233749	-0.571971971	0.429978544	0.672696674	0.044462758	10.11909761	0			-0.141184433	-0.046159139	0.326942131	0.96851135	19.56816235	43.50143596	0			0	0	0	0	0
YDR324C	-0.049402639	0.166083312	-0.060992858	-0.445111755	-0.474444203	-0.477909443	0.552984676	0.093583026	-0.126808679			-0.269027102	-0.145956353	0.542534011	0.903780069	25.73250741	63.16664522	0			-1.375137606	-0.576864864	0.419496101	0.67041909	0.019599991	26.76236301	0			0	0	0	0	0
YDR325W	0.717146167	0.940072207	0.492579745	0.529670244	0.65235203	0.578518892	1.518585383	0.708838903	0.685409199			-0.396011202	-0.245611072	0.620212435	0.843458463	15.25478192	57.89358635	0			-0.657455392	-0.321887496	0.489595948	0.800022513	4.271152601	38.43650232	0			0	0	0	0	0
YDR326C	0.369375451	0.323063397	0.266448295	0.66815754	0.598202082	0.421027447	0.346786645	0.492609411	0.84009647			-0.504697899	-0.231467744	0.458626328	0.851767894	9.379809364	52.39871557	0			0.174114692	0.064841458	0.372406587	1.045969989	30.37194775	44.1019662	0			0	0	1	0	0
YDR327W	0.025352117	0.388306401	0.263043027	0.558869476	0.663661776	0.368750746	0.20514555	0.10642447	0.457429486			-0.045688738	-0.022031937	0.482218111	0.984844641	34.32004495	68.28588936	0			0.997937134	0.336304108	0.336999292	1.262518132	4.271152601	36.43870601	0			0	0	0	0	0
YDR328C	-0.811258868	-0.985637367	-0.79620443	-1.546672727	-1.536496252	-1.534318577	-1.057848941	-0.802096939	-0.836751027			0.100074699	0.04326613	0.432338351	1.03044402	41.27060836	68.28525411	0			-1.918008711	-0.578053606	0.301382159	0.669866911	0	17.73936998	0			0	0	0	0	0
YDR329C	0.41329626	0.390321043	0.25041774	0.199272841	0.391925304	0.189387159	0.122853311	0.223075705	0.219788458			0.474648727	0.171506573	0.361333684	1.126233971	25.73250741	56.70736234	0			0.472757663	0.133832554	0.283089126	1.097204583	22.78353127	42.739983	0			0	0	0	0	0
YDR330W	-0.211459397	-0.315932855	-0.250180774	-0.142492725	-0.08467328	-0.031379168	0.326206297	0.447459011	0.477154403			-1.751138499	-0.667396862	0.381121689	0.629641762	0	0.438548737	0			-1.606780303	-0.440911684	0.274406951	0.736668937	0.019599991	22.7859755	0			0	0	0	0	0
YDR331W	0.35113529	0.461222343	0.447885886	0.132160317	0.189294624	0.260250929	0.341518278	0.568022777	0.431086182			-0.042907363	-0.018060523	0.420918962	0.987559431	34.32004495	68.31116596	0			-0.63244119	-0.190763845	0.301630963	0.876141719	4.271152601	38.77409881	0			1	0	0	0	0
YDR332W	0.639677217	NA	0.355820854	1.399445732	1.46081355	1.427432631	0.794034962	0.65038475	0.425557243			-0.135848668	-0.06214406	0.45745064	0.957839568	34.32004495	66.93311503	0			2.626576559	0.86811493	0.330511946	1.825276379	0	10.49601019	0			0	0	1	0	0
YDR333C	0.026106526	-0.188221016	-0.278475445	-0.421410493	-0.314556775	-0.280717853	0.151572264	-0.075232809	-0.317620909			-0.121153524	-0.05770211	0.476272654	0.960793229	34.32004495	67.22326417	0			-0.541006115	-0.196257945	0.362764745	0.872811524	12.39839429	39.94063112	0			0	0	0	0	0
YDR334W	1.107681262	1.163426586	1.00254622	1.603391888	1.614497384	1.658187405	1.465439789	1.289289151	1.084708491			-0.403878198	-0.179860405	0.445333285	0.882788411	15.25478192	57.52172921	0			1.220582483	0.407756359	0.334067025	1.326621083	0.999694901	32.79355432	0			0	0	0	0	0
YDR335W	1.830512738	1.872836109	1.682189648	0.556167003	0.644298287	0.448674207	1.692567349	1.09590963	0.666535817			1.037655319	0.652242616	0.628573481	1.571609307	1.681309859	24.4565203	0			-1.035864089	-0.539747823	0.521060464	0.687891139	0.999694901	32.59074135	0			0	0	0	0	0
YDR336W	NA	NA	-0.242672723	-0.201940513	-0.348076274	-0.241907573	0.953885906	-0.088710675	-0.243348751			NA	NA	NA	NA	NA	NA	0			-0.687055147	-0.409040337	0.59535299	0.753124176	4.271152601	38.0274603	0			0	0	0	0	0
YDR337W	0.192963531	0.16208067	0.581172386	3.412721438	3.068175832	3.19661334	0.509036472	0.294467129	0.552621298			-0.260927661	-0.131235387	0.502956976	0.913049266	25.73250741	63.45079587	0			8.25789518	2.836005181	0.343429545	7.140401412	0	0	1			0	0	0	0	1
YDR338C	0.058079984	0.249242363	-0.226796752	-0.103533382	0.053397417	0.049165756	0.269316603	0.197094431	0.221875277			-0.438647406	-0.193852856	0.441933208	0.874267785	15.25478192	55.82578304	0			-0.627904312	-0.16754223	0.266827646	0.890358201	4.271152601	38.83451355	0			0	0	0	0	0
YDR339C	-1.169231162	-1.458031591	-1.239437312	-1.717632856	-1.316300762	-1.344435316	-1.129389015	-0.980472284	-0.841903311			-0.675540001	-0.296244435	0.43852982	0.814369573	5.48176687	42.72390546	0			-1.137591888	-0.413324831	0.363333139	0.750890877	0.183855363	30.86654539	0			0	0	0	0	0
YDR340W	-0.510117713	NA	NA	NA	NA	NA	NA	-0.159205045	NA			NA	NA	NA	NA	NA	NA	0			NA	NA	NA	NA	NA	NA	0			0	0	0	0	0
[truncated: 5,626 more rows]
