# Supplementary material for: Evolutionary Conservation and Diversification of Puf RNA Binding Proteins and Their mRNA Targets
Source: PLoS Biol. 2015 Nov 20;13(11):e1002307. doi: 10.1371/journal.pbio.1002307 (PMC4654594; doi:10.1371/journal.pbio.1002307)
Supplement: S10 Table — (TXT) [file pbio.1002307.s045.txt]

ArrayID	Scer_Ortholog	Puf3KO_1	Puf3KO_2	Puf3KO_3	Puf3KO_4	Puf3KO_5	Puf8KO_1	Puf8KO_2	Puf8KO_3	Puf8KO_4	Puf8KO_5	Puf4NtermKO_1	Puf4NtermKO_2	Puf4NtermKO_3	Puf4NtermKO_5	Puf4pumKO_1	Puf4pumKO_2	Puf4pumKO_3	Puf4pumKO_4	Puf4pumKO_5
NCU01175.1	YJL167W	-0.105792607	-0.799174855	-0.130998332	0.184566302	-0.21176211	-0.128127705	-0.471249123	-0.44323192	0.129666109	-0.066972811	-0.458791289	-0.622808503	0.340133123	0.209559689	-0.263669713	-0.402720602	-0.204650079	0.406634418	-0.203127206
NCU01168.1b	NA	NA	NA	NA	NA	NA	NA	NA	NA	NA	NA	NA	NA	NA	NA	NA	NA	NA	NA	NA
NCU01160.1	YOR046C	0.080977431	0.56410366	0.052741488	0.250068243	-0.338784995	0.074452287	-0.732542633	-0.377244498	0.016340092	-0.272572993	-0.289459639	-0.59184119	NA	-0.377929242	-0.103583697	0.299072326	-0.065971196	0.348843892	-0.337425922
NCU01370.1	YBR060C	NA	NA	-0.709834969	-0.06446282	NA	NA	NA	NA	NA	NA	NA	NA	0.158234972	NA	NA	NA	NA	0.04623094	NA
NCU01361.1	NA	-0.157101068	-0.267441646	-0.479079074	-0.062658323	-0.640676655	-0.122361969	0.408143308	-0.667282005	-0.169914696	-0.056926472	NA	0.007840954	-0.270218243	-0.071595326	NA	0.253879343	-0.330151489	0.056924238	0.289197088
NCU03742.1	NA	NA	NA	NA	NA	NA	NA	NA	NA	NA	NA	NA	NA	NA	NA	NA	NA	NA	NA	NA
NCU01033.1	NA	NA	NA	-0.286433996	-0.471543595	NA	NA	NA	NA	NA	NA	NA	NA	NA	NA	NA	NA	NA	-0.170175186	NA
NCU01021.1	NA	0.02428912	-0.393315008	-0.774839706	0.01920881	-0.624702066	0.128766705	-0.087259189	-0.897368698	-0.126567051	-0.37098565	-0.028829749	0.344107905	-0.029762555	-0.350565024	0.092736016	-0.081722598	-0.415034235	0.208941785	0.061409959
NCU08052.1	YPR192W	NA	NA	NA	NA	NA	NA	NA	NA	NA	NA	NA	NA	NA	NA	NA	NA	NA	NA	NA
NCU07439.1	NA	-0.369202104	0.206810732	-0.510596958	-0.349629292	-0.378759327	0.176732555	0.887308808	-0.518680159	-0.368303551	-0.275680603	-0.409806267	0.507018752	-0.099686803	-0.155819793	0.20273961	0.71368997	-0.417701258	0.249748668	0.149082426
NCU07448.1	NA	NA	NA	NA	NA	NA	NA	NA	NA	NA	NA	NA	NA	NA	NA	NA	NA	NA	NA	NA
NCU07456.1	YBR256C	0.303999454	0.070799104	-0.073129448	-0.414960067	-0.056063432	0.367562903	0.349213887	-0.555658263	-0.012266788	-0.023670136	0.102467672	0.257303341	0.057216223	0.124734799	-0.040827808	0.356143463	-0.108272026	0.01512539	0.076850946
NCU09093.1	NA	NA	NA	0.298528504	NA	NA	NA	NA	0.838013354	NA	NA	NA	NA	NA	NA	NA	NA	NA	NA	NA
NCU09101.1	YBR220C	-0.119176848	0.362619587	-0.086664484	-0.442066454	-0.220247211	-0.050439567	0.527458981	-0.308828034	-0.045744603	0.024249219	-0.412212644	0.368172562	0.011143674	-0.047549852	-0.153266434	0.242716298	-0.265070693	0.090786467	0.115488279
NCU09806.1	NA	-0.164807458	-1.031003177	-0.429071672	-0.807959454	-0.522862857	-0.173278625	0.226967601	-0.385619417	-0.060717382	0.219803796	-0.132836413	0.087139273	-0.136321336	0.129602047	0.244385978	0.581221353	-0.200767974	0.251665493	0.563663987
NCU01941.1	NA	NA	NA	NA	NA	NA	NA	NA	NA	NA	NA	NA	NA	NA	NA	NA	NA	NA	NA	NA
NCU01950.1	YDR088C	-0.326305211	0.122950386	-0.114209879	-0.672685561	-0.633936508	-0.113777799	0.559013543	-0.366391438	0.070148752	-0.111925677	-0.72355157	0.229652698	NA	0.400369242	-0.396101983	0.280089223	-0.12105099	-0.06447899	0.059707927
1nc322_010	NA	NA	NA	0.55378556	NA	NA	NA	NA	0.740802733	NA	NA	NA	NA	NA	NA	NA	NA	1.20249064	NA	NA
NCU02130.1	NA	NA	NA	-0.370750282	-0.900386894	NA	NA	NA	-0.028235257	NA	NA	NA	NA	-0.055522225	NA	NA	NA	0.129429875	-0.088108384	0.6729915
NCU02139.1	NA	-0.066522785	0.220064635	-0.225738065	-0.96816111	-0.105378145	0.041263401	0.543861317	-0.62567865	-0.199390763	0.243367175	-0.032642232	0.400417598	0.150568384	0.21291061	0.033830975	0.613820764	0.068058941	-0.128228247	0.178143184
NCU02150.1	YNL217W	NA	NA	-0.148930473	NA	NA	NA	NA	NA	NA	NA	NA	NA	NA	NA	NA	NA	0.032209198	NA	NA
NCU02541.1	YJL002C	0.03799146	-1.655655862	-0.236636696	0.315722687	-0.209325312	-0.071352125	-0.804820077	-0.134488589	0.191765194	-0.237716093	NA	-0.402420013	NA	-0.155610865	-0.438977867	-0.346037406	0.072656251	0.406138356	-0.366489416
NCU02549.1	YLR163C	0.092698765	-0.975325282	-0.179431778	0.227709915	-0.348826439	0.003678658	-0.49456884	-0.35628215	0.191202437	-0.17869912	-0.528569321	-0.144421801	-0.223888615	-0.067949911	-0.451071338	0.015565772	-0.371145342	0.371832974	-0.137826401
NCU02556.1	YGR274C	-0.054351364	0.170334778	0.22226261	0.01799934	-0.347142635	-0.034961112	0.549301057	-0.692241441	0.034614215	0.014823105	NA	-0.523112338	0.061936219	0.142322551	-0.195903497	NA	-0.114740668	0.437835745	-0.051577068
NCU02751.1	NA	-0.025444083	0.21664997	0.086783327	NA	0.218238865	-0.088249371	0.570731152	-0.291846857	-0.000136901	0.439442106	-0.364594055	0.15419238	0.153185282	0.463240485	NA	0.271440171	-0.09559687	0.031322011	0.225080622
NCU02759.1	NA	NA	NA	-0.208731639	-0.082060854	NA	NA	NA	NA	-0.240240705	0.117514011	NA	NA	NA	0.227964956	NA	NA	NA	0.008261825	0.469006205
NCU09372.1	NA	NA	NA	0.17878926	NA	NA	NA	NA	NA	NA	NA	NA	NA	NA	NA	NA	NA	NA	NA	NA
NCU03093.1	NA	-0.209424031	0.375294583	0.067905628	0.153295587	-0.333200596	-0.026668138	0.595565323	-0.368701641	-0.009533355	0.013192188	-0.532288139	0.175677541	-0.087258032	0.044408619	-0.314349538	-0.093687309	-0.619355558	0.158342776	-0.231642838
NCU03101.1	NA	NA	NA	0.143250279	NA	NA	NA	NA	NA	NA	NA	NA	NA	NA	NA	NA	NA	NA	NA	NA
NCU03109.1	NA	NA	NA	-0.214284211	NA	NA	NA	NA	NA	NA	NA	NA	NA	NA	NA	NA	NA	NA	NA	NA
NCU03242.1	NA	NA	NA	NA	NA	NA	NA	NA	NA	NA	NA	NA	NA	NA	NA	NA	NA	NA	NA	NA
NCU03249.1	NA	NA	NA	NA	NA	NA	NA	NA	NA	NA	NA	NA	NA	NA	NA	NA	NA	NA	NA	NA
NCU03260.1	NA	-0.054904238	0.589035491	0.071948286	-0.015222486	-0.404068966	0.020468092	0.574056168	-0.111921171	-0.085025799	-0.11271425	-0.246055339	0.340058925	0.397795093	-0.099862374	0.11943255	0.408537588	0.185369317	0.239658048	0.037240587
NCU08349.1	NA	NA	NA	NA	NA	NA	NA	NA	NA	NA	NA	NA	NA	NA	NA	NA	NA	NA	NA	NA
NCU08356.1	NA	NA	NA	-0.035249308	-0.905440122	NA	0.187188605	NA	-0.289593085	-0.023558166	NA	NA	NA	NA	0.20593865	-0.211833076	NA	-0.114740668	NA	-0.23407419
NCU08364.1	NA	0.407903406	0.251864663	0.236305989	-0.669413697	-0.307602199	0.602960224	0.492022386	-0.26152232	0.0888874	-0.375225845	0.430025562	0.840979902	0.281187765	0.168149159	0.599001621	0.412157904	0.216837597	0.493397591	-0.114586865
NCU00889.1	NA	-0.227383633	0.210044487	-0.171874232	-0.737536418	-0.559017522	NA	0.56860798	-0.180428291	0.035989602	-0.149603349	NA	0.384153347	NA	-0.088285093	-0.35807425	0.43407268	-0.00626495	0.015841024	-0.13073309
1nc551_060	NA	0.025969778	0.431995515	-0.258094432	-0.489234272	-0.138988811	0.336151245	0.614827839	-0.054122613	0.20683503	-0.008528919	-0.032623373	0.536564616	0.254500463	0.07758474	0.386737248	0.776759335	0.133835685	0.406175276	-0.001493581
NCU00841.1	NA	NA	NA	NA	NA	NA	NA	NA	NA	NA	NA	NA	NA	NA	NA	NA	NA	NA	NA	NA
NCU00714.1	YOR027W	0.050477808	0.61355209	0.034583594	-0.44273215	-0.043140644	0.018814227	0.565973822	-0.585992609	-0.284694329	-0.073408857	-0.343994917	0.300622704	0.092671577	-0.055435536	-0.227304484	0.463820023	-0.189358119	-0.254526769	0.199696473
NCU00720.1	NA	0.001805951	-0.892883216	-0.170647685	0.007924376	-0.458687194	0.073518648	-0.604720814	-0.293231179	0.014646643	-0.230908236	NA	-0.433851848	NA	-0.249660716	-0.385974961	-0.199524596	NA	0.544143454	-0.356328725
NCU00726.1	NA	0.14315737	0.62729896	0.963197762	0.168791818	-0.371572756	0.244638119	-1.296499197	0.852243562	0.35780931	0.847661014	0.079731006	0.13513802	-0.45288853	0.283413095	-0.088148891	-0.594717592	0.013900809	0.417192437	0.134068618
NCU00670.1	NA	-0.077961178	-1.822176244	-0.491080377	0.217286908	-0.518525094	0.188696247	-1.654749753	-0.035455492	0.175689442	-0.260176436	-0.298089149	-1.034708512	-0.357504345	-0.173858542	-0.284942601	-0.627548085	-0.392631477	0.24654174	-0.26297638
NCU00678.1	NA	NA	NA	NA	NA	NA	NA	NA	NA	NA	NA	NA	NA	NA	NA	NA	NA	NA	NA	NA
NCU00688.1	NA	NA	NA	-0.351599043	NA	NA	NA	NA	0.156966605	NA	NA	NA	NA	-0.363863825	NA	NA	NA	-0.019321103	NA	NA
NCU02772.1	NA	0.54165109	NA	-0.173340217	-0.198779474	-0.610696323	0.771164311	NA	-0.302697283	0.18105716	-0.03851896	NA	NA	-1.022472259	-0.045401385	-0.105271921	NA	-0.563011209	-0.17656073	-0.393969265
NCU02780.1	NA	-0.30008978	-0.518508867	-0.599591882	0.220294588	-0.431439705	-0.1026565	0.389761283	-0.481696916	-0.006122149	0.126360551	-0.339626809	0.08568233	-0.167868799	0.175898009	-0.08572385	-0.193325087	-0.465771555	0.142432193	0.043002542
NCU02788.1	NA	-0.037210501	NA	NA	-0.101387021	-0.242273517	0.160669345	NA	-0.220880335	0.159928234	0.136373038	NA	NA	-0.305990653	0.19742715	NA	-0.709010709	-0.290265269	NA	0.132185697
NCU02903.1	NA	NA	NA	-0.145306259	-0.000328332	NA	NA	NA	0.242990349	NA	NA	NA	NA	NA	NA	NA	NA	0.339290963	NA	NA
NCU02910.1	NA	NA	NA	-0.145078147	NA	NA	NA	NA	0.033933564	NA	NA	NA	NA	NA	NA	NA	NA	NA	0.732627382	NA
NCU02918.1	NA	NA	0.08656642	-0.419988053	0.028530008	NA	NA	0.33509218	-0.341089577	0.063162321	-0.302372888	NA	0.17334103	-0.000633828	-0.164165057	-0.48725173	0.142275675	-0.255693422	0.405145249	0.69326137
NCU08625.1	NA	NA	NA	NA	NA	NA	NA	NA	NA	NA	NA	NA	NA	NA	NA	NA	NA	NA	NA	NA
NCU08632.1	NA	NA	NA	0.090211268	-0.191689025	NA	NA	NA	-0.334090946	-0.253292563	0.127142712	NA	0.613865071	0.100717862	0.080129497	NA	NA	-0.019321103	0.090250367	NA
NCU08640.1	NA	NA	NA	NA	NA	NA	NA	NA	NA	NA	NA	NA	NA	NA	NA	NA	NA	NA	NA	NA
NCU04378.1	YLR103C	NA	NA	-0.286433996	-0.21517292	0.23839978	-0.241017746	NA	-0.437909572	0.083357038	0.473852136	NA	-0.077406332	0.117852209	0.439128029	-0.523265478	-0.137311414	-0.051029963	0.236878018	0.244232374
NCU04371.1	NA	0.049429536	-0.906767552	-0.439733894	0.04173219	-0.274722675	0.859334758	-0.592845043	-0.320138807	0.269536702	-0.11669565	0.053349036	-0.158442393	0.050671334	-0.23860023	0.485923694	-0.327046776	-0.071948034	0.314798746	-0.248444044
NCU04363.1	NA	NA	NA	-0.053315168	-0.478153893	NA	NA	NA	-0.462994089	-0.004105803	0.06633047	NA	NA	-0.071214508	-0.103563054	NA	NA	-0.019321103	0.051662459	0.341814188
NCU05006.1	NA	NA	NA	-0.214998858	-0.706214346	NA	NA	NA	NA	-0.178135203	0.098898333	NA	NA	0.021439757	NA	-0.307084885	NA	NA	NA	-0.009756892
NCU05016.1	NA	NA	NA	NA	NA	NA	NA	NA	NA	NA	NA	NA	NA	NA	NA	NA	NA	NA	NA	NA
NCU05024.1	NA	NA	NA	NA	NA	NA	NA	NA	NA	NA	NA	NA	NA	NA	NA	NA	NA	NA	NA	NA
2nc820_030	NA	NA	NA	-0.007574623	NA	NA	NA	NA	NA	NA	NA	NA	NA	NA	NA	NA	NA	NA	NA	NA
2nc820_110	NA	NA	NA	NA	NA	NA	NA	NA	NA	NA	NA	NA	NA	NA	NA	NA	NA	NA	-0.267520929	NA
NCU08416.1	NA	-0.073177951	-0.10140756	-0.202741393	0.071921372	-0.021648022	-0.15920061	-0.653012741	-0.84648482	0.110024989	0.068912007	NA	-0.676868403	-0.195971735	0.018338084	-0.401992808	0.147229927	-0.493252291	0.275303426	0.27553032
NCU05697.1	NA	NA	NA	0.128603503	-0.10984026	NA	NA	NA	-0.118782148	-0.229665504	NA	NA	NA	NA	0.117782038	NA	NA	0.108783723	0.536928262	0.016238316
NCU05707.1	NA	NA	NA	NA	NA	NA	NA	NA	NA	NA	NA	NA	NA	NA	NA	NA	NA	NA	NA	NA
NCU05715.1a	NA	0.240549663	NA	-0.072309191	-0.14850188	-0.17588612	0.182861753	NA	-0.139707332	0.099093084	0.319264458	0.214609177	-0.422030271	NA	0.605128896	0.240520429	0.01120209	-0.065361267	NA	NA
NCU07881.1	NA	0.050940558	-1.251528851	0.414037151	0.255212823	-0.623736947	0.360169982	-0.769605199	0.024742423	0.166561707	-0.200121108	-0.040505566	-0.258825159	-0.306651077	-0.294680119	0.316767328	0.034027895	0.063339352	0.424273836	-0.260564996
NCU07889.1	NA	NA	0.165517761	0.024880425	0.055413302	-0.394658226	0.063300436	0.405517307	-0.478620441	-0.144358191	0.025369297	0.01046846	0.398745167	-0.010995303	-0.079330974	0.156118473	0.186979818	-0.305417092	0.173619286	0.139620732
3nc215_030	NA	-0.073107581	0.303959342	-0.062995765	0.23075978	-0.074167539	-0.086947633	0.505800716	-0.423069186	-0.068911163	0.068218715	-0.379455531	0.382311413	0.371633474	0.2320246	NA	0.319761654	0.12116981	0.346169757	-0.150238116
NCU06489.1	NA	-0.227383633	NA	-0.392044184	-0.068784426	-0.346911156	-0.083909094	NA	-0.277870314	-0.138242476	0.195855462	NA	0.033152043	-0.176184067	0.309494842	-0.105655679	0.167362616	-0.097323615	0.198867094	0.726449189
NCU06497.1	YLR215C	-0.174393853	NA	-0.486011788	0.030072173	-0.278875913	0.009230335	NA	-0.361057993	0.081113593	0.187903339	NA	-0.425760892	-0.290661589	0.209329239	-0.448777582	-0.213899618	-0.255388461	0.066839844	-0.048378186
NCU06506.1	NA	NA	NA	-0.316807645	-0.290039075	NA	NA	NA	-0.293231179	NA	NA	NA	NA	NA	NA	NA	NA	NA	0.065814838	NA
3nc300_110	NA	NA	NA	NA	NA	NA	NA	NA	NA	NA	NA	NA	NA	NA	NA	NA	NA	NA	NA	NA
NCU06197.1	NA	NA	NA	NA	NA	NA	NA	NA	NA	NA	NA	NA	NA	NA	NA	NA	NA	NA	NA	NA
NCU06205.1	YCR084C	0.066788836	0.294191661	-0.296907328	-0.26305342	-0.348379871	0.019771441	0.256373868	-0.288798933	-0.076218665	-0.227988888	-0.333594774	0.348538853	0.067668925	-0.028371305	-0.113506074	0.641676083	0.151560064	0.30432335	0.257059154
NCU00009.1	NA	NA	NA	0.308443973	-0.715708126	NA	NA	NA	1.113404966	NA	NA	NA	NA	NA	NA	NA	NA	NA	NA	NA
NCU00019.1	NA	-0.142668963	0.242185063	0.044482882	-0.368230752	-0.137776335	-0.116935854	0.580880507	-0.260325559	-0.04463361	0.227361192	-0.32481254	0.329769049	-0.011975304	0.245925668	-0.307742392	0.399556798	0.033790233	0.073458383	0.260931086
NCU00028.1	NA	0.201294434	-0.184603931	-0.121044349	-0.583762831	-0.166954001	0.311418208	-0.173498835	-0.340619579	0.091642728	0.097623304	-0.076184269	-0.092275397	-0.108029431	0.084867416	-0.026855408	-0.041955449	-0.259261063	-0.030447238	-0.065594023
NCU00110.1	NA	-0.157621427	NA	-0.341683857	-0.46591602	-0.386453106	NA	NA	-0.279900849	0.111371414	-0.199928686	NA	-0.138448488	0.183010473	-0.159058167	-0.355028827	0.071502601	0.035676174	-0.025500328	-0.334632271
NCU00117.1	YGL233W	-0.131132598	0.404916608	-0.049733738	-0.553545314	-0.159284153	-0.07727408	0.484143467	-0.260279153	0.055256217	0.145513692	-0.456373304	0.347605735	0.031878985	0.098623004	-0.218835156	0.315739411	-0.240036947	-0.050670904	-0.058137355
NCU00125.1	NA	NA	NA	0.130405746	0.215090323	NA	NA	NA	NA	0.201008627	0.007579984	NA	NA	NA	0.103976239	NA	NA	0.118182421	NA	NA
NCU00210.1	YPL178W	-0.028804597	-0.939900785	-0.161356863	0.381543133	-0.031456246	-0.111038447	-0.475014439	0.028180037	0.177892925	-0.164180588	-0.343969138	-0.329993531	-0.079330572	-0.020429296	-0.276673791	-0.030859117	-0.043035342	0.355766801	-0.102364577
NCU00217.1b	NA	NA	NA	0.363904513	NA	NA	NA	NA	-0.086715097	NA	NA	NA	NA	NA	NA	NA	NA	NA	NA	NA
NCU00225.1	YLR150W	0.112352254	-0.339068435	-0.314117284	0.253633527	-0.426386269	-0.006131157	0.319567694	-0.318815227	0.029585698	-0.313102081	-0.262455693	0.025310672	-0.151393265	-0.380748481	-0.364503374	0.135398809	-0.278137544	0.372760222	0.120632676
NCU00306.1	NA	NA	NA	NA	NA	NA	NA	NA	NA	NA	NA	NA	NA	NA	NA	NA	NA	0.517474115	NA	NA
NCU00313.1	NA	NA	NA	NA	NA	NA	NA	NA	NA	NA	NA	NA	NA	NA	NA	NA	NA	NA	NA	NA
NCU00320.1	NA	-0.295913524	0.64640171	0.298528504	-0.305131638	0.019072538	NA	NA	-0.143604622	-0.204656079	-0.041183735	-0.496821325	0.307322139	NA	0.077382029	-0.201088449	0.320181714	-0.057153177	0.198945386	-0.141951505
NCU00406.1	YNL298W	NA	-0.237395534	-0.463561684	0.027196097	-0.247261232	0.19692304	0.177733419	-0.568609923	0.038711752	0.334187748	0.265497887	0.1884132	NA	0.310896438	0.40279271	0.223505694	-0.163028055	0.507457757	0.48391165
NCU00413.1	YIL018W	0.150571386	0.448680492	0.441212448	0.548649446	-0.271232	0.104725761	0.645624831	0.028917827	0.230006404	-0.106950363	-0.233886175	0.440423782	0.274841699	-0.253021357	-0.164025985	0.428801876	-0.041334	0.875025515	-0.123620742
3nc454_010	NA	0.087763135	0.232372736	-0.034315368	0.041665757	-0.341809191	0.13090613	NA	-0.195933978	-0.173756762	-0.218695872	-0.167261459	0.39588794	0.231410449	-0.214434924	-0.225070232	0.157232475	NA	0.125686926	-0.179681894
NCU04014.1	YER144C	NA	NA	0.168329781	0.17351122	NA	0.012922057	NA	-0.413525413	-0.266603991	-0.072147209	NA	NA	NA	-0.125110835	0.34524968	NA	NA	-0.000328512	-0.057510024
NCU04022.1	YBR267W	0.172078118	0.464312891	-0.067040319	0.113280422	-0.409827614	0.173087494	0.510515025	-0.405663295	-0.166162561	-0.297117382	-0.38020111	0.38504638	0.08315949	-0.110617812	NA	0.453136942	0.004774573	0.14824209	-0.053298319
4nc135_060	NA	NA	NA	NA	NA	NA	NA	NA	NA	NA	NA	NA	NA	NA	NA	NA	NA	NA	NA	NA
NCU07942.1	YDR087C	NA	-0.069131157	-0.361523309	0.021981038	-0.356617877	-0.139365697	-0.090000796	-0.374793019	0.092875071	-0.001179441	-0.31536409	0.291351823	0.043707884	-0.072074865	-0.145647985	0.005700542	-0.186754237	0.177154782	NA
NCU07948.1	NA	NA	NA	NA	NA	NA	NA	NA	NA	NA	NA	NA	NA	NA	NA	NA	NA	NA	NA	NA
NCU07957.1	NA	0.045159099	NA	0.179884008	-0.044262107	NA	NA	NA	-0.315828739	-0.058553587	0.128671801	NA	0.096580759	NA	0.096780737	-0.595785925	0.162650489	-0.232724741	0.179709829	-0.258436005
NCU06557.1	NA	NA	NA	NA	NA	NA	NA	NA	NA	NA	NA	NA	NA	NA	NA	NA	NA	NA	NA	NA
NCU06568.1	YOL069W	NA	NA	0.110901501	-0.218851134	NA	NA	NA	NA	-0.397788262	0.094344846	NA	NA	NA	-0.031050555	NA	NA	NA	0.022016997	NA
NCU06575.1	NA	NA	NA	NA	NA	NA	NA	NA	NA	NA	NA	NA	NA	NA	NA	NA	NA	NA	NA	NA
NCU08286.1	NA	NA	NA	NA	NA	NA	NA	NA	NA	NA	NA	NA	NA	NA	NA	NA	NA	NA	NA	NA
NCU08294.1	YLR098C	NA	NA	-0.116508995	-0.157359547	NA	NA	NA	NA	NA	NA	NA	NA	NA	NA	NA	NA	NA	NA	NA
NCU08302.1	NA	NA	0.548846401	0.120010892	0.253575813	-0.026182143	-0.427306005	-0.228728186	-0.095785115	0.094297901	-0.096013352	-0.569662132	-0.257092984	-0.102266605	0.091749937	-0.598758518	0.411578042	-0.399130114	0.128556058	-0.090421204
NCU07718.1a	NA	NA	NA	NA	NA	NA	NA	NA	NA	NA	NA	NA	NA	NA	NA	NA	NA	NA	NA	NA
NCU07725.1	YPR060C	NA	NA	NA	0.191892964	-0.137654137	NA	0.602075931	-0.418391168	-0.133411964	-0.086382645	NA	NA	NA	-0.03247767	NA	0.22164295	-0.24587115	0.166901981	-0.266438962
NCU07733.1	YGR207C	0.083868034	0.599311468	0.045209253	0.155073805	-0.147242195	0.179955515	0.756300265	0.060175478	-0.024479787	-0.379144672	-0.435021583	0.469376332	0.150123788	-0.078009721	-0.319754163	0.443471378	-0.026757692	0.117463501	-0.081860438
4nc452_240	NA	NA	NA	NA	NA	NA	NA	NA	NA	NA	NA	NA	NA	NA	NA	NA	NA	NA	NA	NA
4nc452_320	NA	NA	NA	NA	NA	NA	NA	NA	NA	NA	NA	NA	NA	NA	NA	NA	NA	NA	NA	NA
4nc452_400	NA	NA	NA	-0.782667578	-1.006320339	NA	-0.981406368	NA	-0.286146107	NA	0.692422847	NA	NA	-1.249656921	0.080612246	-0.99988773	2.377605728	-0.333595625	0.442163753	2.389054293
NCU06980.1	NA	NA	0.226918306	0.190569256	0.030350444	-0.215453205	-0.125453606	NA	-0.133073954	-0.106105517	-0.199895984	NA	0.244807889	NA	-0.112060687	-0.482326917	0.081994975	-0.115470962	0.040450359	-0.277237203
NCU06989.1	NA	0.05680218	0.83329979	-0.091617819	-0.236080962	-0.459391711	1.008320085	1.35057802	-0.391041399	-0.137169025	-0.082911039	1.320356679	0.832000729	0.149627462	-0.47919298	1.682021467	1.22164295	0.016134435	0.433709354	-0.087482256
NCU06997.1	NA	NA	0.44870973	0.038884688	-0.25328134	-0.349707465	0.075019346	0.369213906	-0.086715097	0.052621642	-0.250257517	-0.111331981	0.294922518	-0.119186989	-0.110744229	-0.062909032	0.151542099	-0.256771899	0.073461561	-0.117678917
NCU07285.1	NA	NA	NA	-0.112897741	-0.184637786	NA	NA	NA	NA	NA	NA	NA	NA	0.411083427	NA	NA	NA	0.30784364	NA	NA
NCU07294.1	NA	NA	NA	-0.088834036	-0.149414442	NA	NA	NA	-0.039710577	NA	NA	NA	NA	-0.061073868	NA	NA	NA	0.008225224	NA	NA
NCU07302.1	NA	NA	NA	-0.296629763	NA	NA	NA	NA	-0.264724752	NA	NA	NA	NA	NA	NA	NA	NA	NA	NA	NA
NCU06320.1	NA	NA	NA	-0.002337975	-0.054772639	-0.371644421	NA	NA	0.37943013	0.083815692	-0.050395474	NA	0.281987315	NA	-0.13942936	-0.520628565	0.311173013	0.184819614	0.264124215	NA
NCU06328.1	NA	0.353138019	-0.018699047	-0.250117101	-0.450159966	-0.038382596	0.206773906	0.014932852	-0.256504245	0.06583063	0.091518802	0.402838288	0.025717541	0.348361733	0.360136564	0.437639353	-0.190037558	-0.175742868	0.280981739	0.218418756
NCU06336.1	YDR120C	-0.139393831	-0.38758847	NA	0.068752142	-0.308357339	-0.263751853	-0.312581925	-0.551028937	0.079259229	-0.06691056	-0.351456293	0.159240513	-0.043308511	-0.03506945	-0.238096913	-0.163233811	-0.125881226	0.134997415	-0.25406409
NCU08660.1	NA	NA	NA	NA	NA	NA	NA	NA	NA	NA	NA	NA	NA	NA	NA	NA	NA	NA	NA	NA
NCU08669.1	NA	0.098733262	0.0619689	0.107355769	-0.153570036	-0.457522869	0.273480787	0.200706046	-0.349816925	-0.042573396	-0.308908421	-0.294197053	0.159626266	-0.080755411	-0.207761359	-0.099978777	-0.176795262	-0.382950187	-0.018718672	-0.096983135
NCU08678.1	YER007C-A	-0.025444083	-0.195314695	-0.449284472	-0.349451797	-0.148341034	0.020242426	-0.190162456	-0.501678044	-0.063625191	0.051027483	-0.033201694	0.088459415	-0.088648143	0.023419885	-0.057434131	0.050440985	-0.422963848	-0.092380578	0.174422093
NCU05200.1	YNL123W	0.203305725	-0.703878906	-0.227055449	0.231209989	-0.126615327	NA	-0.70866077	-0.607129411	-0.009509162	0.16190813	0.173238742	-0.520167438	0.149914315	0.30797397	0.012290002	-0.244139231	-0.215718316	0.509436442	-0.1937501
NCU05208.1	NA	NA	NA	-0.259961785	NA	NA	NA	NA	NA	NA	NA	NA	NA	NA	NA	NA	NA	0.283241667	NA	NA
NCU05217.1	YOL080C	NA	NA	-0.286433996	-0.108973516	NA	NA	NA	-0.054630992	-0.02234053	0.033121824	NA	-0.351836417	0.194884573	0.291254807	-0.447047071	-0.080500493	0.134778931	0.236736097	-0.036229104
4nc780_140	NA	NA	NA	NA	NA	NA	NA	NA	NA	NA	NA	NA	NA	NA	NA	NA	NA	NA	NA	NA
NCU05307.1	NA	-0.179194839	-0.321666874	0.269586811	-0.149349036	-0.216528105	-0.353551292	-0.411151228	-0.374463599	-0.109414144	0.064163512	-0.532055244	-0.438418941	-0.438099119	0.07634512	-0.614763832	-0.461128436	-0.36172859	-0.141227933	0.780880635
NCU05315.1	NA	NA	NA	-0.000525124	-0.271985132	NA	0.576465574	NA	-0.299354393	-0.291593253	0.693590548	NA	NA	-0.040585343	NA	0.039437063	NA	-0.252854082	0.076841022	NA
NCU08849.1	NA	NA	NA	NA	NA	NA	NA	NA	NA	NA	NA	NA	NA	NA	NA	NA	NA	NA	NA	NA
NCU04638.1	NA	NA	NA	NA	-0.46975254	NA	NA	NA	NA	0.160737492	NA	NA	NA	NA	0.070423679	NA	NA	NA	-0.370875143	NA
NCU04646.1	YKL045W	NA	NA	NA	-0.14347171	-0.46603472	-0.119898424	NA	-0.114645808	0.074845538	0.026521547	NA	-0.746131065	-0.485166489	-0.073328293	-0.279339895	-0.857842846	0.043501116	0.044951388	0.083352512
NCU07243.1	NA	NA	NA	NA	NA	NA	NA	NA	NA	NA	NA	NA	NA	NA	NA	NA	NA	NA	NA	NA
NCU07249.1	NA	NA	NA	NA	NA	NA	NA	NA	NA	NA	NA	NA	NA	NA	NA	NA	NA	NA	NA	NA
NCU04203.1	YBR229C	-0.058458143	0.1373003	-0.091930972	-0.053534529	-0.148202561	0.165451493	0.358897303	-0.565870337	-0.012446711	0.097825676	-0.104102206	0.211796128	-0.053588977	0.012917574	0.073015655	0.434850623	-0.285539765	0.407068355	0.263098484
NCU07068.1	NA	NA	NA	NA	NA	NA	NA	NA	NA	NA	NA	NA	NA	NA	NA	NA	NA	NA	NA	NA
NCU07075.1	YDL128W	NA	NA	0.083322624	0.125491738	-0.344044195	0.487710364	NA	0.03237305	-0.093743016	-0.431932522	NA	-0.277971179	-0.413543006	-0.566864097	0.36160451	0.349036576	0.53321992	0.182711488	-0.22564335
NCU07083.1	NA	-0.158699809	NA	-0.385251733	-0.028394506	-0.696718283	-0.155305437	NA	-0.41087096	0.179821201	-0.164049842	-0.327284602	-0.130375187	-0.194446274	0.079728693	-0.255817172	-0.108406489	0.264471863	0.255410598	0.104267565
NCU04707.1	NA	NA	NA	NA	NA	NA	NA	NA	NA	NA	NA	NA	NA	NA	NA	NA	NA	NA	NA	NA
NCU04718.1	NA	0.245376284	0.188256686	-0.41266427	-0.152585447	-0.552261999	0.179688503	0.074311399	-0.465453205	-0.138699459	-0.341524485	0.189408622	0.417840352	0.024936978	-0.485418508	0.357188059	0.465522319	0.060696926	0.100183799	0.139864533
6nc138_010	NA	-0.081068702	NA	-0.02339959	-0.447527929	-0.022595481	0.174243574	NA	-0.021757693	0.120388288	0.101308119	0.011227048	-0.17581534	0.180385003	0.279925028	-0.206922886	-0.146920918	0.029208791	-0.10474546	-0.117437655
NCU09871.1b	NA	NA	-0.506745925	0.034752162	-0.110442655	-0.187318692	0.482749803	-1.282214971	-0.256799909	0.036200066	-0.357466029	0.162697088	0.216930621	-0.057932829	-0.194962058	0.17689522	-0.898805714	0.125973034	0.010153175	-0.483100305
NCU05492.1	YOR378W	NA	NA	-0.020079232	NA	NA	NA	NA	0.105347897	NA	NA	NA	NA	NA	NA	NA	NA	NA	NA	NA
NCU05499.1	NA	NA	NA	-0.225033452	NA	NA	NA	NA	NA	NA	NA	NA	NA	NA	NA	NA	NA	NA	NA	NA
NCU05580.1	YBR008C	NA	NA	NA	NA	NA	NA	NA	NA	NA	NA	NA	NA	NA	NA	NA	NA	NA	NA	NA
NCU05588.1	YOL115W	0.1035702	NA	0.164227413	0.144937097	-0.472923039	-0.104764887	NA	NA	-0.021895117	-0.301309098	NA	-0.684437926	-0.476427783	-0.09141945	-0.182074861	-0.318443918	0.305113847	0.333704404	-0.037953784
NCU05597.1	NA	NA	NA	NA	NA	NA	NA	NA	NA	NA	NA	NA	NA	NA	NA	NA	NA	NA	NA	NA
NCU03882.1	NA	-0.179265178	0.241094075	-0.229472345	0.041855936	-0.285609728	-0.206568411	0.524050089	-0.450388885	0.151540673	0.127767989	-0.110179202	0.297279615	0.016786343	0.208340689	-0.143231161	0.235340831	-0.283285217	0.062169766	0.224906656
6nc385_050	NA	0.026709459	-0.295308439	-0.5694892	0.054221203	-0.37970149	0.321447847	0.009005604	0.037135996	0.071432669	-0.222192387	0.245166644	-0.121040775	0.338998395	-0.187769464	0.57568599	-0.054715116	0.102387002	0.2390209	-0.025748925
NCU10026.1	NA	NA	NA	NA	NA	NA	NA	NA	NA	NA	NA	NA	NA	NA	NA	NA	NA	NA	NA	NA
NCU03183.1	NA	NA	NA	NA	NA	NA	NA	NA	NA	NA	NA	NA	NA	NA	NA	NA	NA	NA	NA	NA
NCU03174.1	NA	-0.114736685	-0.337652406	NA	-0.026977568	-0.615932776	-0.163553761	-0.232561745	-0.608696366	-0.042516324	-0.145520395	-0.093790533	-0.04578224	NA	-0.198317597	0.115321468	-0.392707741	-0.179018588	0.231259581	-0.033375106
NCU03166.1	YAR015W	0.337071856	-0.526643799	-0.305873877	0.111025387	-0.242776462	0.474366661	-1.028750187	-0.140569972	0.125573047	-0.279117755	-0.181224855	-0.231239432	-0.555373095	-0.377585362	-0.009582475	-0.7119085	-0.247129024	-0.068168165	-0.177952792
NCU06019.1	NA	NA	NA	NA	NA	NA	NA	NA	NA	NA	NA	NA	NA	NA	NA	NA	NA	NA	NA	NA
NCU06026.1	NA	NA	NA	0.380990665	-0.254023849	NA	-0.011300359	NA	0.001512086	-0.184725012	-0.16648946	-0.101252918	0.083943934	NA	-0.170646141	NA	NA	-0.129095961	-0.128310297	-0.058666493
NCU06033.1	YDR434W	-0.184519994	-0.515585472	0.429232196	-0.128024425	-0.585380299	-0.066350086	-0.278917381	0.134097726	0.112608187	-0.151223016	-0.449138421	-0.394983861	-0.291236024	-0.142938502	-0.315339912	-0.590765626	0.094992793	0.233397699	-0.109729283
NCU06118.1	YJL010C	-0.235503765	-1.491685079	-0.31233586	0.213200123	-0.502691975	-0.276269252	-1.056424915	-0.420444827	0.126277621	-0.118493408	-0.423371706	-0.055309372	-0.333286203	-0.439166086	-0.304674627	-0.359836711	-0.071788523	-0.0236042	-0.314826336
NCU06126.1	NA	NA	NA	NA	NA	NA	NA	NA	NA	NA	NA	NA	NA	NA	NA	NA	NA	NA	NA	NA
NCU06134.1	NA	NA	NA	NA	NA	NA	NA	NA	NA	NA	NA	NA	NA	NA	NA	NA	NA	NA	NA	NA
NCU02412.1	NA	NA	0.213862153	-0.102125077	-0.208155718	-0.339469595	NA	0.448177969	-0.110962643	-0.13093155	0.050624797	NA	0.381838863	0.33869936	0.135685099	-0.135649644	0.320530149	0.046032635	0.212440835	-0.048512936
NCU02389.1	NA	NA	NA	0.046989737	-0.271030274	NA	NA	NA	-0.051927173	NA	NA	NA	NA	NA	NA	NA	NA	-0.171324197	0.121283987	NA
NCU02398.1	NA	NA	NA	-0.307935066	NA	NA	NA	NA	-0.120233186	NA	NA	NA	NA	NA	NA	NA	NA	0.222954743	-0.016730119	NA
NCU02224.1	YER021W	NA	0.497621077	-0.125045677	-0.08483661	-0.329509309	0.204186682	0.619780632	-0.562519757	-0.156334212	-0.240952787	-0.204318039	0.472509221	0.185606759	-0.07381088	0.222722934	0.476344333	-0.178495852	0.016752554	-0.040138849
NCU02232.1	YIR008C	NA	NA	-0.075286332	NA	0.226956082	NA	NA	NA	-0.199830274	0.16190813	NA	NA	-0.046123527	NA	-0.369657038	NA	0.000156271	0.2061686	-0.259535201
NCU02203.1	NA	0.071211958	0.416396105	-0.236128914	0.06592998	-0.493812284	-0.10303063	NA	-0.298048196	-0.062941841	-0.458101318	NA	-0.644135697	NA	NA	-0.065899074	0.652789443	-0.062948035	0.279339808	-0.14882093
NCU05804.1	YBR084C-A	-0.094051274	0.392959982	0.11379925	0.42197194	-0.174370379	0.004626633	0.664855313	0.309864243	0.216441795	-0.345416415	-0.325927558	0.139027855	0.33674489	-0.157223377	-0.306538137	0.569868049	0.003566324	0.521757552	-0.020270531
NCU05813.1	YNL177C	-0.180339381	0.436765474	-0.046550555	0.036512593	-0.445498347	-0.19589323	0.93347622	-0.521266982	-0.256240739	-0.061740447	-0.331176914	0.275902177	-0.069281248	-0.095755585	-0.849644388	0.144258943	-0.479146524	0.018831066	-0.262999965
NCU05822.1	NA	NA	NA	NA	NA	NA	NA	NA	NA	NA	NA	NA	NA	NA	NA	NA	NA	NA	NA	NA
NCU05903.1	NA	NA	NA	NA	NA	NA	NA	NA	NA	NA	NA	NA	NA	NA	NA	NA	NA	NA	NA	NA
NCU08130.1	NA	-0.084508764	0.180277581	-0.525409302	-0.227368217	-0.489352636	0.141163706	0.545127395	-0.480475657	-0.077431597	-0.399773547	-0.20188192	0.473732363	-0.050092429	-0.29421775	0.032376788	0.617412325	-0.370533133	0.252436653	0.063452955
NCU08138.1	YKL087C	0.189218518	-0.439471794	-0.591288578	-0.004961485	-0.604843597	0.100805386	-0.198366055	-0.482129227	0.019664273	-0.282310395	-0.185513649	-0.437164582	-0.252954511	-0.064260412	-0.473027006	-0.533035438	-0.579046312	-0.291737166	-0.609218963
NCU04584.1	NA	-0.18297153	-0.110116681	-0.158368958	0.012428536	-0.233767036	-0.18263418	0.127911009	-0.349530559	-0.080939668	0.020311852	-0.249047028	0.14307359	-0.080557024	0.181597136	-0.071447043	0.064447843	-0.321219627	0.132446931	0.007116926
NCU04591.1	NA	0.395499326	0.032415282	0.234039778	-0.378890812	-0.222510263	NA	0.258591693	-0.379639419	-0.031293815	-0.365071186	NA	-0.400910282	NA	-0.446497885	-0.87464434	-0.716486996	-0.67685223	NA	NA
NCU04598.1	NA	-0.185243884	NA	-0.362313961	-0.208509189	-0.375587703	0.076054371	NA	-0.686945046	-0.021165857	-0.1274056	-0.22265827	-0.412720591	NA	0.03137249	-0.152807489	0.041755257	-0.186274538	0.187039802	0.189501603
NCU03755.1	YHR176W	-0.117328721	-1.026200631	-0.112357352	-0.108693951	-0.437063867	0.032668817	-0.795614524	-0.347865987	-0.195924516	0.02649901	-0.296260027	-0.364599369	NA	-0.443992054	-0.342278415	-0.236619695	-0.076017236	0.291952555	0.594314431
NCU03748.1	YNR050C	0.049033398	-1.266344361	-0.344963414	-0.105376269	-0.356080042	0.281207971	-0.534502727	-0.521335275	0.109810337	-0.088808278	-0.157304815	-0.244204222	-0.187565523	-0.109221963	-0.098904534	-0.432049395	-0.314723499	0.043963026	-0.003214046
NCU04110.1	YLR116W	-0.066855963	0.34721254	-0.042299796	0.014004391	-0.02749428	0.34845051	0.549849387	-0.447472745	-0.05663025	0.137713625	-0.003367954	0.487630509	-0.033344922	0.203511912	0.154116942	0.53181418	-0.124373782	NA	0.311224863
NCU03335.1	YMR161W	-0.132244424	0.378921399	0.120027609	-0.016336275	-0.275279859	0.159464999	0.680479248	-0.233193597	0.046954686	0.069059352	-0.074897441	0.448261675	0.140619093	0.035957815	-0.009799525	0.445667819	0.040979407	0.257413268	0.179547125
NCU03342.1	NA	0.142879641	0.135967656	0.161315817	0.112022395	-0.125434319	0.10677397	0.028553201	-0.149267866	0.00265591	-0.124579556	-0.629212054	-0.168458689	-0.052787257	-0.000360421	-0.313159164	-0.059201091	-0.363114344	-0.063680446	0.072956368
NCU02864.1	NA	NA	NA	NA	NA	NA	NA	NA	NA	NA	NA	NA	NA	NA	NA	NA	NA	NA	NA	NA
NCU01259.1	NA	NA	0.19418152	-0.142044087	0.011521776	-0.353384341	NA	NA	-0.625364056	0.125669797	0.014754436	NA	0.387261935	0.031044334	-0.219599709	-0.46406531	0.334537007	-0.261926745	0.203645435	-0.133745609
NCU04295.1	NA	NA	NA	NA	NA	NA	NA	NA	NA	NA	NA	NA	NA	NA	NA	NA	NA	NA	NA	NA
NCU04287.1	NA	-0.162947607	1.036033686	-0.573435499	-1.049942667	-0.044112352	-0.109596553	1.485908358	-0.462768932	-0.315040875	0.191965364	-0.285630645	1.293867003	-0.495108358	-0.309300803	0.116819594	2.34293589	-0.097323615	0.543662387	1.272136541
NCU01479.1	YMR089C	0.092553423	-1.443800618	0.052743265	0.086316283	-0.055115323	-0.010704714	-1.141894355	-1.241759065	0.026482517	-0.023768537	-0.837229755	-0.81687128	-0.983710919	-0.31197407	-0.48780994	-0.336190048	-0.391954009	-0.002997328	-0.134068252
NCU09550.1	NA	NA	-1.02770386	0.08664021	-0.071755312	NA	NA	NA	-0.091597318	0.210907088	NA	NA	-0.731973002	0.084701655	NA	NA	-0.084616601	0.508102988	0.025603659	0.345200003
NCU09543.1	YMR010W	-0.161849212	-1.278972624	-0.389258556	0.050868772	-0.26881643	-0.050062277	-0.89747516	-0.197796722	0.032569847	0.20771182	-0.226268328	-0.346536311	NA	0.27820928	NA	0.111030965	0.047195216	0.24783156	0.508688678
NCU03625.1	YLR147C	0.077843725	-0.348060106	-0.06291802	0.075971528	-0.155090466	0.003852346	-0.585452808	-0.285668407	0.102039041	0.251817192	0.05560359	-0.260365069	-0.335070743	0.385728411	-0.115841163	-0.194682942	-0.25227417	0.280187126	0.370133114
NCU03616.1	NA	0.189880344	0.330011799	-0.081597259	-0.01096632	-0.27447234	-0.131869055	0.467625732	-0.616128936	-0.13499288	0.087942363	-0.407885381	0.332041458	-0.044143162	0.316903557	-0.229193787	0.020428416	-0.238962913	0.223337764	0.306047989
NCU01009.1	NA	NA	NA	NA	NA	NA	NA	NA	NA	NA	NA	NA	NA	NA	NA	NA	NA	NA	NA	NA
NCU01349.1	NA	NA	NA	-0.488067857	-0.204866018	NA	NA	NA	NA	NA	NA	NA	NA	NA	NA	NA	NA	NA	0.707179323	NA
NCU08439.1	NA	NA	-1.258508521	-0.086570063	-0.358677591	0.002421298	-0.062047605	NA	0.267630273	-0.123511951	0.238776894	NA	-0.36930911	-0.431777219	NA	-0.395949082	-0.291067479	-0.155204531	0.47281426	0.808492671
NCU08431.1	NA	NA	NA	-0.381896626	NA	NA	NA	NA	-0.191132992	NA	NA	NA	NA	NA	NA	NA	NA	NA	NA	NA
NCU01970.1	NA	-0.317158076	0.513222491	0.120990319	-0.066926081	-0.3516402	NA	0.632475705	0.070976906	-0.08849799	-0.025090385	NA	0.104505256	NA	-0.374071058	-0.332685935	0.390781117	NA	0.274609656	0.021104072
NCU01962.1	YGL191W	0.020337517	0.104204516	-0.207886231	0.435096089	-0.303913897	0.113127162	0.036928731	-0.170614361	0.313477949	0.054027101	-0.166403826	0.104818103	0.006395872	-0.071440754	-0.091303396	0.05126318	-0.138509094	0.29836847	0.116959929
NCU02274.1	YLR058C	0.625161728	-0.760657108	1.038898834	0.522980235	-0.019053477	0.801546513	-0.814835549	-0.015934047	0.432733265	0.27509261	0.465989334	0.255776167	-0.264486824	-0.099486002	0.431631988	-0.652661165	0.158956182	0.82535005	-0.158994544
NCU01274.1	NA	-0.278730513	NA	0.298528504	-0.037439646	-0.221266024	NA	NA	-0.302821949	-0.080507699	0.029457834	NA	NA	-0.001729407	0.179110569	NA	NA	NA	0.298002475	-0.088413836
NCU01266.1	YPL268W	NA	NA	-0.186898323	0.178039753	NA	-0.175970449	NA	NA	NA	0.042288211	NA	NA	NA	-0.147376362	-0.258123409	NA	-0.055846979	0.050718331	NA
NCU08561.1	YJR095W	0.617258603	-0.438214543	-0.202890356	-0.336598416	-0.512136821	0.784571698	-0.705048058	-0.185619231	-0.033678919	-0.550166288	-0.442865824	-0.991393893	NA	-0.604974979	-0.378875568	-0.955464447	-0.649001524	-0.524183252	-0.849260648
NCU08893.1	YDR116C	0.066072048	0.211811414	-0.19157481	0.176240018	-0.357356682	-0.02452251	0.328919776	-0.395423607	0.011554541	-0.271936638	-0.295585556	0.165442048	0.074628633	-0.089349195	-0.46920537	-0.298486858	-0.456566267	-0.063233956	-0.512851756
NCU08885.1	NA	NA	NA	NA	NA	NA	NA	NA	NA	NA	NA	NA	NA	NA	NA	NA	NA	NA	NA	NA
NCU01081.1	NA	NA	NA	0.161024981	-0.157162309	NA	NA	NA	0.113986815	NA	NA	NA	NA	NA	NA	NA	NA	NA	-0.053577429	NA
NCU01632.1	YDR127W	0.262252004	-0.054697526	-0.225906112	-0.194783087	-0.360780293	0.29740151	-0.096494124	-0.499640571	-0.126028905	-0.293737147	-0.292031137	-0.016593264	-0.191331893	-0.278712483	-0.001268578	-0.134518199	-0.236394754	0.027273445	-0.01453763
NCU04780.1	YGL211W	-0.057888543	0.415447275	0.120191263	0.24704347	-0.198969733	-0.133150618	0.577413877	0.284818887	0.051562019	-0.138385894	NA	0.245098725	0.243383091	-0.030071726	NA	0.49515323	-0.019321103	0.20760429	-0.058183582
NCU04772.1	NA	-0.138700061	-0.377673002	0.229601615	0.197129612	-0.14095233	NA	-0.488612289	-0.076490426	0.017327924	0.010702326	NA	-0.541073751	0.131414659	0.280473894	-0.378875568	0.215412012	0.058601897	0.390086874	-0.021479377
NCU02679.1	NA	NA	NA	-0.425087536	-0.178922393	NA	NA	NA	-0.15355731	NA	NA	NA	NA	NA	NA	NA	NA	0.074836391	-0.00671794	NA
NCU02947.1	NA	NA	NA	NA	NA	NA	NA	NA	NA	NA	NA	NA	NA	NA	NA	NA	NA	NA	NA	NA
NCU02955.1	YLR069C	0.091226954	0.187444023	-0.004736649	0.308323996	-0.473095127	-0.30764956	0.158531499	-0.808112117	-0.182459276	-0.483595913	-0.479121141	-0.150051474	-0.327286587	-0.667294877	-0.589270457	-0.433420402	-0.638081812	-0.12250585	-0.740169735
NCU03785.1	NA	NA	NA	0.472691456	-0.257708895	NA	NA	0.638923514	0.79074499	-0.129636685	0.821567998	NA	NA	NA	NA	NA	1.053124071	1.048582961	-0.041758913	NA
NCU03777.1	YDR036C	-0.033238142	-1.464686755	-0.042902467	0.049414632	-0.469758095	-0.002982209	-0.975571089	-0.339524832	0.04471111	-0.209747778	-0.270358559	-0.713312665	-0.89227938	-0.431470905	-0.35562965	-0.898595914	-0.527545469	-0.108303139	-0.26437697
NCU09603.1	NA	NA	NA	NA	NA	NA	NA	NA	NA	NA	NA	NA	NA	NA	NA	NA	NA	NA	NA	NA
NCU05159.1	NA	NA	NA	0.319693114	NA	NA	NA	NA	0.443870191	NA	NA	NA	NA	NA	NA	NA	NA	NA	NA	NA
NCU03398.1	NA	NA	NA	NA	NA	NA	NA	NA	NA	NA	NA	NA	NA	0.289479505	NA	NA	NA	NA	NA	NA
NCU01660.1	NA	NA	NA	NA	-0.07285409	NA	NA	NA	NA	NA	NA	NA	NA	0.114341146	0.32636866	NA	NA	0.595185673	NA	0.253277514
NCU01801.1	NA	NA	NA	-0.39295432	-0.011418206	-0.185346449	NA	NA	-0.200796089	-0.084548796	0.295763877	NA	NA	NA	0.103976239	NA	NA	NA	0.076624872	0.525357059
NCU01793.1	YDR381W	0.007997683	0.065249381	-0.43715697	0.130500151	-0.426657631	NA	-0.009558487	-0.607129411	0.012238222	-0.227643919	-0.00421516	0.217545858	-0.183959288	-0.262379635	NA	0.043639722	-0.165821221	0.166658406	0.060439265
NCU02497.1	YEL055C	-0.167904826	0.256930875	-0.056893136	0.03249891	-0.717716569	-0.273791435	0.343251319	-0.4437717	-0.01943028	-0.187321928	-0.154529068	0.396560368	NA	-0.23500702	-0.317607631	0.177256214	-0.061536051	0.084184203	-0.305736535
NCU00981.1	YER126C	-0.200096881	0.043776701	-0.184927876	0.10597399	-0.218573821	-0.22236695	0.242273671	-0.452848543	0.052534469	0.204660395	-0.165018887	0.166683818	0.031668634	0.100658744	0.024299594	0.099200589	-0.194020444	0.234041461	0.060992076
b21d9_040	NA	NA	NA	-0.247439865	NA	NA	NA	NA	NA	NA	NA	NA	NA	NA	NA	NA	NA	NA	NA	NA
NCU01784.1	YFL001W	-0.290459805	-0.0361161	-0.265823717	0.02289814	-0.471858451	NA	NA	-0.344812663	-0.031914462	-0.195643874	-0.773895185	0.044730053	0.095232323	-0.068860358	NA	0.011796355	-0.034822197	0.181456354	-0.137363331
NCU09484.1	NA	NA	NA	NA	NA	NA	NA	NA	NA	NA	NA	NA	NA	NA	NA	NA	NA	NA	NA	NA
NCU09476.1	YGR027C	-0.027821225	0.863101495	0.858641083	0.699755719	0.096588862	0.071897574	1.041171634	0.568626586	0.381903643	0.22841028	-0.295671101	0.576964232	0.424085942	0.124921839	-0.16598545	0.866228713	0.099865254	NA	0.248054853
NCU05479.1	NA	NA	NA	0.080937069	NA	NA	-0.120793206	NA	NA	NA	NA	NA	NA	NA	NA	NA	NA	NA	NA	NA
NCU03500.1	NA	0.186405598	-0.719110684	0.187020189	-0.50786997	-0.134763674	0.643864948	-0.742854596	-0.217147616	0.054742553	-0.036643871	0.926791068	-0.215191385	-0.114592295	0.112836216	0.77799328	-0.34904488	0.125104556	0.141683082	0.155208395
NCU03492.1	YMR272C	-0.079806372	-0.097703898	-0.357136988	0.113358198	-0.294224166	-0.175674809	-0.066073711	-0.206353729	0.046406685	-0.223745562	-0.217658693	0.339820417	0.218241165	-0.464066776	0.085982957	1.081305776	0.272617517	0.237538441	-0.07388723
NCU03579.1	YBL036C	-0.185279602	NA	0.138063832	0.281510749	-0.230777879	NA	-0.007079378	-0.291534889	0.190805882	-0.068137864	NA	NA	-0.046123527	0.070423679	-0.368458953	0.68683875	-0.017153266	0.034366605	-0.002561391
NCU07407.1	YHR120W	NA	-1.168566396	-0.058635063	0.181775423	-0.392214144	NA	-0.833108141	0.14625276	0.022397784	-0.004396556	NA	-0.653375219	-0.157154839	-0.102474639	NA	0.001540043	-0.003087545	0.09952295	-0.1069787
NCU07415.1	NA	NA	0.044803895	-0.009472632	-0.004597889	-0.214459185	-0.202517604	0.527919774	-0.240562701	-0.120802028	-0.416712844	NA	0.449425608	0.004860402	-0.017882104	-0.403240117	0.109976749	-0.210004665	0.132734614	-0.018268392
NCU07423.1	NA	-0.02175786	0.316185644	-0.09618901	-0.018223384	-0.283750153	-0.218360674	0.46798645	-0.467602086	-0.293422054	-0.211550265	-0.440062296	0.271938903	-0.285130662	-0.168905953	-0.395177381	-0.040706903	-0.444342691	-0.012214638	0.020616757
NCU08708.1	NA	NA	NA	NA	-0.143658045	NA	NA	NA	-0.265002888	-0.271244607	0.303927135	NA	NA	-0.095033127	NA	NA	NA	-0.100241098	0.195708829	0.233912189
NCU08699.1	NA	NA	NA	NA	NA	NA	NA	NA	NA	NA	NA	NA	NA	NA	NA	NA	NA	NA	NA	NA
NCU06752.1	NA	-0.206974673	0.504452281	0.391407281	0.351676394	0.244803047	NA	0.4198726	-0.265233093	0.051599194	0.739828396	NA	0.158848743	-0.354245822	0.434621551	-1.020360854	0.093132617	-0.709744111	0.278474883	0.499999264
NCU03533.1	NA	NA	NA	NA	NA	NA	NA	NA	NA	NA	NA	NA	NA	NA	NA	NA	NA	NA	NA	NA
NCU03525.1	YKL055C	-0.181868973	0.002358048	-0.453859958	0.132349892	-0.198188514	0.1607054	-0.414318507	-0.142877823	0.162272313	0.390324339	NA	-0.069501134	NA	0.232948364	-0.473512443	-0.316767989	-0.381891182	0.06326275	0.0421709
NCU00472.1	YDR168W	-0.203245607	0.048152817	-0.035449153	0.081971514	-0.389910217	-0.051825308	0.11303108	-0.293943797	-0.020024745	-0.22275572	-0.559462571	-0.160563935	-0.032640297	-0.180753238	-0.350783261	-0.304006534	-0.511776909	-0.227053797	-0.093775175
NCU08771.1	NA	NA	NA	NA	NA	NA	NA	NA	NA	NA	NA	NA	NA	NA	NA	NA	NA	NA	NA	NA
NCU07642.1	NA	NA	NA	NA	NA	NA	NA	NA	NA	NA	NA	NA	NA	NA	NA	NA	NA	NA	NA	NA
NCU07633.1	NA	NA	NA	NA	NA	NA	NA	NA	NA	NA	NA	NA	NA	NA	NA	NA	NA	NA	NA	NA
NCU08019.1	NA	NA	NA	0.56701734	NA	NA	NA	NA	NA	NA	NA	NA	NA	NA	NA	NA	NA	NA	NA	NA
NCU08007.1	YCR019W	NA	NA	-0.391131375	NA	NA	NA	NA	-0.220880335	-0.000273942	NA	NA	NA	NA	0.320934774	NA	NA	0.285533478	NA	NA
NCU07999.1	YKL165C	-0.170254795	0.142481204	-0.449120172	-0.218961554	-0.392844655	-0.108217787	0.390945415	-0.245054009	-0.134166344	-0.03210249	-0.3983677	0.169946451	0.163329839	0.103976239	-0.22149582	0.530201329	-0.020645284	0.243101855	0.211970539
NCU02583.1	NA	NA	NA	-0.02339959	-0.277753975	-0.270720205	NA	NA	NA	-0.139627927	-0.10306408	NA	-0.138448488	NA	-0.129911821	NA	NA	-0.18839771	0.079493848	NA
NCU02573.1	YHR122W	-0.092939106	0.338279415	-0.0070394	0.112380402	-0.435799738	0.041551524	0.511079914	0.192696207	0.163496952	-0.20846032	-0.125365374	0.285025849	NA	-0.292471515	-0.090555866	0.310690265	-0.049152327	0.073027127	-0.052825614
NCU02566.1	YOR335C	0.243260132	-0.835091356	-0.010238178	-0.002508417	-0.2024243	0.279160606	-0.847575561	-0.230967742	0.14283588	-0.14145343	-0.123032003	-0.069844674	-0.355524524	0.051925598	0.038142295	-0.214406271	-0.00348251	0.17040011	-0.204258665
NCU04306.1	YBL091C	0.035960831	-0.589841764	-0.159160486	0.314525562	-0.224976694	0.026000317	-0.582603523	-0.577218461	0.102413239	-0.205438211	-0.230735961	-0.141022431	-0.272894388	-0.148796471	-0.239668745	-0.32113432	-0.415115631	0.249029287	-0.112850385
NCU04315.1	NA	0.188987303	-1.624509506	-0.220845655	-0.036752325	-0.487344861	0.280396372	-0.954837453	-0.105403118	-0.100006878	-0.203021994	NA	-0.260892904	-0.23531154	-0.447734456	0.004264717	-0.063547359	-0.165383097	0.318249784	0.389966186
NCU04323.1	YLR420W	0.162974937	-0.655025933	-0.428032994	-0.088214956	-0.342687277	0.194354423	-0.872848441	-0.209166915	0.01666699	-0.091121114	0.155715488	-0.35936802	-0.27632135	-0.043406194	-0.317050564	0.081152771	-0.035401709	0.215569492	-0.099161885
NCU01818.1	NA	-0.010989104	0.304374446	0.037533244	-0.109749367	-0.349946896	0.020529564	0.571093957	-0.382437735	-0.066003469	0.037426099	-0.090017904	0.233453679	-0.179185056	0.331928186	-0.003760236	-0.067261469	-0.309707681	0.122234433	0.15253254
NCU01811.1	NA	0.256387155	-0.278004697	0.136257076	0.172619964	-0.185772841	0.28029801	-0.347989879	0.087485309	0.201973963	-0.009978388	0.03924209	-0.155921308	-0.336498453	-0.062196628	-0.289440485	-0.459688644	-0.301826221	-0.127761431	-0.310851484
NCU07217.1	NA	NA	NA	NA	NA	NA	NA	NA	NA	NA	NA	NA	NA	NA	NA	NA	NA	NA	NA	NA
b8j22_205	NA	NA	NA	0.61571868	NA	NA	NA	NA	0.864230498	NA	NA	NA	NA	0.292928746	NA	NA	NA	1.131238573	NA	NA
NCU03456.1	NA	NA	NA	NA	NA	NA	NA	NA	NA	NA	NA	NA	NA	NA	NA	NA	NA	NA	NA	NA
NCU03464.1	YML098W	NA	NA	0.134642419	-0.083250951	0.019767981	-0.042703918	NA	0.041589526	-0.107523563	0.175204953	NA	NA	0.070163511	0.21291061	-0.179034989	NA	0.021320881	0.047573007	-0.196755407
NCU03385.1	NA	NA	NA	-0.344044719	-0.139267438	NA	NA	NA	0.016618979	NA	NA	NA	NA	0.011591971	NA	NA	NA	0.156730001	0.057412397	NA
NCU03692.1	YNL092W	NA	0.269510183	0.162873405	-0.029580105	-0.432987092	NA	NA	-0.14582963	-0.095266936	-0.210901134	NA	0.118872267	-0.271499806	0.026497486	-0.639070023	NA	-0.14707665	0.065232419	NA
NCU03700.1	NA	NA	NA	0.788333772	NA	NA	NA	NA	NA	NA	NA	NA	NA	NA	NA	NA	NA	NA	NA	NA
NCU04227.1	NA	0.049907804	-0.59627521	-0.242652304	0.025758259	-0.157784314	0.299486814	-0.575310384	-0.209756957	0.046240759	-0.089415293	NA	-0.214714382	-0.517014261	-0.030447892	-0.106622633	-0.418463386	-0.127124393	0.092820833	0.263032081
NCU07741.1	YBR042C	-0.052829306	-1.008945899	0.110501697	-0.141394993	-0.626907937	0.638526542	-0.631549223	0.194157164	-0.052857982	-0.359328773	0.251962591	-0.4224381	-0.522457205	-0.253881713	0.567794929	-0.161158156	0.211423765	0.061667881	-0.177879651
NCU07749.1	NA	NA	NA	NA	NA	NA	NA	NA	NA	NA	NA	NA	NA	NA	NA	NA	NA	NA	NA	NA
NCU00917.1	NA	NA	NA	0.092077627	-0.218127192	NA	NA	NA	NA	NA	-0.190077199	NA	NA	NA	NA	NA	NA	NA	NA	NA
NCU04453.1	NA	NA	NA	0.202313189	NA	NA	NA	NA	-0.206429179	NA	NA	NA	NA	NA	NA	NA	NA	NA	NA	NA
NCU04446.1	YNL125C	NA	NA	NA	NA	NA	NA	NA	NA	NA	NA	NA	NA	NA	NA	NA	NA	NA	NA	NA
NCU04762.1	NA	-0.119637994	NA	0.325904943	-0.531999488	0.190461886	0.093331599	NA	-0.40599174	0.020532183	0.324403597	0.02417852	0.466250231	NA	0.381510214	-0.083419685	0.509623713	-0.14929789	0.041541853	0.611731485
NCU04752.1	NA	NA	NA	NA	NA	NA	NA	NA	NA	NA	NA	NA	NA	NA	NA	NA	NA	NA	NA	NA
NCU04745.1b	NA	0.022295178	0.46961971	0.206387491	0.069623788	-0.299003231	-0.01931084	-1.026163017	-0.602967413	0.151337822	0.022517497	NA	-0.120607411	0.030819793	0.048455078	0.3431473	0.186272788	0.166042407	0.602662054	0.353218952
NCU00612.1	NA	NA	NA	NA	NA	NA	NA	NA	NA	NA	NA	NA	NA	NA	NA	NA	NA	NA	NA	NA
NCU00683.1	NA	NA	NA	NA	NA	NA	NA	NA	NA	NA	NA	NA	NA	NA	NA	NA	NA	NA	NA	NA
NCU00816.1	NA	NA	NA	0.724058378	NA	NA	NA	NA	0.94774083	NA	NA	NA	NA	NA	NA	NA	NA	1.356305129	NA	NA
NCU01484.1	YPR165W	-0.206906438	-1.316709802	-0.353104081	0.082803992	-0.778250203	-0.280827187	-0.893447681	-0.440403797	-0.037534743	-0.084080817	-0.241532372	-0.399573304	-0.648364019	0.197635346	-0.078378112	-0.473687271	-0.171324197	0.32641361	0.231582443
NCU01518.1	NA	NA	NA	0.538961481	NA	NA	NA	NA	0.797978692	NA	NA	NA	NA	NA	NA	NA	NA	NA	NA	NA
NCU01582.1	NA	NA	NA	0.185634448	NA	NA	NA	NA	NA	NA	NA	NA	NA	NA	NA	NA	NA	NA	NA	NA
NCU02143.1	NA	NA	NA	NA	NA	NA	NA	NA	NA	NA	NA	NA	NA	NA	NA	NA	NA	NA	NA	NA
NCU02281.1	NA	NA	0.070799104	-0.062288604	-0.052389987	-0.583310435	-0.157305507	NA	-0.129732447	-0.098081951	-0.242482125	NA	0.065509041	NA	-0.061760966	-0.535487915	0.15516053	0.016748152	0.005342671	-0.087266259
NCU02381.1	YER026C	-0.0581007	-1.669577118	-0.323066893	0.052662691	-0.332031053	-0.080417198	-1.161552436	-0.610074241	0.062710844	0.118515535	-0.033867134	-0.319992572	-0.495571057	0.186653262	NA	-0.564462803	-0.189301937	0.265914768	0.291594445
NCU03256.1	NA	NA	NA	NA	NA	NA	NA	NA	NA	NA	NA	NA	NA	NA	NA	NA	NA	NA	NA	NA
NCU03327.1	NA	NA	NA	NA	NA	NA	NA	NA	NA	NA	NA	NA	NA	NA	NA	NA	NA	NA	NA	NA
NCU03427.1	NA	NA	NA	NA	NA	NA	NA	NA	NA	NA	NA	NA	NA	NA	NA	NA	NA	NA	NA	NA
NCU04056.1	NA	NA	NA	NA	NA	NA	NA	NA	NA	NA	NA	NA	NA	NA	NA	NA	NA	NA	NA	NA
NCU04184.1	NA	NA	NA	0.171996098	NA	NA	NA	NA	0.790833085	NA	NA	NA	NA	0.342441761	NA	NA	NA	0.583563306	NA	NA
NCU04248.1	NA	NA	NA	0.5349687	NA	NA	NA	NA	NA	NA	NA	NA	NA	NA	NA	NA	NA	NA	NA	NA
NCU05065.1	NA	NA	NA	NA	NA	NA	NA	NA	NA	NA	NA	NA	NA	NA	NA	NA	NA	NA	NA	NA
NCU05176.1	NA	NA	NA	0.247902431	NA	NA	NA	NA	NA	NA	NA	NA	NA	NA	NA	NA	NA	NA	NA	NA
NCU05270.1	YAL035W	0.158989741	0.595879935	0.190772324	-0.094889918	-0.239204419	0.239702532	0.627595135	-0.597949984	-0.123860713	-0.075330983	0.008778147	0.348128355	NA	0.149064128	-0.044859078	0.605184596	-0.203528548	0.134005229	0.031456117
NCU05636.1	NA	NA	NA	0.461534092	NA	NA	NA	NA	0.795927953	NA	NA	NA	NA	NA	NA	NA	NA	0.445347164	NA	NA
NCU05724.1	NA	NA	NA	0.897165942	NA	NA	NA	NA	NA	NA	NA	NA	NA	NA	NA	NA	NA	NA	NA	NA
NCU05741.1	NA	NA	NA	NA	NA	NA	NA	NA	NA	NA	NA	NA	NA	NA	NA	NA	NA	NA	NA	NA
NCU06770.1	NA	NA	NA	0.84116146	0.04173219	NA	NA	NA	1.691995508	NA	NA	NA	NA	0.559769632	NA	NA	NA	1.249133978	NA	NA
NCU06814.1	NA	NA	NA	NA	NA	NA	NA	NA	NA	NA	NA	NA	NA	NA	NA	NA	NA	NA	NA	NA
NCU06830.1	NA	NA	NA	-0.225998142	NA	NA	NA	NA	-0.257406211	NA	NA	NA	NA	NA	NA	NA	NA	0.44165268	NA	NA
NCU07800.1	NA	NA	NA	NA	NA	NA	NA	NA	NA	NA	NA	NA	NA	NA	NA	NA	NA	NA	NA	NA
NCU07813.1	NA	NA	NA	NA	NA	NA	NA	NA	NA	NA	NA	NA	NA	NA	NA	NA	NA	NA	NA	NA
NCU07882.1	NA	NA	NA	NA	NA	NA	NA	NA	NA	NA	NA	NA	NA	NA	NA	NA	NA	NA	NA	NA
NCU08583.1	NA	NA	NA	1.236064417	NA	NA	NA	NA	2.143602879	NA	NA	NA	NA	0.366657999	NA	NA	NA	1.128236085	NA	NA
NCU08665.1	NA	NA	NA	NA	NA	NA	NA	NA	NA	NA	NA	NA	NA	NA	NA	NA	NA	NA	NA	NA
NCU08759.1	NA	NA	NA	NA	NA	NA	NA	NA	NA	NA	NA	NA	NA	NA	NA	NA	NA	NA	NA	NA
NCU09601.1	NA	NA	NA	NA	NA	NA	NA	NA	NA	NA	NA	NA	NA	NA	NA	NA	NA	NA	NA	NA
NCU09661.1	NA	NA	NA	0.091370597	NA	NA	NA	NA	0.016158862	NA	NA	NA	NA	NA	NA	NA	NA	NA	NA	NA
NCU09749.1	NA	NA	NA	0.249059828	NA	NA	NA	NA	0.408687468	NA	NA	NA	NA	NA	NA	NA	NA	NA	NA	NA
NCU10051.1	YGR234W	-0.142518376	0.811228832	-0.060190792	-0.010302459	-0.572803177	-0.108378159	0.944508092	0.179145183	0.006182439	-0.142235923	-0.547857229	0.417004905	0.086326769	-0.657034672	-0.435191148	1.007662928	0.256799062	0.184369392	-0.360361131
NCU10059.1	NA	-0.188404316	NA	-0.636376467	NA	NA	-0.16882838	NA	0.086903577	NA	0.197356966	NA	NA	-0.150820905	NA	-0.520347994	NA	-0.148240583	-0.065207982	NA
NCU10069.1	NA	NA	NA	NA	NA	NA	NA	NA	NA	NA	NA	NA	NA	NA	NA	NA	NA	NA	NA	NA
NCU04910.1	NA	-0.002703268	-0.32868081	-0.369452644	-0.01517709	-0.273462349	0.509316586	-0.304049956	-0.725548512	-0.072992551	-0.099374369	0.206549407	0.129825319	-0.254371766	-0.20221893	0.200738659	-0.317154599	-0.706177849	0.372606471	0.149195794
NCU04918.1	NA	NA	NA	0.305908035	NA	NA	NA	NA	0.83040017	NA	NA	NA	NA	NA	NA	NA	NA	NA	NA	NA
NCU04925.1	NA	NA	NA	NA	NA	NA	NA	NA	NA	NA	NA	NA	NA	NA	NA	NA	NA	NA	NA	NA
NCU05938.1	NA	NA	NA	0.328902153	NA	NA	NA	NA	0.443516633	NA	NA	NA	NA	NA	NA	NA	NA	0.510146285	NA	NA
NCU05945.1	NA	NA	-0.138801764	-0.215425884	-0.04736317	-0.407568107	-0.304549631	NA	0.103484059	-0.070235392	0.131002089	NA	-0.470436089	-0.118273312	0.282451544	NA	0.447470535	0.240257744	0.185542454	0.312171203
NCU05952.1	NA	NA	NA	NA	NA	NA	NA	NA	NA	NA	NA	NA	NA	NA	NA	NA	NA	NA	NA	NA
NCU06876.1	YDL125C	-0.005432037	0.365171989	-0.375806101	0.153859495	-0.328267985	0.028341329	-0.704780302	-0.297684384	0.320168204	-0.018084568	-0.17629106	-0.210098038	-0.243189359	0.032619633	-0.259650972	-0.321456733	-0.392692922	0.155703718	-0.217077754
NCU06884.1	NA	NA	NA	NA	NA	NA	NA	NA	NA	NA	NA	NA	NA	NA	NA	NA	NA	NA	NA	NA
NCU06891.1b	NA	NA	-1.264457788	0.118120099	-0.226490665	-0.007412017	-0.151351237	-0.317338538	-0.179785314	0.223193461	-0.006469745	-0.390817427	-0.810562938	-0.560696699	0.071239452	-0.504406451	-0.556528622	0.007429063	0.024599718	-0.097944888
NCU07358.1	NA	NA	NA	0.051435642	NA	NA	NA	NA	NA	NA	NA	NA	NA	NA	NA	NA	NA	NA	NA	NA
xnc072_100	NA	NA	NA	0.203371271	-0.191435676	NA	NA	NA	NA	-0.056448385	0.058814637	NA	NA	0.196237311	0.142322551	NA	NA	-0.129095961	0.271692173	0.021951968
NCU07371.1	NA	NA	NA	NA	NA	NA	NA	NA	NA	NA	NA	NA	NA	NA	NA	NA	NA	NA	NA	NA
xnc085_160	NA	NA	NA	-0.234903696	0.0623802	NA	NA	NA	-0.51506344	-0.087348178	-0.012192547	NA	0.351493821	-0.242980856	0.103976239	NA	NA	-0.182912171	0.30148281	NA
xnc086_070	NA	-0.126727419	0.269987028	0.119325689	0.147247678	-0.033274527	-0.084218291	0.569739949	-0.673761186	-0.020094748	0.189463853	-0.233980882	0.446803507	0.373030081	0.161404519	-0.23070512	0.393430696	-0.187626009	0.310298848	NA
xnc090_030	NA	NA	NA	NA	NA	NA	NA	NA	NA	NA	NA	NA	NA	NA	NA	NA	NA	NA	NA	NA
xnc100_080	NA	NA	NA	NA	NA	NA	NA	NA	NA	NA	NA	NA	NA	NA	NA	NA	NA	NA	NA	NA
xnc100_160	NA	0.057394985	-0.466936596	-0.375617697	-0.113200754	-0.677350121	0.367611171	-0.464131473	-0.209696597	-0.041186455	-0.438280845	-0.611470541	0.110676339	-0.85569287	0.082167091	-0.144334064	-0.688956696	0.165940209	-0.772487122	-0.251090877
xnc100_240	NA	-0.163917979	0.378921399	NA	0.082231028	-0.126642601	-0.350556828	0.436352534	-0.310765839	-0.023366611	0.063684594	NA	NA	NA	0.040250641	-0.468512781	0.020876528	-0.364928194	0.11177408	-0.001795606
xnc107_020	NA	-0.036322757	0.029472242	-0.041481949	-0.217869084	-0.013819343	-0.208991938	NA	-0.633855368	-0.121462754	0.367492264	NA	0.221547648	0.051392979	0.287788071	-0.214756189	0.289682771	-0.203745674	0.154458625	0.230557437
NCU09128.1	NA	0.0728715	0.230529559	-0.079983119	-0.04884528	-0.404310609	0.095729902	0.152392289	-0.379091916	0.072262377	-0.174026823	0.014310526	0.342741347	NA	-0.201493433	0.022996161	0.135632938	0.014231457	0.229333518	-0.122650949
xnc107_180	NA	0.083839567	0.034044972	-0.121495848	-0.181799829	-0.491364964	0.259703343	0.222807848	-0.235987228	0.084377091	-0.321855648	-0.620203741	-0.04618006	-0.471769125	-0.292541172	-0.702617234	-0.347210557	-0.576838922	-0.472033852	-0.471781314
xnc115_010	NA	NA	NA	NA	NA	NA	NA	NA	NA	NA	NA	NA	NA	NA	NA	NA	NA	NA	NA	NA
NCU09301.1	NA	-0.072995435	NA	0.080937069	-0.151037575	-0.25728343	-0.018436636	0.527919774	-0.127770931	0.002580388	-0.004870316	NA	NA	0.241345098	0.136397717	-0.089897895	0.651599346	0.030719579	0.318712435	0.206410909
xnc120_020	NA	NA	NA	-0.3813824	NA	NA	NA	NA	NA	NA	NA	NA	NA	NA	NA	NA	NA	NA	NA	NA
xnc140_210	NA	NA	NA	0.226120009	NA	NA	NA	NA	0.535046348	NA	NA	NA	NA	0.249332357	NA	NA	NA	0.531289893	NA	NA
xnc140_290	NA	NA	NA	0.596328328	NA	NA	NA	NA	0.369056981	NA	NA	NA	NA	-0.113237722	NA	NA	NA	0.679532364	NA	NA
xnc145_050	NA	NA	0.482350989	NA	0.045322951	-0.298702618	-0.301438187	NA	-0.591063599	0.019155043	0.139540317	NA	-0.099853242	-0.446364024	0.271086225	-0.214619317	0.059914626	-0.077457273	0.220740687	0.436989467
xnc163_010	NA	NA	NA	NA	NA	NA	NA	NA	NA	NA	NA	NA	NA	NA	NA	-1.228595096	-1.08174366	-1.348628728	-1.16601081	-1.299742095
NCU09976.1	NA	NA	NA	NA	NA	NA	NA	NA	NA	NA	NA	NA	NA	NA	NA	NA	NA	NA	NA	NA
xnc170_060	NA	NA	NA	0.264040128	NA	NA	NA	NA	NA	NA	NA	NA	NA	NA	NA	NA	NA	NA	NA	NA
Spot3_half	NA	1.696872833	0.988974881	1.641416218	NA	NA	1.857149344	NA	2.448195212	2.083042691	NA	NA	2.095818034	2.171577199	NA	1.394664641	2.52216401	2.286258998	1.492846448	NA
p502_rtTA2	NA	NA	NA	NA	NA	NA	NA	NA	NA	NA	NA	NA	NA	NA	NA	NA	NA	NA	NA	NA
empty	NA	NA	NA	NA	NA	NA	NA	NA	NA	NA	NA	NA	NA	NA	NA	NA	NA	NA	NA	NA
empty	NA	NA	NA	NA	NA	NA	NA	NA	NA	NA	NA	NA	NA	NA	NA	NA	NA	NA	NA	NA
empty	NA	NA	NA	NA	NA	NA	NA	NA	NA	NA	NA	NA	NA	NA	NA	NA	NA	NA	NA	NA
empty	NA	NA	NA	NA	NA	NA	NA	NA	NA	NA	NA	NA	NA	NA	NA	NA	NA	NA	NA	NA
empty	NA	NA	NA	NA	NA	NA	NA	NA	NA	NA	NA	NA	NA	NA	NA	NA	NA	NA	NA	NA
empty	NA	NA	NA	NA	NA	NA	NA	NA	NA	NA	NA	NA	NA	NA	NA	NA	NA	NA	NA	NA
empty	NA	NA	NA	NA	NA	NA	NA	NA	NA	NA	NA	NA	NA	NA	NA	NA	NA	NA	NA	NA
ChIP_Chip_73	NA	0.03554401	0.324473615	-0.114183192	0.243555552	-0.673669462	0.171695712	0.679012017	-0.262730101	0.215755129	-0.176295504	0.320174932	0.609865539	0.111059806	-0.153914864	0.603804955	0.890476606	0.112926695	0.809434145	-0.415324257
ChIP_Chip_81	NA	NA	NA	NA	NA	NA	NA	NA	NA	NA	NA	NA	NA	NA	NA	NA	NA	NA	NA	NA
ChIP_Chip_89	NA	-0.18357328	-0.229310881	0.47070948	-0.037611932	0.363523854	-0.382661693	-0.369874952	-0.019751306	0.091775934	1.228359779	-0.33261123	-0.407460075	-0.645585597	1.421402942	-0.394892966	-0.325832897	-0.437903309	0.240904299	1.36190106
ChIP_Chip_162	NA	NA	NA	NA	NA	NA	NA	NA	NA	NA	NA	NA	NA	NA	NA	NA	NA	NA	NA	NA
ChIP_Chip_177	NA	NA	NA	NA	NA	NA	NA	NA	NA	NA	NA	NA	NA	NA	NA	NA	NA	NA	NA	NA
ChIP_Chip_185	NA	NA	NA	-0.379543401	-0.106328795	NA	NA	NA	NA	-0.120802028	-0.191384136	NA	-0.733300316	-0.578730622	NA	NA	NA	-0.50430748	0.218919776	-0.154146802
ChIP_Chip_265	NA	NA	NA	0.003907756	NA	NA	NA	NA	0.275272899	NA	NA	NA	NA	NA	NA	NA	NA	NA	NA	NA
ChIP_Chip_273	NA	NA	0.186276321	-0.610618065	-0.449966517	-0.155216783	-0.06109436	NA	-0.174202596	0.143537751	0.172555374	-0.272051251	0.158249492	-0.108489408	0.213853857	-0.200913248	-0.109069645	-0.129745093	0.274100679	0.715063272
ChIP_Chip_281	NA	NA	NA	NA	NA	NA	NA	NA	NA	NA	NA	NA	NA	NA	NA	NA	NA	NA	NA	NA
ChIP_Chip_361	NA	NA	NA	NA	NA	NA	NA	NA	NA	NA	NA	NA	NA	NA	NA	NA	NA	NA	NA	NA
ChIP_Chip_370	NA	NA	NA	NA	NA	NA	NA	NA	1.202331096	NA	NA	NA	NA	NA	NA	NA	NA	NA	NA	NA
ChIP_Chip_377	NA	NA	NA	NA	NA	NA	NA	NA	NA	NA	NA	NA	NA	NA	NA	NA	NA	NA	NA	NA
empty	NA	NA	NA	NA	NA	NA	NA	NA	NA	NA	NA	NA	NA	NA	NA	NA	NA	NA	NA	NA
empty	NA	NA	NA	NA	NA	NA	NA	NA	NA	NA	NA	NA	NA	NA	NA	NA	NA	NA	NA	NA
empty	NA	NA	NA	NA	NA	NA	NA	NA	NA	NA	NA	NA	NA	NA	NA	NA	NA	NA	NA	NA
empty	NA	NA	NA	NA	NA	NA	NA	NA	NA	NA	NA	NA	NA	NA	NA	NA	NA	NA	NA	NA
empty	NA	NA	NA	NA	NA	NA	NA	NA	NA	NA	NA	NA	NA	NA	NA	NA	NA	NA	NA	NA
empty	NA	NA	NA	NA	NA	NA	NA	NA	NA	NA	NA	NA	NA	NA	NA	NA	NA	NA	NA	NA
empty	NA	NA	NA	NA	NA	NA	NA	NA	NA	NA	NA	NA	NA	NA	NA	NA	NA	NA	NA	NA
empty	NA	NA	NA	NA	NA	NA	NA	NA	NA	NA	NA	NA	NA	NA	NA	NA	NA	NA	NA	NA
empty	NA	NA	NA	NA	NA	NA	NA	NA	NA	NA	NA	NA	NA	NA	NA	NA	NA	NA	NA	NA
empty	NA	NA	NA	NA	NA	NA	NA	NA	NA	NA	NA	NA	NA	NA	NA	NA	NA	NA	NA	NA
empty	NA	NA	NA	NA	NA	NA	NA	NA	NA	NA	NA	NA	NA	NA	NA	NA	NA	NA	NA	NA
empty	NA	NA	NA	NA	NA	NA	NA	NA	NA	NA	NA	NA	NA	NA	NA	NA	NA	NA	NA	NA
NCU07768.1	NA	NA	NA	NA	NA	NA	NA	NA	NA	NA	NA	NA	NA	NA	NA	NA	NA	NA	NA	NA
NCU07776.1	NA	0.032381463	-1.068102638	-0.252317144	-0.656461311	-0.110143211	0.41843526	0.076231437	-0.708793139	0.046267889	0.358151727	0.521616736	0.067210809	-0.058385522	0.159048039	0.563581331	0.112038703	-0.449124808	-0.038205902	0.602267749
NCU07786.1	NA	NA	NA	NA	NA	NA	NA	NA	NA	NA	NA	NA	NA	NA	NA	NA	NA	NA	NA	NA
NCU01119.1	YHR072W	NA	-0.007734299	-0.416314279	-0.857763556	0.050638917	-0.043952465	0.255036181	-0.469173443	0.030997998	0.365441524	-0.265655945	0.231061678	0.001465932	0.243268281	-0.085516626	0.316615099	-0.141880419	-0.284693889	0.579341383
NCU01109.1	NA	NA	NA	NA	NA	NA	NA	NA	NA	NA	NA	NA	NA	NA	NA	NA	NA	NA	NA	NA
NCU01379.1	YHR099W	0.147424951	-0.850019808	-0.017375803	-0.999542361	-0.227166625	0.144094902	0.053604573	-0.413525413	-0.153581469	NA	0.004971028	-0.135992836	-0.02409722	-0.132258108	0.136406023	0.426515329	-0.077870021	-0.180049934	0.170267737
NCU01212.1	NA	NA	NA	NA	NA	NA	NA	NA	NA	NA	NA	NA	NA	NA	NA	NA	NA	0.194803702	NA	NA
NCU01204.1	YIL138C	-0.240324756	0.48918719	-0.341911422	-0.832995598	-0.11062272	-0.003609735	0.861458617	0.33794217	0.092598796	-0.211328551	-0.536624693	0.482660577	0.226225556	-0.058068239	-0.096909347	0.935260198	0.010500455	-0.231354128	0.177976541
NCU01196.1	NA	-0.013150807	0.211811414	-0.223008616	-1.409751776	0.077203098	-0.313161668	0.573506779	-0.354849506	0.088844845	0.448621532	-0.296352743	NA	0.031235356	NA	-0.273341154	0.578904118	0.011539861	-0.374539504	0.957628744
NCU08110.1	YJL012C	NA	0.021369395	-0.443083455	-0.900386894	-0.383285827	0.11992859	0.64506004	-0.312596504	-0.324424645	-0.091307215	NA	0.253868935	NA	-0.067135678	-0.108021658	0.605326252	0.216232566	0.008740569	0.09396962
NCU08119.1	YBR202W	0.206696315	NA	0.131767805	-0.881309657	0.35021218	0.267667668	NA	-0.010662628	0.058903994	0.192935026	NA	-1.025973759	-0.784756013	0.422629202	-0.059102358	-0.689309735	-0.059755967	-0.153524527	0.222580716
NCU07431.1	NA	NA	NA	-0.036993991	NA	NA	NA	NA	0.036392127	NA	NA	NA	NA	NA	NA	NA	NA	NA	NA	NA
NCU09070.1	NA	NA	NA	-0.345327685	-1.064958661	NA	NA	NA	NA	-0.164503337	NA	NA	NA	NA	NA	NA	NA	-0.289505623	-0.465766566	NA
NCU09077.1	NA	-0.100255208	NA	-0.116508995	-0.828493976	-0.13183094	0.201182646	NA	-0.109131978	-0.137988055	0.170036011	NA	NA	-0.037021319	NA	0.239253796	NA	NA	-0.358924062	0.174422093
NCU09084.1	NA	NA	NA	NA	NA	NA	NA	NA	NA	NA	NA	NA	NA	NA	NA	NA	NA	NA	NA	NA
NCU01916.1	YBR192W	-0.042361214	0.582013265	0.058556005	-0.782863591	-0.305041516	-0.170374263	0.858053764	-0.061954333	-0.207537436	-0.148770824	-0.454092206	0.343775907	-0.039864536	-0.323314418	-0.538578187	0.278502972	-0.171324197	-0.705861047	-0.358652035
NCU01922.1	NA	0.037097383	0.670524957	0.283261748	-0.689661361	-0.005317489	0.096227592	0.748206583	0.175362791	0.017520074	-0.206460391	-0.178872179	0.480122406	0.371111528	0.014771289	-0.280631475	0.547236032	0.243713303	-0.592439219	-0.555389546
NCU01932.1	NA	0.002325301	0.626848913	0.185634448	-0.566138527	0.075335971	-0.093824913	NA	-0.242044945	-0.185021589	0.074445289	-0.453939954	0.524348153	NA	0.022780156	-0.268492513	0.786100382	-0.080176308	NA	0.099243885
NCU02105.1	YGR024C	0.036002081	NA	-0.166139763	-1.165943495	0.252397683	0.241332192	0.259859482	-0.281794715	0.089448099	0.396762723	0.254686616	0.092829897	-0.042271201	0.519013738	0.071969577	0.316615099	-0.162105667	-0.530878907	0.42836422
NCU02113.1	YDR092W	0.095665002	0.314381147	-0.095349432	-0.660162371	0.095738575	0.263984986	0.569149769	-0.382380311	0.035199734	0.31464337	0.055188612	0.476758694	0.068760111	0.233873613	0.252953537	0.49523106	-0.115141361	-0.225144646	0.429291013
NCU02121.1	YPL181W	-0.109881748	NA	0.124880417	-0.315424393	-0.155986563	-0.034660755	NA	NA	NA	-0.109393892	-0.254876107	NA	NA	0.081949933	-0.00572215	NA	NA	-0.134680845	-0.11536708
NCU02518.1	NA	NA	NA	-0.062158898	-0.649303569	-0.337201945	-0.109660089	0.650947265	-0.208056295	-0.096189656	-0.150344904	-0.445502352	NA	-0.066882087	-0.136690354	0.007920627	NA	-0.093703299	-0.119318816	0.167621429
NCU02526.1	NA	-0.060001305	NA	0.030039668	NA	NA	NA	NA	0.666327895	NA	NA	NA	NA	NA	NA	-0.144410315	NA	NA	NA	NA
NCU02534.1	NA	0.055863994	0.236568476	-0.065882922	-0.509457654	-0.214607214	0.236233289	0.337903753	-0.37662583	-0.39759497	-0.158157221	-0.403520188	0.549922999	-0.091927216	-0.307921553	-0.051894246	0.041601115	-0.295414544	-0.3000987	-0.228357734
NCU02728.1	YKR086W	-0.18530914	0.38590783	-0.201317383	-0.926449191	-0.326702299	-0.246237312	0.312063748	-0.360507031	-0.159995724	0.07944597	NA	0.170794347	0.11141775	-0.025791636	-0.314484981	0.340498565	NA	-0.300592878	0.079448058
NCU02736.1	NA	0.039521924	0.528984632	-0.020505517	-0.832395217	0.000963563	0.260869975	0.715651842	-0.105579562	-0.029207564	0.084323301	-0.236742022	0.531402911	0.107385512	0.153347154	0.188165024	0.650856455	-0.126812666	-0.078776529	0.798758686
NCU02743.1	YJL053W	-0.035304391	0.33815853	-0.105960091	-0.718293219	-0.144212659	0.127521989	0.5112651	-0.245971316	-0.026487497	-0.006129762	-0.045530326	0.309232596	NA	-0.02490128	0.17967933	0.419425904	0.051068225	-0.178712619	0.112996905
NCU03068.1	YIL053W	0.211660669	-1.222847138	-0.041385704	-0.620119644	-0.075597099	0.419548567	-0.727392875	-0.015549065	0.126834532	-0.211868378	-0.084878621	-0.644144986	-0.53244394	-0.150143442	0.059052451	-0.696415922	-0.365496744	-0.382765201	-0.256741302
NCU03078.1	NA	NA	NA	NA	NA	NA	NA	NA	NA	NA	NA	NA	NA	NA	NA	NA	NA	NA	NA	NA
NCU03085.1	NA	-0.138453045	0.423833821	-0.125969324	-0.713183901	-0.132456757	-0.044445778	0.542948508	-0.339524832	-0.059946822	0.088541102	-0.442601671	0.182579589	0.032948044	0.117325793	-0.171325495	0.241427602	-0.206948106	-0.16940009	0.038937365
NCU03217.1	YPR125W	0.003077274	0.519646424	0.016440674	-0.928447977	-0.326281012	0.206194257	0.715590816	-0.241344438	-0.026556494	-0.148380049	-0.103131121	0.551211392	0.129583827	0.040337953	0.030173861	0.632686716	0.07740575	-0.287114812	NA
NCU03224.1b	NA	-0.254577374	0.626848913	-0.229850468	-0.702067249	-0.383187178	-0.131107546	0.647592094	-0.169224741	0.035248286	-0.311274627	-0.323268188	0.507943938	0.381869628	-0.32827055	-0.176181711	0.669278787	0.058434054	-0.043551609	-0.24096613
NCU03233.1	YGR183C	-0.05276182	0.76437601	0.380284261	-0.392746333	0.179592566	0.090736723	1.004026933	0.641014744	0.408008286	0.245665628	-0.416865092	0.420063235	0.388882389	0.22653328	-0.171380179	0.779408189	-0.057845781	-0.212403501	0.014350642
NCU03316.1	NA	-0.0511298	0.309658737	-0.064941853	-1.335482046	NA	0.002354631	NA	-0.013917954	-0.087937394	-0.094566903	NA	0.221156621	NA	NA	NA	NA	0.078654056	-0.403283819	-0.008390056
NCU03325.1	YMR313C	0.033585987	0.24984145	-0.327143445	-1.033024663	0.092087336	0.055210819	0.465003495	-0.441845309	-0.053574479	0.275426495	NA	0.293935169	-0.008403861	0.220018591	0.089319867	0.412539519	-0.224273076	-0.116954676	0.587040745
NCU08341.1	YDR270W	0.337077955	0.332035012	-0.351005998	-1.096896681	-0.209566397	0.159970268	0.545349399	-0.327795539	-0.024001005	-0.06151442	0.026437575	0.34799468	0.25788266	0.281514424	0.047294673	0.561087053	-0.004088283	-0.324158644	0.027169677
NCU00866.1	NA	0.218127073	0.333340365	-0.105461502	-0.862272433	0.166183507	0.418524961	0.411992263	-0.114571433	-0.06675074	0.177222552	-0.308204066	0.443214915	-0.109512233	0.347239486	0.021169216	0.224530336	-0.094625307	-0.592252924	-0.13672459
NCU00874.1	NA	NA	NA	NA	NA	NA	NA	NA	NA	NA	NA	NA	NA	NA	NA	NA	NA	NA	NA	NA
NCU00882.1	NA	-0.145836242	NA	0.298528504	-0.985672082	-0.208914921	-0.106571643	NA	0.163263156	0.100230857	0.110015146	NA	NA	NA	0.11892658	-0.439804567	NA	NA	-0.369686984	-0.483688081
NCU00799.1	YLL062C	-0.166583408	0.350066537	-0.036027199	-0.858708863	-0.240236532	-0.064278824	0.541076191	-0.251352687	-0.133741084	-0.127598487	-0.584183732	0.201013237	-0.067818598	-0.080281054	-0.330377051	0.450014224	-0.082619971	-0.318188275	-0.013826556
NCU00756.1	NA	NA	NA	NA	NA	NA	NA	NA	NA	NA	NA	NA	NA	NA	NA	NA	NA	NA	NA	NA
NCU00706.1	YNL162W	0.097301948	0.865657294	0.511205771	0.099658864	0.089851032	0.180774111	0.95238357	0.732909932	0.379516406	0.001539526	-0.186050692	0.645555312	0.57257219	-0.037645743	-0.011541736	0.881972935	0.160889303	0.375020769	0.061706943
NCU00645.1	NA	NA	NA	-0.341639498	NA	NA	NA	NA	0.45815049	NA	NA	NA	NA	NA	-0.289118708	NA	NA	NA	NA	NA
NCU00653.1	NA	NA	NA	0.110083415	NA	NA	NA	NA	NA	NA	NA	NA	NA	NA	NA	NA	NA	NA	NA	NA
NCU00662.1	NA	NA	NA	NA	NA	NA	NA	NA	NA	NA	NA	NA	NA	NA	NA	NA	NA	NA	NA	NA
1nc596_060	NA	-0.224574743	-0.23681345	-0.290609672	-0.892212963	-0.20785645	-0.174289313	NA	-0.199400608	-0.14995667	0.069408101	-0.318823024	0.002623245	NA	NA	-0.162694976	0.364056093	NA	-0.321408033	0.311773163
NCU00505.1	YGR074W	-0.289427096	0.509399612	-0.207688372	-0.659527614	-0.299365214	-0.265387001	0.48739507	-0.074774828	0.046121166	0.032750407	-0.424962139	0.300494871	0.204597618	0.168850905	-0.058260806	0.431678165	NA	-0.23028219	0.181564005
NCU00517.1	NA	NA	NA	0.051516116	-0.921371919	NA	-0.148133306	NA	-0.282631346	NA	NA	-0.440400822	0.491874546	-0.390771698	NA	-0.187734081	0.577687988	-0.064408993	-0.319087654	0.449674726
NCU02881.1	NA	NA	NA	-0.028365843	NA	NA	NA	NA	0.673531321	NA	NA	NA	NA	NA	NA	NA	NA	0.805955727	-0.421884676	NA
NCU02889.1	NA	NA	NA	NA	NA	NA	NA	NA	NA	NA	NA	NA	NA	NA	NA	NA	NA	NA	NA	NA
NCU02895.1	NA	0.551140008	0.064516263	0.255437212	-0.797212347	-0.02511382	1.001368709	0.134071351	-0.020610725	0.038702347	-0.235946689	-0.01897132	-0.075406292	-0.558965811	-0.321762974	-0.017049338	-0.531456329	-0.457262434	-0.89353972	-0.756958442
NCU08600.1	NA	0.110311778	NA	-0.324401847	-1.1819228	-0.138147478	0.191761335	0.259666441	-0.356300544	0.017395266	0.324461143	0.264239944	0.078230282	-0.235986164	-0.034610796	0.717697691	0.620395847	0.085833643	-0.025130951	0.556555551
NCU08608.1	NA	NA	NA	NA	NA	NA	NA	NA	NA	NA	NA	NA	NA	NA	NA	NA	NA	NA	-0.829866502	NA
NCU08616.1	YPR010C	0.312145319	0.262367142	-0.309056905	-0.599813839	-0.193902821	0.165126209	0.13651821	-0.542368293	-0.170134101	-0.063000227	0.037980635	0.112177614	0.256863005	-0.03935141	0.140370528	0.180849997	-0.117623177	-0.347969605	-0.386197069
NCU04401.1	NA	NA	NA	NA	NA	NA	NA	NA	NA	NA	NA	NA	NA	NA	NA	NA	NA	NA	NA	NA
NCU04394.1	NA	NA	NA	NA	NA	NA	NA	NA	NA	NA	NA	NA	NA	NA	NA	NA	NA	NA	-0.541963796	NA
NCU04386.1	NA	NA	NA	-0.207111544	-1.155946179	NA	0.028787124	NA	-0.166432551	-0.268042175	0.089896885	NA	NA	NA	-0.001818425	0.070025383	0.476759079	NA	-0.649928805	-0.001651843
NCU08797.1	NA	NA	NA	0.566546318	-0.76288337	NA	NA	NA	0.979817015	NA	0.554045227	NA	NA	0.649684743	NA	NA	0.060776194	0.804013749	-0.210557249	NA
2nc608_020	NA	NA	NA	NA	NA	NA	NA	NA	NA	NA	NA	NA	NA	NA	NA	NA	NA	NA	-0.572546274	NA
2nc610_080	NA	-0.072306428	0.257615103	-0.412143136	-0.738506048	-0.197251321	-0.088752372	0.617110691	-0.173014495	0.093360443	-0.230248143	-0.698636914	-0.435979445	-0.757627112	-0.579389966	-1.08327271	-0.835229535	-1.077613544	-1.35748216	-0.997507279
NCU05081.1	NA	NA	NA	NA	NA	NA	NA	NA	NA	NA	NA	NA	NA	NA	NA	NA	NA	NA	NA	NA
NCU08448.1	NA	-0.18604851	NA	NA	-0.6968535	-0.391614811	NA	NA	-0.031055776	-0.111021007	0.127142712	NA	NA	-0.114710612	0.06988304	0.031882203	NA	-0.112772014	-0.179108311	0.450509861
2nc750_010	NA	NA	NA	NA	NA	NA	NA	NA	NA	NA	NA	NA	NA	NA	NA	NA	NA	NA	NA	NA
3nc116_130	NA	NA	NA	1.230357002	NA	NA	NA	NA	NA	NA	NA	NA	NA	NA	NA	NA	NA	NA	NA	NA
3nc118_080	NA	NA	NA	NA	NA	NA	NA	NA	NA	NA	NA	NA	NA	NA	NA	NA	NA	NA	NA	NA
NCU05689.1	YGL187C	0.011492371	0.286966349	-0.291428186	-0.660970377	-0.370024325	0.109114675	0.483128842	-0.664499802	-0.154893079	-0.249778927	-0.093251728	0.557398119	NA	-0.270581112	0.149812441	0.49223986	-0.162164197	-0.09858314	0.127379206
NCU07857.1	NA	0.06894486	0.641955805	0.238135111	-0.130143007	0.074399793	0.268919189	0.810022648	0.359173817	0.184635237	0.192351103	-0.061179275	0.485642444	0.342003303	-0.066350261	0.089660627	0.87682186	0.078913277	-0.044850735	0.150097095
NCU07865.1	NA	0.13812284	0.525762788	0.043413762	-0.647888649	-0.093583471	-0.08577264	0.724170801	-0.123446184	-0.087710359	-0.260080159	-0.332878619	0.291936976	NA	NA	-0.294651661	0.527678795	0.091710209	-0.252318642	NA
3nc192_010	NA	0.111402663	0.233273801	-0.475828142	-0.833991136	-0.238074311	0.237028473	0.383862612	-0.447949244	-0.011245942	-0.0994132	0.007485871	0.375386755	0.08315949	-0.139908761	0.214480348	0.331902634	-0.089097099	-0.372092752	0.076607783
NCU06463.1	NA	NA	NA	-0.092792926	NA	NA	NA	NA	NA	NA	0.087140362	NA	NA	NA	NA	NA	NA	NA	-0.487657376	0.18201883
NCU06472.1	YPL001W	-0.092239043	0.411342877	-0.09719552	-0.877163937	-0.27518814	-0.132868943	0.552950291	-0.317947753	-0.194041594	0.037523913	NA	0.531402911	0.115896277	-0.180917601	-0.168471498	0.437930156	-0.040079663	-0.319322998	-0.085677593
NCU06481.1	YDL164C	-0.249124051	0.352926191	-0.049871802	-0.720565856	NA	NA	NA	-0.608172844	-0.255167567	-0.241216048	NA	0.531402911	0.053412147	-0.140442489	-0.40272231	0.334537007	-0.001399195	-0.335274676	0.19963955
3nc272_040	NA	NA	NA	-0.211080314	-0.821531473	NA	NA	NA	0.34848531	NA	NA	NA	NA	-0.068149833	NA	NA	NA	0.263078628	-0.521604708	NA
NCU07656.1	NA	NA	NA	-0.389244802	-0.672494294	NA	-0.175058217	0.597754325	-0.437149018	-0.007591417	0.246797028	NA	0.290611578	NA	0.296136459	NA	0.465166449	-0.179989058	-0.44314668	NA
NCU06179.1	YCR008W	NA	0.448462333	-0.232928666	-0.920123112	-0.095350341	0.322271656	0.591671931	-0.302268662	-0.133928143	0.269067797	NA	0.347315457	-0.14869326	0.215160428	0.105499348	0.38235125	-0.178741668	-0.177977102	0.45090203
NCU06262.1	YPL279C	0.035023651	-0.627230828	0.10198951	-0.845420435	NA	0.106355991	NA	0.244555017	-0.043558039	0.669204137	NA	NA	-0.364136571	0.818041431	0.163382481	-0.207473349	-0.136766974	-0.376950593	1.13324681
NCU06269.1	YNL116W	0.040009305	0.602696375	-0.220546061	-0.885488018	-0.307778322	0.140984974	0.563587722	-0.092639352	-0.083457911	-0.025800703	-0.083206462	NA	0.078358504	-0.041406578	0.328617408	0.549549897	0.045487193	-0.316741172	0.164522899
NCU06278.1	YNL163C	0.273395406	NA	-0.021408293	-0.833130456	-0.137411972	0.192988639	0.4547121	-0.430333701	-0.143201413	-0.221010595	NA	0.363508444	0.195186108	-0.109017484	-0.112863463	0.310968535	-0.087800841	-0.408334924	-0.227051446
NCU00085.1	NA	0.090503297	NA	0.130257022	-1.145499392	-0.136357756	-0.041855524	NA	-0.160077056	0.075343105	0.013044744	NA	0.304632049	0.034046822	0.207724164	-0.160695398	NA	0.150603898	NA	NA
NCU00093.1	NA	NA	NA	0.043850651	NA	NA	NA	NA	NA	NA	NA	NA	NA	NA	NA	NA	NA	NA	-0.515570122	NA
NCU00102.1	NA	-0.440069521	0.176613224	-0.445457517	-0.675563646	-0.56620119	0.044559228	0.513184502	-0.496265844	-0.343450951	-0.25470488	-0.114227288	0.614926266	0.130374129	-0.19595775	0.152148125	0.55183156	-0.29161843	0.231191056	-0.11953175
NCU00183.1	NA	-0.152589483	0.178008705	-0.199979398	-0.499848964	-0.196064002	0.020363991	0.490839122	-0.187016883	-0.000796326	0.105045793	-0.234087634	0.091080115	-0.26683937	NA	-0.36340416	0.293895022	-0.452670481	-0.395047883	0.086167528
NCU00193.1	YGL142C	0.09739589	-1.079508695	-0.378914912	-0.726619826	-0.192275978	0.082187985	0.107634196	-0.506724624	-0.071799697	0.229022326	-0.035195275	-0.421657867	-0.012007182	0.234829497	-0.0503042	0.185159382	-0.489124406	-0.298339901	0.277423601
NCU00201.1	NA	NA	NA	NA	NA	NA	NA	NA	NA	NA	NA	NA	NA	NA	NA	NA	NA	NA	NA	NA
NCU00282.1	NA	NA	NA	NA	NA	NA	NA	NA	NA	NA	NA	NA	NA	NA	NA	NA	NA	NA	NA	NA
NCU00291.1	NA	0.127318203	NA	-0.057863	-1.096414611	NA	0.262150663	NA	-0.15545726	-0.154400554	0.649458129	0.265533112	0.519159315	-0.033412475	NA	0.380920734	0.650038832	0.078035272	-0.154233642	NA
NCU00299.1	YLR284C	NA	NA	-0.160903114	NA	NA	NA	NA	0.149610725	NA	NA	NA	NA	NA	NA	NA	NA	NA	NA	NA
NCU00381.1b	NA	-0.042076736	0.573772753	-0.254509229	-0.613061967	-0.084454764	0.096171865	0.458636948	0.017631752	0.095306241	-0.214101052	-0.262755066	0.118977914	0.366387803	-0.047878115	-0.013803983	0.51569643	-0.074175116	-0.329096904	-0.184890847
NCU00389.1	YAL036C	-0.143561858	0.523900044	-0.04651165	-0.778435014	-0.251358089	-0.063740105	0.554909144	-0.42544858	-0.135799702	-0.123494089	-0.499928651	0.366575777	0.055629972	-0.114161629	-0.143590835	0.284179867	-0.201194726	-0.307564129	-0.03396995
NCU00397.1	YOR126C	0.544391725	-0.654304224	-0.285209817	-0.934049061	-0.100936932	0.791174992	-0.102183149	-0.469578218	-0.156076682	-0.109988844	0.495216212	-0.14050801	-0.314102522	-0.091943971	0.331182152	-0.211136363	-0.426043334	-0.456866414	0.265503816
NCU03430.1	NA	NA	NA	NA	NA	NA	NA	NA	NA	NA	NA	NA	NA	NA	NA	NA	NA	NA	NA	NA
NCU05617.1	NA	NA	NA	0.166822825	-0.794776706	NA	NA	NA	NA	NA	NA	NA	NA	NA	NA	NA	NA	NA	-0.537562282	NA
NCU04005.1	YNL154C	0.408645246	0.5050169	-0.089727362	-0.904029408	-0.178917978	0.623932815	0.733795411	-0.36444514	0.045475505	0.048113356	1.056015515	0.857229187	0.224082535	0.030284288	0.946098386	0.758532495	0.209127402	-0.092044037	0.112341724
NCU07918.1	NA	NA	NA	NA	NA	NA	NA	NA	NA	NA	NA	NA	NA	NA	NA	NA	NA	NA	-0.395015241	NA
NCU07926.1	YOR168W	0.368967743	0.042022728	-0.395763753	-0.850905363	-0.321021223	0.50663009	0.150659619	-0.652826553	-0.148174005	-0.202383337	0.430586758	0.315288936	-0.106834941	-0.010025111	0.333942079	0.065057191	-0.255092554	-0.548962159	0.010032768
NCU07934.1	NA	NA	NA	NA	NA	NA	NA	NA	NA	NA	NA	NA	NA	NA	NA	NA	NA	NA	-0.528551382	NA
NCU06533.1	NA	NA	NA	NA	NA	NA	NA	NA	NA	NA	NA	NA	NA	NA	NA	NA	NA	NA	NA	NA
NCU06540.1	YCR077C	0.077851651	NA	0.100014828	-0.652032383	-0.063634046	0.043727144	0.666023601	-0.379842287	-0.126240395	0.029767791	-0.154893617	0.596130514	NA	0.100934182	-0.005559108	0.545018565	-0.118536782	-0.196601339	-0.114809571
NCU06549.1	YMR095C	0.391036382	0.373868172	0.098987022	-0.710912994	0.170596649	0.494017051	0.629890093	-0.181035271	0.166768882	0.006063498	-0.271462575	0.372973548	-0.14921702	-0.001771596	-0.013617654	0.262041862	-0.139277232	-0.4320326	-0.339535944
NCU06630.1	YDL188C	0.092585609	0.55014906	0.16126303	-0.582311125	-0.038090523	0.241949236	0.712825827	-0.056145738	-0.044189499	-0.017959675	-0.191590959	0.372640015	0.162147786	NA	0.255839967	0.742438325	0.015584512	-0.074724596	-0.108839671
NCU08270.1	NA	NA	NA	NA	NA	NA	NA	NA	NA	NA	NA	NA	NA	NA	NA	NA	NA	NA	NA	NA
NCU08278.1	YMR166C	-0.100918233	0.682470965	0.183719975	-0.011857501	-0.26729638	-0.163553761	1.038326917	-0.332157862	0.104667874	0.068658719	-0.283123007	0.323852837	-0.110368114	-0.000154572	-0.570159998	0.300673555	-0.567252873	-0.430443437	-0.636019022
NCU07687.1	NA	NA	NA	0.132942439	-0.271369213	0.011740883	-0.205181344	NA	-0.243600412	0.002072772	0.219393625	NA	0.570356545	NA	0.158424023	-0.402226056	0.701552991	-0.01004329	NA	-0.146809644
NCU07700.1	YOR133W	0.255942381	0.415801465	0.350694815	-0.155061749	0.088859661	0.259289462	0.294267848	-0.151248679	-0.047312097	0.165737767	0.045062885	0.662217751	0.103202778	-0.100231727	0.272823866	0.479936246	0.23796599	0.090196167	0.370818478
NCU07709.1	NA	NA	NA	NA	NA	NA	NA	NA	NA	NA	NA	NA	NA	NA	NA	NA	NA	NA	NA	NA
NCU04535.1	YLR045C	0.064414068	NA	NA	-0.787729093	-0.122974589	NA	NA	NA	NA	0.080269661	NA	NA	NA	NA	-0.458164478	NA	NA	0.037297815	NA
4nc452_080	NA	-0.157621427	NA	0.3656427	-0.754166153	-0.020347008	-0.330547486	NA	-0.050955334	-0.436932616	0.266158092	NA	NA	0.006343893	0.165376784	-0.657708684	NA	-0.082787522	-0.302332281	0.026768984
4nc452_160	NA	NA	NA	NA	NA	NA	NA	NA	NA	NA	NA	NA	NA	NA	NA	NA	NA	NA	NA	NA
NCU06957.1	NA	NA	NA	0.192219602	NA	NA	NA	NA	0.343618063	NA	NA	NA	NA	0.156968339	NA	NA	NA	0.232031498	-0.358969408	-0.009756892
NCU06964.1	NA	NA	NA	0.126673476	NA	NA	NA	NA	0.309246299	NA	NA	NA	NA	NA	NA	NA	NA	NA	NA	NA
NCU06971.1	NA	NA	NA	0.264040128	NA	NA	NA	NA	0.714230134	NA	NA	NA	NA	NA	NA	NA	NA	0.699392787	-0.247343047	NA
NCU07260.1	NA	NA	NA	-0.181080996	-0.890227028	NA	-0.132381181	NA	0.090779424	0.074334035	0.123433982	NA	0.236441863	0.255046008	NA	-0.262757011	NA	0.08021457	NA	0.071947749
NCU07268.1	NA	NA	NA	NA	NA	NA	NA	NA	NA	NA	NA	NA	NA	NA	NA	NA	NA	NA	NA	NA
NCU07276.1	NA	NA	0.188099057	-0.305839395	-1.286774189	0.14722889	0.022962999	NA	-0.254586272	-0.067598727	0.16190813	NA	0.469118632	0.007118495	0.416056548	0.198927141	0.546041112	0.068141738	-0.183176598	0.368179608
NCU06296.1	NA	-0.005476264	NA	0.298528504	-0.828493976	-0.26780861	-0.099447577	NA	-0.232953167	-0.227044803	0.003571103	NA	0.390921687	NA	-0.149659469	NA	0.16817862	0.043414652	-0.286798116	-0.271563995
NCU06304.1	NA	NA	NA	0.5066367	NA	NA	NA	NA	NA	NA	NA	NA	NA	NA	NA	NA	NA	NA	NA	NA
NCU06312.1	YDL035C	NA	NA	-0.222587514	NA	NA	NA	NA	0.032538982	NA	NA	NA	NA	NA	NA	NA	NA	NA	-0.52718574	NA
NCU06397.1	YOR122C	-0.045228059	0.338979582	-0.095292509	-0.651194413	0.119026748	0.076220625	0.30110288	0.530303382	0.133725711	-0.022448452	-0.373862277	0.097658149	0.168216275	0.052956696	-0.022109402	0.409555793	-0.099861834	-0.329508824	0.176649979
4nc671_010	NA	NA	NA	-0.053146934	-0.894784188	NA	NA	NA	NA	NA	NA	NA	NA	NA	NA	NA	NA	NA	NA	NA
NCU08652.1	NA	NA	NA	-0.019329926	-0.976441134	NA	NA	NA	NA	-0.315638727	NA	NA	NA	-0.008648821	NA	NA	NA	NA	-0.486309693	0.253277514
NCU08838.1	NA	NA	NA	NA	NA	NA	NA	NA	NA	NA	NA	NA	NA	NA	NA	NA	NA	NA	NA	NA
NCU05162.1	NA	NA	NA	0.069709814	NA	NA	NA	NA	NA	NA	NA	NA	NA	NA	NA	NA	NA	NA	-0.275912199	NA
NCU05169.1	YDR256C	NA	NA	0.125691908	NA	NA	NA	NA	-0.04876112	NA	NA	NA	NA	NA	NA	NA	NA	NA	NA	NA
NCU05274.1	YEL034W	0.279837606	0.361861519	0.145677532	-0.432728103	0.371994753	0.273419091	0.59921683	0.146578121	0.174432772	0.339836185	0.368954934	0.455218151	0.393447295	0.149463674	0.318697453	0.622090076	0.106559109	-0.03239045	0.296004837
NCU05281.1	YNL136W	NA	0.074442275	-0.164443472	NA	NA	NA	NA	-0.09609871	-0.111021007	0.000753338	NA	NA	-0.061553567	NA	-0.136305265	0.317663188	-0.171324197	NA	0.081666136
NCU05291.1	YDR071C	-0.228490135	0.618109063	-0.289864902	-0.856443546	-0.428635553	-0.094683047	1.072057774	0.10104776	-0.381668597	0.186592394	-0.39254907	0.854632098	-0.000680556	-0.195191953	-0.406308799	0.758086006	-0.111203204	-0.098056042	0.425180165
NCU08873.1	NA	0.206696315	NA	-0.087848298	-0.854163877	0.044670422	0.378795582	0.264986998	-0.532824341	-0.094291812	0.347958704	0.31656382	0.139765844	-0.158891457	0.32010967	NA	0.174596094	-0.389747716	NA	0.201958736
NCU08864.1	NA	NA	NA	NA	NA	NA	NA	NA	NA	NA	NA	NA	NA	NA	NA	NA	NA	NA	NA	NA
NCU08856.1	NA	NA	NA	NA	NA	NA	NA	NA	NA	NA	NA	NA	NA	NA	NA	NA	NA	NA	NA	NA
NCU08966.1	NA	0.029851557	NA	-0.242844728	NA	NA	0.003146134	NA	NA	-0.271244607	0.313911224	-0.296080562	NA	0.156369337	NA	-0.146979674	NA	-0.035669097	-0.39472548	NA
NCU06732.1	NA	0.006671706	0.47972204	-0.112666929	-0.76347695	-0.229749056	0.039758242	0.358218082	-0.373876336	-0.001722365	-0.005622356	-0.325653517	NA	0.030977442	-0.103393992	-0.104127742	0.265163303	-0.154384334	-0.294331942	-0.130509052
NCU07235.1a	NA	NA	NA	0.432829596	NA	NA	NA	NA	NA	NA	NA	NA	NA	NA	NA	NA	NA	NA	NA	NA
NCU03679.1	NA	0.026323764	0.425463985	-0.175129161	-0.851199344	-0.29700625	0.233004317	0.729828053	-0.506896911	-0.113695141	0.021084248	-0.072584502	0.654885964	0.158234972	0.19143908	NA	0.792786573	-0.138459563	-0.189967854	0.386089342
NCU03665.1	NA	NA	NA	NA	NA	NA	NA	NA	NA	NA	NA	NA	NA	NA	NA	NA	NA	NA	NA	NA
NCU07061.1	NA	NA	NA	NA	NA	NA	NA	NA	NA	NA	NA	NA	NA	NA	NA	NA	NA	0.234668163	NA	NA
NCU07139.1	NA	0.059685705	0.598887083	0.293629705	-0.842466918	-0.208015525	-0.002821547	0.591913447	-0.133647497	-0.143769589	-0.099515226	-0.102873013	0.398952615	NA	0.149064128	-0.235997443	0.41782735	-0.016349537	-0.410954274	-0.271563995
NCU04693.1a	NA	0.981797038	NA	-0.138756828	-0.976415815	-0.028620946	NA	NA	-0.316402946	-0.064248784	-0.245136578	NA	NA	-0.589113757	0.039020797	NA	NA	-0.421461608	-0.916621834	-0.141001425
NCU04700.1	NA	NA	NA	NA	NA	NA	NA	NA	NA	NA	NA	NA	NA	NA	NA	NA	NA	NA	NA	NA
NCU04850.1	NA	NA	NA	-0.231362614	-1.030154769	NA	NA	NA	NA	NA	NA	NA	NA	NA	NA	NA	NA	NA	-0.767229077	NA
NCU09795.1	NA	NA	NA	0.177898799	NA	NA	NA	NA	0.489375899	NA	NA	NA	NA	-0.248167303	NA	NA	NA	0.318481071	-0.645296004	NA
NCU09865.1	NA	NA	NA	NA	NA	NA	NA	NA	NA	NA	NA	NA	NA	NA	NA	NA	NA	NA	NA	NA
NCU05556.1	NA	NA	NA	NA	NA	NA	NA	NA	NA	NA	NA	NA	NA	NA	NA	NA	NA	NA	NA	NA
NCU05565.1	NA	NA	NA	0.004031382	-0.76288337	0.097372683	NA	NA	0.035863591	-0.052857982	0.042967057	NA	-0.311357348	-0.213639619	0.033586911	NA	-0.323029243	0.089440036	0.030190929	0.138634948
NCU05572.1	NA	NA	NA	NA	NA	NA	NA	NA	NA	NA	NA	NA	NA	NA	NA	NA	NA	NA	NA	NA
NCU03857.1	YDL066W	-0.002207654	-0.558691702	-0.209611386	-0.4482873	-0.075576828	0.007409464	-0.745329143	-0.415147938	0.086719394	0.060993207	-0.019709514	-0.353668569	-0.688049651	-0.04504796	0.034285599	-0.136114036	-0.489363315	-0.174841849	0.067633443
6nc378_090	NA	NA	NA	-0.076510927	NA	NA	NA	NA	0.486938913	NA	NA	NA	NA	NA	NA	NA	NA	NA	NA	NA
NCU03873.1	NA	0.074343768	0.271097754	-0.103794874	-0.577785923	0.008162816	0.086845107	0.448102335	-0.434379115	0.042997278	0.374595451	0.319994481	0.341695297	0.313949165	0.371739193	0.319733113	0.400209228	-0.062884165	-0.131181167	0.451398392
NCU04089.1	NA	NA	NA	-0.606123619	NA	NA	NA	NA	NA	NA	NA	NA	NA	0.309357128	NA	NA	NA	NA	-0.449210941	NA
NCU09339.1	NA	NA	NA	NA	NA	NA	NA	NA	NA	NA	NA	NA	NA	NA	NA	NA	NA	NA	NA	NA
NCU09350.1	NA	NA	NA	NA	NA	NA	NA	NA	NA	NA	NA	NA	NA	NA	NA	NA	NA	NA	NA	NA
NCU09577.1	NA	NA	NA	NA	NA	NA	NA	NA	NA	NA	NA	NA	NA	NA	NA	NA	NA	NA	NA	NA
NCU09584.1	NA	NA	NA	NA	NA	NA	NA	NA	NA	NA	NA	NA	NA	NA	NA	NA	NA	NA	NA	NA
NCU10006.1	NA	NA	NA	0.072968804	NA	NA	NA	NA	NA	NA	-0.001414136	NA	NA	0.157748807	NA	NA	NA	NA	-0.458490711	0.099926737
NCU06091.1	YDR372C	-0.094981835	0.394518254	0.089075139	-0.892304548	-0.010010852	0.124236057	0.721051766	-0.672831235	-0.081273664	0.290232227	-0.00982239	0.392638841	0.051613275	0.443099949	0.285675197	0.597939025	0.081862423	-0.144742194	0.641954426
NCU06101.1	NA	0.142207588	0.402926862	0.187232696	-0.52722475	-0.217220513	0.298898066	0.617861899	-0.22541284	-0.149593127	-0.278164003	-0.314575867	0.39954595	NA	-0.165069405	0.011583908	0.472255874	-0.055166302	-0.298000447	-0.060303239
NCU06109.1	NA	NA	NA	0.195098915	NA	NA	NA	NA	0.548339458	NA	NA	NA	NA	NA	NA	NA	NA	NA	-0.379300198	NA
7nc509_040	NA	0.116659744	0.514639409	0.016092092	-0.634246577	-0.051866096	0.205517769	0.700324059	-0.103310739	-0.040212839	0.004502598	0.065994681	0.248562172	0.086739381	0.039573206	0.328642444	0.534474577	-0.038429926	-0.385799768	-0.286455733
NCU02419.1	YMR188C	-0.019180462	0.398882141	0.035494099	-0.667664377	NA	0.119243781	0.499807783	-0.246676336	0.087822341	0.180895019	-0.042617898	0.311902629	0.022453107	0.126876641	-0.022808871	0.194806856	-0.239011004	-0.473269546	-0.142881975
NCU02404.1	YNL004W	0.164292049	0.190014042	-0.018185161	-0.663789691	-0.119564805	0.200015436	0.043015444	-0.102761388	-0.075563	-0.22275572	-0.270383387	0.254814123	0.044492354	-0.176255024	0.033352397	0.161492663	0.051383809	-0.396113783	0.072025736
NCU02315.1	NA	0.275205092	0.144038034	-0.225345487	NA	-0.000303248	0.21092534	-0.242889915	-0.358383859	-0.032069666	NA	NA	0.094732729	0.349706669	0.060460931	-0.094168569	0.056954292	-0.105032518	-0.346613495	-0.444159716
NCU02237.1	NA	NA	NA	0.209870885	NA	NA	NA	NA	NA	-0.026132109	NA	NA	NA	0.079407355	NA	NA	NA	NA	NA	-0.174816138
NCU02245.1	NA	-0.135139659	0.311807204	0.125097559	-0.687393171	NA	0.054708583	NA	-0.599391958	0.039986781	NA	0.302072018	0.573631146	0.201803987	0.289037621	0.314069613	0.87080525	0.136798099	-0.068503768	0.234418486
NCU05779.1	NA	NA	NA	NA	NA	NA	NA	NA	NA	NA	NA	NA	NA	NA	NA	NA	NA	NA	NA	NA
NCU05788.1	NA	NA	NA	-0.532413238	NA	NA	NA	NA	0.013289254	NA	NA	NA	NA	NA	NA	NA	NA	NA	-0.21600984	NA
NCU05796.1	YKR068C	-0.17446003	0.200324096	-0.192837277	-0.539371443	-0.181514588	0.091934766	-0.298782355	-0.097277816	0.101175647	-0.038960578	-0.106150271	0.124812419	-0.161013447	0.031506601	0.158982697	0.213521606	-0.259271896	-0.007031535	0.157699854
NCU05877.1	NA	NA	NA	NA	NA	NA	NA	NA	NA	NA	NA	NA	NA	NA	NA	NA	NA	NA	NA	NA
NCU05886.1	NA	NA	NA	NA	NA	NA	NA	NA	NA	NA	NA	NA	NA	NA	NA	NA	NA	NA	NA	NA
NCU05894.1	YDR449C	NA	-1.409574495	0.012477446	NA	0.134289834	-0.235755103	NA	-0.212477894	0.101721244	0.317559001	NA	-0.55133752	-0.321358386	0.033586911	-0.266400839	-0.70008119	-0.118375317	-0.267964104	0.20804826
NCU08186.1	NA	NA	NA	NA	NA	NA	NA	NA	NA	NA	NA	NA	NA	NA	NA	NA	NA	NA	NA	NA
NCU04568.1	NA	NA	NA	0.167681025	NA	NA	NA	NA	0.388535209	NA	NA	NA	NA	NA	NA	NA	NA	NA	NA	NA
NCU04575.1	NA	NA	NA	-0.380453906	-0.651027425	0.228344624	NA	NA	-0.295873824	0.148208182	0.198434006	NA	-0.611555043	NA	0.237363654	NA	NA	-0.184999133	-0.360999829	-0.255736134
NCU00766.1	NA	NA	NA	NA	NA	NA	NA	NA	NA	NA	NA	NA	NA	NA	NA	NA	NA	NA	NA	NA
NCU00758.1	NA	NA	NA	0.246061085	NA	NA	NA	NA	NA	NA	NA	NA	NA	NA	NA	NA	NA	NA	NA	NA
NCU03763.1	YJR006W	0.088345948	0.124348572	-0.061091881	NA	-0.097883608	0.041929341	0.34974254	-0.231411003	-0.023558166	0.324882341	0.249374595	NA	0.025499401	0.318643367	-0.043891321	0.275643317	-0.060620732	-0.499062139	0.192651155
NCU04136.1	YBR198C	-0.237430884	0.573937382	-0.12946465	-0.806672459	-0.13138052	-0.0846521	0.543861317	-0.26290355	-0.075907154	-0.313540886	NA	NA	0.089313098	NA	-0.056947474	0.343582146	-0.028199254	-0.280946577	-0.311716571
NCU04128.1	NA	NA	NA	NA	NA	NA	NA	NA	NA	NA	NA	NA	NA	NA	NA	NA	NA	NA	NA	NA
NCU03328.1	NA	NA	NA	NA	NA	NA	NA	NA	NA	NA	NA	NA	NA	NA	NA	NA	NA	NA	NA	NA
NCU01182.1	NA	NA	NA	NA	NA	NA	NA	NA	NA	NA	NA	NA	NA	NA	NA	NA	NA	NA	NA	NA
NCU09463.1	YPL160W	0.218472893	0.603415343	0.136902826	-0.712234797	-0.000869749	0.368211139	0.645952284	-0.418952486	-0.109849513	-0.203136362	-0.20194615	0.635917078	0.002477113	-0.014981989	0.07069656	0.696617912	-0.071129908	-0.320482986	NA
NCU09471.1	NA	NA	NA	NA	NA	NA	NA	NA	NA	NA	NA	NA	NA	NA	NA	NA	NA	NA	NA	NA
NCU01455.1	YPL210C	NA	NA	NA	-0.511821606	NA	NA	NA	NA	-0.564430317	NA	NA	NA	NA	NA	NA	NA	NA	NA	NA
NCU01446.1	YHR128W	-0.003168779	-0.507329068	-0.363792879	-0.253407895	-0.383469856	0.09190869	0.192140929	-0.446214032	0.034571609	-0.314667779	-0.268992609	-0.060091664	-0.054446175	-0.257211286	-0.010865083	-0.017881456	-0.279383942	-0.072254322	-0.191706522
NCU01471.1	YGL115W	0.009895607	0.34405094	-0.251213885	-0.492962579	-0.195285117	-0.084407098	-0.336587204	-0.052337888	0.165819198	-0.162709052	-0.23832493	0.08865922	0.124761033	0.012751479	-0.035398749	0.314429433	0.021320881	-0.075632022	-0.154238398
NCU06726.1	YLR351C	0.138568855	0.467926405	0.153654875	-0.425730655	-0.216597383	0.002087824	0.559554465	-0.419149962	-0.027630894	-0.237150871	-0.284350806	0.225594481	-0.123623095	-0.130629759	-0.15051374	0.134864662	-0.252012042	-0.311702293	-0.306299669
NCU03643.1	NA	NA	NA	NA	NA	NA	NA	NA	NA	NA	NA	NA	NA	NA	NA	NA	NA	NA	NA	NA
NCU03633.1	YMR208W	NA	0.466384241	-0.179855046	-0.620983416	-0.186541228	0.089416128	0.741800695	-0.150491007	-0.219337566	0.132643536	NA	0.5902966	0.167583167	0.010296261	0.234101308	0.817746008	0.083394941	0.022431505	0.339207692
NCU02694.1	NA	NA	-1.209447703	0.113282704	NA	0.193579206	-0.18364909	NA	0.015970139	-0.07199585	NA	NA	-0.259521667	-0.2653417	NA	-0.414064997	-0.017502405	-0.177529346	-0.371045032	0.162674965
NCU01315.1	NA	NA	0.109081816	-0.552686909	NA	-0.154714831	0.106633086	0.573506779	-0.582466647	-0.188188868	0.099366664	0.004686107	0.24146493	0.042534093	0.07798103	0.236460581	0.524014805	-0.184786456	-0.106567209	0.177510006
NCU03506.1	NA	NA	NA	0.519072501	-0.339626742	1.206023079	NA	0.056627734	0.59748758	0.182924675	NA	NA	-0.509343432	0.061970254	0.873363311	NA	0.370308138	0.282614654	-0.268532669	0.988135445
NCU01996.1	NA	-0.017380023	0.500637308	0.11892095	-0.797293401	-0.189031496	0.180426266	0.56454728	-0.349562354	-0.140565283	0.153843855	0.17909489	0.639159091	-0.01017683	0.110663134	0.421354919	0.647004772	0.08021457	0.028234732	0.327489618
NCU01988.1	NA	NA	NA	NA	NA	NA	NA	NA	NA	NA	NA	NA	NA	NA	NA	NA	NA	NA	NA	NA
NCU01978.1	NA	NA	NA	0.117956259	NA	NA	NA	NA	NA	NA	NA	NA	NA	NA	NA	NA	NA	NA	NA	NA
NCU01646.1	NA	0.058055541	-0.745930088	-0.003071185	-0.796723335	0.044509491	0.190715525	NA	0.090393367	-0.059740502	-0.123494089	-0.254876107	NA	-0.082102824	-0.171130999	-0.067774504	-0.174476641	0.050143717	-0.198407318	-0.114873598
NCU01654.1	YER015W	0.20508896	0.499480323	-0.204223637	-0.712682896	-0.425937806	0.2381452	0.543861317	-0.326292575	-0.180411517	-0.256682236	0.022378726	0.391952867	NA	-0.047850905	0.125543505	0.514773781	-0.019321103	-0.129396213	-0.22316053
NCU01281.1	NA	NA	NA	NA	NA	NA	NA	NA	NA	NA	NA	NA	NA	NA	NA	NA	NA	NA	NA	NA
NCU01096.1	NA	NA	NA	0.135029772	NA	NA	NA	NA	NA	NA	NA	NA	NA	NA	NA	NA	NA	NA	NA	NA
NCU08906.1	NA	NA	NA	NA	NA	NA	NA	NA	NA	NA	NA	NA	NA	NA	NA	NA	NA	NA	NA	NA
NCU08900.1	NA	NA	0.28205986	0.186635624	-0.725300187	0.108119853	0.041071574	0.559686285	-0.335522901	0.056165912	0.151812252	0.347875707	0.488857216	0.242552762	0.425904334	0.161417883	0.463270321	0.261975509	-0.219730816	0.09396962
NCU06782.1	YHR134W	NA	NA	NA	NA	NA	NA	NA	NA	NA	NA	NA	NA	NA	NA	NA	NA	NA	NA	NA
NCU06775.1b	NA	NA	NA	NA	NA	NA	NA	NA	NA	NA	NA	NA	NA	NA	NA	NA	NA	NA	-0.628438672	NA
NCU06766.1	NA	NA	NA	-0.170240979	NA	NA	NA	NA	NA	NA	NA	NA	NA	0.199352508	NA	NA	NA	NA	NA	NA
NCU02654.1	NA	NA	NA	-0.143781925	-0.539918337	NA	NA	NA	0.0597267	NA	NA	NA	NA	NA	NA	NA	NA	0.097862436	-0.220076181	NA
NCU02662.1	NA	NA	NA	NA	NA	NA	NA	NA	NA	NA	NA	NA	NA	NA	NA	NA	NA	NA	NA	NA
NCU02671.1	NA	0.300102057	-1.133234278	-0.264485023	-0.762472287	-0.051836241	0.446656396	NA	-0.361152063	-0.253065748	0.047418335	0.815651417	-0.049824641	-0.556696002	0.046174732	0.655520851	-0.163489857	-0.225684669	-0.056678333	1.025555589
NCU01760.1	NA	NA	NA	0.272056293	NA	NA	NA	NA	NA	NA	NA	NA	NA	NA	NA	NA	NA	NA	NA	NA
NCU01752.1	NA	0.280300414	-0.281916742	-0.056194204	-0.592831694	0.131708304	0.373282647	-0.297198521	-0.300633493	0.007054643	0.231335076	0.520546702	0.062302099	-0.65397381	0.350521799	0.63162361	0.43756589	-0.016771305	0.108826264	0.757150905
NCU03793.1	NA	NA	NA	0.067202958	NA	NA	NA	NA	NA	NA	NA	NA	NA	NA	NA	NA	NA	0.271194039	NA	NA
NCU05133.1	NA	NA	0.048276087	-0.188737322	-0.451628777	NA	-0.744001564	0.685217167	0.127042968	-0.340502853	-0.002722572	NA	0.266058344	-0.623432455	NA	-0.19274034	2.108496808	0.510705722	-0.121812165	0.178176058
NCU05142.1	NA	NA	NA	-0.299373052	NA	NA	NA	NA	-0.212828063	NA	NA	NA	NA	NA	NA	NA	NA	NA	NA	NA
NCU05151.1	NA	NA	NA	NA	NA	NA	NA	NA	NA	NA	NA	NA	NA	NA	NA	NA	NA	NA	NA	NA
NCU05352.1	NA	NA	NA	NA	-0.893191393	NA	NA	NA	NA	NA	NA	NA	NA	NA	NA	NA	NA	NA	-0.447325282	NA
NCU05368.1	NA	NA	NA	0.211065663	NA	NA	NA	NA	NA	NA	NA	NA	NA	NA	NA	NA	NA	NA	NA	NA
NCU01809.1	YLL034C	NA	0.28205986	-0.004863639	-0.819190811	0.04895778	-0.167714254	NA	-0.572724008	-0.135066481	0.328266517	NA	0.566631399	NA	0.210587429	0.12495017	0.787709635	-0.055846979	-0.264021788	0.478697628
NCU00957.1	NA	0.180966445	-0.424579104	-0.294289471	-0.573348412	-0.04315127	0.151136831	0.077044291	0.150040242	0.166114742	-0.015078465	0.01390372	0.111508798	-0.132283227	0.114919325	0.054011975	0.150093146	-0.223819288	-0.335856741	0.08155499
NCU00965.1	YML055W	NA	0.527244146	-0.346694521	NA	-0.066951749	0.054992755	0.711212375	-0.093436318	-0.075998722	-0.027382196	-0.290918857	0.322791339	0.169605164	-0.013941459	-0.203788862	0.654226629	-0.022314247	NA	0.198534549
NCU00973.1	NA	NA	NA	-0.074423594	NA	NA	NA	NA	0.350586323	NA	NA	NA	NA	NA	NA	NA	NA	NA	NA	NA
NCU00582.1	NA	NA	0.88142174	0.30408803	-0.72007741	-0.193406219	0.032145058	1.613832533	-0.0706377	0.453477391	-0.140324163	NA	1.160976298	0.35242585	-0.249966663	0.552889696	1.987979245	0.608549989	NA	-0.245661243
NCU00574.1	NA	NA	NA	0.05906257	NA	0.027647274	0.283212279	NA	0.63769991	NA	NA	0.173030073	NA	0.881726688	NA	0.377073129	NA	1.091710209	-0.282725925	-1.145271863
NCU09492.1	YLR422W	NA	0.665802547	-0.011811616	-0.844204059	-0.162589298	-0.035235248	0.815801277	-0.400350024	-0.210556681	0.060267868	NA	0.683406004	-0.046123527	0.140502115	0.003697536	0.822823488	0.000856779	-0.527513365	0.417396893
NCU03358.1	YOL151W	0.14896521	-1.029358734	-0.034695216	-1.191689025	-0.377693727	0.309456378	-0.911150097	0.044993858	-0.111021007	-0.205462935	0.116889356	-0.150421129	0.123801475	-0.004160171	-0.003538193	-0.240301277	-0.293511636	-0.591175098	-0.090925735
NCU01842.1	NA	-0.131014778	0.356201323	0.11728819	-0.260026155	-0.278113618	-0.07276827	0.536125669	-0.272481532	0.043701588	0.030378507	-0.405359774	0.399299375	0.189943832	-0.06144737	NA	0.198737789	-0.152945667	-0.048812685	-0.140636694
NCU01833.1	NA	0.093238265	0.075529256	0.047175904	-0.320459983	0.067794422	0.123589833	NA	0.001512086	-0.071719357	NA	-0.121729361	0.346978339	0.190174497	NA	0.097044173	0.524868219	0.088990708	0.057202364	0.430155276
NCU02344.1	NA	-0.247581814	NA	-0.180639332	NA	NA	NA	NA	0.158613047	-0.457994231	NA	NA	NA	-0.444672903	NA	NA	NA	0.207187427	NA	1.137800296
NCU02337.1	NA	-0.087199055	0.101387424	-0.471290771	-0.67136138	-0.345811122	-0.149431278	0.100254666	-0.346776595	-0.022402438	-0.096826138	-0.231265727	NA	0.017301854	-0.110559649	-0.20386169	0.318940151	-0.080350536	-0.236985471	-0.180441407
NCU07399.1	YPL236C	-0.232337607	-0.143031304	-0.436374623	-0.537816815	-0.320276029	0.316856555	NA	-0.583450415	-0.07766241	-0.164418429	-0.054577456	NA	NA	NA	NA	NA	-0.125030544	0.066482201	0.06317463
NCU01737.1	NA	-0.015504374	0.20282263	0.094909218	-0.341367661	-0.1045167	0.145398417	0.331346179	-0.293231179	-0.0048036	-0.046851265	-0.194575596	0.168995746	-0.00917239	-0.009095661	NA	NA	-0.157903681	-0.138476457	-0.220653675
NCU01725.1	YLR316C	0.125852629	0.350907023	0.174897155	-0.568710823	-0.091062342	0.181462818	0.544735943	-0.349395076	-0.220199263	-0.000363299	-0.098066605	0.38550518	NA	0.084867416	0.142976888	0.302115529	-0.100934869	NA	0.056880301
NCU08718.1	NA	-0.412481902	0.818453461	0.48158418	-0.848459102	NA	NA	0.617606261	0.462353275	-0.012011001	0.313911224	NA	0.740442427	0.218823	0.445013157	-0.540385748	0.744207996	0.582109708	-0.207814683	0.721263893
NCU03000.1	NA	NA	NA	-0.244914727	NA	NA	NA	NA	0.57120783	NA	NA	NA	NA	NA	NA	NA	NA	NA	NA	NA
NCU03010.1	YBR115C	0.467532826	0.121973765	-0.272299712	-0.428185693	-0.123662049	0.380114	-0.09887234	-0.589012462	-0.117016187	-0.201017337	-0.12183897	0.097497163	-0.280164217	-0.223900314	0.122507703	-0.110485842	-0.26648143	-0.29714832	-0.254226498
NCU03540.1	NA	NA	NA	NA	NA	NA	NA	NA	NA	NA	NA	NA	NA	NA	NA	NA	NA	NA	NA	NA
NCU03658.1	NA	NA	NA	-0.034046835	NA	NA	NA	NA	-0.256799909	-0.254756485	NA	NA	NA	-0.108859282	0.116049071	0.335722213	NA	-0.010859524	-0.229408033	0.488905762
NCU03649.1	YJR052W	0.097766525	NA	0.278064402	-0.675599958	0.101149798	0.094914749	NA	0.334287563	NA	NA	NA	NA	0.195951261	0.092126521	-0.323692653	NA	0.091710209	-0.557091018	-0.13073309
NCU08765.1	NA	NA	NA	0.096894643	NA	NA	NA	NA	0.791943705	NA	NA	NA	NA	0.160327351	NA	NA	NA	0.810528457	-0.456367868	NA
NCU09433.1	NA	NA	NA	NA	NA	NA	NA	NA	NA	NA	NA	NA	NA	NA	NA	NA	NA	NA	NA	NA
b2m13_120	NA	-0.247021653	0.457578343	-0.066043928	-0.612359661	-0.187797096	-0.129445592	0.859475638	-0.495030054	-0.080349748	-0.090287043	-0.457931623	0.348508509	0.142910298	0.05797107	-0.125501274	0.421322441	-0.120005419	-0.276263954	-0.036648065
NCU08028.1	YOL032W	NA	NA	-0.361242584	NA	0.040636256	NA	NA	0.112543399	0.079131077	NA	NA	0.194208059	0.10820462	NA	NA	NA	0.160297295	NA	0.242551107
NCU09619.1	NA	NA	NA	-0.149745324	NA	NA	NA	NA	NA	NA	NA	NA	NA	NA	NA	NA	NA	NA	NA	NA
NCU09630.1	NA	NA	NA	NA	NA	NA	NA	NA	NA	NA	NA	NA	NA	NA	NA	NA	NA	NA	-0.774611827	NA
b4b2_050	NA	NA	NA	NA	NA	NA	NA	NA	NA	NA	NA	NA	NA	NA	NA	NA	NA	NA	-0.825900367	NA
NCU02976.1	NA	NA	NA	NA	NA	NA	NA	NA	NA	NA	NA	NA	NA	NA	NA	NA	NA	NA	NA	NA
NCU05420.1	YGL148W	0.468306292	0.097150431	-0.032116808	0.037020128	-0.060238156	0.473415634	0.052501535	-0.464059357	-0.095464516	-0.292308539	-0.026882611	0.187252077	-0.235298171	-0.334650206	0.092848882	-0.167162902	-0.466671692	-0.174489808	-0.071884116
NCU04298.1	NA	NA	NA	0.163598924	NA	NA	NA	NA	0.34943539	NA	NA	NA	NA	NA	NA	NA	NA	0.430916296	NA	NA
NCU01390.1	YKL095W	NA	NA	-0.611674825	-0.637352488	-0.109288371	NA	NA	-0.305542732	-0.102032224	0.095412718	NA	-0.023724361	-0.339599046	0.107880693	NA	NA	-0.296855079	-0.13619972	0.163079705
NCU05453.1	YOR307C	-0.185333976	0.313826371	-0.109936341	-0.491501622	-0.200801921	NA	0.571397267	-0.478097414	-0.25583756	0.09811148	0.532287798	0.587986439	NA	0.03696955	0.757680683	0.481378395	0.023178828	0.019546393	-0.027274653
NCU05429.1	YEL011W	0.15330864	-0.24693217	-0.260621066	-0.528738626	-0.314579299	0.311171065	-0.534028635	-0.288599997	0.025800817	-0.291185317	0.270630258	0.035039467	0.198034636	-0.16209513	0.383744519	-0.210126475	-0.319591349	-0.036817936	-0.155619497
NCU04738.1	NA	0.056547136	NA	-0.484484457	-0.637352488	-0.243561063	-0.086998901	NA	-0.386413568	-0.067952285	-0.038713669	NA	0.085739447	-0.34279883	NA	-0.131685441	-0.006499911	-0.158385141	-0.144249554	-0.239491289
NCU09233.1	YDL045C	0.01177313	-0.264647658	-0.411129744	NA	-0.104035835	0.238303921	-0.168092389	0.001512086	-0.068878117	0.132160787	-0.225155409	-0.121536384	-0.153038731	0.207885044	0.233699163	0.041128952	-0.18181657	-0.057725662	0.424425656
NCU09239.1	YBR088C	-0.008045071	0.328501082	-0.141543629	-0.30931127	-0.297430446	0.108979868	0.297259201	0.066644798	0.026678256	-0.162798386	-0.195321432	0.289300063	0.108116146	-0.066864469	-0.057250275	0.229650434	-0.129222364	-0.22048324	0.007507002
NCU01410.1	NA	-0.168812821	0.456482383	0.021521156	NA	-0.135116514	0.000853398	0.718769726	-0.283128776	-0.068178006	NA	-0.169305805	0.395486801	NA	0.018650641	NA	0.386375938	-0.139615337	NA	0.119846526
NCU03367.1	YDR333C	0.079317008	-0.25638222	0.132828089	-0.58445754	0.038618392	0.19397916	NA	-0.292433596	-0.145741198	-0.056158366	-0.011899353	-0.161780992	-0.80708844	-0.022638969	0.14972449	-0.246673359	0.074008208	-0.386894399	0.19041749
NCU03375.1	NA	NA	NA	-0.077847375	NA	NA	NA	NA	NA	NA	NA	NA	NA	NA	NA	NA	NA	NA	-0.441515595	NA
NCU01290.1	YLR175W	0.213227557	-0.453995229	-0.005892423	-0.178542587	0.357858426	0.118837392	-0.386732675	-0.550064246	0.026815357	0.336366074	0.047183214	0.179126725	-0.240609951	0.361086608	0.358250495	0.344582435	-0.08876668	0.025587395	0.7466604
NCU01297.1	NA	0.003669218	0.204892	-0.049394799	-0.346318401	0.002576574	0.139468143	NA	-0.680747616	-0.426188217	-0.052306147	NA	NA	-0.28362284	NA	-0.438684964	-0.119440182	-0.820417035	-0.481398386	0.134372108
NCU01409.1	NA	-0.109787557	0.305672417	0.107844943	-0.603120853	-0.225776522	-0.163155172	0.611216585	-0.498414311	-0.125878966	0.027607038	-0.487710275	0.236782162	-0.157154839	0.171090435	-0.254642658	0.174262175	-0.382379074	-0.156927752	-0.055965322
NCU03941.1	NA	NA	NA	-0.010799554	NA	-0.097883608	NA	NA	0.17897076	-0.004105803	-0.097654084	NA	NA	-0.343105264	NA	0.033447546	NA	0.437655185	-0.368358448	NA
NCU03931.1	NA	0.020313692	NA	-0.329801506	-0.565967855	0.047657235	0.65672406	NA	0.001512086	0.07055251	0.138575626	0.471767016	0.070071759	NA	0.157677259	0.631248649	0.162650489	0.176599107	-0.334805888	0.163079705
NCU00924.1	YLR459W	-0.263463756	-1.051222992	-0.084800135	-0.623032817	-0.012636322	-0.116817581	-1.127036555	-0.24186536	-0.029303673	-0.092759072	-0.234148941	-0.493882386	-0.912489346	0.06564812	-0.09347335	-0.649552475	-0.128094144	-0.321690388	-0.078755459
NCU05183.1b	NA	NA	NA	0.405443708	NA	NA	NA	NA	0.364082166	NA	NA	NA	NA	NA	NA	NA	NA	NA	-0.067606558	NA
NCU04253.1	NA	0.116299848	0.619619475	0.316437326	-0.412042583	0.247956381	0.296662955	0.93194976	0.588901324	0.322287025	0.522497845	0.131577344	0.376014002	0.336092065	0.642613117	-0.192545772	0.921010974	-0.094702915	-0.565328272	0.412216654
NCU04260.1	NA	0.016129339	NA	0.070500548	-0.032666896	0.025599445	0.170652309	NA	0.35221783	0.284436123	0.318752487	-0.001582199	NA	-0.359622999	0.521005036	-0.310830181	NA	0.102850767	-0.11301098	0.271052215
NCU00328.1	NA	NA	NA	NA	NA	NA	NA	NA	NA	NA	NA	NA	NA	NA	NA	NA	NA	NA	NA	NA
NCU00452.1	NA	NA	NA	NA	NA	NA	NA	NA	NA	NA	NA	NA	NA	NA	NA	NA	NA	NA	NA	NA
NCU00531.1	NA	NA	NA	NA	NA	NA	NA	NA	NA	NA	NA	NA	NA	NA	NA	NA	NA	NA	NA	NA
NCU01308.1	NA	NA	NA	NA	NA	NA	NA	NA	NA	NA	NA	NA	NA	NA	NA	NA	NA	NA	NA	NA
NCU01363.1	NA	NA	NA	NA	NA	NA	NA	NA	NA	NA	NA	NA	NA	NA	NA	NA	NA	NA	NA	NA
NCU01398.1	NA	NA	NA	NA	NA	NA	NA	NA	NA	NA	NA	NA	NA	-0.001729407	NA	NA	NA	0.646472472	NA	NA
NCU01787.1	NA	NA	NA	0.479491777	NA	NA	NA	NA	1.005628195	NA	NA	NA	NA	0.282063559	NA	NA	NA	1.153515494	NA	NA
NCU01915.1	NA	NA	NA	NA	NA	NA	NA	NA	NA	NA	NA	NA	NA	NA	NA	NA	NA	NA	NA	NA
NCU02050.1	NA	NA	NA	NA	NA	NA	NA	NA	NA	NA	NA	NA	NA	NA	NA	NA	NA	NA	NA	NA
NCU02985.1	NA	0.140752892	NA	0.198992831	NA	NA	0.298676539	NA	NA	NA	NA	NA	NA	NA	NA	-0.364800383	NA	0.222954743	NA	NA
NCU03012.1	NA	NA	NA	NA	NA	NA	NA	NA	NA	NA	NA	NA	NA	NA	NA	NA	NA	NA	NA	NA
NCU03140.1	NA	NA	NA	NA	NA	NA	NA	NA	NA	NA	NA	NA	NA	NA	NA	NA	NA	NA	NA	NA
NCU03896.1	NA	NA	NA	NA	NA	NA	NA	NA	NA	NA	NA	NA	NA	NA	NA	NA	NA	NA	NA	NA
NCU03923.1	NA	NA	NA	NA	NA	NA	NA	NA	NA	NA	NA	NA	NA	NA	NA	NA	NA	NA	NA	NA
NCU03958.1	NA	NA	NA	0.396708898	NA	NA	NA	NA	0.856314171	NA	NA	NA	NA	0.064907786	NA	NA	NA	1.140136899	NA	NA
NCU04849.1	NA	NA	NA	0.95187798	NA	NA	NA	NA	NA	NA	NA	NA	NA	NA	NA	NA	NA	NA	NA	NA
NCU04965.1	NA	NA	NA	NA	NA	NA	NA	NA	NA	NA	NA	NA	NA	NA	NA	NA	NA	NA	NA	NA
NCU04982.1	NA	NA	NA	NA	NA	NA	NA	NA	NA	NA	NA	NA	NA	NA	NA	NA	NA	NA	NA	NA
NCU05450.1	NA	NA	NA	0.425161943	NA	NA	NA	NA	0.690811247	NA	NA	NA	NA	NA	NA	NA	NA	NA	-0.417268048	NA
NCU05471.1	NA	NA	NA	0.442055816	NA	NA	NA	NA	0.981612529	NA	NA	NA	NA	-0.234390164	NA	NA	NA	0.983954029	NA	NA
NCU05497.1	NA	-0.090926698	NA	-0.791226148	-1.760456633	-0.761647677	NA	NA	-0.352124868	-2.213468276	1.167301389	NA	2.266058344	NA	-1.018880509	NA	NA	-0.742279839	0.399312593	3.340393928
NCU06514.1	NA	NA	NA	NA	NA	NA	NA	NA	NA	NA	NA	NA	NA	NA	NA	NA	NA	NA	NA	NA
NCU06634.1	NA	NA	NA	NA	NA	NA	NA	NA	NA	NA	NA	NA	NA	NA	NA	NA	NA	NA	NA	NA
NCU06671.1	NA	NA	NA	NA	NA	NA	NA	NA	NA	NA	NA	NA	NA	NA	NA	NA	NA	NA	NA	NA
NCU07515.1	NA	NA	NA	NA	NA	NA	NA	NA	NA	NA	NA	NA	NA	NA	NA	NA	NA	NA	NA	NA
NCU07649.1	NA	0.160801549	0.79246155	0.034883951	-0.028430088	-0.484906731	-0.089161239	0.815226154	-0.25436799	-0.056900068	-0.253129369	NA	0.653367178	NA	-0.03510659	-0.295365319	0.378287209	0.058462885	-0.060333504	-0.122553903
NCU07690.1	YGL125W	0.34351478	0.185753494	0.021643464	-0.244490943	0.100901359	0.468646074	0.139935014	-0.236092929	0.188966683	0.108789079	0.494151761	0.123235659	0.398802603	0.253584206	0.442072824	0.072339026	-0.208808993	-0.078946434	-0.115616152
NCU08483.1	NA	NA	NA	NA	NA	NA	NA	NA	NA	NA	NA	NA	NA	NA	NA	NA	NA	NA	NA	NA
NCU08536.1	NA	NA	NA	0.34034868	NA	NA	NA	NA	0.719741118	NA	NA	NA	NA	NA	NA	-0.026275778	NA	0.690070565	NA	NA
NCU08573.1	NA	NA	NA	NA	NA	NA	NA	NA	NA	NA	NA	NA	NA	NA	NA	NA	NA	NA	NA	NA
NCU09360.1	NA	NA	NA	0.434590054	NA	-0.050055083	NA	NA	0.225287062	0.056121554	NA	NA	0.286642676	NA	NA	-0.327595064	NA	-0.019321103	-0.537562282	-0.406647045
NCU09394.1	NA	NA	NA	-0.083941132	NA	NA	NA	NA	NA	NA	NA	NA	NA	NA	NA	NA	NA	NA	NA	NA
NCU09515.1	NA	NA	NA	NA	NA	NA	NA	NA	NA	NA	NA	NA	NA	NA	NA	NA	NA	NA	NA	NA
NCU09994.1	NA	-0.102653284	-0.665278405	0.291802641	-0.732264135	-0.022978799	0.091164466	-0.524920103	0.337730839	0.203541258	0.046972363	-0.287891164	-0.228818036	NA	0.129373016	-0.342955994	-0.376854972	-0.088228581	-0.434755475	-0.009756892
NCU10034.1	YGL020C	-0.138552855	0.29865406	0.51099062	-0.493110011	0.225586652	0.039040304	0.148889441	0.176803597	0.065733333	0.020766029	-0.35786238	0.200334162	-0.07508701	0.01221326	-0.082589357	-0.174657987	0.119577003	-0.247641587	0.287674521
NCU10042.1	YGR254W	0.350038155	0.334140843	0.079235176	-0.091177447	0.487017589	0.460005517	0.390046443	-0.09124119	NA	NA	0.507455539	0.791722779	-0.099967777	0.442345422	0.362412938	0.268719397	0.320942808	0.380286381	NA
NCU04887.1	NA	0.103885509	0.190654762	-0.111626773	NA	-0.07814739	NA	NA	NA	-0.25589036	NA	NA	NA	-0.15676759	NA	-0.125894827	-0.01029149	-0.240586859	-0.313691645	0.432601213
NCU04894.1b	NA	NA	NA	-0.274050272	NA	NA	NA	NA	NA	NA	NA	NA	NA	NA	NA	NA	NA	NA	-0.410754741	NA
NCU04903.1	NA	NA	NA	0.05305247	NA	NA	NA	NA	NA	NA	NA	NA	NA	NA	NA	NA	NA	NA	-0.388413186	NA
NCU05914.1	NA	NA	NA	-0.309154073	NA	NA	NA	NA	NA	NA	NA	NA	NA	NA	NA	NA	NA	NA	NA	NA
xnc041_070	NA	NA	NA	NA	NA	NA	NA	NA	NA	NA	NA	NA	NA	NA	NA	NA	NA	NA	NA	NA
NCU05929.1	NA	NA	NA	NA	NA	NA	NA	NA	NA	NA	NA	NA	NA	NA	NA	NA	NA	NA	NA	NA
NCU06007.1	NA	NA	NA	0.253440615	NA	NA	NA	NA	0.551709169	NA	NA	NA	NA	NA	NA	NA	NA	NA	NA	NA
NCU06859.1	YDR527W	NA	NA	-0.265046569	-0.150540009	0.297525084	NA	NA	-0.419651516	0.051428874	0.075547845	NA	-0.101726873	0.149186793	0.207069732	NA	NA	-0.113697379	-0.053384637	0.312778525
NCU06868.1	YHR098C	NA	0.189443601	-0.276783826	-0.625527053	-0.287854552	0.021717686	0.71757254	-0.586164799	-0.227812331	0.020134169	-0.045571232	0.458502363	0.180578667	0.071239452	-0.139300135	0.875582391	0.102240877	0.03637229	0.210573063
NCU06944.1	NA	NA	NA	0.158598243	NA	NA	NA	NA	NA	-0.034479452	NA	NA	NA	NA	NA	NA	NA	NA	NA	0.209775875
NCU06951.1	NA	NA	NA	NA	NA	NA	NA	NA	NA	NA	NA	NA	NA	NA	NA	NA	NA	NA	NA	NA
NCU07349.1	NA	NA	NA	NA	NA	NA	NA	NA	NA	NA	NA	NA	NA	NA	NA	NA	NA	NA	NA	NA
NCU07544.1	YDL074C	0.083746312	0.557459531	0.173570234	-0.1634213	0.006585658	-0.000883743	0.696845169	-0.269341824	-0.031429186	0.070561854	-0.007783245	0.509035098	0.15305528	0.065457426	0.23155762	0.581176974	0.068809807	0.011817225	-0.136183739
NCU07552.1	NA	-0.016508664	0.246027129	-0.034206345	NA	0.121993215	0.037982617	0.243990143	-0.362541484	-0.131026699	0.11010923	0.143476	0.331263296	0.025173442	NA	0.041027686	0.289503253	-0.192385812	-0.188790865	NA
NCU07562.1	YPR043W	-0.045952435	0.606734945	0.433429753	-0.00958877	0.339186335	0.269547111	0.830347684	0.649765559	0.394668771	0.343164292	0.096842766	0.576841584	0.540044133	0.258081061	0.103771985	0.997744063	0.391423424	0.048438016	0.282151346
xnc090_590	NA	NA	NA	NA	NA	NA	NA	NA	NA	NA	NA	NA	NA	NA	NA	NA	NA	NA	NA	NA
xnc090_670	NA	NA	NA	NA	-0.656981295	NA	NA	NA	NA	NA	NA	NA	NA	NA	NA	NA	NA	NA	-0.3643731	NA
xnc090_750	NA	NA	NA	NA	NA	NA	NA	NA	NA	NA	NA	NA	NA	NA	NA	NA	NA	NA	NA	NA
xnc104_080	NA	NA	NA	NA	NA	NA	NA	NA	NA	NA	NA	NA	NA	NA	NA	NA	NA	NA	NA	NA
xnc104_160	NA	NA	NA	0.05173474	NA	NA	NA	NA	0.359703725	NA	NA	NA	NA	NA	NA	NA	NA	NA	NA	NA
NCU09113.1a	NA	0.156115468	0.244784727	-0.257213857	NA	NA	0.198020326	0.160472189	-0.312596504	-0.103612001	0.041613896	0.130372639	0.402119894	-0.022759534	-0.203113347	0.043357432	0.687716035	0.031168667	-0.255060704	0.355807179
NCU09272.1	NA	NA	NA	0.086478027	NA	NA	NA	NA	NA	NA	NA	NA	NA	NA	NA	NA	NA	NA	-0.394341651	NA
xnc112_110	NA	NA	NA	NA	-0.19567802	NA	NA	NA	NA	NA	NA	NA	NA	NA	NA	NA	NA	NA	NA	NA
NCU09287.1	NA	NA	NA	0.607018225	NA	NA	NA	NA	0.883192119	NA	NA	NA	NA	0.226894968	NA	NA	NA	1.059159637	NA	NA
xnc131_130	NA	NA	NA	NA	NA	NA	NA	NA	NA	NA	NA	NA	NA	NA	NA	NA	NA	NA	NA	NA
xnc140_050	NA	NA	NA	0.152677638	NA	NA	NA	NA	NA	NA	NA	NA	NA	NA	NA	NA	NA	NA	NA	NA
NCU09709.1	YDR188W	0.042890659	0.225541688	-0.193324592	-0.11712168	-0.278163188	0.123598288	0.176536562	-0.481760149	0.013781587	-0.148250188	-0.103941558	0.330278646	0.229271027	0.026533431	0.021618874	0.293466478	-0.007183331	0.13980317	-0.138633344
xnc153_020	NA	NA	NA	NA	NA	NA	NA	NA	NA	NA	NA	NA	NA	NA	NA	NA	NA	NA	NA	NA
xnc160_010	NA	NA	NA	0.115664447	NA	NA	NA	NA	0.806255795	NA	NA	NA	NA	NA	NA	NA	NA	0.500621606	-0.239269746	NA
xnc160_090	NA	NA	NA	0.104150459	NA	NA	NA	NA	0.571827811	NA	NA	NA	NA	0.45268233	NA	NA	NA	NA	NA	NA
NCU01105.1zz30	NA	NA	NA	NA	NA	NA	NA	NA	NA	NA	NA	NA	NA	NA	NA	NA	NA	NA	NA	NA
NCU09933.1zz30	NA	NA	NA	NA	NA	NA	NA	NA	NA	NA	NA	NA	NA	NA	NA	NA	NA	NA	NA	NA
Spot3	NA	1.799271999	NA	1.464538456	1.07159873	NA	NA	NA	2.566106789	2.100447765	NA	1.013859049	2.323431005	2.26582048	NA	1.776143226	2.671895142	2.276821615	NA	NA
empty	NA	NA	NA	NA	NA	NA	NA	NA	NA	NA	NA	NA	NA	NA	NA	NA	NA	NA	NA	NA
empty	NA	NA	NA	NA	NA	NA	NA	NA	NA	NA	NA	NA	NA	NA	NA	NA	NA	NA	NA	NA
empty	NA	NA	NA	NA	NA	NA	NA	NA	NA	NA	NA	NA	NA	NA	NA	NA	NA	NA	NA	NA
empty	NA	NA	NA	NA	NA	NA	NA	NA	NA	NA	NA	NA	NA	NA	NA	NA	NA	NA	NA	NA
empty	NA	NA	NA	NA	NA	NA	NA	NA	NA	NA	NA	NA	NA	NA	NA	NA	NA	NA	NA	NA
empty	NA	NA	NA	NA	NA	NA	NA	NA	NA	NA	NA	NA	NA	NA	NA	NA	NA	NA	NA	NA
ChIP_Chip_49	NA	NA	NA	NA	NA	NA	NA	NA	NA	NA	NA	NA	NA	NA	NA	NA	NA	NA	NA	NA
ChIP_Chip_57	NA	NA	NA	0.550715528	NA	NA	NA	NA	NA	NA	NA	NA	NA	NA	NA	NA	NA	1.322939994	NA	NA
ChIP_Chip_65	NA	-0.2563627	0.9638839	0.73548078	0.04126912	0.570134632	-0.243084645	1.502451819	0.028479134	0.701458947	1.483836225	NA	0.19824756	0.140289598	1.411031057	-0.361597577	0.966533041	0.011539861	NA	0.637421005
ChIP_Chip_140	NA	NA	NA	NA	NA	NA	NA	NA	NA	NA	NA	NA	NA	NA	NA	NA	NA	NA	NA	NA
ChIP_Chip_149	NA	NA	NA	NA	NA	NA	NA	NA	NA	NA	NA	NA	NA	NA	NA	NA	NA	NA	NA	NA
ChIP_Chip_166	NA	NA	NA	NA	NA	NA	NA	NA	NA	NA	NA	NA	NA	NA	NA	NA	NA	NA	NA	NA
ChIP_Chip_241	NA	NA	NA	NA	NA	NA	NA	NA	NA	NA	NA	NA	NA	NA	NA	NA	NA	NA	NA	NA
ChIP_Chip_249	NA	NA	NA	NA	NA	NA	NA	NA	1.236532116	NA	NA	NA	NA	NA	NA	NA	NA	NA	NA	NA
ChIP_Chip_257	NA	NA	NA	NA	NA	NA	NA	NA	NA	NA	NA	NA	NA	NA	NA	NA	NA	NA	NA	NA
ChIP_Chip_337	NA	NA	NA	NA	NA	NA	NA	NA	NA	NA	NA	NA	NA	NA	NA	NA	NA	NA	NA	NA
ChIP_Chip_345	NA	NA	NA	NA	NA	NA	NA	NA	NA	NA	NA	NA	NA	NA	NA	NA	NA	NA	NA	NA
ChIP_Chip_354	NA	NA	NA	-1.612104493	NA	NA	NA	NA	NA	NA	NA	NA	NA	NA	NA	NA	NA	NA	NA	NA
empty	NA	NA	NA	NA	NA	NA	NA	NA	NA	NA	NA	NA	NA	NA	NA	NA	NA	NA	NA	NA
empty	NA	NA	NA	NA	NA	NA	NA	NA	NA	NA	NA	NA	NA	NA	NA	NA	NA	NA	NA	NA
empty	NA	NA	NA	NA	NA	NA	NA	NA	NA	NA	NA	NA	NA	NA	NA	NA	NA	NA	NA	NA
empty	NA	NA	NA	NA	NA	NA	NA	NA	NA	NA	NA	NA	NA	NA	NA	NA	NA	NA	NA	NA
empty	NA	NA	NA	NA	NA	NA	NA	NA	NA	NA	NA	NA	NA	NA	NA	NA	NA	NA	NA	NA
empty	NA	NA	NA	NA	NA	NA	NA	NA	NA	NA	NA	NA	NA	NA	NA	NA	NA	NA	NA	NA
empty	NA	NA	NA	NA	NA	NA	NA	NA	NA	NA	NA	NA	NA	NA	NA	NA	NA	NA	NA	NA
empty	NA	NA	NA	NA	NA	NA	NA	NA	NA	NA	NA	NA	NA	NA	NA	NA	NA	NA	NA	NA
empty	NA	NA	NA	NA	NA	NA	NA	NA	NA	NA	NA	NA	NA	NA	NA	NA	NA	NA	NA	NA
empty	NA	NA	NA	NA	NA	NA	NA	NA	NA	NA	NA	NA	NA	NA	NA	NA	NA	NA	NA	NA
empty	NA	NA	NA	NA	NA	NA	NA	NA	NA	NA	NA	NA	NA	NA	NA	NA	NA	NA	NA	NA
empty	NA	NA	NA	NA	NA	NA	NA	NA	NA	NA	NA	NA	NA	NA	NA	NA	NA	NA	NA	NA
NCU07152.1	NA	NA	NA	NA	NA	NA	NA	NA	NA	NA	NA	NA	NA	NA	NA	NA	NA	NA	NA	NA
NCU07161.1	NA	NA	NA	-0.131155771	NA	NA	NA	NA	NA	NA	NA	NA	NA	NA	NA	NA	NA	NA	NA	NA
NCU07169.1	YBR241C	-0.144693966	NA	0.409356635	NA	NA	0.005375248	NA	0.365565657	-0.006684347	NA	NA	NA	-0.309157932	NA	0.007673374	NA	0.617171698	-0.005841803	0.11811793
NCU01335.1	YHR102W	NA	NA	NA	NA	NA	NA	NA	NA	NA	NA	NA	NA	NA	NA	-0.059257634	NA	0.135653557	-0.31501799	NA
NCU01343.1	NA	-0.030208359	0.327632171	-0.21254491	-0.727807439	-0.218537347	0.097368965	0.614288413	-0.580982159	-0.030351148	0.073054739	-0.154964291	0.359167748	-0.043820741	-0.107382132	-0.068139888	0.206568845	-0.214179675	-0.433069904	-0.099078753
NCU01134.1	NA	NA	NA	NA	NA	NA	NA	NA	NA	NA	NA	NA	NA	NA	NA	NA	NA	NA	NA	NA
17e5_350	NA	0.105661669	0.973799369	0.287123741	-0.185656518	-0.061904311	0.421680493	1.307793959	0.719112355	0.806579232	-0.310160314	NA	1.652856941	1.201803987	-0.804922683	NA	1.536555638	1.218622322	0.651679305	-1.050823584
NCU06648.1	YBL085W	0.137818454	0.524184347	-0.256331965	-0.865053821	-0.17217739	0.046541603	0.767909955	-0.449594668	-0.065008609	0.067084584	-0.001486006	0.501364084	0.016886271	-0.180119782	0.298135141	0.547343379	0.138531066	-0.302040238	0.102497561
18a7_160	NA	0.089453173	NA	-0.077739425	-0.751121363	NA	0.317913935	NA	0.141689744	NA	0.1764077	0.275749471	NA	NA	NA	NA	NA	NA	-0.109643491	NA
NCU08085.1	NA	NA	NA	NA	NA	NA	NA	NA	NA	NA	NA	NA	NA	NA	NA	NA	NA	NA	NA	NA
NCU08093.1	YML081C-A	0.067336198	0.567270224	0.229931281	-0.688187504	0.095718515	0.095710656	0.936506015	-0.321554743	0.188856854	0.384524096	0.330188335	0.566497305	0.157067022	0.303043316	0.263809317	0.660555535	-0.124524135	-0.226061092	0.077017089
NCU08101.1	NA	NA	NA	NA	NA	NA	NA	NA	NA	NA	NA	NA	NA	NA	NA	NA	NA	NA	NA	NA
NCU07489.1	YML016C	0.409663289	0.61260699	0.055593528	-0.996449616	-0.038441917	0.551533311	0.635909526	-0.690466053	-0.085761055	0.27233212	1.058141034	0.76439849	0.113406303	0.141467451	1.10236042	0.6505645	0.023538707	-0.075843778	0.230664276
NCU07497.1	NA	-0.081989104	NA	-0.010224202	NA	NA	0.004550143	NA	NA	NA	NA	-0.084509035	NA	NA	NA	0.051453583	NA	NA	-0.590332757	NA
NCU07505.1	NA	NA	0.32002771	-0.228450812	-1.067715719	-0.150994945	-0.297276745	0.76854555	-0.761448717	-0.111021007	0.180592693	NA	NA	NA	0.224270473	-0.242503127	0.275861099	-0.473886967	-0.431623341	0.244117514
NCU01888.1	YJL035C	-0.235661791	0.598599436	0.263882362	-0.830922074	NA	NA	NA	-0.376999537	-0.103641477	-0.169935434	NA	NA	0.160327351	-0.313943769	-0.075426894	NA	0.150603898	NA	NA
NCU01898.1	NA	NA	NA	NA	NA	NA	NA	NA	NA	NA	NA	NA	NA	NA	NA	NA	NA	NA	NA	NA
NCU01906.1	YDR368W	NA	NA	-0.15784979	NA	NA	NA	NA	0.159303332	NA	NA	NA	NA	NA	NA	NA	NA	0.254439709	-0.154233642	NA
NCU02082.1	YDR301W	NA	NA	-0.028452818	-0.966729389	NA	0.243772134	NA	-0.259980155	-0.06383907	NA	NA	NA	0.131929356	NA	0.214354548	1.05012895	0.252174881	-0.201539357	0.513929268
1nc344_010	NA	0.267148158	0.410491478	0.139756364	-0.759112748	0.450593181	0.307365377	0.587822308	-0.631789949	-0.030817389	0.352322811	0.100674124	0.335923151	0.078572221	0.227339284	0.264150907	0.251883266	-0.305558772	-0.526468848	0.13741367
NCU02099.1	NA	0.386402337	0.629983164	-0.034160285	-0.848856593	-0.342152037	0.406943447	0.948251573	-0.182352106	-0.315799841	-0.318981916	NA	0.958342499	0.192663333	-0.430491456	0.633707561	0.88007653	0.286293091	0.012904311	0.390781037
NCU02181.1	YJR145C	0.269535452	0.659828374	0.132279677	-0.265471549	0.355276653	0.376266756	0.712726829	0.45065265	0.237410266	0.22754352	0.270828446	0.526750171	0.239271595	0.212607238	0.378675154	0.68444742	0.015208072	0.401377268	0.105508163
1nc397_010	NA	NA	NA	0.242385426	NA	0.735219083	NA	NA	NA	NA	NA	NA	NA	NA	NA	NA	NA	NA	0.2054271	NA
NCU02510.1	YGL206C	0.231920096	0.700849494	-0.069649405	-0.563587455	-0.067752912	0.281392013	0.587462232	-0.348972367	-0.071586602	0.15027343	0.230900762	0.44920859	0.193043801	0.334399678	0.278414064	0.560937643	-0.075505505	-0.083541036	0.220577972
NCU02636.1	YGR133W	NA	NA	NA	NA	NA	NA	NA	NA	NA	NA	NA	NA	NA	NA	NA	NA	NA	NA	NA
NCU10075.1	NA	NA	NA	NA	NA	NA	NA	NA	NA	NA	NA	NA	NA	NA	NA	NA	NA	NA	NA	NA
NCU02721.1	NA	NA	NA	NA	NA	NA	NA	NA	NA	NA	NA	NA	NA	NA	NA	NA	NA	NA	NA	NA
NCU09322.1	YER096W	-0.054834501	0.566993748	0.285704464	-0.956631005	-0.086995292	0.028028949	0.732934668	-0.359077629	-0.07504171	-0.181236451	NA	0.648759861	-0.038469954	-0.024347858	0.229933674	0.780601401	-0.002447285	-0.179470934	-0.032124705
NCU09330.1	NA	NA	0.397537078	-0.054538102	NA	0.154882462	0.015794998	NA	0.197062895	NA	0.031204439	NA	0.074545236	0.063930019	0.154099718	NA	NA	-0.006693495	-0.593345277	-0.054295288
NCU03060.1	YER164W	0.036492558	0.711696877	0.103649576	-0.720327515	-0.036206712	-0.005660883	0.743392781	-0.486877155	-0.21247352	0.080468071	-0.289787843	0.372533098	0.177439438	0.036862043	-0.062222416	0.643641061	-0.003099484	-0.37281445	0.058261531
NCU03193.1	YPR063C	-0.03113893	0.440003574	-0.179650744	-0.880789457	-0.041615388	0.084762844	0.718384031	-0.186054352	0.00582429	0.084476643	-0.056805849	0.364086762	0.065809752	NA	0.096048528	0.509709264	-0.121713748	-0.445019881	0.165040184
NCU03200.1	YHR205W	0.164467548	0.575318612	0.130048365	-0.7882124	0.112902649	0.093529498	0.655661023	-0.428004195	-0.103262667	0.187786762	-0.070184672	0.443940069	0.176931441	0.117756678	0.19231707	0.516740338	-0.043810773	-0.356832194	0.215996498
NCU03209.1	YDR371W	-0.061401171	NA	NA	NA	NA	-0.089776792	NA	NA	NA	NA	-0.016954891	NA	NA	NA	0.094028425	NA	NA	NA	NA
NCU03293.1	NA	0.41591568	-0.088983324	-0.531069819	-0.535064295	-0.044411655	0.583586615	0.327857224	-0.43007883	-0.060705472	0.018933495	0.578181583	0.517242761	0.213713732	-0.117359293	0.688403784	0.533022963	-0.362089203	-0.004358803	0.297782468
NCU03301.1a	NA	0.07561906	NA	-0.168910693	-0.829997566	NA	0.103888579	NA	-0.212267205	NA	NA	NA	NA	0.109995675	NA	0.168367266	NA	0.000856779	-0.376833184	NA
NCU03308.1	NA	NA	NA	-0.13757061	NA	NA	NA	NA	-0.320416009	-0.230734563	NA	NA	NA	NA	0.059122003	NA	NA	-0.003201438	-0.409490698	NA
NCU00992.1	NA	NA	NA	NA	NA	NA	NA	NA	NA	NA	NA	NA	NA	NA	NA	NA	NA	NA	NA	NA
NCU00945.1	NA	-0.177353492	NA	0.271047768	NA	NA	-0.151016849	0.941462407	-0.120233186	-0.001305359	NA	-0.157808689	0.762015839	NA	0.470573383	-0.00480985	0.984039759	0.266081116	-0.466362598	-0.022356929
NCU00857.1	NA	NA	NA	NA	NA	NA	NA	NA	NA	NA	NA	NA	NA	NA	NA	NA	NA	NA	NA	NA
NCU00817.1	NA	NA	NA	NA	NA	NA	NA	NA	NA	NA	NA	NA	NA	NA	NA	NA	NA	NA	NA	NA
NCU00808.1	NA	NA	NA	NA	NA	NA	NA	NA	NA	NA	NA	NA	NA	NA	NA	NA	NA	NA	NA	NA
NCU00793.1	YML100W	0.063473252	0.545571269	0.187849612	-0.591221963	-0.268698887	0.181820848	0.469330709	-0.339054592	-0.047948829	-0.18167615	0.115294623	0.466935377	0.284833534	-0.066218148	0.3902513	0.453525043	NA	-0.277895076	-0.302294138
NCU00620.1	NA	NA	NA	NA	NA	NA	NA	NA	NA	NA	NA	NA	NA	NA	NA	NA	NA	NA	NA	NA
NCU00627.1	NA	0.36389457	0.676651546	-0.273523887	-0.655611571	-0.32212327	0.764819042	0.857227399	-0.334517539	-0.327037357	-0.334261185	0.602864074	0.679616914	0.241572933	-0.275667354	1.06903418	1.024469067	0.122621486	-0.309904385	0.051902874
NCU00635.1	YHR193C	0.076112767	0.657921225	0.093665447	-0.502836259	-0.110135447	0.139203102	0.85745341	-0.108055451	0.066228649	-0.023073254	-0.073171376	0.556104415	0.183865572	-0.136292978	0.030701447	0.617672858	-0.04556034	-0.166722507	0.113411429
NCU00567.1	YER069W	0.758796887	0.949311099	0.45503299	-0.300456818	NA	0.516095151	0.655469823	-0.508276024	0.065518372	NA	0.132573408	0.423372443	-0.073499966	NA	0.300257887	0.45160631	-0.304079405	-0.315426806	-0.198183394
NCU00529.1	NA	NA	NA	NA	NA	NA	NA	NA	NA	NA	NA	NA	NA	NA	NA	NA	NA	NA	NA	NA
1nc594_130	NA	NA	NA	NA	NA	NA	NA	NA	NA	NA	NA	NA	NA	NA	NA	NA	NA	NA	NA	NA
NCU02793.1	NA	0.123595935	0.527784785	-0.025743531	-1.245636063	0.111063282	0.365706855	0.953898136	-0.626136814	-0.204456481	0.33854089	0.156310536	0.704682664	0.02162108	0.507331933	0.387925255	1.189339091	0.100755349	-0.370725462	0.750777173
NCU02830.1	NA	0.072110274	0.438422411	-0.142524585	NA	-0.030769412	0.209443613	0.718384031	-0.548010745	-0.185610324	0.282884328	0.410054699	0.76695658	0.303735501	0.381510214	0.415120971	0.916224375	0.206377151	-0.290687552	0.621009298
1nc727_050	NA	NA	NA	NA	NA	NA	NA	NA	NA	NA	NA	NA	NA	NA	NA	NA	NA	NA	NA	NA
NCU03040.1	YML060W	NA	NA	0.298528504	NA	NA	NA	NA	NA	NA	NA	NA	NA	NA	NA	NA	NA	NA	NA	NA
NCU03046.1c	NA	NA	NA	NA	NA	NA	NA	NA	NA	NA	NA	NA	NA	NA	NA	NA	NA	NA	-0.732769874	NA
1nc736_040	NA	-0.058061398	NA	-0.007128421	-1.0006918	-0.24537122	0.078329436	0.648018549	-0.159768821	-0.11266886	NA	-0.200428323	0.409773466	NA	0.186631286	0.063922031	0.57751376	NA	-0.393421306	0.237277035
NCU08954.1	NA	0.277104625	0.363971058	-0.009593791	-0.826180522	-0.000799414	0.59588806	0.672239313	-0.386079531	-0.03573288	0.033803304	0.304107327	0.305501703	-0.132673559	0.08239916	0.592343582	NA	-0.335299932	-0.297402402	0.066576799
NCU04196.1	YJL125C	-0.110607754	NA	0.314069355	NA	NA	0.046113737	NA	-0.298882847	-0.030381582	NA	NA	NA	-0.118273312	NA	NA	NA	-0.207850073	-0.2096104	NA
NCU04408.1	NA	-0.119073847	NA	0.097709495	NA	NA	NA	NA	0.166366098	NA	NA	NA	NA	NA	0.063334254	NA	NA	0.206042885	-0.527321594	NA
NCU08760.1	NA	NA	NA	NA	NA	NA	NA	NA	0.854670698	NA	NA	NA	NA	NA	NA	NA	NA	NA	NA	NA
NCU08782.1a	NA	NA	NA	-1.26687173	NA	NA	NA	NA	0.34831485	NA	NA	NA	NA	NA	NA	NA	NA	NA	-0.916073905	NA
NCU08789.1	NA	NA	NA	NA	NA	NA	NA	NA	NA	NA	NA	NA	NA	NA	NA	NA	NA	NA	NA	NA
NCU05057.1	NA	NA	NA	-0.28083129	-0.831548018	NA	NA	NA	0.325088034	NA	NA	NA	NA	NA	NA	NA	NA	NA	NA	NA
NCU05066.1	NA	0.046109178	NA	0.113313632	NA	-0.26780861	0.078550725	NA	NA	-0.001637548	-0.008016871	NA	NA	0.222365309	0.20048422	NA	NA	NA	-0.227165165	0.025867018
NCU05074.1	NA	NA	NA	NA	NA	NA	NA	NA	NA	NA	NA	NA	NA	NA	NA	NA	NA	NA	NA	NA
NCU01245.1	NA	-0.047160162	0.32804023	NA	-0.895842969	NA	-0.142971367	0.596266244	-0.265968225	-0.030793487	-0.024064813	-0.31590554	NA	0.222579629	0.049755848	-0.144987508	0.437296581	0.207793728	-0.454357367	-0.171220315
3nc114_030	NA	NA	NA	NA	NA	NA	NA	NA	NA	NA	NA	NA	NA	NA	NA	NA	NA	NA	NA	NA
3nc116_050	NA	NA	0.345906342	-0.167269516	NA	-0.089615992	0.538211749	0.646536699	-0.139545501	-0.017172706	-0.016313013	0.734545534	0.613623999	0.168727346	0.220789904	NA	0.536958007	0.138003862	-0.387939383	0.036004063
NCU07828.1	YPR067W	NA	0.387691609	-0.424361905	-0.878105447	-0.330544365	0.190959615	0.399208646	-0.330712531	-0.158653654	-0.170955442	NA	0.086990809	-0.22796185	-0.198279477	-0.080670384	NA	-0.296855079	NA	-0.306680981
NCU07837.1	YJR035W	NA	NA	0.094170006	NA	NA	NA	NA	NA	NA	NA	NA	NA	NA	NA	NA	NA	NA	NA	NA
NCU07849.1	YOL055C	0.227397592	NA	0.334373703	NA	0.175567414	NA	NA	-0.350698576	-0.263308347	0.208406592	0.236196039	NA	NA	0.121494	NA	0.278944681	-0.205675701	-0.644233199	-0.101565204
NCU06439.1	NA	-0.011776253	0.427831	0.158962514	-0.668631655	0.164054108	0.035437771	0.648815838	0.029770346	0.172709297	0.113421256	-0.420189529	0.104885914	0.260765169	0.072045279	NA	0.29721538	-0.105436261	-0.530162105	-0.15832908
NCU06448.1	NA	0.583884875	0.074799801	-0.135683922	-0.873419846	-0.117077173	0.771164311	0.578840821	-0.57539183	-0.070654917	-0.098559963	0.828049025	0.463329795	0.193064137	0.129208276	0.434465649	0.5354497	-0.018914194	-0.237813738	-0.091576978
NCU06456.1a	NA	NA	NA	NA	NA	NA	NA	NA	-0.299354393	NA	NA	NA	NA	0.388279298	NA	NA	NA	NA	-0.474298993	NA
NCU07603.1	NA	NA	NA	NA	NA	NA	NA	NA	NA	NA	NA	NA	NA	NA	NA	NA	NA	NA	NA	NA
NCU07609.1	NA	NA	NA	0.447051029	NA	NA	NA	NA	NA	NA	NA	NA	NA	NA	NA	NA	NA	NA	NA	NA
NCU07617.1	NA	NA	NA	-0.132521313	NA	NA	NA	NA	0.3678343	NA	NA	NA	NA	NA	NA	NA	NA	0.254439709	NA	NA
NCU06238.1	YOR141C	-0.009461367	0.34686019	0.25829866	-0.864014504	0.005299842	0.099879234	0.446202709	-0.271263714	-0.005191271	0.186999111	0.028291719	0.385154492	0.168001279	0.191680839	0.045282309	0.340892502	-0.062547851	-0.376406793	-0.007313716
NCU06247.1	NA	0.237358893	0.619125097	-0.036798429	-0.831357958	-0.292456135	0.18007953	0.619018677	-0.666998206	-0.254177902	-0.008936078	0.049414783	0.530492406	0.046240492	0.024705116	0.201793194	0.671571994	-0.269060998	-0.235244086	0.187795511
NCU06255.1	NA	NA	NA	0.23367736	NA	NA	NA	NA	-0.160759343	NA	NA	NA	NA	NA	NA	NA	NA	NA	-0.517962048	NA
3nc415_020	NA	NA	NA	NA	NA	NA	NA	NA	NA	NA	NA	NA	NA	NA	NA	NA	NA	NA	NA	NA
3nc415_100	NA	NA	NA	NA	NA	NA	NA	NA	NA	NA	NA	NA	NA	NA	NA	NA	NA	NA	NA	NA
NCU00077.1	YMR106C	-0.345773813	NA	0.020543757	-0.931280902	-0.332348862	-0.253864484	0.594614618	-0.236647651	-0.18476068	-0.048309577	NA	0.328773744	NA	0.049528455	-0.33883085	0.152639363	-0.062389825	NA	-0.288023758
NCU00160.1	NA	0.059213957	-0.057689512	-0.114450942	-0.490494532	0.10137064	0.325265035	-0.597965744	-0.27091033	0.066348273	0.110681438	0.230708854	-0.299667159	-0.229943484	0.068819085	0.20309068	0.10128406	-0.153853489	-0.322522272	-0.375241353
NCU00167.1	YKL047W	0.212074494	0.620399662	0.063867246	-0.976489873	0.239811803	0.219210141	0.640823047	-0.176825155	0.033368902	NA	0.127476585	0.462240886	0.233984393	NA	0.324731429	0.676871312	0.161719931	-0.281556816	0.051429587
NCU00174.1	NA	NA	NA	NA	NA	NA	NA	NA	NA	NA	NA	NA	NA	NA	NA	NA	NA	NA	NA	NA
NCU00258.1	YOR096W	0.168722585	0.012777535	-0.026171686	-0.487151007	-0.01889003	0.29909497	0.010992396	-0.07920334	0.100715455	-0.029825015	0.267312561	0.353604903	0.065592	-0.11751719	NA	0.2831291	-0.116730119	-0.056807393	-0.108263906
3nc440_690	NA	-0.597075002	2.046790445	-0.460003939	NA	NA	-0.810190347	2.942860833	0.642104997	-0.867174783	NA	-0.903724092	2.362193709	1.613889679	-2.478410595	0.292863375	3.456531829	1.533094672	0.011179425	-0.324880029
NCU00274.1	YBL088C	0.120365443	0.407490552	-0.609442357	-1.069263806	NA	NA	NA	-0.228887914	-0.264495488	NA	NA	0.782053592	0.373252908	NA	-0.085679192	0.901577599	0.192832134	-0.227074449	-0.126656185
NCU00357.1	NA	0.210583708	0.181114616	-0.100268354	-0.723193892	-0.263070691	0.015638713	0.577629221	-0.244339308	-0.097516743	0.056307351	NA	0.192196824	0.025285734	0.084042311	0.193464848	0.494622446	-0.076545972	-0.432043401	-0.007589056
NCU00366.1	YPR041W	0.132033664	0.569342808	0.126733516	-0.554526057	-0.192671391	0.118420376	0.616967182	-0.128358234	0.002294059	-0.116611523	-0.023916866	0.604989757	0.268536568	0.009889068	0.075346714	0.472677447	0.021983732	-0.418328464	-0.251238306
NCU00374.1	NA	NA	NA	NA	NA	NA	NA	NA	NA	NA	NA	NA	NA	NA	NA	NA	NA	NA	NA	NA
NCU08531.1	NA	NA	NA	NA	NA	NA	NA	NA	NA	NA	NA	NA	NA	NA	NA	NA	NA	NA	NA	NA
NCU08541.1	NA	0.152608799	NA	0.060836947	NA	-0.250735096	0.842569239	NA	-0.045793629	NA	-0.05726039	NA	NA	NA	-1.112263955	0.774534346	0.881678042	NA	0.065008788	NA
3nc700_280	NA	NA	NA	NA	NA	NA	NA	NA	NA	NA	NA	NA	NA	NA	NA	NA	NA	NA	NA	NA
NCU07895.1	YGR111W	NA	NA	-0.084328589	NA	NA	NA	NA	NA	NA	NA	NA	NA	NA	NA	NA	NA	NA	-0.330284747	NA
NCU07903.1a	NA	-0.039315305	0.320915796	-0.172043672	-0.917768972	0.090748407	0.078416639	0.725695069	-0.302037479	0.035897729	0.346332701	0.040301148	0.516034509	0.089474011	0.34405258	0.120695441	0.641698391	-0.146094648	-0.184487858	0.656394743
NCU07910.1	NA	NA	NA	NA	NA	NA	NA	NA	NA	NA	NA	NA	NA	NA	NA	NA	NA	NA	NA	NA
4nc300_180	NA	NA	NA	NA	NA	NA	NA	NA	NA	NA	NA	NA	NA	NA	NA	NA	NA	NA	NA	NA
NCU06517.1	NA	NA	NA	NA	NA	NA	NA	NA	NA	NA	NA	NA	NA	NA	NA	NA	NA	NA	NA	NA
NCU06525.1	NA	NA	NA	NA	NA	NA	NA	NA	NA	NA	NA	NA	NA	NA	NA	NA	NA	NA	NA	NA
NCU06605.1	NA	0.013320541	0.542420132	0.334278529	-0.525538485	-0.103421792	0.018879512	NA	-0.127964438	-0.171418287	0.002251464	NA	NA	0.259863024	-0.024607967	NA	0.610171449	-0.232206439	-0.330731298	-0.220653675
NCU06613.1	NA	NA	NA	NA	NA	NA	NA	NA	NA	NA	NA	NA	NA	NA	NA	NA	NA	NA	NA	NA
NCU06622.1	YPL213W	-0.130718279	0.518258081	0.134016999	-0.79507915	0.237864981	-0.135038835	NA	-0.316077073	-0.133741084	0.470359695	0.020968106	0.449833784	0.113533139	0.464973898	0.12912495	0.756629263	-0.127507964	-0.374199326	0.28612077
NCU07666.1	NA	-0.047000227	0.628535289	0.137845655	-0.39370915	-0.061640088	-0.0120243	0.737684587	-0.445234273	-0.116150088	0.147111128	NA	0.32334278	-0.073735758	0.071018401	0.035694661	0.385611191	-0.206948106	-0.516803722	-0.0931729
NCU07674.1	NA	-0.016206705	0.527784785	0.128603503	NA	NA	0.028863601	NA	-0.280258882	-0.103173145	NA	NA	0.564569774	0.123801475	NA	0.308086646	0.741353999	-0.01378292	-0.300454383	-0.124527079
4nc400_230	NA	-0.126727419	0.630460166	0.244757248	-0.664319536	0.165150798	-0.029912791	0.906431397	-0.108311192	-0.253834929	NA	-0.183046244	0.643127993	0.12896318	NA	-0.161217956	0.689631965	-0.006693495	-0.284565511	0.235015307
NCU04510.1	NA	0.111312607	0.395600141	-0.247188619	-0.97416482	-0.33523137	0.230116835	0.752464508	-0.449905849	-0.399033068	-0.09814594	0.243115604	NA	-0.181053107	-0.032755584	0.050231513	0.496000429	-0.298180476	-0.063716905	0.373907219
NCU04518.1	NA	-0.02826478	0.638483613	0.357961418	-0.435545839	0.226350954	0.169484415	0.866613104	0.136599709	0.073863111	NA	NA	0.374285685	0.075271581	NA	0.159945151	0.55321114	-0.058230418	-0.431509971	0.141322581
NCU04526.1	NA	NA	NA	NA	NA	NA	NA	NA	NA	NA	NA	NA	NA	NA	NA	NA	NA	NA	NA	NA
NCU04352.1	NA	-0.015397072	0.620739319	-0.135124673	-0.865871012	-0.276968609	0.158127599	0.465704638	-0.20168677	-0.199151917	-0.103948634	-0.034814798	0.451675718	NA	-0.087586412	0.4121591	0.773062859	0.031767669	-0.158735035	0.197739669
NCU07982.1	YMR108W	0.579676855	-0.592460872	-0.086578536	-0.597266738	-0.167687459	0.722956408	-0.079540579	-0.563449214	-0.059266466	-0.018285207	0.845485391	-0.111772602	-0.325465689	-0.073819991	0.527871682	-0.241316902	-0.621661259	-0.493832502	-0.236449764
NCU07990.1	NA	NA	NA	NA	NA	NA	NA	NA	NA	NA	NA	NA	NA	NA	NA	NA	NA	NA	NA	NA
NCU07033.1	NA	NA	NA	NA	NA	NA	NA	NA	NA	NA	NA	NA	NA	NA	NA	NA	NA	NA	NA	NA
NCU07041.1	YCL059C	-0.042247632	0.281624198	-0.13594237	-0.68499786	-0.003875048	-0.065956007	0.522767286	-0.500988254	-0.035803147	0.301981014	-0.190485519	0.290956218	-0.113237722	0.226123348	-0.070244296	0.374749275	-0.27276946	-0.484218292	0.056067744
NCU07253.1	YOL030W	0.021439181	0.89769362	-0.10645533	-0.629532984	0.013340591	-0.202790695	0.996876926	-0.161641132	-0.197325775	0.000381377	0.086124977	0.659594774	0.215368714	0.303244259	0.545248221	1.380888312	0.248144502	-0.364047852	0.561110779
NCU07333.1	NA	NA	NA	-0.644327588	NA	NA	NA	NA	-0.144708655	NA	NA	NA	NA	NA	NA	NA	NA	-0.114740668	-0.658464871	NA
NCU07341.1	NA	NA	NA	NA	NA	NA	NA	NA	NA	NA	NA	NA	NA	NA	NA	NA	NA	NA	NA	NA
NCU06286.1	NA	NA	NA	0.244890541	NA	NA	NA	NA	0.184376143	NA	NA	NA	NA	NA	NA	NA	NA	NA	NA	NA
NCU06370.1	NA	-0.08258799	-1.348339931	0.062294158	-0.790372101	-0.010826874	0.040285446	-0.912246118	-0.009651983	-0.081743215	-0.161574593	-0.234779828	-0.294852217	-0.928665945	-0.043769377	0.060236066	-0.753510988	-0.300033006	-0.450519854	0.339922997
NCU06381.1	YGR282C	NA	NA	0.324063597	-1.02169319	NA	NA	NA	0.741752812	NA	NA	NA	NA	NA	NA	NA	NA	NA	NA	NA
NCU06389.1	NA	0.017238355	0.362145687	0.130280081	-0.720793244	-0.119578679	-0.028796488	0.75323559	-0.432816752	-0.113370036	0.032246999	-0.348723308	0.437951999	0.048513348	0.13517086	0.051615583	0.515686446	-0.016045971	-0.298481896	-0.025109155
NCU08811.1	YER122C	0.048542883	0.503249534	-0.093499017	-0.744651082	-0.104938366	0.233199289	0.819927476	-0.560366801	-0.069741268	-0.069417416	NA	0.919968198	0.069775593	0.127059852	0.291107517	0.99243103	0.274740198	-0.186042381	0.358929301
NCU08822.1	NA	NA	NA	NA	NA	NA	NA	NA	NA	NA	NA	NA	NA	NA	NA	NA	NA	NA	NA	NA
NCU08830.1a	NA	NA	NA	NA	NA	NA	NA	NA	NA	NA	NA	NA	NA	NA	NA	NA	NA	NA	NA	NA
4nc770_130	NA	NA	NA	NA	NA	NA	NA	NA	NA	NA	NA	NA	NA	NA	NA	NA	NA	NA	NA	NA
NCU05256.1	NA	NA	NA	NA	NA	NA	NA	NA	NA	NA	NA	NA	NA	NA	NA	NA	NA	NA	NA	NA
NCU05265.1	NA	NA	NA	0.393165379	NA	NA	NA	NA	NA	NA	NA	NA	NA	0.20699541	NA	NA	NA	0.40125458	NA	NA
NCU03147.1	NA	-0.017032554	0.61241153	0.22678046	-0.763598284	0.135695605	0.159241094	0.663128919	0.021027099	0.118238134	0.083905618	-0.100229494	0.359298611	0.25467626	0.062375334	-0.07028311	0.235540759	-0.14417259	-0.539126391	-0.326517119
NCU03137.1	YMR165C	0.271356947	0.282834295	-0.166234369	-1.322410824	0.362796557	0.274189913	0.503219333	-0.325577714	0.045499743	0.220514687	-0.028393524	0.298742154	0.131181005	NA	0.42420153	0.480142329	-0.123758513	-0.124714556	0.371228759
NCU03129.1	YKL194C	-0.179877126	0.623393354	0.2001248	-0.644732019	-0.088525553	-0.099305796	0.784839878	-0.271827328	-0.189846185	-0.08535896	-0.44043176	0.301882349	-0.088037168	-0.071825329	-0.117750753	0.423804345	-0.171324197	-0.58109285	-0.082112841
NCU02303.1	NA	NA	NA	NA	NA	NA	NA	NA	NA	NA	NA	NA	NA	NA	NA	NA	NA	NA	NA	NA
5nc190_010	NA	NA	NA	0.412699524	NA	NA	NA	NA	0.864775749	NA	NA	NA	NA	NA	NA	NA	NA	NA	NA	NA
5nc200_060	NA	-0.057370678	0.507603419	0.082673	NA	0.133932067	0.031075999	0.684258247	-0.108780755	0.144641643	0.222596057	-0.469022254	0.291510585	0.145175126	0.358641107	0.028879575	0.429459005	-0.134234878	-0.358084399	0.003629661
NCU09674.1	NA	0.360124996	-0.11857826	-0.503121803	-0.87032966	-0.483881434	0.81717588	0.05090475	-0.381103935	-0.380438416	-0.37414477	0.505510376	0.423372443	-0.526537035	NA	0.087645475	-0.261072738	-0.552068518	-0.527550103	0.125089244
NCU01301.1	NA	-0.265394876	0.462985664	0.252054075	-0.332417464	0.0940485	-0.258168286	0.720223617	-0.431749172	0.03612552	0.51805194	-0.385965523	0.39284208	-0.110368114	0.431011224	-0.048334343	0.353902331	-0.382034813	-0.294667347	0.146097425
NCU01310.1	NA	-0.162624076	NA	0.085615838	-0.6112002	-0.190247626	-0.182527884	0.71334654	-0.444113733	-0.247450075	0.023761837	-0.204430253	0.376014002	-0.097724723	-0.029950564	0.021169216	0.336599473	-0.444342691	-0.330284747	-0.059210885
NCU07115.1	NA	NA	NA	0.076136083	-0.854163877	NA	NA	NA	0.599185639	NA	NA	NA	NA	NA	NA	NA	NA	0.452527318	-0.540249548	NA
NCU07124.1	NA	NA	NA	NA	NA	NA	NA	NA	NA	NA	NA	NA	NA	NA	NA	NA	NA	NA	NA	NA
NCU07133.1	NA	NA	NA	0.452856651	NA	NA	NA	NA	0.442084678	NA	NA	NA	NA	NA	NA	NA	NA	NA	NA	NA
6nc138_330	NA	NA	NA	NA	-1.229384562	NA	NA	NA	0.194157164	NA	NA	NA	NA	NA	NA	NA	NA	NA	-0.819978798	NA
NCU04830.1	YGL166W	0.203784051	-0.369184752	-0.101769196	-0.684223198	-0.145390339	0.214694346	0.437289653	-0.331429001	0.128596359	0.235548892	0.191758237	0.149902371	-0.120491861	-0.044725491	0.015182488	0.198975759	-0.211513287	-0.048493272	-0.180905035
NCU04841.1	YHL002W	0.12780981	0.267890087	-0.495887362	-0.939915258	-0.266155091	NA	0.461852906	-0.150491007	-0.153331812	-0.244908862	NA	0.389295853	0.129076417	-0.128684518	0.150102322	0.590375911	0.159217029	NA	0.085400341
NCU05531.1	NA	NA	NA	NA	NA	NA	NA	NA	NA	NA	NA	NA	NA	NA	NA	NA	NA	NA	NA	NA
NCU05540.1	NA	-0.05123722	-0.979933265	0.039141876	-0.927153804	-0.074424635	-0.015383312	-0.788020251	-0.1655979	-0.16222768	-0.004502387	-0.397421567	-0.556059931	-1.035554285	0.060428523	-0.123678873	-0.409436835	-0.274135002	NA	0.166144922
NCU05547.1	NA	NA	NA	0.304395511	-0.656577055	0.023422688	0.223676515	NA	0.072300004	-0.078599529	0.128485129	NA	0.157944515	0.002786074	NA	-0.138177493	0.153964761	-0.033820673	NA	NA
NCU05640.1	NA	-0.08121276	0.413686818	-0.051570263	NA	NA	-0.221971148	0.461852906	-0.365997043	-0.20148569	0.100042875	NA	0.244240234	-0.174856841	0.087856574	-0.022390252	0.319430114	-0.158385141	NA	0.16419397
NCU05648.1	NA	-0.179194839	NA	0.113417099	-0.82961382	0.925963134	0.037184298	NA	0.327740318	-0.054052195	0.59088482	0.104185187	-0.424731204	-0.383481662	0.322810841	0.476734522	0.071502601	0.323440495	-0.405235493	0.337811024
NCU03848.1	NA	NA	NA	NA	NA	NA	NA	NA	NA	NA	NA	NA	NA	NA	NA	NA	NA	NA	NA	NA
6nc398_060	NA	0.191455668	0.385779725	-0.309425639	-0.772025703	-0.19515623	0.115483261	0.369186228	-0.195250569	-0.061275062	-0.165236326	-0.139138793	0.198848959	0.03147691	-0.12258661	-0.290360923	0.015671884	-0.447521724	-0.714837948	-0.30837985
6nc398_140	NA	-0.308787746	0.184009714	-0.068842561	NA	NA	-0.03815462	NA	-0.207521952	-0.175081879	NA	NA	0.361477909	NA	NA	NA	0.247352436	0.084774162	NA	0.471776019
NCU04082.1	NA	-0.265160814	0.466384241	-0.251438575	NA	-0.4226657	-0.212529783	0.656648015	-0.480475657	-0.260039153	-0.02625599	-0.399208187	0.414092535	NA	-0.004446221	-0.049009654	0.293060371	-0.183707921	-0.211264588	0.218026666
NCU06709.1	NA	NA	NA	-0.196236187	NA	NA	0.292312634	NA	-0.630181465	-0.087348178	NA	NA	-0.311357348	-0.052880893	NA	0.555421184	NA	-0.182379385	-0.578041351	0.118627987
NCU09561.1	YOL146W	NA	NA	0.186225535	NA	NA	NA	NA	0.104322892	NA	NA	NA	NA	-0.147052435	NA	NA	NA	NA	NA	NA
NCU09569.1	NA	NA	NA	NA	NA	NA	NA	NA	NA	NA	NA	NA	NA	NA	NA	NA	NA	NA	NA	NA
NCU06067.1	YAL041W	0.123679378	0.609775399	-0.204795527	-0.762377073	-0.338891708	-0.066055878	0.764112712	-0.278595833	-0.265191937	-0.041569431	-0.051905798	0.434348226	NA	-0.012359105	0.120599033	0.666660869	0.004403091	-0.558026385	-0.06673846
NCU06075.1	YAL038W	0.315026867	0.604689762	0.036035434	-0.813820335	-0.172740276	0.188356015	0.628776167	-0.058299188	-0.219338214	-0.13543439	0.196639918	0.675221744	0.286046744	-0.002479029	0.187896248	0.663012781	-0.07809094	-0.340447805	0.492782394
NCU06083.1	NA	-0.013588444	NA	-0.649632564	NA	NA	0.12557761	NA	-0.505155889	-0.063614997	NA	NA	-0.093087954	-0.101618639	NA	0.149131047	NA	-0.171324197	-0.353584758	0.201349722
NCU06166.1	NA	-0.094918681	NA	0.201666965	NA	NA	NA	NA	NA	NA	NA	NA	NA	NA	NA	NA	NA	NA	NA	NA
NCU02455.1	YDR519W	-0.256495294	0.63302268	0.157989857	-0.606916826	0.139366772	-0.020757193	0.875792381	-0.122476631	-0.015863774	0.064795119	-0.408321174	0.575746488	NA	0.01602854	0.150966035	0.856137446	-0.106314205	-0.274310094	0.407827289
NCU02435.1	YDR224C	0.277895949	0.636375116	0.207520949	-0.105665294	-0.043930735	0.294563236	0.814304816	0.101513655	0.266083133	0.109451644	0.163454776	0.65718555	0.239656542	0.106706736	0.260022041	0.718886944	-0.021302572	-0.033210933	0.006465635
NCU02378.1	YCR061W	0.039830731	NA	0.094656171	NA	NA	-0.103498809	NA	NA	-0.224231618	NA	NA	0.634360101	-0.23167918	NA	-0.208950567	0.499596253	-0.041688916	-0.367610162	-0.351584545
7nc525_060	NA	NA	NA	NA	NA	NA	NA	NA	NA	NA	NA	NA	NA	NA	NA	NA	NA	NA	NA	NA
NCU02333.1	YPL111W	0.254259651	0.409782363	-0.130625687	NA	-0.316284065	0.260542307	0.191847838	-0.336173622	-0.238753572	-0.243145281	-0.047916432	0.438878444	-0.040895012	-0.048591923	0.066418575	0.015001158	-0.176670818	-0.528607992	-0.158574907
NCU05757.1	YJL126W	NA	NA	0.032938394	NA	NA	-0.07665125	NA	NA	NA	NA	NA	NA	-2.71E-05	NA	NA	NA	0.026121868	NA	-0.24582425
7nc600_170	NA	NA	NA	NA	NA	NA	NA	NA	NA	NA	NA	NA	NA	NA	NA	NA	NA	NA	NA	NA
NCU05771.1	YOR352W	NA	NA	-0.145078147	NA	NA	NA	NA	NA	NA	NA	NA	NA	NA	NA	NA	NA	NA	-0.705837546	NA
NCU05854.1	NA	NA	NA	NA	NA	NA	NA	NA	NA	NA	NA	NA	NA	NA	NA	NA	NA	NA	NA	NA
NCU05862.1	YBR293W	NA	NA	NA	NA	NA	NA	NA	NA	NA	NA	NA	NA	NA	NA	NA	NA	NA	NA	NA
NCU05872.1	NA	NA	NA	NA	NA	NA	NA	NA	NA	NA	NA	NA	NA	NA	NA	NA	NA	NA	NA	NA
NCU08168.1a	NA	NA	NA	0.311019449	NA	NA	NA	NA	0.253050853	NA	NA	NA	NA	NA	NA	NA	NA	NA	NA	NA
NCU10080.1	NA	NA	NA	-0.064568779	NA	0.147872806	NA	NA	-0.39006644	-0.13838147	0.042609202	NA	NA	-0.791309628	0.158682131	NA	NA	-0.203033056	-0.554771572	NA
NCU08180.1	YDL194W	NA	NA	NA	NA	NA	NA	NA	NA	NA	NA	NA	NA	NA	NA	NA	NA	NA	NA	NA
NCU00790.1	NA	NA	NA	-0.798968024	NA	NA	NA	NA	-0.769805013	NA	NA	NA	NA	NA	NA	NA	NA	-0.735225082	NA	NA
NCU00782.1	NA	NA	NA	NA	NA	NA	NA	NA	NA	NA	NA	NA	NA	NA	NA	NA	NA	NA	NA	NA
NCU00774.1	NA	NA	NA	NA	NA	NA	NA	NA	NA	NA	NA	NA	NA	NA	NA	NA	NA	NA	NA	NA
NCU03820.1	NA	NA	NA	NA	NA	NA	NA	NA	NA	NA	NA	NA	NA	NA	NA	NA	NA	NA	NA	NA
NCU04153.1	YNL292W	-0.043986988	0.510833075	-0.036946122	-0.593409141	-0.069869232	-0.108687032	0.660490081	-0.532824341	-0.139436689	0.098754401	-0.332878619	0.469341942	0.263204532	0.226923299	-0.067236733	0.539782121	-0.079065689	-0.33247896	0.024252
NCU04145.1	NA	-0.134995035	0.4304517	-0.021888124	NA	-0.120426177	0.024682921	0.647856639	-0.375277944	-0.321153512	0.084831907	-0.067470985	0.335005698	NA	NA	0.248212408	0.656465101	NA	-0.578259925	0.314159756
NCU04036.1	NA	-0.151269603	0.693290703	-0.005680865	-0.586071983	-0.050422254	-0.11517567	0.880003272	-0.0923243	0.037890817	0.253538606	-0.287024941	0.535703048	0.012091087	-0.078739002	-0.11445106	0.838303424	-0.0500179	-0.440444371	0.275261863
NCU04044.1	NA	0.229185763	0.306343305	-0.068904348	-0.340796183	NA	0.229179419	0.312033413	-0.487707226	-0.127717296	-0.171583021	-0.037329936	0.371036344	0.014176984	-0.290664535	0.030255676	0.07718251	-0.363302441	-0.61424338	-0.263863494
NCU01190.1	YOR164C	0.059940846	0.491815456	0.150040674	-0.713301341	-0.076079238	0.155235459	NA	-0.606170491	-0.148780483	0.002709535	NA	0.643127993	0.064907786	NA	-0.042225968	0.70734627	-0.009052768	NA	0.389414202
NCU03415.1	YER073W	NA	NA	-0.554922832	NA	-0.529994621	NA	NA	-0.413525413	-0.556552535	0.183281781	NA	0.654885964	-0.424008027	NA	NA	NA	-0.299429022	NA	1.268874369
b11b23_180	NA	NA	NA	NA	NA	NA	NA	NA	NA	NA	NA	NA	NA	0.312563118	NA	NA	NA	NA	NA	NA
NCU01460.1	NA	0.043738424	0.48275721	-0.371497544	-0.608389005	0.10258946	0.096140712	0.484708872	-0.194515631	0.00552852	-0.007143833	-0.226398902	0.150780821	-0.115516862	-0.02230429	-0.060382835	0.159298205	-0.399352153	-0.521340502	-0.236492268
NCU03598.1b	NA	NA	NA	NA	NA	NA	NA	NA	NA	NA	NA	NA	NA	NA	NA	NA	NA	NA	NA	NA
NCU03606.1	YAR007C	0.14923922	0.162011043	-0.25895326	-0.846520022	0.059907638	0.204435165	0.342824969	-0.390947565	-0.153085067	0.259030597	0.147883063	0.111442733	0.015998185	0.224818401	0.163582204	0.157917353	-0.22893492	NA	0.097380504
NCU06717.1	YDL100C	-0.029844369	0.652350977	-0.126044357	-0.675766372	-0.143366378	-0.038930647	0.796248479	-0.103716248	-0.095686321	-0.144044254	-0.365260855	0.548161429	0.219436754	-0.063675011	-0.042861717	0.671895142	0.046161736	-0.359876384	0.044039588
NCU03449.1	NA	NA	NA	NA	NA	NA	NA	NA	NA	NA	NA	NA	NA	NA	NA	NA	NA	NA	NA	NA
NCU02710.1	NA	NA	NA	NA	NA	NA	NA	NA	NA	NA	NA	NA	NA	NA	NA	NA	NA	NA	NA	NA
NCU02702.1	YDR248C	0.22513796	0.070799104	-0.082420104	NA	NA	0.577289592	NA	-0.157033853	-0.12809452	0.223308675	0.762096972	0.273605153	-0.35987769	0.396460556	0.895238283	NA	-0.349661438	NA	0.034108993
NCU00421.1	NA	-0.153409462	0.263444182	-0.03891259	NA	-0.037623083	-0.077823887	NA	-0.253060741	-0.09491334	0.037786818	NA	0.083943934	-0.151677697	0.098438055	-0.160898438	0.59696409	0.0560863	-0.204723413	0.592969888
NCU00906.1	NA	0.010030718	NA	-0.067424214	NA	NA	NA	NA	NA	NA	NA	NA	0.195119523	-0.127423629	NA	-0.153809013	NA	NA	NA	NA
NCU00898.1	YDR255C	0.182173995	NA	0.041620201	NA	NA	0.329713947	NA	-0.276021889	-0.018936608	0.232500098	NA	NA	NA	0.113467688	0.277640193	NA	-0.081126388	-0.299431558	0.253277514
NCU04613.1	YOR131C	0.201598447	-1.22629994	0.23760817	NA	0.49944745	0.122544596	-0.600185052	-0.085664988	0.089784552	0.224527167	0.059191419	-0.397182756	-0.226395867	0.327363966	-0.105857074	-0.345188417	0.024071492	-0.215744819	-0.060054558
NCU04620.1	NA	-0.338550599	0.496104939	0.076136083	-0.364333994	-0.073221554	NA	0.657020275	-0.527087972	-0.213063536	-0.132975142	NA	0.502671192	-0.025061911	-0.053124722	-0.17451707	0.4865401	0.027984612	-0.354902167	0.02315773
NCU04627.1	NA	NA	NA	NA	NA	NA	NA	NA	NA	NA	NA	NA	NA	NA	NA	NA	NA	NA	NA	NA
NCU04180.1	YIL134W	NA	NA	0.014225482	NA	0.397193389	0.168576548	NA	-0.167913454	-0.025629516	0.466387254	NA	-0.00202929	-0.092293708	0.513137172	-0.194450997	-0.095607385	-0.422385961	-0.674043464	0.384064121
NCU04190.1	YPR055W	0.095098684	0.484716063	0.28961378	-0.703240424	-0.139171817	0.026436863	0.7566315	-0.142223391	-0.136957796	0.04888552	NA	0.369582959	0.194884573	0.25893265	0.079554526	0.820370284	0.109857556	-0.288683842	0.296925399
NCU01104.1	NA	NA	NA	0.043599148	NA	NA	NA	NA	-0.253301813	NA	NA	NA	0.721188334	0.280526979	NA	0.764455223	0.49352653	0.243713303	NA	0.107199254
NCU06813.1	NA	NA	NA	NA	NA	NA	NA	NA	NA	NA	NA	NA	NA	NA	NA	NA	NA	NA	NA	NA
NCU06803.1	NA	NA	NA	NA	NA	NA	NA	NA	NA	NA	NA	NA	NA	NA	NA	NA	NA	NA	NA	NA
NCU06791.1	NA	NA	0.210976762	-0.43353829	-0.895885502	-0.231150139	-0.057890322	0.408143308	-0.112820589	-0.278919423	0.076047393	NA	0.209474816	0.220868893	0.134673036	-0.412558695	0.314359125	0.128236085	-0.374921758	0.167970201
NCU02012.1	NA	0.137133983	0.385434706	-0.033315059	-0.82037538	-0.313312082	0.069505585	0.56764757	-0.277798764	-0.108894706	-0.05160614	-0.065498743	0.189296934	NA	0.137528799	0.013441854	0.163983517	0.018778687	NA	-0.12208984
NCU02020.1	YOL152W	0.562945868	-1.310949077	-0.079983119	-0.689699024	-0.040597868	0.419986859	-1.268392404	-0.182364431	0.122171946	-0.410383914	0.431567712	-0.315470919	NA	-0.048588574	0.300654341	-0.712672551	NA	-0.174240781	-0.292889737
NCU05404.1	NA	0.105700019	-0.466612818	-0.296100331	-0.696011135	-0.04560216	0.280220664	-0.391981171	-0.519469789	0.077681608	0.344551816	0.531742875	0.159349565	-0.225015674	0.493331455	0.772538388	0.501387864	-0.228745392	-0.31888056	0.442757166
NCU06846.1	YDR497C	NA	NA	0.157436185	NA	NA	NA	NA	0.031885735	NA	NA	NA	NA	NA	NA	NA	NA	NA	NA	0.165814672
NCU06854.1	YPL235W	-0.108056143	-0.835034185	0.076136083	-0.60862077	-0.013905215	0.016784905	-0.724173769	-0.161546196	-0.093520724	0.053094643	-0.184607805	-0.152581392	NA	-0.026842972	0.099426824	-0.088574615	-0.05843014	NA	0.43488432
NCU01768.1	YMR196W	0.125980627	-0.115733268	-0.379045146	-0.748677359	-0.211121658	0.098078388	-0.083112598	-0.526139571	-0.279906618	0.060678655	0.228575356	0.329289783	-0.367928781	0.128365136	0.476461116	0.333198699	-0.159467839	-0.03061235	0.618926986
NCU08507.1	YGR211W	-0.060984456	0.324059464	-0.325713984	NA	-0.260391138	0.039758242	0.580100461	-0.268094974	-0.181748718	NA	-0.049575245	0.627394823	0.103452829	NA	-0.117290379	0.537587706	-0.166374981	NA	0.3266507
NCU08514.1	YPL064C	-0.363167615	NA	0.211065663	NA	-0.069594564	-0.121859941	0.609929039	-0.43624549	0.014604986	NA	NA	-0.306540331	-0.399100058	NA	-0.511182861	-0.180560687	-0.763781234	-0.484831332	-0.174675874
NCU05125.1	NA	NA	NA	NA	NA	NA	NA	NA	NA	NA	NA	NA	NA	NA	NA	NA	NA	NA	NA	NA
NCU09201.1	NA	0.204644116	0.581414263	0.384258378	NA	-0.312296501	0.191100912	0.937983237	-0.182406187	0.034182101	0.122262326	0.457145671	0.832239349	0.384423347	0.409368966	NA	0.749574506	0.141833689	0.124768127	0.103137164
NCU09208.1	YLR055C	NA	NA	-0.061727709	NA	NA	NA	NA	-0.439060505	-0.099870883	NA	NA	0.434541371	0.004502546	NA	NA	NA	-0.075108881	-0.332379151	0.489717709
NCU09216.1	NA	-0.040218426	-0.746609483	-0.253519374	NA	-0.180345768	-0.195152563	-0.212903219	-0.254326818	0.116337667	-0.021691808	-0.395121229	-0.31408714	-0.373343147	0.080612246	NA	0.106268019	-0.126094943	-0.491137945	-0.155528032
NCU01432.1	NA	NA	NA	0.221084419	NA	NA	NA	NA	0.622394161	NA	NA	NA	NA	NA	NA	NA	NA	0.493072772	-0.535449475	NA
NCU01439.1	YER081W	0.596254651	-0.143133552	-0.097111538	-0.356620436	0.005549823	0.67172488	-0.286172309	-0.091670833	0.043834592	-0.093782064	0.272974058	-0.030062582	-0.559796492	-0.110742675	0.350635876	-0.419603916	-0.263293509	-0.385399857	-0.066069409
NCU01445.1	NA	0.237788305	0.21664997	0.129886469	-0.689154918	NA	0.229729185	NA	-0.209166915	-0.028659038	-0.049727123	0.017417309	0.018333328	-0.113237722	NA	0.159436839	-0.179040861	-0.11960916	NA	-0.161759986
NCU00608.1	NA	NA	NA	NA	NA	NA	NA	NA	NA	NA	NA	NA	NA	NA	NA	NA	NA	NA	NA	NA
NCU00599.1	NA	0.264574379	0.551145517	0.193049691	-0.332599537	0.236392879	0.066145008	0.65489263	-0.183344688	0.012404963	0.069084097	-0.537953273	0.14673906	-0.216677016	-0.265657233	-0.698664753	-0.198040914	-0.442626218	-0.845416463	-0.371043072
NCU00591.1	YBR208C	NA	NA	0.264581172	NA	NA	NA	NA	NA	NA	NA	NA	NA	NA	NA	NA	NA	NA	NA	NA
NCU05115.1	NA	NA	NA	0.45722625	NA	NA	NA	NA	0.754202033	NA	NA	NA	NA	NA	NA	NA	NA	NA	NA	NA
NCU06838.1	YBR103W	0.032118136	0.629464861	0.233919423	-0.601242195	0.242890548	0.076359256	0.65773643	-0.413525413	-0.069200831	0.225042475	0.188960589	0.517597111	-0.14397085	0.179593286	0.019673808	0.637406766	-0.083861355	-0.187553716	0.390128382
NCU03348.1	NA	NA	NA	0.145054024	-0.621232823	NA	NA	NA	NA	NA	NA	NA	NA	NA	NA	NA	NA	NA	-0.645073966	NA
NCU03926.1	NA	0.167110186	0.687302962	0.25900014	-0.525784259	0.133624292	0.155841761	0.82659578	-0.297532118	-0.046267214	0.296551035	0.035476028	0.447505215	0.007118495	0.29448282	-0.088950791	0.417546783	-0.12702097	-0.500925977	-0.045831103
NCU09257.1	NA	-0.092902542	0.472495515	0.019192286	NA	0.007388435	NA	NA	-0.214069803	-0.252784916	NA	NA	0.438956662	NA	NA	0.148371434	0.40407794	NA	-0.530478659	0.043354444
NCU09265.1	YAL058W	0.082688633	0.252667326	-0.040523768	-0.491385784	0.310903939	0.251230649	0.765969365	-0.637912574	-0.085563272	0.340936561	0.399141609	0.552420692	0.061109697	0.242173533	0.422797986	0.568312471	-0.185167847	-0.134419273	0.425533471
NCU01546.1a	NA	-0.16353286	1.328346039	-0.167687719	-0.505901635	-0.054903382	-0.189328832	1.762986025	-0.199340744	-0.875849981	0.33593753	-0.015531112	1.585549159	-0.213383286	NA	-0.108091663	1.669761924	-0.10886011	0.050527614	1.636606153
NCU09760.1	NA	NA	NA	0.204552356	NA	-0.087541664	NA	NA	NA	-0.262560882	NA	NA	NA	NA	NA	NA	NA	NA	NA	-0.085928573
NCU01746.1	NA	NA	NA	NA	NA	NA	NA	NA	NA	NA	NA	NA	NA	NA	NA	NA	NA	NA	NA	NA
NCU08746.1	NA	NA	NA	NA	NA	NA	NA	NA	NA	NA	NA	NA	NA	NA	NA	NA	NA	NA	NA	NA
NCU01710.1	NA	NA	NA	NA	NA	NA	NA	NA	NA	NA	NA	NA	NA	NA	NA	NA	NA	NA	NA	NA
NCU02989.1	NA	0.020357606	NA	0.549590269	NA	NA	NA	NA	0.485191251	NA	NA	NA	NA	-0.143420728	NA	NA	NA	NA	NA	0.050969338
NCU04052.1	NA	0.380929355	-0.399999511	0.357862644	NA	NA	0.465684057	-0.072810043	0.205433398	-0.178135203	0.484687122	0.827586053	0.321949545	-0.720804843	NA	1.066683876	-0.295868465	0.196868439	-0.12537878	0.897133703
NCU08036.1	YDR416W	0.023113336	0.365982344	-0.070705305	NA	-0.125820485	-0.204215891	0.247811854	-0.511300629	-0.172228562	0.086417931	0.002893548	0.299271486	-0.077513946	0.067369768	0.254315213	0.235001333	NA	-0.061714982	0.308906383
NCU08045.1	YGR157W	0.446404798	-0.148967848	0.111479075	NA	0.078117901	0.340347161	-0.302771854	-0.281411235	-0.001089121	-0.403906529	-0.424551632	-0.659204989	NA	-0.138744403	-0.359619079	-0.683638919	-0.559344646	-0.608128275	-0.435034383
NCU02041.1	NA	0.110388759	0.532704	-0.039410973	-0.18734623	0.165815022	0.054111338	0.827255843	-0.196089978	0.034784795	0.191096101	-0.023771127	0.593496355	0.175844323	0.377769846	0.40242749	0.615107672	-0.005395727	-0.240460731	0.385549386
NCU02028.1	NA	NA	NA	0.040216509	NA	NA	NA	NA	-0.452344662	-0.375456768	NA	NA	0.490656568	-0.141701187	NA	NA	0.706218137	-0.253118288	-0.344204586	1.01881226
NCU02036.1	YLR430W	0.043197582	0.137420155	0.066056077	NA	-0.146978158	-0.061226648	0.394997932	-0.346738322	-0.127748093	-0.180630244	NA	0.217602697	0.097133524	-0.165056908	0.292501684	0.466220116	-0.092468776	-0.441434359	0.012737746
NCU01580.1	YPR056W	-0.002898832	NA	0.045164696	-0.598533239	-0.064331048	-0.040118906	NA	0.16848377	0.094175799	0.173880772	NA	-0.383755301	-0.517145636	0.042200041	NA	NA	0.257362364	-0.529477552	0.022979894
NCU01569.1	YOL087C	-0.105868814	0.623543768	0.331478926	-0.444157707	-0.070402872	-0.1837478	0.758148689	NA	-0.142945774	-0.031629429	NA	0.465814569	-0.072890436	-0.099557155	NA	0.547940645	0.169712721	-0.520805652	-0.011178967
NCU09609.1	YKL089W	-0.080316954	0.145722223	-0.06901639	-0.563351907	-0.362299244	NA	NA	-0.092202349	0.029460216	-0.129695428	NA	0.635483433	0.161769325	-0.025791636	-0.092926771	0.72003023	0.012497031	-0.330853297	-0.070612098
NCU04173.1	YFL039C	0.155387728	-0.373235211	-0.09558699	-0.360430736	-0.176487261	0.091706045	-0.421073936	-0.467995832	0.120245015	-0.06804561	0.127528658	0.156788257	-0.377245355	-0.050730806	0.321779066	0.224237841	0.006554609	0.064836659	0.239347371
NCU04165.1	YKL143W	0.089696044	-0.546600385	0.338953559	-0.528418117	0.245492906	-0.018585744	-0.636710928	-0.172068086	0.007886257	NA	-0.166247476	0.185887995	-0.446588225	NA	-0.012874584	-0.419401666	0.08021457	-0.051983584	-0.171303758
NCU02967.1	YGR232W	0.280286515	-0.712308272	-0.037321967	-0.768984964	0.319693848	0.63893623	-0.884638442	-0.006223563	0.232488132	0.149654972	0.167356894	-0.372587795	-0.386614073	0.148546904	0.230206461	-0.016340748	-0.201987246	-0.550946484	0.165204266
NCU03557.1	YEL053C	NA	NA	-0.083105837	-0.801668843	0.227078547	0.110944859	NA	-0.367721724	-0.077558248	0.270518628	NA	NA	-0.20284903	NA	0.170638096	NA	-0.010387978	-0.339647151	-0.044558775
NCU03549.1	NA	-0.002921218	0.127382632	-0.374490173	-0.662346868	0.062330994	0.221351941	0.542572128	-0.427095112	-0.12593729	0.157454382	0.474601525	0.252415338	-0.147735142	0.314055399	0.515631303	0.597857123	-0.288118823	-0.33211993	0.71922412
NCU01491.1	NA	NA	NA	NA	NA	NA	NA	NA	NA	NA	NA	NA	NA	NA	NA	NA	NA	NA	NA	NA
NCU07185.1	NA	NA	NA	0.233433476	NA	NA	NA	NA	0.047608501	NA	NA	NA	NA	NA	NA	NA	NA	NA	NA	NA
NCU07178.1	NA	0.052978603	0.464312891	-0.202984703	NA	-0.318528367	0.246883906	0.872963445	-0.340407484	-0.234867088	-0.140324163	NA	0.639462656	0.227179215	NA	NA	0.993500089	0.188671939	NA	0.329898795
NCU04730.1	NA	0.05676231	0.728255652	0.012774022	NA	-0.078604546	-0.043063558	0.733657522	-0.192616483	-0.289544977	0.086806675	NA	0.500254212	-0.046123527	0.031547766	0.017641843	0.931021377	-0.050469802	-0.17043087	0.511810527
NCU04269.1	NA	NA	NA	NA	NA	NA	NA	NA	NA	NA	NA	NA	NA	NA	NA	NA	NA	NA	NA	NA
NCU01425.1	NA	0.211656091	0.443842515	0.199356276	-0.209662331	0.003726394	0.2901937	0.591611454	0.165703692	-0.218328728	-0.126162827	-0.263261676	0.318809837	-0.062471521	-0.366038863	-0.222080473	0.214219644	-0.259579945	-0.541077824	-0.121614189
NCU01417.1	NA	NA	NA	0.646451808	NA	NA	NA	NA	NA	NA	NA	NA	NA	NA	NA	NA	NA	NA	NA	NA
NCU08469.1	NA	NA	NA	NA	NA	NA	NA	NA	NA	NA	NA	NA	NA	NA	NA	NA	NA	NA	NA	NA
NCU08475.1	NA	-0.231164829	-0.846291541	-0.252486664	NA	0.218590057	0.171385199	-0.43903026	-0.279774024	-0.033425909	0.354553208	-0.104763213	-0.307924401	-0.657558239	NA	0.289553755	0.254366658	-0.097323615	NA	0.463069898
NCU01282.1	NA	-0.073681185	0.377173737	0.188368648	NA	-0.163972799	NA	NA	-0.287057412	-0.084985256	-0.082655672	-0.211833086	0.361477909	-0.190246097	-0.000713547	NA	0.361721836	-0.193791537	-0.344417483	0.015799741
NCU03971.1	YBR236C	-0.096868131	0.417249518	0.364038458	-0.369872177	-0.288067449	NA	0.702775538	-0.073255682	-0.097543503	NA	NA	0.620262842	NA	NA	0.053383671	0.727915625	0.202003051	-0.226043645	-0.19169727
NCU03963.1	YLR017W	0.347281436	0.305919568	0.041684312	NA	-0.2776809	0.184727896	0.383083615	-0.350826508	-0.058470485	-0.122300299	0.157375772	0.526892859	0.188587732	0.100625029	-0.065465102	0.3263165	-0.202458228	-0.721174736	-0.242956068
NCU03953.1	NA	0.156698775	0.042595876	0.039263165	-0.265414968	-0.195420725	0.415773852	0.12027256	-0.447670091	-0.098508396	-0.035752665	0.096721441	0.542876251	-0.068554573	-0.078568249	0.1870202	0.176490356	-0.290623125	-0.258926643	0.173563281
NCU04413.1	NA	0.148907023	NA	0.081297788	NA	-0.14972254	0.247429157	-0.046355169	0.130657237	0.070241538	NA	NA	-0.027564382	-0.498635731	NA	NA	0.216319154	-0.021843298	-0.349153023	-0.08932415
NCU05198.1	YBR132C	-0.041118704	-0.437929904	0.260258487	NA	-0.048974008	-0.002349152	-1.065210687	-0.331782264	-0.185610324	-0.21711247	NA	0.003799789	-1.057264084	-0.408836476	-0.460489334	-0.977591949	-0.258787038	-0.728469737	-0.113931461
NCU05190.1	NA	NA	NA	NA	NA	NA	NA	NA	NA	NA	NA	NA	NA	NA	NA	NA	NA	NA	NA	NA
NCU00012.1	NA	NA	NA	NA	NA	NA	NA	NA	NA	NA	NA	NA	NA	NA	NA	NA	NA	NA	NA	NA
NCU00062.1	NA	NA	NA	NA	NA	NA	NA	NA	NA	NA	NA	NA	NA	NA	NA	NA	NA	NA	NA	NA
NCU00190.1	NA	NA	NA	NA	NA	NA	NA	NA	NA	NA	NA	NA	NA	NA	NA	NA	NA	NA	NA	NA
NCU01130.1	NA	NA	NA	NA	NA	NA	NA	NA	NA	NA	NA	NA	NA	NA	NA	NA	NA	NA	NA	NA
NCU01194.1	NA	NA	NA	NA	NA	NA	NA	NA	NA	NA	NA	NA	NA	NA	NA	NA	NA	NA	NA	NA
NCU01244.1	NA	NA	NA	NA	NA	NA	NA	NA	NA	NA	NA	NA	NA	NA	NA	NA	NA	NA	NA	NA
NCU01687.1	NA	NA	NA	0.654064992	NA	NA	NA	NA	0.582854271	NA	NA	NA	NA	0.979411566	NA	NA	NA	1.603116103	NA	NA
NCU01711.1	NA	NA	NA	0.336496355	NA	NA	NA	NA	NA	NA	NA	NA	NA	NA	NA	NA	NA	NA	NA	NA
NCU01727.1	NA	NA	NA	NA	NA	NA	NA	NA	NA	NA	NA	NA	NA	NA	NA	NA	NA	NA	NA	NA
NCU02763.1	NA	NA	NA	NA	NA	NA	NA	NA	NA	NA	NA	NA	NA	NA	NA	NA	NA	NA	NA	NA
NCU02827.1	NA	NA	NA	0.088310797	NA	NA	NA	NA	0.089642996	NA	NA	NA	NA	NA	NA	NA	NA	NA	NA	NA
NCU02845.1	NA	NA	NA	0.177342158	NA	NA	NA	NA	NA	NA	NA	NA	NA	NA	NA	NA	NA	NA	-0.385559189	NA
NCU03677.1	NA	NA	NA	0.463159206	NA	NA	NA	NA	1.050755605	NA	NA	NA	NA	0.754377724	NA	NA	NA	1.35919052	NA	NA
NCU03724.1	NA	NA	NA	NA	NA	NA	NA	NA	NA	NA	NA	NA	NA	NA	NA	NA	NA	NA	NA	NA
NCU03841.1	NA	NA	NA	NA	NA	NA	NA	NA	NA	NA	NA	NA	NA	NA	NA	NA	NA	NA	NA	NA
NCU04678.1	NA	NA	NA	NA	NA	NA	NA	NA	NA	NA	NA	NA	NA	NA	NA	NA	NA	NA	NA	NA
NCU04712.1	NA	NA	NA	NA	NA	NA	NA	NA	NA	NA	NA	NA	NA	NA	NA	NA	NA	NA	NA	NA
NCU04828.1	NA	NA	NA	0.856523958	NA	NA	NA	NA	NA	NA	NA	NA	NA	NA	NA	NA	NA	NA	NA	NA
NCU05399.1	NA	0.001519551	NA	-0.007458047	NA	NA	NA	NA	0.258899929	-0.103367435	NA	NA	NA	-0.181053107	NA	0.215132072	NA	0.15548612	NA	1.129702829
NCU05424.1	NA	NA	NA	NA	NA	NA	NA	NA	NA	NA	NA	NA	NA	NA	NA	NA	NA	NA	NA	NA
NCU05440.1	NA	NA	NA	NA	NA	NA	NA	NA	NA	NA	NA	NA	NA	NA	NA	NA	NA	NA	NA	NA
NCU06175.1	YDR329C	0.249517597	-0.334774415	-0.057317362	-0.545908227	0.234192442	0.343450765	NA	-0.503343675	0.062931059	0.33512771	NA	0.037619787	-0.546049923	0.680477161	0.07807932	0.224977081	0.034884394	-0.366641975	0.485450956
NCU06280.1	NA	NA	NA	NA	NA	NA	NA	NA	NA	NA	NA	NA	NA	NA	NA	NA	NA	NA	NA	NA
NCU06408.1	NA	NA	NA	0.51265331	NA	NA	NA	NA	1.253899248	NA	NA	NA	NA	NA	NA	NA	NA	NA	NA	NA
NCU07148.1	NA	NA	NA	NA	NA	NA	NA	NA	0.968345222	NA	NA	NA	NA	NA	NA	NA	NA	NA	NA	NA
NCU07250.1	NA	NA	NA	NA	NA	NA	NA	NA	NA	NA	NA	NA	NA	NA	NA	NA	NA	NA	-0.513483364	NA
NCU07356.1	NA	NA	NA	NA	NA	NA	NA	NA	NA	NA	NA	NA	NA	NA	NA	NA	NA	NA	NA	NA
NCU08333.1	YNL239W	0.200437324	0.148915794	0.081569969	NA	NA	0.416993708	0.456398476	-0.510386952	-0.378823445	0.247024744	NA	0.449425608	-0.218800188	-0.138098548	0.027548801	0.059327887	-0.387642103	-0.2489523	0.362211885
NCU08430.1	NA	NA	NA	0.846539869	NA	NA	NA	NA	1.261233758	NA	NA	NA	NA	0.693348923	NA	NA	NA	1.382274133	NA	NA
NCU08462.1	NA	NA	NA	NA	NA	NA	NA	NA	NA	NA	NA	NA	NA	NA	NA	NA	NA	NA	NA	NA
NCU09083.1	NA	NA	NA	NA	NA	NA	NA	NA	NA	NA	NA	NA	NA	NA	NA	NA	NA	NA	NA	NA
NCU09222.1	NA	-0.141193437	0.393441817	-0.171283217	-0.144002043	-0.033500705	-0.014388987	0.588616784	0.202713832	0.038083931	-0.038815359	-0.099144987	0.221348916	0.1655286	0.090725627	-0.049170123	0.437630499	-0.319372132	-0.480612461	-0.154536935
NCU09234.1	NA	NA	NA	0.246061085	NA	NA	NA	NA	0.442638814	NA	NA	NA	NA	NA	NA	NA	NA	-0.279383942	NA	NA
NCU09916.1	NA	NA	NA	-0.001516473	NA	NA	NA	NA	NA	NA	NA	NA	NA	NA	NA	NA	NA	NA	NA	NA
NCU09932.1	NA	NA	NA	-0.575940614	-0.758772289	NA	NA	NA	NA	NA	NA	NA	NA	NA	NA	NA	NA	NA	-0.60403656	NA
NCU09961.1	NA	NA	NA	NA	NA	NA	NA	NA	NA	NA	NA	NA	NA	NA	NA	NA	NA	NA	NA	NA
NCU04859.1	NA	-0.035798453	0.280068012	0.184357484	-0.356765189	-0.383285827	-0.12487246	0.517201755	-0.02627107	-0.043430313	0.126552854	NA	0.472509221	-0.07181017	-0.06493599	-0.350306416	0.318595463	-0.036394616	-0.375312732	0.142497083
NCU04870.1	NA	NA	NA	0.255834674	NA	NA	NA	NA	NA	NA	NA	NA	NA	NA	NA	NA	NA	NA	NA	NA
xnc016_010	NA	NA	NA	NA	NA	NA	NA	NA	NA	NA	NA	NA	NA	NA	NA	NA	NA	NA	NA	NA
NCU04957.1	NA	NA	NA	NA	NA	NA	NA	NA	NA	NA	NA	NA	NA	NA	NA	NA	NA	NA	NA	NA
NCU04974.1	NA	NA	NA	NA	NA	NA	NA	NA	NA	NA	NA	NA	NA	NA	NA	NA	NA	NA	NA	NA
xnc037_010	NA	0.53581095	0.280447702	0.046610131	-0.624339161	-0.453957301	0.808349547	0.273713718	-0.054795355	-0.002712119	-0.293951679	0.875758989	0.580389762	0.194574549	-0.219000707	1.036265688	0.153589303	0.039984726	-0.272741565	-0.014721659
NCU05984.1	NA	NA	NA	NA	NA	NA	-0.194894363	NA	NA	NA	NA	NA	NA	-0.102266605	NA	NA	NA	0.387166093	NA	-0.21620777
NCU05991.1	YLR100W	-0.188127964	NA	-0.332383582	NA	NA	-0.084407098	0.392435417	-0.374354816	-0.014159468	0.039288843	NA	0.464404172	-0.179125658	0.318715088	NA	0.603115677	-0.009052768	NA	0.819624336
NCU05999.1	YDL090C	0.0825964	-0.687612352	0.025713078	NA	0.05898524	0.077726092	-0.474019072	-0.299113623	-0.012011001	0.054992926	0.060193549	-0.143098597	NA	0.099094017	0.137100322	-0.388669811	0.154161718	-0.32222084	0.128241468
NCU06922.1	YGL054C	0.208968438	-0.445327767	0.281831379	-0.263440649	0.350486041	0.395587675	0.050322597	-0.205712354	0.121629793	0.32232747	0.549990434	0.27642064	-0.7366619	0.355843881	0.668532889	-0.325033654	-0.114908316	-0.326207358	0.317356978
NCU06929.1	YML010W	0.102473392	0.382773725	0.048914614	NA	0.134675839	0.165766127	0.667295259	-0.463328969	-0.139467695	NA	NA	0.540513329	0.029249209	NA	0.271539994	0.545944387	-0.000931925	-0.492932318	0.573434344
NCU06937.1	NA	NA	NA	0.327287497	NA	NA	NA	NA	NA	NA	NA	NA	NA	NA	NA	NA	NA	NA	NA	NA
NCU07523.1	NA	-0.598496804	0.500637308	NA	NA	-0.239752324	-0.584897414	0.729921939	-0.369804036	-0.339645382	0.296044803	-0.350080929	0.578931281	-0.444672903	-0.227034961	-0.026573825	1.417430015	-0.093321685	0.006331464	0.608079906
NCU07530.1	YOL122C	NA	NA	-0.254863917	NA	NA	NA	NA	-0.143918353	NA	NA	NA	0.193533272	0.240934108	NA	-0.144987508	NA	0.042800609	-0.565548056	NA
NCU07536.1	NA	NA	NA	NA	NA	NA	NA	NA	NA	NA	NA	NA	NA	NA	NA	NA	NA	NA	NA	NA
xnc090_350	NA	-0.384357021	-0.30071102	-0.14278832	-0.498490494	-0.051787194	NA	0.274752397	-0.457919532	-0.139813274	0.030378507	0.03590329	0.268975827	-0.233983542	0.051838616	-0.01851991	0.331817505	-0.496223858	-0.336649588	0.410081593
NCU08231.1	NA	-0.117849268	0.10931434	-0.272823565	-0.537816815	-0.077419506	0.017528294	-0.082122076	0.010282296	-0.167461701	-0.366064392	NA	-0.188402132	-0.303921284	NA	NA	-0.096224845	-0.122414596	-0.323608941	0.080509762
xnc090_510	NA	NA	NA	NA	NA	NA	NA	NA	NA	NA	NA	NA	NA	NA	NA	NA	NA	NA	NA	NA
xnc103_090	NA	NA	NA	0.236712497	NA	NA	NA	NA	0.539781351	NA	NA	NA	NA	-0.247036221	NA	NA	NA	0.379368402	-0.654959606	NA
NCU09037.1	NA	NA	NA	0.224999469	NA	NA	NA	NA	0.473774454	NA	NA	NA	NA	NA	NA	NA	NA	0.216746255	-0.650327395	NA
xnc103_250	NA	NA	NA	NA	NA	NA	NA	NA	NA	NA	NA	NA	NA	NA	NA	NA	NA	NA	NA	NA
NCU09170.1	NA	NA	NA	-0.040273409	NA	NA	NA	NA	NA	NA	NA	NA	NA	NA	NA	NA	NA	NA	NA	NA
xnc110_230	NA	NA	NA	NA	NA	NA	NA	NA	NA	NA	NA	NA	NA	NA	NA	NA	NA	NA	NA	NA
NCU09185.1	NA	0.128927456	-0.352300212	0.220233978	-0.492068993	0.112920839	0.439307234	-0.046994897	0.340638441	0.311123982	-0.104446634	NA	-0.421068719	-0.811807938	-0.486129565	NA	-1.189570289	-0.236747272	NA	-0.799509901
xnc130_020	NA	NA	-0.011025119	-0.199792128	-0.4970312	-0.080687993	0.00581091	-0.038327912	-0.299868631	-0.129880034	0.020552281	0.003105071	0.056984408	-0.023616127	0.165436241	0.020916975	0.194359348	0.058570556	-0.156201849	-0.121241409
xnc130_100	NA	NA	NA	0.05906257	NA	NA	NA	NA	NA	-0.12750913	NA	NA	NA	-0.090517646	NA	NA	NA	NA	-0.442142717	NA
xnc131_050	NA	NA	0.118393849	-0.178084274	NA	-0.190494758	0.867694041	0.313363846	-0.134508709	0.055973176	-0.453216341	0.698994723	0.792279208	-0.0059664	-0.309198516	0.874788315	0.248380363	0.2569128	-0.151144359	-0.483688081
xnc150_060	NA	NA	NA	0.319902155	NA	NA	NA	NA	NA	NA	NA	NA	NA	0.255046008	NA	NA	NA	0.284355287	NA	-0.074527148
xnc150_140	NA	NA	NA	NA	NA	NA	NA	NA	NA	NA	0.024404606	NA	NA	NA	NA	NA	NA	NA	NA	NA
xnc151_060	NA	-0.011250202	0.650223421	-0.110277041	NA	-0.152136367	0.053726773	NA	-0.023767322	-0.018478537	-0.224954863	NA	0.283475397	-0.082649403	-0.064295244	0.011883588	0.450470845	-0.165541844	-0.431412231	-0.213533635
NCU03781.1zz30	NA	0.174026653	-1.733288104	-0.190279201	NA	0.297190789	0.367577018	-1.050897531	-0.451519578	0.040809917	0.274259862	NA	-0.743604137	-0.940190082	NA	0.196838855	-0.558672477	-0.322229766	NA	0.088611185
NCU01791.1zz30	NA	NA	0.480801013	0.165261974	NA	0.008244743	0.081942688	0.722183493	-0.450614732	-0.182984603	NA	0.160417076	0.518312911	NA	NA	0.246728917	0.708932521	NA	-0.271928685	0.364308826
NCU01635.1zz30	NA	0.139531447	0.846299319	0.274798644	0.040677811	0.067750054	0.100243484	0.912188915	-0.267183379	0.219019474	0.171218862	0.13766245	0.86986737	0.218785727	0.143845223	0.461480183	0.855852807	0.1221731	-0.041989847	0.348363273
empty	NA	NA	NA	NA	NA	NA	NA	NA	NA	NA	NA	NA	NA	NA	NA	NA	NA	NA	NA	NA
empty	NA	NA	NA	NA	NA	NA	NA	NA	NA	NA	NA	NA	NA	NA	NA	NA	NA	NA	NA	NA
empty	NA	NA	NA	NA	NA	NA	NA	NA	NA	NA	NA	NA	NA	NA	NA	NA	NA	NA	NA	NA
empty	NA	NA	NA	NA	NA	NA	NA	NA	NA	NA	NA	NA	NA	NA	NA	NA	NA	NA	NA	NA
empty	NA	NA	NA	NA	NA	NA	NA	NA	NA	NA	NA	NA	NA	NA	NA	NA	NA	NA	NA	NA
empty	NA	NA	NA	NA	NA	NA	NA	NA	NA	NA	NA	NA	NA	NA	NA	NA	NA	NA	NA	NA
ChIP_Chip_25	NA	0.078142175	0.644654955	0.136199051	-0.247996466	-0.26411885	0.218263019	0.815496364	-0.654722236	-0.133741084	-0.047726581	0.130857827	0.66198702	0.084273111	NA	0.307052078	0.692493411	-0.032290503	-0.1816398	0.212443796
ChIP_Chip_33	NA	NA	NA	NA	NA	NA	NA	NA	NA	NA	NA	NA	NA	NA	NA	NA	NA	NA	NA	NA
ChIP_Chip_41	NA	NA	NA	0.298528504	NA	NA	NA	NA	0.485295753	NA	NA	NA	NA	0.385033638	NA	NA	NA	0.202741522	-0.575530132	NA
ChIP_Chip_121	NA	NA	NA	NA	NA	NA	NA	NA	NA	NA	NA	NA	NA	NA	NA	NA	NA	NA	NA	NA
ChIP_Chip_137	NA	NA	NA	NA	NA	NA	NA	NA	NA	NA	NA	NA	NA	NA	NA	NA	NA	NA	NA	NA
ChIP_Chip_131	NA	NA	NA	NA	NA	NA	NA	NA	NA	NA	NA	NA	NA	NA	NA	NA	NA	NA	NA	NA
ChIP_Chip_217	NA	NA	NA	NA	NA	NA	NA	NA	NA	NA	NA	NA	NA	NA	NA	NA	NA	NA	NA	NA
ChIP_Chip_225	NA	NA	NA	NA	NA	NA	NA	NA	NA	NA	NA	NA	NA	NA	NA	NA	NA	NA	NA	NA
ChIP_Chip_233	NA	NA	NA	NA	NA	NA	NA	NA	NA	NA	NA	NA	NA	NA	NA	NA	NA	NA	NA	NA
ChIP_Chip_313	NA	NA	NA	NA	NA	NA	NA	NA	NA	NA	NA	NA	NA	NA	NA	NA	NA	NA	NA	NA
ChIP_Chip_321	NA	NA	NA	NA	NA	NA	NA	NA	NA	NA	NA	NA	NA	NA	NA	NA	NA	NA	NA	NA
ChIP_Chip_329	NA	0.112942994	0.560528206	-0.064041575	NA	-0.199062442	0.225061344	0.219323297	-0.181934055	-0.384156003	0.183464274	NA	0.438293506	-0.085294124	NA	0.462031913	0.81097505	0.141198392	NA	0.760619117
empty	NA	NA	NA	NA	NA	NA	NA	NA	NA	NA	NA	NA	NA	NA	NA	NA	NA	NA	NA	NA
empty	NA	NA	NA	NA	NA	NA	NA	NA	NA	NA	NA	NA	NA	NA	NA	NA	NA	NA	NA	NA
empty	NA	NA	NA	NA	NA	NA	NA	NA	NA	NA	NA	NA	NA	NA	NA	NA	NA	NA	NA	NA
empty	NA	NA	NA	NA	NA	NA	NA	NA	NA	NA	NA	NA	NA	NA	NA	NA	NA	NA	NA	NA
empty	NA	NA	NA	NA	NA	NA	NA	NA	NA	NA	NA	NA	NA	NA	NA	NA	NA	NA	NA	NA
empty	NA	NA	NA	NA	NA	NA	NA	NA	NA	NA	NA	NA	NA	NA	NA	NA	NA	NA	NA	NA
empty	NA	NA	NA	NA	NA	NA	NA	NA	NA	NA	NA	NA	NA	NA	NA	NA	NA	NA	NA	NA
empty	NA	NA	NA	NA	NA	NA	NA	NA	NA	NA	NA	NA	NA	NA	NA	NA	NA	NA	NA	NA
empty	NA	NA	NA	NA	NA	NA	NA	NA	NA	NA	NA	NA	NA	NA	NA	NA	NA	NA	NA	NA
empty	NA	NA	NA	NA	NA	NA	NA	NA	NA	NA	NA	NA	NA	NA	NA	NA	NA	NA	NA	NA
empty	NA	NA	NA	NA	NA	NA	NA	NA	NA	NA	NA	NA	NA	NA	NA	NA	NA	NA	NA	NA
empty	NA	NA	NA	NA	NA	NA	NA	NA	NA	NA	NA	NA	NA	NA	NA	NA	NA	NA	NA	NA
NCU06658.1	NA	-0.049559559	NA	0.321835878	-0.94251237	-0.043435824	NA	NA	0.031413572	NA	-0.163811544	NA	NA	-0.125557994	NA	NA	NA	-0.344972284	-0.525520939	NA
NCU06665.1b	NA	NA	NA	0.574162947	NA	NA	NA	NA	NA	NA	NA	NA	NA	NA	NA	NA	NA	NA	NA	NA
NCU06675.1	NA	NA	NA	0.378329216	-0.975937927	NA	NA	NA	0.257350991	NA	NA	NA	NA	NA	NA	NA	NA	0.185832387	-0.421713953	NA
NCU01150.1	YGL181W	NA	0.548846401	0.232565242	-0.94990703	-0.116992431	-0.024153522	0.892398338	-0.322229579	-0.04801121	0.255017535	NA	0.615795098	NA	0.233259256	0.09168756	0.818383664	NA	-0.329573987	0.073368424
NCU01142.1	NA	0.055972125	0.303081458	-0.031820532	-0.553641782	-0.026265278	0.268902758	0.541299904	-0.288447106	0.052612668	0.014313075	0.109146107	0.449882917	-0.05580608	-0.106432559	0.153124917	0.350276081	-0.353271726	-0.599793087	-0.145480523
NCU01327.1	NA	-0.178389539	NA	0.359929049	-0.909605424	NA	-0.034566869	NA	-0.470108941	0.043199912	0.304419775	NA	0.744806549	0.094739009	NA	NA	1.108028477	0.236333772	-0.369439523	0.406434302
NCU03733.1	NA	NA	NA	0.072556193	NA	NA	NA	NA	-0.111421443	NA	NA	NA	NA	-0.007443058	NA	NA	NA	-0.066354637	-0.258069453	NA
NCU03723.1	NA	NA	NA	0.534016583	NA	NA	NA	NA	NA	NA	NA	NA	NA	NA	NA	NA	NA	NA	NA	NA
NCU03713.1	YEL042W	0.166319556	0.133269072	-0.173028129	-0.420709772	-0.247630728	0.020392917	0.751644528	-0.249664831	-0.079753437	-0.110094739	0.293966968	0.645840824	0.200335323	-0.09967962	0.268371211	0.70455939	-0.062547851	-0.138338787	0.120788576
NCU08062.1	NA	NA	NA	NA	NA	NA	NA	NA	NA	NA	NA	NA	NA	NA	NA	NA	NA	NA	NA	NA
NCU08069.1	NA	NA	NA	0.221360644	NA	NA	NA	NA	0.770899158	NA	NA	NA	NA	NA	NA	NA	NA	NA	NA	NA
NCU08077.1	NA	NA	NA	NA	NA	NA	NA	NA	NA	NA	NA	NA	NA	NA	NA	NA	NA	NA	NA	NA
NCU07464.1	NA	NA	NA	0.414005722	NA	NA	NA	NA	NA	NA	NA	NA	NA	NA	NA	NA	NA	NA	NA	NA
NCU07472.1	YNR030W	-0.257197351	NA	0.346891526	-0.585876271	NA	NA	NA	-0.176026099	-0.153249242	NA	NA	0.63478065	0.243383091	-0.124292749	-0.28489942	0.650038832	-0.062389825	-0.417268048	-0.282775387
NCU07480.1	NA	NA	NA	0.744592899	NA	NA	NA	NA	NA	NA	NA	NA	NA	NA	NA	NA	NA	NA	NA	NA
NCU09814.1	YDL116W	0.076185994	0.311807204	0.086056797	-0.188253153	-0.125539951	0.082350119	0.363289072	0.017767977	0.036269959	-0.193572524	0.038866849	0.341417686	0.255279171	-0.202065746	-0.026987772	0.236452007	0.03536182	-0.17651086	-0.423866911
NCU09821.1	NA	NA	NA	0.139172745	-0.454400806	NA	NA	NA	-0.256285671	NA	NA	NA	NA	NA	NA	NA	NA	NA	-0.150814932	NA
NCU01855.1	NA	0.089034826	0.474063074	0.221325312	0.092565562	0.694264901	0.158820228	0.657150885	-0.093969496	0.26364735	0.782841731	0.330328153	0.550778368	-0.553469897	0.707675302	0.467678052	0.626688865	-0.197542246	-0.280380204	0.526565156
NCU02058.1	NA	NA	NA	0.183051287	NA	NA	NA	NA	NA	NA	NA	NA	NA	NA	NA	NA	NA	NA	NA	NA
1nc340_030	NA	-0.138409224	-0.029483008	0.261511696	-0.056010303	-0.060889401	-0.635969723	-0.067760745	-0.735453508	-0.614980506	-0.722614652	NA	-0.733192009	-1.199863761	-0.623899222	-0.293187104	0.28771115	-0.244905329	-0.234623029	-0.186466498
NCU02074.1	YML130C	0.036002081	0.89779471	0.310876897	-0.828799812	0.057480454	0.004818617	1.133807226	0.140674834	-0.280207112	0.238039199	0.087437936	0.75908204	NA	-0.146272012	0.127477098	1.081350387	-0.04394489	-0.209943075	0.397667423
NCU02157.1	YDR204W	NA	0.261881978	-0.025762728	-0.925477875	0.182428789	-0.040257981	0.775672118	-0.330358812	-0.143885641	0.598771992	-0.065726243	0.15131179	-0.445564171	-0.006249324	-0.351226293	0.198737789	-0.808754117	-0.571642046	0.513480329
NCU02165.1	NA	NA	NA	NA	NA	NA	NA	NA	NA	NA	NA	NA	NA	NA	NA	NA	NA	NA	NA	NA
NCU02173.1	NA	NA	NA	0.2001248	NA	NA	NA	NA	-0.215844745	-0.206804546	NA	NA	NA	-0.038218329	NA	NA	NA	0.068346216	-0.329395292	NA
NCU02594.1	NA	NA	NA	NA	NA	NA	NA	NA	NA	NA	NA	NA	NA	NA	NA	NA	NA	NA	NA	NA
NCU02603.1	NA	NA	NA	0.359929049	NA	NA	NA	NA	0.076613541	-0.293018841	NA	NA	NA	-0.076497176	NA	NA	NA	NA	-0.505623923	NA
NCU02628.1	NA	NA	NA	0.651638255	NA	NA	NA	NA	NA	NA	NA	NA	NA	NA	NA	NA	NA	NA	NA	NA
NCU09379.1	NA	NA	NA	NA	NA	NA	NA	NA	NA	NA	NA	NA	NA	NA	NA	NA	NA	NA	NA	NA
NCU09388.1	NA	-0.089252714	-0.078551366	-0.0702703	-0.74223906	-0.264075891	0.024353549	0.466793648	-0.16354716	-0.087661992	0.168860891	NA	0.454012878	-0.114468691	0.05309507	0.085457227	0.383970366	0.071582008	-0.154233642	0.37458381
NCU09314.1	NA	NA	NA	0.533241197	-0.437414918	NA	NA	NA	0.811261523	NA	NA	NA	NA	NA	NA	NA	NA	NA	-0.206589048	NA
NCU03117.1	YML056C	0.195967307	0.54416032	0.437077216	-0.099070248	0.098240747	0.010860951	0.658514069	-0.161998204	-0.012672053	0.070806628	-0.2040669	0.34466701	0.069048275	0.023674167	-0.157471498	0.328364097	-0.276712596	-0.186077101	-0.166305296
NCU03156.1	NA	0.06179284	0.471340781	0.345116054	-0.16949947	0.172828743	0.218835621	0.70775187	0.406581979	0.196371297	-0.030607016	-0.024006014	0.365490972	0.278787305	-0.019422211	-0.003257209	0.477035251	-0.251455475	-0.201672946	-0.188805288
NCU03164.1	NA	-0.095455958	0.641955805	0.418198735	-0.531604986	NA	0.044998694	NA	-0.302967038	-0.229665504	0.165132031	NA	0.5772066	0.016886271	NA	0.044806025	0.899549918	0.171068001	-0.267561326	0.16754764
NCU03269.1	YPL152W	-0.157101068	-0.556123159	-0.057615306	-0.64916179	-0.190993013	-0.067997939	-0.110642117	-0.357430851	-0.285050407	0.028052383	NA	0.031137574	-0.117206625	-0.131043791	-0.065509487	NA	-0.358202331	-0.280451359	0.11475765
NCU03279.1	NA	NA	NA	0.244890541	NA	NA	NA	NA	NA	NA	NA	NA	NA	NA	NA	NA	NA	NA	NA	NA
NCU03287.1	NA	NA	NA	0.623928791	NA	NA	NA	NA	NA	NA	NA	NA	NA	NA	NA	NA	NA	NA	NA	NA
NCU08372.1	YLL012W	NA	NA	1.032248439	NA	NA	NA	NA	NA	NA	NA	NA	NA	NA	NA	NA	NA	NA	NA	NA
NCU08380.1	YLR019W	-0.046393706	0.432067993	0.126641987	-0.157920381	-0.100577717	-0.115186127	0.654236223	-0.433360595	-0.013982721	0.126552854	-0.103638572	0.490706329	-0.497155285	0.159590214	0.128318074	0.358784553	-0.080272216	-0.04681006	0.136039838
NCU08388.1	YJR084W	-0.194791694	0.449310727	0.414392348	-0.240727026	-0.038721536	-0.267670283	0.626323478	0.134911212	0.029841529	0.035837418	NA	NA	-0.490908369	-0.072001433	-0.293708185	0.3125107	-0.001399195	-0.186767607	-0.090421204
NCU00849.1	NA	NA	NA	0.426403327	NA	NA	NA	NA	0.671721873	NA	NA	NA	NA	NA	NA	NA	NA	NA	NA	NA
NCU00833.1	NA	0.195200676	0.657780772	0.079756399	NA	-0.067826374	NA	NA	-0.052935698	-0.081273664	NA	NA	NA	0.099553929	0.106923523	-0.081715379	0.680311843	0.055446665	-0.574529815	0.052978863
NCU00825.1	NA	NA	NA	-0.323428204	-1.055665119	NA	NA	NA	0.175279154	NA	NA	NA	NA	NA	NA	NA	NA	NA	-0.567946961	NA
NCU00735.1	NA	NA	NA	0.321987477	-0.767551211	NA	NA	NA	NA	-0.264671953	NA	NA	NA	-0.02409722	NA	NA	NA	NA	-0.588690398	NA
NCU00743.1	YPR184W	0.251272701	0.322337871	0.010870312	-0.850495089	-0.207921203	0.247479062	0.521500653	-0.520971703	-0.221853583	-0.103532773	0.090652185	0.406332145	0.177130977	0.081712784	0.424049829	0.641736764	-0.190245058	-0.139013706	-0.012836285
NCU00609.1	YJR075W	NA	NA	0.193309192	-0.880418478	-0.087541664	-0.210220011	NA	-0.080950074	-0.078959798	NA	NA	NA	NA	-0.091943971	NA	0.570604365	-0.078214792	-0.432797747	-0.001039675
NCU00696.1	YPR154W	0.573078008	0.700849494	-0.043457243	-0.61774793	-0.244724996	0.884513136	1.07224029	-0.509005722	-0.171876212	0.123227662	1.365514746	1.090830319	0.22967011	-0.115618906	1.343590456	1.355805623	0.163094843	-0.073391578	0.111921664
NCU00551.1	YHR023W	-0.219836824	0.509318037	0.370081765	-0.847144873	NA	NA	NA	-0.606170491	-0.270751463	0.229022326	NA	0.570064531	-0.086312617	0.255979332	NA	1.036313172	-0.146662142	-0.144583472	0.45741823
NCU00559.1	NA	NA	NA	-0.088052549	NA	NA	NA	NA	-0.135224251	NA	NA	NA	NA	NA	NA	NA	NA	0.298161087	-0.075833639	NA
NCU02815.1	NA	0.123679378	NA	0.179540468	-0.3272719	-0.092038786	0.022408324	0.72052212	-0.440286481	-0.057612857	-0.058549605	0.098930564	0.620980624	NA	0.000172234	0.247363208	0.60536076	0.013564438	-0.298709127	0.073210502
NCU02807.1	YDL181W	0.13447344	0.119333405	0.194182348	-0.214467462	-0.045478939	0.280068861	0.65732777	-0.365181021	0.063765482	0.188411574	0.352390346	0.39536689	0.004723305	0.14695089	0.396599904	0.455451399	-0.442592246	-0.270280396	0.190873797
NCU02799.1	NA	NA	NA	NA	NA	NA	NA	NA	NA	NA	NA	NA	NA	NA	NA	NA	NA	NA	NA	NA
NCU02926.1	NA	NA	NA	NA	NA	NA	NA	NA	NA	NA	NA	NA	NA	NA	NA	NA	NA	NA	NA	NA
NCU02935.1	YML036W	-0.413031604	0.105239749	-0.06453472	-0.193066762	-0.186612527	-0.244567526	0.595104747	-0.308343176	-0.040631679	0.02411575	-0.223887296	0.189010713	NA	-0.060143141	-0.090769141	0.308202859	NA	-0.471715832	-0.054151012
NCU02943.1	YPL063W	0.021954427	0.450378204	0.295714861	-0.139238719	-0.344760998	-0.03158054	0.687886353	-0.304485134	0.000566457	-0.201520441	-0.543908138	-0.028684922	-0.256387457	-0.462811034	-0.551282468	-0.02906912	-0.473045172	-0.639296291	-0.593230927
NCU08928.1	NA	-0.003799897	NA	0.320061666	-0.393426905	NA	-0.185995148	NA	0.065237684	-0.164689672	NA	NA	NA	0.237972495	-0.073328293	-0.436756485	0.638543193	0.072601386	-0.39550753	-0.052225033
NCU08937.1	NA	NA	NA	0.389040797	NA	NA	NA	NA	NA	NA	NA	NA	NA	NA	NA	NA	NA	NA	NA	NA
NCU08945.1	YLR107W	NA	NA	0.325295414	NA	NA	NA	NA	0.038986792	NA	NA	NA	NA	NA	NA	NA	NA	NA	NA	NA
NCU04232.1	NA	0.20584792	-1.213512351	-0.049301454	-0.460506326	-0.14555717	0.234669927	-0.225609843	-0.3957361	-0.180550767	-0.162072163	0.076635643	-0.072841423	-0.762598595	-0.088668839	0.113640683	-0.341399154	-0.247559782	-0.310352844	-0.029475127
NCU04240.1	NA	NA	NA	0.272415664	-0.480762125	NA	NA	NA	-0.475809691	NA	NA	NA	NA	NA	NA	NA	NA	NA	-0.063325146	NA
NCU08751.1a	NA	0.536502138	0.499377725	0.313064598	0.004834881	0.503153655	0.246829864	0.5826021	-0.197796722	-0.401426134	0.130881235	0.325640489	0.725724566	-1.444859214	-0.45545117	-0.207051034	0.099158944	-0.694164985	-0.014072162	0.296120515
NCU05033.1	NA	0.049323685	0.32002771	0.311239556	-0.734064129	-0.086387969	-0.13099423	0.522487667	-0.309689602	-0.199228675	-0.05889804	NA	0.255278505	NA	-0.100430437	-0.005417173	0.293895022	-0.180542727	-0.478668593	-0.008163634
NCU05041.1	YDR074W	0.276673503	0.045760907	-0.120920297	-0.695087562	-0.145743247	0.231206956	0.544963032	-0.497105981	-0.228624973	-0.255326925	0.220126182	0.655539211	-0.173621657	-0.058205565	0.358876021	0.754312425	-0.048771014	-0.078110514	0.238327172
NCU05049.1	NA	NA	NA	0.388726313	NA	NA	NA	NA	NA	NA	NA	NA	NA	NA	NA	NA	NA	NA	NA	NA
NCU08399.1	NA	NA	NA	0.57606248	NA	NA	NA	NA	NA	NA	NA	NA	NA	NA	NA	NA	NA	NA	NA	NA
NCU09770.1	YBL015W	0.374089075	0.270177579	0.048158749	-0.442358675	0.060181238	0.090179153	0.479003907	-0.552501826	-0.114570074	0.025115369	0.078462389	-0.111548485	-0.048763408	-0.150629545	NA	0.077083633	-0.552207699	-0.326954178	-0.373527217
2nc900_010	NA	NA	NA	0.201231303	-0.772176912	NA	NA	NA	NA	NA	NA	NA	NA	NA	NA	NA	NA	NA	-0.136367222	NA
NCU05723.1	NA	-0.441929651	0.303733903	-0.110802877	-0.619280915	-0.408923387	-0.160082338	0.597754325	-0.366982827	-0.51856397	0.032246999	NA	0.815455098	-0.179647199	-0.307702248	0.243561638	0.781995983	-0.363275504	0.122901743	0.514542827
3nc140_070	NA	NA	NA	NA	NA	NA	NA	NA	NA	NA	NA	NA	NA	NA	NA	NA	NA	NA	NA	NA
NCU07820.1	NA	NA	NA	0.859644263	NA	NA	NA	NA	NA	NA	NA	NA	NA	NA	NA	NA	NA	NA	NA	NA
NCU06417.1	NA	0.512682866	-0.709887868	0.13173251	-0.747487995	-0.183050991	0.76342056	0.115361558	-0.416276024	-0.250814203	0.183934436	0.487340081	0.289202008	-0.14397085	-0.201984492	0.314419554	-0.040142755	-0.483092425	-0.244060463	0.261405395
NCU06423.1	NA	NA	NA	0.878196705	NA	NA	NA	NA	NA	NA	NA	NA	NA	NA	NA	NA	NA	NA	NA	NA
NCU06431.1	YJL190C	0.098277274	0.468689828	0.782688674	0.312151828	0.305296586	0.024400309	0.830867582	0.280723503	0.270156611	0.148699514	0.051730529	0.473420005	0.384230882	0.125934539	0.166536527	0.654991765	-0.092018854	NA	-0.111590236
NCU07583.1	NA	NA	NA	-0.223008616	NA	NA	NA	NA	NA	NA	NA	NA	NA	NA	NA	NA	NA	NA	NA	NA
NCU07591.1a	NA	NA	NA	0.403498064	NA	NA	NA	NA	NA	NA	NA	NA	NA	NA	NA	NA	NA	NA	NA	NA
NCU07597.1	NA	NA	NA	0.248405025	NA	NA	NA	NA	NA	NA	NA	NA	NA	NA	NA	NA	NA	NA	NA	NA
NCU06214.1	NA	-0.127866539	0.531135707	0.477404946	0.031470617	0.29469904	-0.173291869	0.75899831	-0.188312473	0.161344906	0.588320419	-0.127635983	0.561140521	0.06553382	0.442977847	0.118160426	0.565749282	-0.2749006	-0.099793701	0.152098679
NCU06223.1	NA	0.007250886	0.555603767	0.28296903	-0.110105485	0.002643268	0.377627881	0.648266031	-0.342558892	NA	0.044277636	0.535578351	0.732315604	0.089036057	-0.113029636	0.794339503	0.545779303	-0.084690888	-0.085162168	NA
NCU06230.1	YDR490C	0.512812973	0.465236968	0.462229189	-0.362411316	0.020357076	0.468644439	0.457009658	0.09177605	-0.01934731	0.071596927	0.42206713	0.600566619	0.070723121	0.171888717	0.343149164	0.292389863	-0.077194859	-0.227431841	0.020078337
NCU00037.1	YNL317W	NA	NA	0.181262452	-0.523823543	NA	NA	NA	-0.177291067	-0.250424064	NA	NA	NA	NA	NA	NA	NA	0.025712651	-0.283131376	-0.314406996
NCU00045.1	NA	-0.062336832	0.650223421	0.533859981	-0.238159267	NA	-0.057127853	0.761838448	-0.129732447	-0.152841183	0.078918765	NA	0.615795098	-0.425537116	0.070867927	-0.204846169	0.732296514	0.046267239	-0.100501659	-0.056743815
3nc407_010	NA	NA	NA	0.274280958	NA	NA	NA	NA	NA	NA	NA	NA	NA	NA	NA	NA	NA	NA	NA	NA
NCU00132.1	NA	NA	NA	0.349512433	NA	NA	NA	NA	NA	NA	NA	NA	NA	NA	NA	NA	NA	NA	-0.761797572	NA
NCU00143.1	NA	NA	NA	NA	NA	NA	NA	NA	NA	NA	NA	NA	NA	NA	NA	NA	NA	NA	NA	NA
NCU00151.1	YIL019W	-0.34245611	0.059743916	0.325210547	-0.655151556	0.041974055	-0.20669328	0.53505542	-0.172985645	-0.009934882	0.326249558	NA	0.426572937	0.142910298	0.081204931	NA	0.500345899	-0.076859513	-0.388886247	-0.014006365
NCU00235.1a	NA	-0.196167918	0.412868731	0.291450673	-0.446668927	-0.021934755	-0.26099583	0.757568011	-0.722074478	-0.316801487	0.017518221	NA	0.468209084	0.041339315	0.019279074	-0.115841163	0.705631158	-0.073349037	-0.183527949	-0.021663659
NCU00242.1	YGL212W	0.150112786	NA	-0.120847931	-1.057773184	NA	0.559831212	0.91398167	-0.605685633	-0.029303673	0.260761517	NA	0.545342101	-0.26457236	NA	0.45224752	0.698693337	-0.293002753	-0.264240313	0.120522305
NCU00250.1	NA	NA	NA	0.237537875	NA	NA	NA	NA	0.418688496	NA	NA	NA	NA	NA	NA	NA	NA	0.370993967	NA	NA
NCU00330.1	NA	NA	NA	0.256708329	NA	NA	NA	NA	NA	NA	NA	NA	NA	NA	NA	NA	NA	NA	NA	NA
NCU00338.1	YLR121C	NA	NA	0.534156753	NA	NA	NA	NA	NA	NA	NA	NA	NA	NA	NA	NA	NA	NA	NA	NA
NCU00348.1	YPR094W	0.3842345	0.613850468	0.466951481	0.176056863	0.514536888	0.345787315	0.598347905	0.199790284	0.242032876	0.284224092	0.420167159	0.230233376	0.305395821	0.302660233	0.364935139	0.450995983	-0.114562547	-0.31929967	-0.029810839
NCU00487.1	YIL064W	0.090905592	0.072818272	0.20178785	-0.273196158	-0.165522325	-0.035440965	0.494933078	-0.182745206	0.073638767	-0.124113936	-0.182580321	0.158249492	0.15482837	0.079822377	-0.081423566	0.191241845	-0.319222892	-0.563869527	-0.235147642
NCU00494.1	NA	NA	NA	0.48454049	-0.47296567	NA	NA	NA	-0.195933978	-0.232407402	NA	NA	NA	0.074170707	NA	NA	NA	NA	-0.386166831	-0.430860392
NCU08524.1	NA	NA	NA	0.203371271	NA	NA	NA	NA	NA	NA	NA	NA	NA	NA	NA	NA	NA	NA	NA	NA
NCU09646.1	YIL160C	-0.061139078	-0.390399568	-0.277207044	-0.414626071	NA	0.202279207	0.148845404	-0.502651304	-0.188649425	0.072356545	0.135041919	0.421778419	-0.302657204	0.187266582	0.083602926	0.013951578	-0.537148721	NA	0.47720717
NCU09654.1	NA	NA	NA	0.542085536	NA	NA	NA	NA	0.612946798	NA	NA	NA	NA	NA	NA	NA	NA	0.529115522	NA	NA
4nc137_200	NA	NA	NA	0.55530392	NA	NA	NA	NA	NA	NA	NA	NA	NA	NA	NA	NA	NA	NA	NA	NA
NCU07966.1	NA	-0.283531499	1.535040601	0.600451924	NA	NA	-0.545204259	1.664458607	0.037312808	-0.043138535	0.366178533	NA	0.950387594	0.201803987	0.613135916	0.147193243	1.804218722	0.316225803	-0.424536049	NA
4nc300_020	NA	NA	NA	0.013799027	NA	NA	NA	NA	NA	NA	NA	NA	NA	NA	NA	NA	NA	NA	-0.417268048	NA
NCU09735.1	NA	NA	NA	NA	NA	NA	NA	NA	NA	NA	NA	NA	NA	NA	NA	NA	NA	NA	NA	NA
NCU06583.1a	NA	NA	NA	0.55530392	NA	NA	NA	NA	NA	NA	NA	NA	NA	NA	NA	NA	NA	NA	NA	NA
NCU06589.1	NA	NA	NA	NA	NA	NA	NA	NA	NA	NA	NA	NA	NA	NA	NA	NA	NA	NA	NA	NA
NCU06597.1	NA	NA	NA	-0.189136795	NA	NA	NA	NA	NA	NA	NA	NA	NA	NA	NA	NA	NA	NA	NA	NA
NCU08313.1	YBR153W	NA	NA	0.447051029	NA	NA	NA	NA	0.207962964	NA	NA	NA	NA	NA	NA	NA	NA	NA	-0.537562282	NA
NCU08322.1a	NA	NA	0.624033897	0.318992607	-0.549889647	0.145093145	-0.239780005	0.91398167	-0.303342495	-0.200161509	NA	NA	0.624512315	NA	0.009696291	-0.152173375	0.761818102	-0.099770936	-0.190058611	-0.124196573
NCU08330.1	NA	-0.314005987	NA	-0.662997348	-1.423189591	0.120585245	NA	2.565918238	-0.610326121	-1.796886017	1.208858545	0.434454916	2.595128508	NA	NA	-0.17671023	2.736464423	-1.083861355	0.379469766	2.865931748
NCU04553.1	YLR167W	0.074466474	0.902386729	0.947198117	0.295907803	0.415299932	0.235683983	1.12163919	0.348544393	0.352745163	0.340523021	-0.016736125	0.635763143	0.510368633	0.212098462	0.182439484	1.042298609	0.088085901	NA	0.147846298
NCU04539.1	NA	-0.167044874	NA	0.256708329	NA	NA	-0.100419416	NA	NA	NA	NA	NA	NA	NA	NA	-0.18560008	NA	NA	-0.446414394	NA
NCU04547.1	NA	NA	NA	NA	NA	NA	NA	NA	NA	NA	NA	NA	NA	NA	NA	NA	NA	NA	NA	NA
4nc453_020	NA	NA	NA	0.015221704	NA	NA	NA	NA	NA	NA	NA	NA	NA	NA	NA	NA	NA	NA	-0.481398386	NA
NCU04337.1	YDR346C	0.031653244	0.276528754	0.33505438	-0.235414513	NA	0.186476615	0.725859151	-0.100815848	-0.10787902	-0.128275015	-0.074047747	0.551809121	0.143354272	-0.0172996	0.203702312	0.589078262	-0.069726057	-0.284335365	-0.088378277
NCU04345.1	NA	0.01022026	0.298751051	0.093803855	-0.429081175	NA	-0.0338988	0.576995765	-0.19681663	-0.079625811	NA	NA	0.496756768	-0.088249002	-0.205852378	NA	0.475135337	-0.196561488	-0.262758099	-0.202174254
NCU07005.1	NA	NA	NA	0.208073553	NA	NA	NA	NA	NA	NA	NA	NA	NA	NA	NA	NA	NA	NA	NA	NA
NCU07015.1a	NA	-0.064731462	0.212911448	0.090941077	-0.272716932	0.221769028	-0.040928212	0.46733777	-0.570656885	0.017911657	0.280535502	0.011932744	0.389039417	-0.2854639	0.119873866	-0.112016689	0.061173723	-0.617267737	-0.367997255	-0.077590218
NCU07022.1	NA	NA	NA	NA	NA	NA	NA	NA	NA	NA	NA	NA	NA	NA	NA	NA	NA	NA	NA	NA
NCU07311.1	NA	NA	NA	0.621349632	-0.361628183	NA	NA	0.065608523	0.546397148	NA	NA	NA	NA	0.152183276	NA	NA	NA	0.644878627	0.095927192	NA
NCU07319.1	YGL137W	0.033674808	0.640806705	0.477947632	-0.014644073	-0.020893869	-0.095805741	0.866132952	-0.464492186	NA	0.061157214	-0.246025189	0.697665427	0.327000331	-0.078227092	0.108088494	0.766648019	0.088378349	-0.00674603	0.056934164
NCU07326.1	NA	NA	NA	0.628376263	NA	NA	NA	NA	0.474966272	NA	NA	NA	NA	NA	NA	NA	NA	NA	NA	NA
NCU06344.1	YIL005W	0.003580603	-0.026551236	0.700439975	-0.265238636	NA	-0.045422139	-0.260953417	-0.073905413	NA	0.157683544	0.050489797	0.580516411	-0.041187856	0.188002538	0.295924581	0.491472396	0.274235248	0.315405936	0.464999829
NCU06352.1	NA	NA	NA	0.473189616	NA	NA	NA	NA	0.147228917	NA	NA	NA	NA	NA	NA	NA	NA	0.239308124	-0.221125526	0.202651441
NCU06362.1	NA	-0.054757633	0.412241473	0.061978771	-0.542440841	0.044533436	NA	0.744193886	-0.396061507	-0.103437836	0.163254556	0.325835132	0.784976987	-0.824509048	0.201587035	0.573742301	0.759224676	0.085892883	-0.032263716	0.543448049
NCU08686.1	NA	NA	NA	0.426536117	NA	NA	NA	NA	NA	NA	NA	NA	NA	NA	NA	NA	NA	NA	NA	NA
4nc677_090	NA	0.086979274	0.305318309	0.159995342	-0.73178729	0.011740883	0.151119351	0.59035798	-0.343816441	-0.088084196	0.123840089	0.159700835	0.52473918	0.062652819	0.055216927	0.084228589	0.442869628	-0.235896198	-0.354380342	0.216124515
NCU08802.1	NA	NA	NA	NA	NA	NA	NA	NA	NA	NA	NA	NA	NA	NA	NA	NA	NA	NA	NA	NA
NCU05223.1b	NA	NA	NA	NA	NA	NA	NA	NA	NA	NA	NA	NA	NA	NA	NA	NA	NA	NA	NA	NA
NCU05231.1	YGL231C	0.004756506	0.263444182	0.377530963	-0.66025289	0.619877775	0.321044352	0.837565774	-0.113965131	0.060687963	0.781636049	0.072070063	0.431867237	-0.048837911	0.738372099	0.279492874	0.69621128	-0.109923652	-0.535385148	0.712709132
NCU05239.1	YBR038W	NA	NA	-0.207578576	-0.888891255	NA	NA	NA	-0.27366775	-0.139627927	0.261169762	NA	NA	NA	NA	0.198669461	NA	-0.008771184	-0.536209121	0.142719139
NCU05321.1	NA	NA	NA	NA	NA	NA	NA	NA	NA	NA	NA	NA	NA	NA	NA	NA	NA	NA	NA	NA
NCU02615.1	YOR194C	-0.093230507	0.245454257	-0.652198	-0.557741357	0.333624901	-0.040745331	0.590059934	-0.445515527	-0.017963845	0.285998478	-0.138789257	0.428484598	-0.094622044	0.412098534	0.124186679	0.424479132	-0.360026405	-0.442623623	NA
NCU02607.1	NA	NA	NA	0.774966548	NA	NA	NA	NA	NA	NA	NA	NA	NA	NA	NA	NA	NA	NA	NA	NA
NCU04654.1	NA	0.038231329	NA	0.04638874	-0.331849941	0.021698008	0.202561867	NA	-0.48881354	NA	NA	NA	0.185628074	0.099417316	-0.007055074	-0.006216671	NA	0.099529714	-0.381108385	-0.365900702
NCU02287.1	NA	NA	NA	0.114610231	-0.818998567	NA	NA	0.115361558	-0.085075599	NA	0.051626075	NA	0.039549814	0.121520534	0.194174048	NA	0.314359125	0.005055827	-0.281877676	0.633549595
NCU02295.1	YDR208W	-0.154283142	0.355462427	0.112411469	-0.355538981	NA	0.010204125	0.927704195	-0.38338254	-0.275974351	0.048165964	0.143932431	0.702514827	-0.113847613	0.11316541	0.525574606	0.918603702	0.096023202	NA	0.366859689
NCU04212.1	YMR115W	0.211087361	0.364063441	0.276955092	-0.352418601	-0.065395755	-0.04689614	0.466599789	NA	-0.125412099	-0.137346464	-0.028947855	0.397259602	0.055237188	-0.012433253	-0.056242172	0.378287209	-0.234402879	NA	-0.148085049
NCU09691.1	NA	NA	NA	0.158228672	NA	NA	NA	NA	NA	NA	NA	NA	NA	NA	NA	NA	NA	NA	NA	NA
NCU09683.1	YMR130W	NA	NA	0.78804422	NA	NA	NA	NA	NA	NA	NA	NA	NA	NA	NA	NA	NA	NA	-0.491815002	NA
NCU07091.1	NA	NA	NA	0.085867621	NA	NA	NA	NA	0.754872119	NA	NA	NA	NA	NA	NA	NA	NA	0.847534831	NA	NA
NCU07101.1	NA	NA	NA	0.670497282	NA	NA	NA	NA	NA	NA	NA	NA	NA	NA	NA	NA	NA	NA	NA	NA
6nc105_190	NA	NA	1.130993886	-0.326623086	NA	NA	NA	2.279224807	-0.324781201	-1.045597932	1.231449063	NA	1.261942236	NA	-0.222251993	-0.588238041	2.320530149	-0.911172299	0.18964628	2.124197564
6nc138_090	NA	NA	-0.225149924	0.171471768	-0.710909095	NA	NA	0.187439236	-0.301415047	-0.078792674	-0.191728824	NA	0.145344478	-0.542297789	-0.010535642	NA	0.26689829	-0.299512466	-0.09384053	0.715620728
6nc138_170	NA	NA	NA	0.572703468	NA	NA	NA	NA	NA	NA	NA	NA	NA	NA	NA	NA	NA	NA	NA	NA
6nc138_250	NA	NA	NA	-0.179518792	NA	NA	NA	NA	-0.342442315	NA	NA	NA	NA	NA	NA	NA	NA	NA	-0.560632223	NA
NCU05507.1	NA	NA	NA	0.491173582	NA	NA	NA	NA	0.507247896	NA	NA	NA	NA	0.057306063	NA	NA	NA	0.369244185	NA	NA
NCU05515.1	YJL104W	-0.101192327	0.501979796	0.204415229	-0.67136138	0.279398969	-0.077194485	0.825364027	-0.231118665	-0.078182394	NA	-0.435006282	0.413347149	-0.209821954	0.481399446	-0.187291686	0.462693358	-0.336699131	-0.47937355	0.464647233
NCU05523.1	YPL122C	-0.131053345	NA	0.328690475	NA	NA	NA	NA	-0.207664716	NA	NA	NA	NA	0.035072556	NA	0.283669873	NA	-0.051029963	-0.541596183	0.225263137
NCU05604.1	NA	NA	NA	0.713566004	NA	NA	NA	NA	NA	NA	NA	NA	NA	NA	NA	NA	NA	NA	NA	NA
NCU05623.1	YJL143W	-0.147033564	-0.777105951	0.094441611	-0.290549725	-0.309604552	-0.328360672	-0.729974722	-0.059720302	-0.11086331	-0.267194538	-0.76421793	-0.675162027	-1.026934824	-0.533051481	-0.546511733	-0.639811755	-0.177565137	-0.535662749	-0.608452183
6nc365_120	NA	NA	NA	0.391637909	NA	NA	NA	NA	NA	NA	NA	NA	NA	NA	NA	NA	NA	NA	NA	NA
NCU03982.1	YJL034W	0.005043645	0.444926584	0.273939203	-0.290627934	0.016322723	0.073955176	0.791814649	-0.136427363	0.025715675	-0.168424665	0.061535835	0.603998041	0.1787337	-0.169496951	0.197486126	0.718270386	0.004669187	-0.118835744	-0.167545289
NCU03987.1c	NA	-0.198518102	0.311807204	0.058858092	NA	0.019952882	-0.233057185	NA	NA	-0.063995672	NA	-0.294643664	NA	NA	NA	NA	0.071502601	-0.199338573	-0.49941709	-0.194181463
NCU03995.1	YOR085W	0.062525843	-0.333017698	0.578977688	-0.301935434	0.441926856	0.051217357	0.482048873	0.567774454	0.071394939	-0.033918735	0.027540816	0.509721148	-0.005552979	-0.00143243	0.040813965	0.089935319	0.476664787	-0.081862568	-0.069882075
NCU06686.1	NA	NA	NA	0.673376914	NA	NA	NA	NA	NA	NA	NA	NA	NA	NA	NA	NA	NA	NA	NA	NA
NCU06695.1	YHR051W	-0.013253587	-0.488640554	0.565727696	-0.197500115	-0.079191764	0.028859312	-0.439790043	0.138926494	-0.037941412	-0.08699715	-0.057436471	0.165453553	-0.437083515	-0.037554812	0.049746695	-0.16679143	0.128263094	-0.107127934	0.161478971
NCU06703.1	YNL291C	-0.170742274	0.09446801	0.162917867	-0.261316988	-0.048974008	-0.215327411	NA	-0.339524832	-0.025681338	-0.091134504	-0.360605348	0.273200413	0.107499663	NA	0.023433626	0.257915725	-0.0500179	NA	-0.100619691
NCU06040.1	NA	NA	NA	0.44189268	NA	NA	NA	NA	0.492317093	NA	NA	NA	NA	-0.067818598	NA	NA	NA	0.562160829	-0.609913126	NA
NCU06050.1	NA	-0.250302104	0.122581646	0.403662053	-0.39579781	-0.207005331	-0.406227846	NA	-0.413525413	-0.262694304	0.13131981	NA	0.67443754	0.08084933	0.144010901	0.019935616	0.749574506	-0.122414596	-0.171107461	0.22759087
NCU06058.1	NA	NA	NA	NA	NA	NA	NA	NA	NA	NA	NA	NA	NA	NA	NA	NA	NA	NA	NA	NA
NCU06142.1	NA	NA	NA	-0.05337465	-0.464515891	NA	-0.415921242	NA	-0.049834794	-0.267661132	0.460536137	NA	0.329769049	-0.203828979	0.320934774	0.150857412	0.672953224	-0.099174411	-0.280358104	0.575205609
NCU06150.1	NA	-0.185071405	0.316764923	0.130212756	-0.175873041	NA	-0.139590014	0.570289443	-0.042465611	-0.101669692	-0.135772418	NA	0.226962242	-0.286482494	-0.036096644	-0.119369974	0.168799802	-0.415561007	-0.368101992	-0.029831332
NCU06160.1	NA	NA	NA	0.396375828	NA	NA	NA	NA	0.334638388	NA	NA	NA	NA	NA	NA	NA	NA	NA	NA	NA
NCU02353.1	YFL044C	-0.129867127	0.1379133	0.225433123	-0.344997509	0.006813771	0.032416266	0.815801277	-0.545975709	-0.248170972	-0.004450256	NA	0.361477909	-0.900045267	-0.131577431	0.430210242	0.538379031	-0.196270554	-0.093830068	0.010163802
NCU02361.1	NA	0.433573027	0.092565919	0.285442745	-0.680110697	-0.256873132	0.416660612	0.148410704	-0.587156286	-0.101904996	-0.225009305	NA	-0.123172441	-0.38777764	-0.260361948	0.069950244	-0.452282562	-0.492576398	-0.633895447	-0.58026134
NCU02369.1	YJR153W	NA	NA	0.173832757	NA	NA	NA	NA	0.182084332	NA	NA	NA	NA	0.258731055	NA	NA	NA	0.226639789	-0.197701671	NA
NCU02212.1	NA	NA	NA	0.124880417	NA	NA	NA	NA	NA	NA	NA	NA	NA	NA	NA	NA	NA	NA	NA	NA
NCU02195.1	NA	NA	NA	NA	NA	NA	NA	NA	NA	NA	NA	NA	NA	NA	NA	NA	NA	NA	NA	NA
NCU05749.1	NA	NA	NA	NA	NA	NA	NA	NA	NA	NA	NA	NA	NA	NA	NA	NA	NA	NA	NA	NA
NCU05829.1	NA	0.34813424	0.086367907	0.128807721	-0.186468037	0.375368505	0.33079801	0.392435417	-0.057187287	-0.135938639	0.286137822	0.349798304	0.358680632	-0.256849059	0.044841115	0.179566056	-0.157979245	-0.018833788	-0.417268048	0.160646536
NCU05836.1	YLR057W	0.089136959	0.427831	0.177027499	-0.259358331	-0.170111936	0.219198518	0.862521699	-0.06675719	-0.08740845	-0.113535062	0.242533178	0.596791557	0.164714668	-0.081890306	0.831900671	0.745096401	0.013100375	-0.043993073	0.089158134
NCU05844.1	NA	NA	NA	NA	NA	NA	NA	NA	NA	NA	NA	NA	NA	NA	NA	NA	NA	NA	NA	NA
NCU08146.1	NA	NA	NA	0.214963788	NA	NA	NA	NA	0.02049519	NA	NA	NA	NA	NA	NA	NA	NA	NA	NA	NA
NCU08152.1	NA	NA	NA	0.250594027	NA	NA	NA	NA	NA	NA	NA	NA	NA	NA	NA	NA	NA	NA	NA	NA
NCU08161.1	YNL206C	-0.027191746	NA	0.244589697	-0.35623061	0.175492742	NA	0.474320384	-0.260914997	-0.033018495	0.209888159	0.274551717	0.339110096	0.093427826	0.305904558	-0.00249969	0.59843298	-0.025718874	-0.202611276	0.172546242
NCU04607.1	NA	NA	NA	NA	NA	NA	NA	NA	NA	NA	NA	NA	NA	NA	NA	NA	NA	NA	NA	NA
82c3_070	NA	NA	NA	0.857018794	NA	NA	NA	NA	NA	NA	NA	NA	NA	NA	NA	NA	NA	NA	NA	NA
NCU01227.1	YOR142W	0.095755912	-0.252509781	0.037000664	-0.039333364	0.263903037	0.15078016	0.236005066	-0.370328103	-0.027675756	0.149612359	0.312921876	0.250446597	-0.247596103	0.212023412	0.259963009	0.1843676	-0.08391358	-0.239295875	0.289626144
NCU04119.1	YOL018C	-0.071400345	0.177287538	0.156400954	-0.18875259	-0.097883608	-0.053625205	0.594439417	-0.263801202	-0.022562708	0.151559442	0.079572033	0.285529056	-0.166495011	0.158880644	0.255512149	0.333369305	-0.210852561	-0.215065787	0.23610237
NCU03804.1	YML057W	0.108691682	0.593983503	0.422766069	0.004770734	-0.245982247	0.006367881	0.843914913	-0.144784889	-0.020697019	-0.070265312	0.039861303	0.474594041	0.268644777	0.040895076	0.103262373	0.73069304	0.031910812	NA	-0.181503921
NCU03813.1	YOR388C	NA	NA	-0.035497733	NA	NA	NA	NA	0.156966605	NA	NA	NA	NA	-0.991675743	NA	NA	NA	0.076603317	NA	NA
NCU02854.1	NA	NA	NA	0.668896954	NA	NA	NA	NA	NA	NA	NA	NA	NA	NA	NA	NA	NA	NA	NA	NA
NCU02842.1	NA	0.088377566	-0.233048536	-0.110506313	-0.394309558	-0.143849462	0.156488887	-0.148861439	-0.325605565	-0.171700745	0.007413169	0.334717843	0.234565797	-0.63654931	-0.010356437	0.433320617	-0.140001505	-0.082787522	-0.282530023	0.043697145
NCU04029.1	NA	NA	NA	0.756379087	NA	NA	NA	NA	NA	NA	NA	NA	NA	NA	NA	NA	NA	NA	NA	NA
NCU04279.1	YOR112W	0.096898602	NA	0.351967763	NA	NA	0.302508401	NA	-0.421518204	NA	0.309661751	NA	1.057471722	0.201143563	NA	NA	NA	NA	-0.227890684	0.567386104
NCU08495.1	NA	NA	NA	NA	NA	NA	NA	NA	NA	NA	NA	NA	NA	NA	NA	NA	NA	NA	NA	NA
NCU03407.1	NA	-0.170000128	0.469348481	0.314339019	-0.360242897	-0.248443285	-0.061721328	0.666512568	-0.28202063	-0.173340599	-0.205264981	-0.108159895	0.503703843	0.088806053	-0.054469266	0.283109352	0.542574135	-0.030148134	-0.300350297	-0.098566159
NCU09535.1	YHR009C	NA	NA	0.228139177	-0.632369081	-0.002023593	NA	NA	0.195522706	NA	NA	NA	NA	-0.493222235	NA	0.569835203	NA	0.184259453	NA	-0.317038211
NCU03520.1	NA	NA	NA	NA	NA	NA	NA	NA	NA	NA	NA	NA	NA	NA	NA	NA	NA	NA	NA	NA
NCU03513.1	NA	NA	NA	NA	NA	NA	NA	NA	NA	NA	NA	NA	NA	NA	NA	NA	NA	NA	NA	NA
NCU01001.1	NA	-0.186615727	0.424588298	0.318504601	-0.240559606	0.210117529	-0.124789582	0.770501007	-0.050031955	0.1140545	0.304751224	-0.238989204	0.432839076	-0.075774333	0.224153886	0.011828282	0.631212309	-0.230355606	-0.396706726	0.168511299
NCU08728.1	YNR037C	-0.074204512	0.080463843	-0.209389795	-0.430628244	-0.156777297	0.073683949	0.303595118	-0.001964888	0.035299483	-0.147340831	-0.006650952	0.201374317	-0.420691788	-0.107934915	-0.150580821	0.036285756	-0.278837244	-0.453373412	-0.369129763
NCU03441.1	YFR021W	-0.268746424	0.170334778	0.124634601	NA	NA	-0.227504878	NA	-0.282631346	-0.344693353	NA	NA	0.397919905	-0.130336531	NA	-0.037026779	0.375508788	0.014687789	-0.227997697	0.13298328
NCU08424.1a	NA	NA	NA	NA	NA	NA	NA	NA	NA	NA	NA	NA	NA	NA	NA	NA	NA	NA	NA	NA
NCU00438.1	NA	NA	NA	0.290955285	NA	NA	NA	NA	NA	NA	NA	NA	NA	0.034796469	NA	NA	NA	0.035126681	-0.619760912	NA
NCU00429.1	NA	NA	NA	0.10949468	NA	NA	NA	NA	NA	NA	NA	NA	NA	NA	NA	NA	NA	NA	NA	NA
NCU02266.1	NA	NA	1.023384912	1.050215604	0.452129521	NA	NA	1.452926284	0.107005215	0.741121837	1.333902699	NA	0.500523598	-0.01821753	1.210891443	-0.342655381	1.021461918	-0.133849491	0.682267625	0.524579535
NCU02258.1	NA	0.328467207	0.035142583	0.044317949	-0.114786525	0.116241197	0.312249275	-0.013431496	-0.320416009	-0.05687232	NA	0.627983627	0.175844038	NA	0.466546318	NA	0.099516977	-0.088862036	-0.123387676	0.216751638
NCU02252.1	NA	0.177009324	0.4400281	-0.069362415	-0.068588472	0.109720886	0.11744709	0.463237003	-0.24755223	-0.178923038	0.042840653	0.113200449	0.507351782	0.053412147	-0.100732494	0.103299614	0.419137524	-0.123821298	0.089239	0.238633441
NCU01864.1	NA	NA	NA	0.807893386	NA	NA	NA	NA	NA	NA	NA	NA	NA	NA	NA	NA	NA	NA	NA	NA
NCU01872.1	NA	NA	NA	0.420784254	NA	NA	NA	NA	NA	NA	NA	NA	NA	NA	NA	NA	NA	NA	NA	NA
NCU01879.1	NA	NA	0.301656273	0.262002628	-0.280282587	-0.134877816	0.252402687	0.762896531	-0.25961273	-0.104247778	0.208558223	0.541110001	0.703946782	-0.046123527	0.044475227	0.541604092	0.656465101	NA	-0.061365673	0.295643544
NCU01073.1	NA	NA	NA	0.28733609	NA	NA	NA	NA	0.008816887	NA	NA	NA	0.005116317	NA	0.5405469	0.092876322	0.293895022	-0.031146538	-0.257424202	0.406434302
NCU01065.1	NA	0.279143233	0.046563399	0.536904025	-0.054404573	-0.035215317	0.086502296	0.186892502	-0.043297386	0.013045724	-0.184755558	-0.13986949	0.238419513	-0.461788148	-0.277795714	-0.269005153	-0.330650224	-0.131729408	-0.423954014	-0.397421008
NCU06832.1	NA	NA	0.48275721	0.124030773	NA	0.143124491	NA	NA	-0.398626537	-0.236027368	NA	NA	0.99890783	0.107122734	0.297118027	NA	1.106692029	0.148293738	NA	0.729010945
b15b24_030	NA	NA	NA	0.370081765	NA	NA	NA	NA	1.112543399	NA	NA	NA	NA	NA	NA	NA	NA	0.890076348	NA	NA
NCU05348.1	NA	NA	NA	NA	NA	NA	NA	NA	NA	NA	NA	NA	NA	NA	NA	NA	NA	NA	NA	NA
NCU02004.1	NA	0.3917536	-0.968879221	0.314358734	-0.388487855	0.305773663	0.488733028	-0.606065611	-0.196700523	0.047182837	0.233461391	0.654570931	-0.383458396	-0.586181671	0.276086906	0.29523931	-0.270958945	-0.330910218	-0.249240082	0.043676646
NCU02964.1	NA	NA	NA	NA	NA	NA	NA	NA	NA	NA	NA	NA	NA	NA	NA	NA	NA	NA	NA	NA
NCU04103.1	NA	NA	NA	0.528396046	-0.652073994	NA	NA	NA	0.734320055	NA	NA	NA	NA	NA	NA	NA	NA	0.681834415	-0.456796413	NA
NCU04095.1	YDL117W	NA	-0.756008181	0.481006556	-0.550253918	NA	0.036858351	NA	-0.019246474	0.001188497	NA	0.265490346	0.57475928	0.028644242	NA	0.280725733	0.216450937	0.477670476	-0.096113724	-0.041799362
NCU09594.1	YHR011W	NA	0.126155329	0.399390185	NA	0.148756359	0.066754974	NA	-0.220880335	NA	0.330785042	NA	0.29520469	-0.050299203	0.279062945	NA	NA	-0.326209799	-0.673863894	NA
NCU03029.1	YEL062W	-0.135524367	-0.220540671	-0.195209236	NA	0.312904418	NA	NA	-0.147713923	-0.214692455	0.122379766	-0.353865201	-0.077406332	NA	0.318520798	0.012633395	0.078259967	-0.257184933	-0.259726771	0.561687284
NCU03019.1	NA	0.004869464	NA	0.484453985	-0.34290513	NA	NA	NA	0.466634817	0.137299879	0.563270693	0.096611967	NA	NA	NA	-0.133119154	NA	0.082432396	-0.372413813	0.240893789
NCU01672.1	NA	NA	NA	NA	NA	NA	NA	NA	NA	NA	NA	NA	NA	NA	NA	NA	NA	NA	NA	NA
NCU01686.1	NA	NA	NA	0.220525992	NA	NA	NA	NA	NA	NA	NA	NA	NA	NA	NA	NA	NA	NA	NA	NA
NCU09193.1	NA	NA	NA	-0.13262866	-0.788494014	NA	NA	NA	-0.077658127	-0.482371972	NA	NA	NA	-0.371523813	NA	-0.102863309	NA	-0.126094943	-0.274010997	NA
NCU02489.1a	NA	NA	NA	0.230357002	NA	NA	NA	NA	NA	NA	NA	NA	NA	NA	NA	NA	NA	NA	NA	NA
NCU02481.1	NA	NA	0.174101607	0.222292919	-0.492302155	-0.137054205	0.12862699	0.305573574	-0.352918648	-0.303666085	-0.097654084	NA	NA	0.116815045	NA	-0.227669764	0.455843303	-0.40578945	-0.270582316	-0.130327478
NCU02473.1	YGR119C	-0.065114229	-0.027654521	0.173738416	-0.102812993	-0.035362524	-0.212651981	0.435438858	-0.508488357	-0.034246044	0.169770248	-0.048425229	0.310403724	-0.183982438	0.116762394	0.026300682	0.075493461	-0.342186317	-0.227262852	0.141552431
NCU09933.1	NA	NA	NA	-0.02339959	NA	NA	NA	NA	0.149069275	NA	NA	NA	NA	NA	NA	NA	NA	NA	NA	NA
NCU09915.1	NA	NA	-0.756962029	0.136777434	-0.22926775	NA	NA	NA	0.014223138	-0.212900621	0.082180938	NA	-0.061827206	-0.285212237	NA	0.146215476	-0.392444499	NA	0.061615933	-0.004790639
b21o8_070	NA	NA	NA	0.651760719	NA	NA	NA	NA	0.542080468	NA	NA	NA	NA	NA	NA	NA	NA	0.429068345	NA	NA
NCU05089.1	NA	NA	-0.501779672	0.07974057	NA	NA	0.333535296	NA	-0.078937746	-0.364207627	0.013044744	NA	NA	NA	NA	NA	NA	-0.450396812	-0.718087117	-0.297964369
NCU05098.1	NA	NA	NA	0.56156291	NA	NA	NA	NA	NA	NA	NA	NA	NA	NA	NA	NA	NA	NA	NA	NA
NCU05107.1	NA	NA	NA	NA	NA	NA	NA	NA	NA	NA	NA	NA	NA	NA	NA	NA	NA	NA	NA	NA
NCU03571.1	NA	NA	NA	0.281353361	-0.66258978	NA	NA	NA	-0.074436767	0.047595504	NA	NA	NA	0.179108847	NA	NA	0.994881319	NA	-0.429868085	NA
NCU03904.1	NA	-0.268251995	0.592150185	0.146651526	-0.498914122	-0.116742635	-0.215498813	1.02838868	-0.329202475	-0.047532181	-0.054861735	-0.998672194	-0.038936256	-0.541650944	-0.632989355	-0.923604144	-0.197145412	-0.984238644	-0.967126748	-1.004144126
NCU03913.1	NA	NA	NA	-0.031176941	NA	0.367079116	NA	NA	-0.099574039	-0.135268553	-0.612878929	NA	NA	-0.794004898	NA	NA	NA	-0.200868472	-0.833602352	0.157929637
NCU08917.1	NA	NA	NA	NA	NA	NA	NA	NA	NA	NA	NA	NA	NA	NA	NA	NA	NA	NA	NA	NA
NCU08907.1	NA	NA	NA	0.145449174	NA	NA	NA	NA	0.556727243	NA	NA	NA	NA	NA	NA	NA	NA	0.541393851	-0.235153638	NA
NCU01537.1	NA	NA	NA	0.219094037	NA	NA	NA	NA	0.127042968	NA	NA	NA	NA	NA	NA	NA	NA	0.413638304	-0.334805888	NA
NCU06744.1	NA	NA	NA	-0.083941132	-0.343993545	0.236233896	NA	NA	-0.278595833	-0.194254868	0.069985641	-0.00403111	-0.019659184	NA	0.091348631	0.104548906	0.133966688	-0.356199539	-0.273145478	0.409781999
NCU06737.1	NA	0.173310877	0.392546663	0.236881955	-0.265609998	-0.026816612	0.328701856	0.741055694	-0.324258075	-0.005268069	0.195528841	0.601013221	0.715167353	0.173527431	0.128789787	0.620302617	0.819866522	0.021572551	-0.100036049	0.199991788
b24n4_050	NA	NA	NA	0.83618529	NA	NA	NA	NA	NA	NA	NA	NA	NA	NA	NA	NA	NA	NA	NA	NA
NCU00464.1	YBL092W	0.108509211	0.411981395	1.322544359	0.50122518	0.517046317	0.216096914	0.89737022	0.875231597	0.332504889	0.290124006	0.253971853	0.579467175	0.387195435	0.205550242	0.185623526	0.686654172	0.134470861	0.485396979	0.035031795
NCU00455.1	NA	0.083023563	0.110725288	0.053502048	-0.178735721	0.124085549	-0.059777432	0.32934174	-0.114897406	-0.039646568	NA	0.082626881	0.21449289	-0.066023084	0.199107956	0.022767647	0.215578778	-0.118856777	NA	-0.008019752
NCU00446.1	NA	0.024004017	NA	0.274523041	NA	NA	0.198374753	NA	-0.0450305	NA	NA	NA	NA	0.099306913	0.303285047	-0.115841163	NA	-0.107759068	-0.501332313	NA
b2h3_040	NA	NA	NA	NA	NA	NA	NA	NA	NA	NA	NA	NA	NA	NA	NA	NA	NA	NA	NA	NA
b2h3_120	NA	NA	NA	NA	NA	NA	NA	NA	NA	NA	NA	NA	NA	NA	NA	NA	NA	NA	NA	NA
NCU02051.1	NA	NA	NA	0.380271654	NA	NA	NA	NA	0.303167786	NA	NA	NA	NA	NA	NA	NA	NA	NA	-0.616047912	NA
NCU01615.1	YMR185W	NA	0.125060698	-0.099744978	-0.234325968	0.044281293	NA	0.383753174	-0.31721274	-0.154897735	-0.336713522	NA	0.122650194	NA	-0.159058167	NA	0.105718316	-0.375415801	-0.298801596	0.535864717
NCU01606.1	YDR298C	0.083896591	-0.047323533	0.101136583	-0.168738661	0.198870674	0.04561691	0.428762909	-0.378241581	-0.016881893	-0.051841239	0.09121142	0.33273599	0.038260761	-0.009867271	0.139913216	0.090361628	-0.326190576	-0.109800073	0.012231623
NCU01593.1	NA	NA	NA	NA	NA	NA	NA	NA	NA	NA	NA	NA	NA	NA	NA	NA	NA	NA	NA	NA
NCU01521.1	NA	NA	NA	0.235334678	NA	NA	NA	NA	NA	NA	NA	NA	NA	NA	NA	NA	NA	NA	NA	NA
NCU01511.1	NA	0.349812622	-0.0361161	0.023771614	-0.347300067	0.139445084	0.687072751	0.345095955	-0.358242978	-0.189002538	-0.063324243	0.091849283	0.251375971	-0.164366214	0.006550154	0.035715483	NA	NA	-0.631009282	0.042736682
NCU01502.1	YER082C	NA	NA	0.294266478	-0.451628777	NA	NA	NA	NA	NA	NA	NA	NA	-0.301380582	NA	NA	NA	NA	-0.295961752	NA
NCU05460.1	NA	NA	NA	0.199499128	NA	NA	NA	NA	0.083974246	0.011207252	NA	NA	NA	NA	NA	-0.011504503	NA	0.15246424	-0.381644139	0.384522047
NCU01636.1	NA	0.078131372	NA	-0.072868267	-0.608471368	0.170134205	0.37851542	0.021597722	-0.15718566	0.010442505	0.251175468	NA	0.093997598	NA	0.482211775	0.21705805	-0.072887309	NA	-0.486372697	-0.013002552
NCU03565.1	YGR034W	-0.064619088	0.086438034	0.396185863	-0.011164699	0.302664408	0.113009946	0.351062187	0.49198558	0.142577282	0.222632147	0.216532129	0.347694478	0.100308633	0.089955512	0.217156124	0.541392624	0.015957086	-0.034650163	0.208349428
NCU07209.1	NA	-0.23946563	NA	0.419652285	NA	0.531278697	-0.056313576	NA	0.324589281	NA	NA	0.006697342	0.07702452	NA	NA	-0.071714184	NA	0.253173632	-0.260028307	NA
NCU07201.1	NA	NA	NA	NA	NA	NA	NA	NA	NA	NA	NA	NA	NA	NA	NA	NA	NA	NA	NA	NA
NCU07193.1	NA	0.189487024	0.275827906	0.447230235	-0.285050744	0.0802619	0.661867363	0.536620675	0.306366668	0.048177588	0.091518802	NA	0.285025849	NA	0.250926105	0.783631961	0.338982912	NA	-0.25322989	0.04028379
NCU03471.1	NA	0.313118374	NA	0.30889522	-0.268965082	0.655322627	NA	NA	0.162110199	0.028315675	0.645892983	0.629646676	-0.21628909	-0.393677429	0.738580115	0.078851744	-0.224890402	-0.080960169	-0.237322244	0.471278166
NCU03479.1	YLR277C	NA	NA	0.471544776	NA	NA	NA	NA	0.011162256	NA	NA	NA	NA	NA	NA	NA	NA	NA	-0.11301098	NA
NCU04276.1	NA	-0.906365762	2.062585405	-0.428217247	0.17402482	-0.152433829	-1.280173964	2.847104849	-0.280188046	-0.896591298	NA	-0.726400797	2.127352073	-0.12167456	-2.107589152	0.385198329	3.161190488	NA	0.043020532	-0.201464176
NCU07797.1	NA	NA	NA	0.309669062	NA	NA	NA	NA	0.849508993	NA	NA	NA	NA	NA	NA	NA	NA	NA	NA	NA
NCU07806.1	NA	NA	NA	0.705153764	NA	NA	NA	NA	0.683771788	NA	NA	NA	NA	NA	NA	NA	NA	0.338350177	NA	NA
NCU01529.1	NA	NA	NA	0.769504175	NA	NA	NA	NA	0.639913846	NA	NA	NA	NA	-0.19812662	NA	NA	NA	NA	NA	NA
NCU07757.1	YGL112C	NA	NA	0.187325942	-0.474251686	NA	NA	NA	-0.293231179	-0.198968706	NA	NA	NA	-0.054251407	NA	-0.191997434	NA	-0.004674327	-0.344266217	NA
NCU07765.1	NA	NA	NA	0.713566004	NA	NA	NA	NA	NA	NA	NA	NA	NA	NA	NA	NA	NA	NA	NA	NA
NCU01051.1	NA	NA	NA	0.175671757	NA	NA	NA	NA	NA	NA	NA	NA	NA	NA	NA	NA	NA	NA	NA	NA
NCU04437.1a	NA	NA	NA	0.287959263	NA	NA	NA	NA	NA	NA	NA	NA	NA	NA	NA	NA	NA	NA	-0.279764525	NA
NCU04429.1	NA	0.108366597	0.112893849	0.644580507	-0.000604532	0.198272868	0.10367301	0.620990033	0.395020343	0.134703918	0.251488723	0.177528525	0.377872347	-0.913890815	0.344265865	-0.016305489	0.266999795	-0.240710259	-0.266750946	0.061326206
NCU04420.1	NA	NA	NA	0.055671981	NA	NA	NA	NA	0.707780883	NA	NA	NA	NA	NA	NA	-0.16788791	NA	NA	-0.577732721	NA
mito_050	NA	0.327729066	-0.27832795	0.658191877	-0.027308095	1.11898893	0.471185511	-0.103270951	1.064918125	0.52636496	0.997202479	0.357795593	-0.360001854	NA	1.037097196	-0.038569439	0.260853178	-0.133081102	-0.11934857	NA
mito_130	NA	0.248795742	1.133086401	1.814551858	0.175094037	NA	0.54284598	2.084070331	NA	0.523645417	NA	0.359773765	NA	NA	NA	-0.177617901	1.122621853	NA	NA	0.822919836
mito_195	NA	0.234979029	0.23453149	0.611504998	0.078026244	0.309536997	0.404883311	0.56034571	0.735018107	0.305073799	0.608454298	0.27554516	NA	-0.491233924	NA	-0.020814555	0.713431697	-0.485930525	NA	0.505552839
NCU00910.1	NA	NA	NA	0.391637909	NA	NA	NA	NA	NA	NA	NA	NA	NA	NA	NA	NA	NA	NA	NA	NA
NCU01020.1	NA	0.367990239	NA	0.456734907	-0.128901567	0.383006438	0.417820497	-0.054393149	-0.300717382	0.004406644	0.229937596	0.505480243	-0.102909507	NA	NA	0.439310802	-0.204952321	NA	-0.120875046	-0.114941952
NCU01040.1	NA	NA	NA	0.807542152	NA	NA	NA	NA	1.062912631	NA	NA	NA	NA	NA	NA	NA	NA	NA	NA	NA
NCU01604.1	NA	NA	NA	0.508320889	NA	NA	NA	NA	0.818290262	NA	NA	NA	NA	NA	NA	NA	NA	NA	-0.660124572	NA
NCU01624.1	NA	NA	NA	0.662684835	NA	NA	NA	NA	0.868874318	NA	NA	NA	NA	NA	NA	NA	NA	NA	NA	NA
NCU01663.1	NA	NA	NA	0.709200811	NA	NA	NA	NA	1.009165659	NA	NA	NA	NA	NA	NA	NA	NA	NA	NA	NA
NCU02444.1	NA	NA	NA	NA	NA	NA	NA	NA	NA	NA	NA	NA	NA	NA	NA	NA	NA	NA	NA	NA
NCU02484.1	NA	NA	NA	0.813101677	NA	NA	NA	NA	1.097974926	NA	NA	NA	NA	NA	NA	NA	NA	NA	NA	NA
NCU02598.1	NA	-0.233012212	0.274638251	0.191868396	-0.06716534	0.258064596	-0.327612824	0.534400988	0.083255236	-0.053015404	0.343675154	-0.299129827	-0.025545214	-0.240134147	0.487528119	-0.215006867	0.255214554	-0.455669109	NA	0.451938007
NCU03487.1	NA	NA	NA	NA	NA	NA	NA	NA	NA	NA	NA	NA	NA	NA	NA	NA	NA	NA	NA	NA
NCU03587.1	NA	NA	NA	0.810028843	NA	NA	NA	NA	NA	NA	NA	NA	NA	NA	NA	NA	NA	NA	NA	NA
NCU03642.1	NA	NA	NA	0.379665267	NA	NA	NA	NA	NA	NA	NA	NA	NA	NA	NA	NA	NA	NA	NA	NA
NCU04361.1	NA	NA	NA	0.531189261	NA	NA	NA	NA	NA	NA	NA	NA	NA	NA	NA	NA	NA	NA	NA	NA
NCU04536.1	NA	NA	NA	0.51003261	NA	NA	NA	NA	0.830711397	NA	NA	NA	NA	NA	NA	NA	NA	NA	-0.802921741	NA
NCU04582.1	NA	NA	NA	1.059741645	NA	NA	NA	NA	NA	NA	NA	NA	NA	NA	NA	NA	NA	NA	NA	NA
NCU05328.1	NA	NA	NA	1.070259517	NA	NA	NA	NA	NA	NA	NA	NA	NA	NA	NA	NA	NA	NA	NA	NA
NCU05355.1	NA	NA	NA	NA	NA	NA	NA	NA	NA	NA	NA	NA	NA	NA	NA	NA	NA	NA	NA	NA
NCU05371.1	NA	NA	NA	0.770899179	NA	NA	NA	NA	NA	NA	NA	NA	NA	NA	NA	NA	NA	NA	NA	NA
NCU05824.1	NA	NA	NA	NA	NA	NA	NA	NA	NA	NA	NA	NA	NA	NA	NA	NA	NA	NA	NA	NA
NCU05930.1	NA	NA	NA	NA	NA	NA	NA	NA	NA	NA	NA	NA	NA	NA	NA	NA	NA	NA	NA	NA
NCU06097.1	NA	NA	NA	0.889415839	NA	NA	NA	NA	NA	NA	NA	NA	NA	NA	NA	NA	NA	NA	NA	NA
NCU06952.1	NA	NA	NA	NA	NA	NA	NA	NA	NA	NA	NA	NA	NA	NA	NA	NA	NA	NA	NA	NA
NCU07028.1	NA	NA	NA	NA	NA	NA	NA	NA	NA	NA	NA	NA	NA	NA	NA	NA	NA	NA	NA	NA
NCU07088.1	NA	NA	NA	0.41811012	NA	NA	NA	NA	NA	NA	NA	NA	NA	NA	NA	NA	NA	NA	NA	NA
NCU08014.1	NA	NA	NA	NA	NA	NA	NA	NA	NA	NA	NA	NA	NA	NA	NA	NA	NA	NA	NA	NA
NCU08142.1	NA	NA	NA	NA	NA	NA	NA	NA	NA	NA	NA	NA	NA	NA	NA	NA	NA	NA	NA	NA
NCU08264.1	NA	NA	NA	NA	NA	NA	NA	NA	NA	NA	NA	NA	NA	NA	NA	NA	NA	NA	NA	NA
NCU08831.1	NA	NA	NA	NA	NA	NA	NA	NA	NA	NA	NA	NA	NA	NA	NA	NA	NA	NA	NA	NA
NCU08884.1	NA	NA	NA	NA	NA	NA	NA	NA	NA	NA	NA	NA	NA	NA	NA	NA	NA	NA	NA	NA
NCU08960.1	YDL081C	-0.062805196	0.266351928	1.433064153	0.527600459	0.650299862	0.102415132	0.578229967	1.027947204	0.360644535	0.288077333	-0.121455551	0.587453277	0.125473989	0.262704003	-0.011492472	0.522323945	0.250931923	NA	0.299101553
NCU09782.1	NA	-0.195159145	NA	-0.013415502	NA	NA	-0.122163536	NA	0.052650935	-0.061693295	NA	-0.273677305	0.64387764	NA	NA	-0.056947474	0.574002941	0.468500239	-0.421581041	NA
NCU09799.1	NA	NA	NA	0.509789261	NA	NA	NA	NA	0.510923554	NA	NA	NA	NA	0.220477494	NA	NA	NA	0.354744615	NA	NA
NCU09849.1	NA	NA	NA	0.883491005	NA	NA	NA	NA	NA	NA	NA	NA	NA	NA	NA	NA	NA	NA	NA	NA
x4g11_020	NA	NA	NA	0.3656427	NA	NA	NA	NA	0.49649322	NA	NA	NA	NA	NA	NA	NA	NA	NA	-0.45626218	NA
NCU04671.1	NA	0.123228916	-0.771931678	0.421533571	-0.115796863	-0.108771924	0.159627228	-0.680174577	0.181559572	0.161332414	-0.30265764	-0.034271135	0.214018741	-0.150365061	0.107520946	0.153218908	-0.274076762	0.153211441	-0.167331143	-0.317626946
NCU04852.1	NA	NA	NA	NA	NA	NA	NA	NA	NA	NA	NA	NA	NA	NA	NA	NA	NA	NA	NA	NA
NCU04933.1	NA	NA	NA	NA	NA	NA	NA	NA	NA	NA	NA	NA	NA	NA	NA	NA	NA	NA	NA	NA
NCU04941.1	NA	NA	NA	0.197727864	NA	NA	NA	NA	0.228282948	NA	NA	NA	NA	NA	NA	NA	NA	NA	NA	NA
NCU04947.1	NA	NA	NA	0.530701947	NA	NA	NA	NA	0.491317354	NA	NA	NA	NA	NA	NA	NA	NA	NA	NA	NA
NCU05960.1	YBR004C	NA	-0.621078601	0.441536221	NA	NA	0.074290648	NA	0.307535	0.025493579	0.098898333	NA	-0.086766636	-0.404280004	0.154441306	-0.036371112	-0.539455109	0.355304994	-0.162171462	-0.005809708
NCU05968.1	NA	-0.047776078	NA	0.411003234	-0.335323951	0.044135397	-0.289491764	NA	NA	NA	0.243962346	NA	NA	-0.277449073	0.425904334	-0.086093819	NA	NA	-0.205763943	NA
NCU05976.1	NA	NA	NA	0.733743886	NA	NA	NA	NA	NA	NA	NA	NA	NA	NA	NA	NA	NA	NA	NA	NA
NCU06899.1	NA	NA	NA	NA	NA	NA	NA	NA	NA	NA	NA	NA	NA	NA	NA	NA	NA	NA	NA	NA
NCU06906.1	NA	NA	NA	0.45380673	NA	NA	NA	NA	NA	NA	NA	NA	NA	NA	NA	NA	NA	NA	NA	NA
NCU06914.1	YPR033C	0.270194165	-0.102140235	0.179045653	-0.284134165	0.221463846	0.44501472	0.269269162	-0.612969501	-0.026460779	0.306769154	0.630060233	0.24900318	-0.292561422	0.196036792	0.345094047	0.099439477	-0.530495351	-0.54279893	0.180736411
NCU07382.1	YBL026W	-0.079398009	0.204423668	0.203517548	-0.012738626	0.157784261	0.101173898	0.59118934	0.156048807	0.177218407	0.268696654	-0.00986738	0.200334162	-0.065532273	0.170191839	0.032114706	0.408693513	-0.177169019	-0.432922694	-0.060018464
xnc074_010	NA	0.067461774	-0.131847565	0.20169198	-0.154605654	0.10256626	0.311571465	0.416128464	-0.485186398	0.127799076	0.026798888	0.38539114	0.37509672	0.132846614	0.05862306	0.495209558	0.345739354	-0.258787038	-0.094405263	-0.108718587
NCU07516.1	YIL030C	0.074708555	0.008738136	0.189077362	NA	NA	0.094550715	0.585681493	NA	-0.239850987	NA	0.30598353	0.440800362	0.10820462	NA	0.271790179	0.625246371	-0.123706176	NA	0.102335616
xnc090_110	NA	NA	NA	NA	NA	NA	NA	NA	NA	NA	NA	NA	NA	NA	NA	NA	NA	NA	NA	NA
xnc090_190	NA	NA	NA	NA	NA	NA	NA	NA	NA	NA	NA	NA	NA	NA	NA	NA	NA	NA	NA	NA
NCU08216.1	YGR155W	0.618783284	-0.388595286	0.387883111	-0.311085458	0.038604291	0.677991221	0.090473645	-0.241344438	0.048520699	-0.177467736	0.53775081	0.474935959	-0.072805569	0.156530545	0.429890302	-0.11441525	-0.140392337	-0.226943349	-0.316314725
NCU09000.1	YIL097W	NA	NA	0.416525714	-0.248310197	-0.114957121	NA	NA	0.183928032	-0.282706466	0.263787744	NA	NA	-0.133586368	NA	-0.539340241	0.204769132	-0.184621019	-0.291143587	0.141384634
xnc101_010	NA	NA	0.109734767	0.295614949	-0.131560201	0.075652647	-0.144666329	NA	-0.140600258	NA	0.303380556	NA	0.222895331	NA	0.021514079	-0.332939284	0.236133302	-0.299648294	-0.332078307	NA
NCU09020.1	NA	NA	1.047715491	-0.087384046	NA	NA	NA	0.82946542	0.306938258	-1.825063457	NA	NA	1.742907016	-0.760174729	NA	-0.178576918	1.939858595	0.115670108	0.538564368	NA
xnc107_260	NA	NA	NA	-0.072919726	-0.393426905	NA	NA	0.890536075	-0.150491007	NA	NA	NA	0.911794267	NA	NA	0.014721407	1.414804346	-0.237819608	0.127052468	NA
xnc109_080	NA	NA	NA	0.303653537	NA	NA	NA	NA	-0.045793629	-0.388554983	NA	NA	NA	NA	NA	NA	NA	-0.104210001	-0.327716463	NA
xnc110_070	NA	NA	NA	0.321248581	NA	NA	NA	NA	0.047608501	NA	NA	NA	NA	-0.100985462	NA	-0.225070232	NA	0.176599107	NA	NA
xnc120_100	NA	NA	NA	NA	NA	NA	NA	NA	NA	NA	NA	NA	NA	NA	NA	NA	NA	NA	NA	NA
xnc120_180	NA	NA	NA	0.382401062	NA	NA	NA	NA	0.35285491	NA	NA	NA	NA	0.172711075	NA	NA	NA	0.154445965	NA	NA
xnc126_010	NA	NA	NA	NA	NA	NA	NA	NA	NA	NA	NA	NA	NA	NA	NA	NA	NA	NA	NA	NA
xnc145_130	NA	NA	NA	0.768013788	NA	NA	NA	NA	1.2494396	NA	NA	NA	NA	NA	NA	NA	NA	NA	NA	NA
xnc149_010	NA	NA	NA	0.145054024	NA	NA	NA	NA	0.619641451	NA	NA	NA	NA	NA	NA	NA	NA	0.591636606	NA	NA
xnc149_090	NA	NA	NA	NA	NA	NA	NA	NA	NA	NA	NA	NA	NA	NA	NA	NA	NA	NA	NA	NA
xnc175_060	NA	NA	NA	0.011138828	NA	NA	NA	NA	0.340998552	NA	NA	NA	NA	NA	NA	NA	NA	0.046267239	NA	NA
xnc178_040	NA	0.113507117	-0.088312311	0.335428087	-0.124740832	-0.009935909	0.125829192	0.409358721	-0.61430754	-0.211767503	0.0347437	0.128802023	0.361477909	-0.12299229	0.067500284	0.31380075	0.309491877	-0.296019944	-0.358582706	0.10469313
NCU10030.1	NA	NA	NA	0.28635379	NA	NA	NA	NA	NA	NA	NA	NA	NA	NA	NA	NA	NA	NA	NA	NA
empty	NA	NA	NA	NA	NA	NA	NA	NA	NA	NA	NA	NA	NA	NA	NA	NA	NA	NA	NA	NA
empty	NA	NA	NA	NA	NA	NA	NA	NA	NA	NA	NA	NA	NA	NA	NA	NA	NA	NA	NA	NA
empty	NA	NA	NA	NA	NA	NA	NA	NA	NA	NA	NA	NA	NA	NA	NA	NA	NA	NA	NA	NA
empty	NA	NA	NA	NA	NA	NA	NA	NA	NA	NA	NA	NA	NA	NA	NA	NA	NA	NA	NA	NA
empty	NA	NA	NA	NA	NA	NA	NA	NA	NA	NA	NA	NA	NA	NA	NA	NA	NA	NA	NA	NA
empty	NA	NA	NA	NA	NA	NA	NA	NA	NA	NA	NA	NA	NA	NA	NA	NA	NA	NA	NA	NA
ChIP_Chip_1	NA	NA	NA	NA	NA	NA	NA	NA	NA	NA	NA	NA	NA	NA	NA	NA	NA	NA	NA	NA
ChIP_Chip_9	NA	NA	NA	0.791568516	NA	NA	NA	NA	NA	NA	NA	NA	NA	NA	NA	NA	NA	NA	NA	NA
ChIP_Chip_17	NA	NA	NA	0.41017386	NA	NA	NA	NA	NA	NA	NA	NA	NA	NA	NA	NA	NA	NA	NA	NA
ChIP_Chip_97	NA	NA	NA	0.601673124	NA	NA	NA	NA	0.764261706	NA	NA	NA	NA	NA	NA	NA	NA	0.775236545	NA	NA
ChIP_Chip_105	NA	NA	NA	NA	NA	NA	NA	NA	NA	NA	NA	NA	NA	NA	NA	NA	NA	NA	NA	NA
ChIP_Chip_113	NA	NA	NA	NA	NA	NA	NA	NA	NA	NA	NA	NA	NA	NA	NA	NA	NA	NA	NA	NA
ChIP_Chip_193	NA	NA	0.548846401	0.18546584	-0.267806373	0.016886579	-0.066082009	0.465858805	-0.211262333	NA	0.416480957	NA	0.340058925	-0.120124108	0.34712722	0.186978109	NA	-0.371261767	-0.402471046	0.322540176
ChIP_Chip_201	NA	NA	NA	NA	NA	NA	NA	NA	NA	NA	NA	NA	NA	NA	NA	NA	NA	NA	NA	NA
ChIP_Chip_209	NA	NA	NA	NA	NA	NA	NA	NA	NA	NA	NA	NA	NA	NA	NA	NA	NA	NA	NA	NA
ChIP_Chip_289	NA	0.468016102	-0.160526442	0.237325322	NA	NA	0.586438031	0.406073938	-0.499542151	-0.137119762	0.198784132	0.360998664	0.498582733	-0.452352568	0.025910715	0.440799625	0.313658277	-0.480274437	-0.231575731	0.535279424
ChIP_Chip_297	NA	NA	NA	0.558172321	NA	NA	NA	NA	NA	NA	NA	NA	NA	NA	NA	NA	NA	NA	NA	NA
ChIP_Chip_305	NA	NA	NA	0.354023617	NA	NA	NA	NA	NA	NA	NA	NA	NA	NA	NA	NA	NA	NA	NA	NA
empty	NA	NA	NA	NA	NA	NA	NA	NA	NA	NA	NA	NA	NA	NA	NA	NA	NA	NA	NA	NA
empty	NA	NA	NA	NA	NA	NA	NA	NA	NA	NA	NA	NA	NA	NA	NA	NA	NA	NA	NA	NA
empty	NA	NA	NA	NA	NA	NA	NA	NA	NA	NA	NA	NA	NA	NA	NA	NA	NA	NA	NA	NA
empty	NA	NA	NA	NA	NA	NA	NA	NA	NA	NA	NA	NA	NA	NA	NA	NA	NA	NA	NA	NA
empty	NA	NA	NA	NA	NA	NA	NA	NA	NA	NA	NA	NA	NA	NA	NA	NA	NA	NA	NA	NA
empty	NA	NA	NA	NA	NA	NA	NA	NA	NA	NA	NA	NA	NA	NA	NA	NA	NA	NA	NA	NA
empty	NA	NA	NA	NA	NA	NA	NA	NA	NA	NA	NA	NA	NA	NA	NA	NA	NA	NA	NA	NA
empty	NA	NA	NA	NA	NA	NA	NA	NA	NA	NA	NA	NA	NA	NA	NA	NA	NA	NA	NA	NA
empty	NA	NA	NA	NA	NA	NA	NA	NA	NA	NA	NA	NA	NA	NA	NA	NA	NA	NA	NA	NA
empty	NA	NA	NA	NA	NA	NA	NA	NA	NA	NA	NA	NA	NA	NA	NA	NA	NA	NA	NA	NA
empty	NA	NA	NA	NA	NA	NA	NA	NA	NA	NA	NA	NA	NA	NA	NA	NA	NA	NA	NA	NA
empty	NA	NA	NA	NA	NA	NA	NA	NA	NA	NA	NA	NA	NA	NA	NA	NA	NA	NA	NA	NA
NCU01174.1	YHR166C	NA	NA	0.09327043	-0.047612847	NA	NA	NA	-0.516618906	-0.218610315	-0.185555057	NA	0.022389263	-0.093429241	NA	NA	-0.126436777	-0.462555494	0.065814838	-0.17334796
NCU01167.1	NA	NA	NA	NA	-0.176904529	NA	NA	NA	-0.705552022	-0.25391305	-0.101126276	NA	NA	-0.003310443	NA	NA	0.349803763	-0.206371144	0.055171762	0.075279212
NCU01158.1	NA	NA	NA	NA	-0.688882789	NA	NA	NA	NA	-0.526058506	0.201078727	NA	NA	NA	NA	0.740925954	NA	0.106209779	0.854033973	NA
NCU01369.1	YOR204W	0.09451636	-1.087053065	-0.120982471	0.228532586	0.165150798	0.142851735	-0.606337279	-0.534870234	0.048446192	0.070985587	-0.251590375	-0.240361646	NA	0.402551687	NA	0.20485846	-0.165541844	0.327077076	0.911171537
NCU01360.1	NA	-0.051096687	-0.588922593	-1.005614147	0.02978913	-0.793334996	0.03599305	-0.13182392	-0.742402743	-0.071660721	-0.436490911	-0.313522102	-0.126025299	0.020908593	-0.303023941	-0.062390032	-0.454480211	-0.607802374	-0.027925572	-0.314366415
NCU03741.1	NA	0.32529625	NA	-0.03891259	-0.166158862	-0.339410196	NA	NA	-0.51554635	-0.118220498	-0.132005589	-0.198365856	-0.277971179	-0.34157941	NA	-0.224298531	NA	-0.79750936	-0.018822102	0.105026555
NCU01032.1	NA	-0.232613046	0.012246922	-0.046606982	-0.174873994	-0.403022045	-0.248294624	-0.022989434	-0.069967302	-0.042824225	-0.220561507	-0.433918453	0.024442922	NA	NA	-0.164118997	0.042647738	-0.037023105	0.100529025	-0.116972064
NCU01019.1	NA	-0.172715944	-0.472215215	-0.802832211	0.014305793	-0.67844093	NA	-0.148144393	-0.548765885	0.026289913	-0.281878308	-0.096649176	0.064508681	-0.022563737	-0.13942936	-0.096475838	-0.49471227	-0.303539392	0.037243734	-0.346406493
NCU08053.1	NA	-0.294399969	0.104670008	-0.709725597	-0.003757509	-0.643431428	-0.412668264	0.363289072	-0.306869477	-0.027395852	-0.404753554	-0.553369701	0.317150333	-0.021670483	NA	-0.241503074	0.284973906	-0.22513064	0.287057096	0.169087427
NCU07440.1	YPL022W	NA	NA	-0.561541234	-0.325993635	NA	NA	NA	-0.056668985	NA	NA	NA	NA	-0.110253864	NA	NA	NA	NA	-0.184068872	NA
NCU07449.1	NA	NA	NA	0.302086324	-0.29234078	NA	NA	NA	0.547374767	NA	NA	NA	NA	0.045798963	NA	NA	NA	NA	-0.513841308	NA
NCU07457.1	YDR386W	-0.213142171	NA	-0.097056632	-0.267444364	NA	NA	NA	0.237579444	-0.377247217	-0.335106671	NA	NA	0.142910298	NA	-0.70902417	NA	-0.120098873	-0.273191871	-0.419427882
NCU09094.1	YHR085W	NA	0.356895093	0.021300217	-0.108973516	-0.222579356	-0.099404506	0.55593415	-0.398626537	-0.079701244	0.079930828	NA	0.590564983	0.11141775	-0.095332569	NA	0.52576141	0.068141738	-0.056001805	-0.286360997
NCU09102.1	NA	NA	NA	-0.539720426	-0.310908912	NA	NA	NA	0.117570216	0.131549296	0.082180938	NA	NA	0.128555005	NA	-0.696615866	NA	-0.331788869	-0.104328737	-0.103415999
NCU09807.1	NA	NA	NA	0.220525992	NA	NA	NA	NA	NA	NA	NA	NA	NA	NA	NA	NA	NA	NA	NA	NA
NCU01942.1	NA	NA	NA	0.172997622	NA	NA	NA	NA	NA	NA	NA	NA	NA	NA	NA	NA	NA	NA	NA	NA
NCU01951.1	YPL167C	NA	NA	NA	NA	NA	NA	NA	NA	NA	NA	NA	NA	NA	NA	NA	NA	NA	NA	NA
1nc322_020	NA	NA	NA	NA	NA	NA	NA	NA	NA	NA	NA	NA	NA	NA	NA	NA	NA	NA	NA	NA
NCU02131.1	YLR425W	-0.090658164	0.358162839	-0.118789936	-0.202213783	-0.114957121	NA	NA	-0.533525189	-0.096433471	0.004807169	NA	0.41038751	0.095895478	0.302272985	-0.221334291	0.838303424	0.060491479	0.244959579	0.030885092
NCU02142.1	NA	NA	NA	-0.400301961	-0.133221062	NA	NA	NA	-0.250026681	NA	-0.217305705	NA	NA	NA	NA	NA	NA	NA	NA	NA
NCU02151.1	NA	NA	NA	0.342117773	NA	NA	NA	NA	NA	-0.214028873	-0.442953928	NA	NA	NA	NA	NA	NA	-0.093919693	0.2116378	NA
NCU02542.1	YGL253W	0.006575786	0.151173406	-0.033111303	0.16076476	-0.356138365	-0.110808567	-0.529851323	0.051220005	0.01604884	-0.478934441	-0.357259752	-0.63056221	0.296213	-0.191739968	-0.338070392	0.293895022	-0.058406311	0.177827988	-0.135625715
NCU02550.1	NA	NA	NA	0.270836771	-0.126047029	NA	NA	NA	-0.005755914	-0.168736505	-0.65335199	NA	NA	0.190915671	NA	NA	NA	0.174172369	0.253109465	-0.331684987
NCU02558.1	YPL089C	0.485071266	0.04634606	-0.515058371	0.006885822	-0.53187021	1.214555918	0.099463932	-0.121827249	0.369523599	-0.382736915	1.578364622	0.215600918	0.155731964	-0.49890817	2.018617447	0.282399383	0.127084539	0.620410569	-0.549161918
NCU02752.1	NA	NA	NA	-0.202602406	-0.147301634	NA	NA	NA	-0.456594135	-0.106629238	-0.357959342	NA	NA	0.06677053	NA	NA	NA	-0.144357149	NA	NA
NCU02761.1	NA	-0.275690058	-0.83562316	-0.550353763	-0.06396247	-0.431082815	NA	-0.474959858	-0.420720915	-0.052970014	-0.122217932	-0.640574271	-0.22687319	-0.281006892	-0.13633809	-0.366231359	-0.246412432	-0.358322711	0.009546619	0.37192201
NCU09373.1	NA	NA	NA	NA	NA	NA	NA	NA	NA	NA	NA	NA	NA	NA	NA	NA	NA	NA	NA	NA
NCU03094.1	NA	-0.345176253	0.309380466	0.085325255	0.101289684	-0.30012633	NA	0.91398167	-0.369582066	-0.115220996	-0.399286205	NA	0.653081467	-0.082649403	NA	-0.916203498	0.425786069	NA	-0.088504323	-0.234272485
NCU03102.1	YDR025W	0.013310497	-0.033347977	0.151775806	0.378451031	-0.131279578	0.022676131	0.265448983	0.094939255	0.128427099	0.086988519	-0.158906513	0.295888217	0.087900114	-0.115976672	-0.019014139	0.330154366	-0.148838736	0.656019946	-0.004694332
NCU03110.1	NA	NA	0.190849051	-0.105193682	0.046850445	NA	0.028431824	0.376964009	-0.321991864	-0.09874964	-0.182330126	-0.231699784	0.286096097	0.100717862	-0.184898172	-0.27538369	0.22938226	-0.267539512	-0.032818869	-0.270284442
NCU03243.1	YER019W	NA	-0.052057644	-0.437229308	-0.020226664	NA	NA	NA	-0.473999272	-0.017103144	-0.234609281	NA	0.367539662	NA	-0.103916613	-0.165361298	0.30180022	0.09903355	0.367993103	-0.143612639
NCU03250.1	NA	NA	NA	-0.160903114	NA	NA	NA	NA	NA	NA	NA	NA	NA	NA	NA	NA	NA	NA	NA	NA
NCU03261.1	NA	-0.104359606	-0.198644373	-0.13049839	0.197129612	-0.405415482	-0.131653002	-0.968623112	-0.243600412	0.020238885	-0.26233406	-0.520844951	-0.043986263	0.154255271	-0.247366585	-0.3600683	-0.220188264	-0.174714786	0.084868021	-0.182713635
NCU08350.1	NA	NA	NA	-0.430169474	-0.334283421	NA	NA	NA	NA	NA	NA	NA	NA	0.30437372	NA	NA	NA	NA	-0.117707766	NA
NCU08357.1	NA	0.017045294	0.290112132	0.045547763	0.056863459	-0.23272615	NA	0.488819954	-0.316663874	-0.07729015	-0.254717366	-0.296352743	0.30258422	0.264399805	-0.145962509	-0.222934796	0.254366658	-0.033820673	0.175687243	-0.362522391
NCU08365.1	NA	-0.411294987	0.058743086	-0.407186156	-0.082060854	NA	NA	NA	-0.069746597	-0.051124053	-0.003050618	NA	0.221547648	-0.154183272	-0.142570044	-0.542105917	0.12494186	-0.226606632	0.1172966	-0.063912662
NCU00890.1	NA	NA	NA	NA	NA	NA	NA	NA	NA	NA	NA	NA	NA	NA	NA	NA	NA	NA	NA	NA
1nc551_070	NA	-0.051959651	0.630900617	0.085829479	0.17047398	-0.152331392	-0.02631879	0.819845841	-0.306610209	0.024634092	-0.223229706	-0.333881767	0.79180706	NA	-0.116622901	0.260025739	0.890332842	0.290255889	0.666272647	-0.198596754
NCU00842.1	NA	NA	NA	NA	NA	NA	NA	NA	NA	NA	NA	NA	NA	NA	NA	NA	NA	NA	NA	NA
NCU00715.1	NA	0.070833149	-0.024975542	-0.043391066	0.030571462	-0.309387713	0.021717686	NA	-0.083773102	-0.098551655	-0.423054371	-0.444966385	NA	0.023000834	-0.259858808	-0.166639762	-0.25585938	-0.348201959	NA	-0.251397198
NCU00721.1	YOR348C	0.318162198	-1.74046733	0.137194652	0.022663491	-0.474853067	-0.026679744	-1.92083699	-0.113965131	0.049183899	-0.245880701	NA	-0.662517572	-0.50068939	-0.151109414	-0.627903116	-1.306615435	-0.692644202	0.057185626	-0.102125286
NCU00727.1	YNR003C	0.358907154	-0.592509448	-0.029423378	0.357812044	-0.025949714	-0.254208024	-1.44406585	0.110218346	-0.046840167	-0.394949033	NA	-0.931881034	-0.008280175	-0.043354946	-0.618471061	-0.465465618	-0.116282833	0.104429559	-0.242514477
NCU00671.1	YCR032W	-0.145836242	0.369140379	-0.119462312	0.012150265	NA	NA	0.693437674	-0.487872755	-0.242665013	-0.184894633	NA	-0.570743976	0.163627455	0.063334254	-0.519053227	0.473601044	-0.033820673	0.198756509	0.189551916
NCU00679.1	NA	NA	NA	-0.030907127	NA	NA	NA	NA	0.460943705	NA	NA	NA	NA	-0.115165171	NA	NA	NA	0.686071408	NA	NA
NCU00689.1	NA	NA	NA	-0.214880735	-0.355501833	NA	NA	NA	NA	-0.363537541	NA	NA	NA	NA	NA	NA	NA	NA	0.164327601	NA
NCU02773.1	NA	0.639659984	-0.173619624	-0.217618804	0.025210716	-0.215395657	1.025527888	0.629934731	-0.426822236	0.201938624	0.007053604	1.576818987	0.787773586	0.407853662	0.467752723	1.90733255	NA	0.275475865	0.711490151	-0.238313489
NCU02781.1	YBR234C	0.022487087	-0.180299689	-0.565794018	0.027315107	-0.520027073	-0.054347155	0.161004224	-0.153352079	0.024027336	-0.373748091	-0.278430835	-0.040044784	0.156823729	-0.12467157	-0.143608404	0.167614493	-0.024865368	0.197707021	-0.090561532
NCU02789.1	NA	-0.168086449	NA	-0.474402587	-0.078029809	NA	NA	NA	-0.217382891	NA	-0.253129369	NA	NA	0.061260009	-0.007055074	-0.275039757	NA	-0.081126388	0.109099798	0.072107755
NCU02904.1	NA	NA	NA	-0.33308409	0.046173847	NA	NA	NA	-0.299657449	NA	-0.355940175	NA	NA	NA	NA	NA	NA	NA	0.326392198	NA
NCU02912.1a	NA	NA	NA	NA	NA	NA	NA	NA	NA	NA	NA	NA	NA	NA	NA	NA	NA	NA	NA	NA
NCU02919.1	NA	NA	NA	NA	NA	NA	NA	NA	NA	NA	NA	NA	NA	NA	NA	NA	NA	NA	NA	NA
1nc800_190	NA	NA	NA	NA	NA	NA	NA	NA	NA	NA	NA	NA	NA	NA	NA	NA	NA	NA	NA	NA
NCU08633.1	NA	NA	NA	0.106454226	0.055891729	NA	NA	NA	-0.422985742	0.06717161	0.279040764	NA	-0.062121604	-0.00052666	NA	NA	0.470051977	-0.005646166	0.254109204	0.65136188
NCU08641.1	NA	NA	NA	-0.293097727	0.385015325	NA	NA	NA	-0.087297181	-0.464820877	-0.003829074	NA	0.697974477	NA	NA	-0.129703816	0.87080525	NA	-0.168691695	-0.331684987
NCU04377.1a	NA	NA	NA	NA	NA	NA	NA	NA	NA	NA	NA	NA	NA	NA	NA	NA	NA	NA	NA	NA
NCU04370.1	YKL210W	0.181142635	-0.117824776	-0.568327429	-0.022811173	-0.330960988	0.193482118	-0.39240373	-0.68956888	-0.1182827	-0.259059497	-0.177092893	-0.003988734	0.086850339	-0.096997199	0.052840672	-0.081928197	-0.282685305	0.208102916	-0.094055126
NCU04362.1	YGL174W	-0.242824484	0.110725288	0.016128774	-0.25062927	-0.26273762	-0.088181147	0.280826912	0.001512086	0.038122432	-0.130500878	NA	0.15972178	NA	0.180634207	-0.184288513	0.145503182	0.015444315	-0.076469179	-0.096056739
NCU05005.1	NA	NA	NA	NA	NA	NA	NA	NA	NA	NA	NA	NA	NA	NA	NA	NA	NA	NA	NA	NA
NCU05017.1	NA	NA	NA	NA	NA	NA	NA	NA	NA	NA	NA	NA	NA	NA	NA	NA	NA	NA	NA	NA
NCU05025.1	NA	-0.243860053	-1.021319098	0.157665969	0.090895889	-0.224060714	-0.196608214	NA	0.156486746	0.101489903	0.106999789	NA	-0.380821129	-0.278957695	0.110262502	-0.521064372	-0.460217879	0.101296258	0.018831066	0.176656232
NCU08404.1	NA	NA	NA	0.018420585	NA	NA	NA	NA	NA	NA	NA	NA	NA	NA	NA	NA	NA	NA	NA	NA
NCU08410.1	NA	-0.314229194	0.003412264	-0.31965962	-0.048485533	0.152582124	-0.185969191	-0.979598642	-0.624834335	0.037627335	-0.10635479	NA	-0.783830532	-0.064679346	0.241479763	-0.488898356	0.10963773	-0.395099172	0.089603031	0.222796907
NCU08417.1	NA	-0.404261395	NA	-0.039996101	-0.100484276	-0.40107514	NA	NA	-0.472419102	-0.292078111	-0.350703526	NA	NA	-0.076497176	-0.023706314	NA	0.443471378	-0.159045867	0.353083714	NA
NCU05698.1	NA	NA	NA	NA	NA	NA	NA	NA	NA	NA	NA	NA	NA	NA	NA	NA	NA	NA	NA	NA
NCU05708.1	NA	-0.212196761	NA	-0.098618836	0.020324196	NA	NA	NA	0.039986234	0.111371414	0.091518802	NA	NA	0.115339896	0.143504603	NA	NA	0.029588497	0.121504819	-0.331684987
NCU05715.1b	NA	-0.157470943	0.243991819	0.071459596	-0.05545629	-0.340133448	-0.079823374	0.42557335	-0.369709181	-0.189649825	-0.030411393	NA	0.222413871	-0.065932008	0.313204201	-0.152470085	0.414390314	-0.158462046	0.27787737	0.181486831
3nc195_080	NA	NA	NA	0.183051287	NA	NA	NA	NA	0.512474005	NA	NA	NA	NA	NA	NA	NA	NA	0.622224926	NA	NA
NCU07890.1a	NA	NA	NA	-0.221338968	-0.444157707	NA	NA	NA	NA	-0.451096449	NA	NA	NA	NA	NA	NA	NA	-0.275660856	NA	NA
3nc215_040	NA	-0.192777811	-0.40534991	-0.210666489	-0.072027144	-0.324711001	-0.065839185	-0.186340356	-0.509284396	-0.16235327	-0.34230996	NA	-0.161619336	-0.415661478	-0.182307113	0.061233953	-0.183070226	-0.158148808	0.214344546	0.121905753
NCU06490.1	NA	NA	NA	NA	0.016197098	NA	-0.196140034	NA	-0.202846412	NA	-0.355150306	NA	NA	NA	-0.405851932	-0.122535815	0.291628415	0.054951659	0.220161872	-0.247620722
NCU06498.1	NA	NA	NA	NA	-0.035687109	NA	NA	NA	-0.306610209	-0.139279267	NA	NA	0.592803455	-0.006157119	-0.021554643	-0.176058685	0.612070982	-0.187626009	0.087406663	0.535677244
NCU06507.1	NA	NA	NA	-0.074929891	-0.46975254	NA	NA	NA	NA	NA	NA	NA	NA	NA	NA	NA	NA	NA	NA	NA
NCU06189.1	YDR232W	-0.018202962	0.018331684	-0.445405913	-0.346295069	-0.569388059	0.295065286	0.453653099	-0.356133749	-0.059429275	-0.508062396	NA	0.352079211	-0.51233975	-0.347719731	-0.346885454	0.220880225	-0.510810663	0.014615122	-0.09236665
NCU06198.1	YGL225W	0.012107004	-1.067964966	-0.065905986	-0.084434241	-0.185071781	-0.070612833	-1.257864067	-0.365938294	0.030503569	0.019740438	-0.069258733	-0.18848917	-0.144093642	0.011662992	0.064290996	-0.36101331	-0.250646649	0.301133941	0.175984815
NCU06206.1	NA	-0.541764918	-0.941949389	-0.238178828	-0.24116105	-0.553948376	NA	-0.689622459	0.086301174	-0.230734563	-0.121973061	NA	-0.471703	-0.766215302	-0.434501359	-0.853722463	-0.36506806	-0.3793445	0.106392997	0.439961033
NCU00010.1	NA	-0.052618205	0.581164121	-0.082011751	0.025426861	-0.227166625	NA	0.75323559	-0.038485982	-0.136209339	0.022118847	NA	0.656082394	NA	0.026053238	0.291226385	0.818383664	-0.001399195	0.529292693	0.167886022
NCU00021.1	YMR012W	0.468256737	0.528626097	-0.138360546	0.277244456	-0.053101471	0.287533004	-0.157010712	-0.711720659	0.014166481	0.005302271	0.090730916	-0.077951491	0.020799051	-0.045629656	0.108453551	-0.103057351	-0.315991592	0.033716147	-0.289644653
NCU00029.1	YKL175W	NA	0.332528494	0.207154151	-0.125946594	NA	-0.097252137	NA	-0.420867388	-0.150654467	NA	NA	0.531402911	0.067217946	0.384563538	0.0425882	0.389678561	-0.132153599	0.220865111	0.262737843
NCU00111.1	NA	NA	0.131611346	-0.324704013	0.112276341	-0.2590384	-0.408785061	0.393662721	0.242210162	-0.093167342	-0.367419672	NA	0.112009006	0.331147602	-0.171441891	-0.354148483	0.646749947	-0.238438392	0.309200681	-0.178884163
NCU00118.1	NA	NA	NA	NA	NA	NA	NA	NA	NA	NA	NA	NA	NA	NA	NA	NA	NA	NA	NA	NA
NCU00126.1	NA	-0.002268243	0.536135349	-0.352861358	0.081465759	-0.589924177	-0.253713897	-1.581569374	-0.38007893	-0.09555789	-0.345992907	NA	-0.216385653	NA	-0.046583438	-0.079129384	-0.121142477	-0.030334096	0.315146454	NA
NCU00211.1	YKL138C	-0.294583066	0.148594327	-0.011187401	0.322169904	-0.298122887	-0.271797	-0.436431829	-0.059611672	0.074544485	-0.206692754	-0.403620494	-0.661284619	0.217647763	-0.019881306	-0.488805495	0.093747238	-0.375973796	0.035924956	-0.390746911
NCU00218.1	NA	-0.200505345	0.40061647	-0.172237142	0.216626576	-0.080466555	-0.361700851	NA	-0.045793629	-0.03034242	-0.12128757	NA	-1.090920118	NA	NA	NA	-0.548017122	-0.051029963	-0.022205249	-0.624386943
NCU00226.1	NA	-0.144966537	NA	-0.037238498	-0.335323951	0.109116763	NA	NA	-0.210480406	-0.092611208	-0.101126276	NA	-1.06736539	-0.339482469	0.100909936	NA	NA	-0.175663132	-0.19019914	0.063452955
NCU00307.1	NA	NA	NA	-0.17236223	NA	NA	NA	NA	0.600413778	NA	NA	NA	NA	NA	NA	NA	NA	NA	NA	NA
NCU00314.1	NA	NA	NA	NA	NA	NA	NA	NA	NA	NA	NA	NA	NA	NA	NA	NA	NA	NA	NA	NA
NCU00321.1	NA	-0.062209459	-1.544889037	-0.438849229	-0.191334046	-0.177986495	0.099187817	0.032083163	-0.618639843	0.061192171	0.105589697	0.363619126	-0.403339806	0.074993191	0.310191015	0.357690332	0.387004426	-0.230912993	0.364216213	0.550876279
NCU00407.1	NA	NA	NA	-0.349411429	-0.243073549	NA	NA	NA	-0.359369643	-0.124116665	0.083406156	NA	NA	NA	0.457613193	NA	NA	NA	-0.063959539	0.284986373
NCU00414.1	YJR105W	-0.018660198	-0.586950986	-0.480902648	0.059546204	-0.534855199	-0.018018396	-0.136405213	-0.326013884	-0.009934882	-0.478007779	-0.278213872	0.068412924	0.084437327	-0.319574692	-0.095089815	-0.353307839	-0.171070625	0.087364714	-0.199930059
NCU00479.1	NA	NA	NA	0.309499622	NA	NA	NA	NA	0.982403263	NA	NA	NA	NA	NA	NA	NA	NA	NA	NA	NA
NCU04015.1	YNR006W	-0.112343501	-0.087341423	-0.354691525	-0.010047475	-0.256950094	0.155819428	0.045948246	-0.225080324	-0.074512572	-0.203487993	NA	0.126219312	0.032948044	-0.182265558	0.255668961	0.177371236	-0.186274538	0.029815178	-0.090855317
NCU04023.1	NA	NA	NA	0.046465216	NA	NA	NA	NA	NA	NA	NA	NA	NA	NA	NA	NA	NA	NA	NA	NA
NCU09640.1	YKR105C	NA	NA	0.265685248	NA	NA	NA	NA	0.304703618	NA	NA	NA	NA	NA	NA	NA	NA	0.128236085	NA	NA
NCU07943.1	NA	-0.089252714	0.059910788	-0.300450575	0.024759111	-0.417209908	-0.124317684	0.134155073	0.007018562	0.02333138	-0.396743093	NA	0.087758907	0.06240093	-0.14287824	-0.503281103	0.060614285	-0.345956201	-0.133161419	-0.321951104
NCU07949.1	NA	NA	NA	-0.102255011	-0.363177525	NA	NA	NA	-0.270400471	-0.551593598	0.10649501	NA	NA	NA	NA	NA	NA	-0.01004329	0.257636578	1.054244108
NCU07958.1	YNL202W	0.018950036	0.058211283	-0.316853392	-0.129992806	-0.43365061	0.021980366	0.03314047	-0.157033853	0.091112575	-0.377443774	NA	0.110984952	0.134263414	-0.046916662	-0.228772008	0.057288741	-0.004570652	0.111356468	-0.270742223
NCU06558.1	NA	NA	0.189443601	0.195164667	0.008210024	-0.012551554	0.478869876	0.513705914	-0.271886115	-0.223592493	-0.10398593	NA	0.422718855	-0.32863694	-0.079856336	-0.162838642	0.102935109	-0.282355509	-0.052714883	-0.305495463
4nc320_300	NA	NA	NA	-0.309517609	NA	NA	NA	NA	-0.245402654	-0.254197409	NA	NA	NA	0.079407355	NA	-0.476939855	NA	0.010122675	NA	NA
NCU06576.1a	NA	NA	NA	0.185634448	NA	NA	NA	NA	NA	-0.486257498	NA	NA	NA	NA	NA	NA	NA	NA	NA	NA
NCU08287.1	YJL130C	0.297187105	0.66478944	0.254335865	0.095728721	0.100563632	0.113597768	0.549916274	-0.121464343	-0.100706304	-0.237301161	-0.010202561	0.350456111	0.273696905	0.015263958	0.262811735	0.626755457	0.012821181	0.233415939	-0.155882125
NCU08295.1	YDL051W	-0.095185902	0.45047466	0.175971351	0.236085581	0.036658515	-0.257223496	-0.179445194	-0.463081238	-0.08256236	0.039020585	NA	-0.200020245	0.040975044	0.118207625	-0.199696558	0.703115195	-0.120992521	0.384539225	NA
NCU08303.1	NA	NA	NA	0.272056293	0.07689303	NA	NA	NA	NA	-0.361880699	NA	NA	NA	NA	0.214400229	NA	NA	NA	-0.018440776	NA
NCU07718.1b	NA	NA	NA	NA	NA	NA	NA	NA	NA	NA	NA	NA	NA	NA	NA	NA	NA	NA	NA	NA
NCU07726.1	YDR361C	-0.3863104	0.583279898	0.272137006	0.2414458	-0.119320779	NA	0.910238247	-0.29776727	-0.110349518	0.028783047	-0.562998402	0.478864717	0.278870871	0.039625827	NA	NA	-0.059431316	0.313094811	-0.001377227
NCU07734.1	YDL226C	-0.042826162	0.405751666	-0.085386477	0.148419284	-0.237851873	0.016132234	0.508486987	-0.335723262	-0.074347606	-0.165137206	-0.698221661	0.326463183	0.12250467	-0.027124503	-0.395749387	0.476078161	0.020617642	-0.065524299	-0.055353759
4nc452_250	NA	-0.450999455	0.356201323	0.25122279	0.181590408	-0.153868218	NA	0.58307028	-0.283464873	-0.263214041	-0.044150657	NA	0.349199579	0.094739009	-0.122794623	NA	0.338289141	-0.31104896	0.051649692	-0.297415085
4nc452_330	NA	NA	NA	NA	NA	NA	NA	NA	NA	NA	NA	NA	NA	NA	NA	NA	NA	NA	NA	NA
4nc452_410	NA	NA	NA	NA	NA	NA	NA	NA	NA	NA	NA	NA	NA	NA	NA	NA	NA	NA	NA	NA
NCU06981.1	NA	NA	0.038910946	0.32698495	-0.043715654	-0.326778328	-0.414180608	0.406357794	-0.157427054	-0.073182251	-0.056482361	NA	0.027577173	0.268339118	-0.0281641	0.070127224	0.278298167	NA	0.175267672	-0.053634721
NCU06990.1	NA	NA	NA	NA	-0.21397913	NA	NA	NA	0.03125943	-0.07989111	-0.075131067	NA	NA	-0.038469954	0.268690384	NA	NA	0.131602936	0.040582534	-0.313306458
NCU06998.1	YLR270W	NA	NA	0.166078208	-0.176021337	NA	NA	NA	NA	-0.312228099	0.126779907	NA	NA	NA	NA	NA	NA	-0.236912538	0.068158779	NA
NCU07286.1	YPL170W	NA	0.199461343	-0.287772925	0.214204264	-0.372677727	0.115620256	0.31298399	0.20757768	-0.021753669	-0.401028064	-0.430140046	0.043464864	0.015277018	-0.244969127	-0.050180355	0.245690774	-0.150185429	0.096986614	0.021071953
NCU07295.1	YJL054W	0.10449966	-1.060610662	-0.461430602	0.151997686	-0.159284153	-0.140163985	-1.067760745	-0.676559819	0.035635509	-0.04282423	-0.271596644	-0.16144013	-0.056907202	0.001165433	-0.262956281	-0.51593663	-0.351359226	0.013512188	-0.205520371
NCU07304.1	NA	NA	NA	0.450531598	NA	NA	NA	NA	0.888130287	NA	NA	NA	NA	NA	NA	NA	NA	NA	NA	NA
NCU06321.1	NA	NA	NA	NA	NA	NA	NA	NA	NA	NA	NA	NA	NA	NA	NA	NA	NA	NA	NA	NA
NCU06329.1	NA	NA	NA	NA	NA	NA	NA	NA	NA	NA	NA	NA	NA	NA	NA	NA	NA	NA	NA	NA
NCU06337.1	NA	NA	NA	-0.491338991	-0.172299451	NA	NA	NA	-0.22589841	NA	NA	NA	NA	0.020990669	NA	NA	NA	NA	NA	NA
NCU08661.1	YIL145C	NA	0.418887807	0.147520716	-0.179102922	0.02874983	0.045526722	0.730071402	-0.480988381	-0.060623154	0.358050652	NA	0.435750671	0.275804568	0.251874934	-0.228632933	0.768939831	-0.013062113	0.242881949	0.127746632
NCU08670.1	NA	NA	NA	0.471042627	-0.034972934	NA	NA	0.728938544	0.414931307	NA	NA	NA	NA	0.763625911	NA	NA	0.767721853	0.879301877	0.160276981	NA
NCU08679.1	NA	NA	NA	NA	NA	NA	NA	NA	NA	NA	NA	NA	NA	NA	NA	NA	NA	NA	NA	NA
NCU05201.1	YJL093C	NA	NA	NA	NA	NA	NA	NA	NA	NA	NA	NA	NA	NA	NA	NA	NA	NA	NA	NA
NCU05209.1	NA	NA	NA	NA	NA	NA	NA	NA	NA	NA	NA	NA	NA	NA	NA	NA	NA	NA	NA	NA
NCU05218.1	YOR244W	NA	0.491815456	-0.220344806	-0.084469958	-0.118156003	NA	-0.051748427	-0.274950183	0.073025103	0.277385348	NA	-0.854141284	-0.277853813	0.449174113	-0.443631777	-0.484890748	-0.255388461	NA	0.022323079
NCU05300.1	NA	NA	NA	-0.124003531	NA	NA	NA	NA	-0.03501379	NA	NA	NA	NA	0.257426039	NA	NA	NA	0.097862436	NA	NA
4nc782_010	NA	NA	NA	-0.420451344	-0.231211389	NA	NA	NA	-0.104421359	-0.29473296	NA	NA	NA	-0.184951231	NA	NA	NA	-0.091153848	0.015172497	0.338669005
NCU05316.1a	NA	-0.268388568	-0.086239579	-0.054560522	-0.070739297	-0.289834916	-0.198983251	0.245932121	-0.573602629	-0.13148511	-0.072557123	NA	0.201901596	0.175026798	-0.099351921	-0.10376833	0.166243091	-0.118856777	0.061521872	0.01417585
NCU08848.1	NA	-0.07660394	NA	-0.392718789	0.073472969	-0.245109561	NA	NA	-0.712866823	-0.003295528	-0.204282265	NA	-1.462950526	-0.802852376	-0.67989033	NA	NA	-0.964032343	-0.989434944	-1.188727033
NCU04639.1	YPR149W	NA	NA	-0.375701334	NA	NA	NA	NA	NA	NA	0.099366664	NA	NA	NA	NA	NA	NA	-0.186590953	0.212975332	NA
NCU04647.1	NA	-0.268899503	-0.644429088	0.008261974	0.232155885	-0.16326613	-0.533278193	-0.801097746	-0.088275611	0.032933831	-0.018032952	-1.121129275	-0.470235585	-0.209855913	0.135203185	-0.875821323	-0.379614978	-0.44934947	0.186304344	0.132171358
NCU07244.1	NA	NA	NA	NA	NA	NA	NA	NA	0.714482199	NA	NA	NA	NA	NA	NA	NA	NA	NA	NA	NA
NCU01703.1	NA	-0.020418517	0.108273809	0.059871029	-0.034747027	-0.090578808	-0.166183659	0.423410064	-0.268577077	0.021819829	0.18071798	NA	0.145344478	0.219018542	0.140502115	NA	0.283006706	-0.059678841	0.431826382	0.16737744
NCU04205.1	NA	NA	NA	-0.316936085	NA	NA	NA	NA	0.260370816	NA	NA	NA	NA	0.152947821	NA	NA	NA	0.445347164	NA	NA
NCU07069.1a	NA	0.056494405	-0.525262813	-0.437291639	0.081156201	-0.348488564	0.022595868	-0.696886443	-0.486964837	-0.071085476	-0.15256416	-0.093513119	-0.070633104	-0.03125025	-0.237988636	0.184848136	-0.320524921	-0.280422093	0.270553265	0.03442624
NCU07076.1	YLR144C	NA	NA	0.197599596	NA	NA	NA	NA	0.325947037	NA	NA	NA	NA	0.346193896	NA	NA	NA	0.754675222	NA	NA
NCU07084.1	NA	NA	NA	NA	NA	NA	NA	NA	NA	NA	NA	NA	NA	NA	NA	NA	NA	NA	NA	NA
NCU04708.1	NA	NA	NA	NA	NA	NA	NA	NA	NA	NA	NA	NA	NA	NA	NA	NA	NA	NA	NA	NA
6nc132_010	NA	NA	NA	NA	NA	NA	NA	NA	NA	NA	NA	NA	NA	NA	NA	NA	NA	NA	NA	NA
6nc138_020	NA	NA	NA	-0.472207826	0.047145686	-0.237706578	-0.360482256	NA	-0.095106104	0.00403737	-0.257995124	NA	-0.244701078	-0.155868933	-0.23641705	NA	NA	-0.266901857	-0.145396279	-0.524330065
NCU09872.1	NA	NA	NA	NA	NA	NA	NA	NA	NA	NA	NA	NA	NA	NA	NA	NA	NA	NA	NA	NA
6nc350_070	NA	NA	NA	0.08971449	NA	NA	NA	NA	0.207962964	NA	0.069985641	NA	NA	-0.057264084	NA	NA	NA	-0.095375343	NA	NA
NCU05500.1	NA	NA	NA	NA	NA	NA	NA	NA	NA	NA	NA	NA	NA	-0.218960123	NA	NA	NA	0.405464373	NA	NA
NCU05581.1	NA	NA	NA	0.73175912	NA	NA	NA	NA	0.808867008	NA	NA	NA	NA	-0.261852218	NA	NA	NA	1.216601457	NA	NA
NCU05589.1	YMR140W	NA	0.578230208	-0.132423484	0.097667462	-0.393707949	-0.024372096	-0.556092468	-0.265679945	-0.050685344	-0.269509112	-0.376278158	-0.583823207	-0.27115583	-0.167936318	-0.233612621	-0.330934862	-0.162221989	0.151530857	-0.109967353
NCU05598.1	NA	NA	NA	-0.557081586	NA	NA	NA	NA	NA	-0.693232897	NA	NA	NA	-0.619590388	NA	NA	NA	NA	0.002538695	NA
NCU03883.1	YER072W	-0.142919453	-1.007801818	0.183708102	0.083858089	-0.280475021	-0.291102978	-0.576219168	-0.06560211	-0.040290172	-0.136799467	-0.49734453	-0.653457454	-0.393916464	-0.048788832	-0.175342174	-0.792540491	-0.352420201	0.03045015	-0.051802789
6nc385_060	NA	0.012885694	-0.288358449	-0.107249503	0.141861954	-0.238061266	0.107979733	0.050501631	-0.430872657	0.132002747	-0.101126276	NA	0.13486988	0.203235942	-0.067097863	0.066958447	0.048710736	-0.06279974	0.267858614	-0.13823145
NCU03975.1	NA	-0.174152765	-0.102079362	0.091167696	0.107948965	-0.092169957	NA	0.142737997	-0.044781566	0.068473456	0.054824002	NA	0.302156818	0.058407057	0.061421119	0.200527407	-0.075338788	0.023846756	0.288219314	0.025098523
NCU03181.1	NA	NA	NA	NA	NA	NA	NA	NA	NA	NA	NA	NA	NA	NA	NA	NA	NA	NA	NA	NA
NCU03173.1	NA	NA	NA	-0.499749663	-0.048637853	-0.285775156	-0.101952567	NA	-0.362541484	-0.164914015	-0.273418292	NA	-0.975334423	-0.258562474	-0.191068562	NA	-0.742630854	-0.253175951	-0.027633397	0.016072098
NCU03165.1	NA	NA	NA	-1.098230261	NA	NA	NA	NA	0.731905026	NA	NA	NA	NA	NA	NA	NA	NA	0.648103558	NA	NA
NCU06020.1a	NA	NA	NA	0.178234271	NA	NA	NA	NA	NA	NA	NA	NA	NA	NA	NA	NA	NA	NA	NA	NA
NCU06027.1	NA	NA	NA	0.108703946	-0.165528963	NA	NA	NA	-0.085950755	-0.266766502	0.122913999	NA	NA	NA	NA	NA	NA	NA	0.167694452	0.688663658
NCU06034.1	NA	NA	0.637247406	0.148057097	-0.307811209	0.181985237	0.09788023	1.070507323	0.282275686	-0.007996996	0.219251172	-0.021376189	-0.01680104	-0.297745805	0.14251084	NA	1.421262383	0.123142717	0.189292087	0.400062898
NCU06119.1	NA	NA	NA	NA	NA	NA	NA	NA	NA	NA	NA	NA	NA	NA	NA	NA	NA	NA	NA	NA
NCU06127.1	NA	NA	NA	0.254134385	NA	NA	NA	NA	0.71771912	NA	NA	NA	NA	-0.165705142	NA	NA	NA	0.945715225	NA	NA
NCU06135.1	NA	-0.152553407	0.051346741	-0.335075128	-0.065228293	-0.398885864	-0.090804327	0.235184246	-0.205441604	-0.176385421	0.006889336	NA	-0.115098	-0.175930874	NA	-0.136019045	0.42051023	-0.140950547	0.287276068	0.253277514
NCU02413.1	YHR206W	NA	0.460451285	-0.06747625	-0.136753349	-0.555771412	-0.089909403	0.693437674	-0.36065314	-0.18039471	-0.196392354	NA	0.620789229	0.067533255	NA	-0.281264772	0.722607458	-0.137849492	0.314798746	0.386902078
NCU02390.1	NA	0.66259358	-0.126502336	-0.505566088	0.192680493	-0.255601704	1.183459137	-0.821793613	-0.022100471	-0.063876613	-0.443802636	0.948594275	-0.010650999	-0.395239633	-0.635842379	1.247077192	-0.32429868	-0.212645256	0.065475804	-0.654693348
NCU02399.1	NA	0.113833125	-0.080208684	-0.178620644	-0.025597142	-0.256001003	0.089085954	0.09685609	-0.360060762	-0.055336875	-0.084402918	0.008158299	0.379399817	0.316446553	-0.056730233	0.017367558	-0.040207787	-0.361375898	0.123520777	-0.100359441
NCU02225.1	YMR218C	NA	0.152645544	-0.178122185	-0.326739706	NA	0.056751313	0.408143308	-0.580903732	-0.074640571	0.056938571	NA	0.297701999	0.304950914	0.238277331	-0.181394845	0.461449119	-0.26962627	-0.10585318	-0.074909572
NCU02233.1	YIR007W	NA	NA	-0.082420104	-0.17644798	NA	NA	NA	-0.526225546	NA	-0.08246682	NA	NA	0.216910879	-0.115468898	NA	NA	NA	0.49526911	NA
NCU02204.1	YMR233W	-0.032751271	0.384590149	-0.044359209	0.188447237	-0.383485771	-0.384422183	-0.641387415	-0.522261053	-0.114856264	0.05623767	NA	-0.78047152	0.127208076	0.020875859	-0.168952499	0.291768721	-0.240036947	0.145006858	-0.207563675
NCU05805.1	YBR263W	0.568324533	-0.412679451	-0.02705507	-0.115736038	-0.2765771	0.694980687	-0.358092627	-0.639238193	-0.061305247	-0.21826956	0.529811408	-0.870122011	-0.297122868	0.126010751	-0.035899218	-0.527535085	-0.584626644	-0.267372618	-0.14150901
NCU05814.1	NA	-0.148955909	0.135650248	-0.176639854	0.052579572	-0.485788934	-0.32513315	0.61024527	-0.133542853	0.005294256	-0.364525198	-0.650500696	0.24554407	0.261083063	-0.223816674	-0.364002292	0.542218065	-0.071460302	0.120176621	0.080198268
NCU05823.1	NA	NA	NA	0.038884688	NA	NA	NA	NA	0.437611201	NA	NA	NA	NA	NA	NA	NA	NA	NA	NA	NA
NCU08123.1	NA	NA	NA	0.476865746	NA	NA	NA	NA	0.900583177	NA	NA	NA	NA	NA	NA	NA	NA	NA	NA	NA
NCU08131.1	NA	-0.174324926	0.109806209	-0.112408186	0.048847981	-0.334140362	-0.020806605	0.507176212	-0.244304681	0.011006264	-0.161990591	-0.107318918	0.392443834	0.238825656	-0.000145793	0.026302506	0.390768896	-0.14183412	-0.03081038	0.036895367
NCU08139.1a	NA	NA	NA	0.402865164	NA	NA	NA	NA	NA	NA	NA	NA	NA	NA	NA	NA	NA	NA	NA	NA
NCU04585.1	NA	NA	NA	-0.183004407	-0.141394993	NA	NA	NA	NA	0.111371414	NA	NA	0.323645836	NA	NA	NA	NA	0.235301063	NA	NA
NCU04592.1	NA	-0.286691798	-0.54405618	-0.760365185	-0.08095914	0.082398969	-0.173948452	-0.114289894	-0.704852466	NA	0.001994932	0.198307364	0.191403243	0.236124493	0.36083207	-0.069733629	0.258271112	-0.240586859	0.070776309	NA
NCU04600.1	YBL056W	-0.051781325	0.313333058	-0.234685936	0.016859786	-0.338120831	0.195332557	0.457925946	-0.398418521	-0.153166862	-0.183266309	-0.047713966	0.244052077	-0.063439223	-0.397356979	0.211700539	0.3193346	-0.289815752	0.05736795	-0.107874765
NCU03754.1	NA	-0.108415541	NA	-0.70477664	-0.260789137	-0.455840012	-0.006338173	NA	-0.711205962	-0.147203343	-0.253129369	-0.100892649	-0.28695101	0.059229474	NA	-0.227212773	-0.184336304	-0.223791616	NA	-0.198518536
NCU03747.1	NA	NA	-0.397753905	-0.373185905	-0.214495484	-0.628071886	-0.089321707	0.046616702	0.115752955	-0.092987084	-0.678311426	-0.326312763	-0.179567475	0.493324315	-0.48603949	-0.18399664	NA	-0.010169405	-0.039844841	-0.464387525
NCU04111.1	YLR361C	NA	0.316185644	-0.034597797	NA	-0.192661833	NA	0.245719475	-0.282738806	-0.203830817	0.255017535	NA	0.356700769	0.185957951	0.094469153	NA	NA	-0.189246105	0.164279788	0.460872933
NCU03336.1	NA	NA	NA	-0.160903114	NA	NA	NA	NA	NA	NA	0.106315804	NA	NA	NA	NA	NA	NA	NA	NA	NA
NCU03343.1	YIL093C	-0.097978481	0.720457779	0.069755724	0.209513336	-0.259096178	-0.182788322	0.761508953	-0.339169969	-0.063095829	-0.262149158	-0.701499949	0.405395026	0.208014479	-0.146410791	-0.547321424	0.235388686	-0.206089615	-0.050386587	-0.255513307
NCU02863.1	NA	NA	NA	NA	NA	NA	NA	NA	NA	NA	NA	NA	NA	NA	NA	NA	NA	NA	NA	NA
NCU01258.1	NA	NA	0.111901646	-0.067066728	0.082437962	-0.121368039	0.129395454	0.069105967	0.147553621	0.141959734	-0.424462565	-0.303074371	0.076413286	0.305720146	0.00468826	-0.103597567	-0.209202831	-0.145012919	0.060779248	-0.530807629
NCU04294.1	NA	NA	NA	NA	NA	NA	NA	NA	NA	NA	NA	NA	NA	NA	NA	NA	NA	NA	NA	NA
NCU04286.1	NA	NA	NA	0.462329403	-0.126979304	NA	NA	NA	0.841731642	NA	NA	NA	NA	0.698121352	0.537161085	NA	1.097037693	NA	-0.017827404	0.615847593
NCU01480.1	YNL275W	NA	0.302052636	0.458870899	-0.004495297	NA	NA	NA	0.263192484	NA	NA	NA	-0.046364089	0.113533139	NA	NA	NA	0.55590986	NA	NA
NCU09549.1	NA	NA	0.378921399	-0.142524585	0.235128077	-0.219513053	-0.123400072	NA	0.050878163	-0.023855966	-0.088435554	NA	-1.136803141	0.02244076	0.01017869	-0.698493503	-0.142622205	-0.132330065	-0.303363594	-0.444159716
NCU09542.1	YCR059C	NA	NA	0.176044498	0.129986755	NA	NA	NA	-0.356941885	NA	NA	NA	NA	NA	NA	NA	NA	-0.131795832	NA	NA
NCU03624.1	NA	0.005586548	0.454585669	-0.219408902	0.217739207	-0.293013949	NA	0.227311402	-0.525137404	-0.068288022	-0.116393032	NA	-0.239688468	-0.289459962	-0.335215122	-0.483911039	-0.267586045	-0.415561007	-0.060993375	-0.174816138
NCU03614.1	NA	NA	NA	0.327097657	NA	NA	NA	NA	NA	NA	NA	NA	NA	NA	NA	NA	NA	NA	NA	NA
NCU01008.1	YHR148W	-0.232892976	-0.000865253	0.042545721	0.426113931	-0.016728474	-0.213333361	0.231911651	0.207680608	0.186356129	-0.135891694	NA	0.173724791	0.1389537	0.000140428	-0.379625605	0.075702589	-0.088599274	0.123632407	-0.203185831
NCU01350.1	NA	NA	NA	0.023348669	NA	NA	NA	NA	0.722129686	NA	NA	NA	NA	NA	NA	NA	NA	NA	NA	NA
NCU08438.1	NA	NA	NA	NA	NA	NA	NA	NA	NA	NA	NA	NA	NA	NA	NA	NA	NA	NA	NA	NA
b13b3_150	NA	NA	NA	0.087761408	-0.2249121	0.441142608	NA	NA	0.223904507	NA	-0.070752627	NA	NA	-0.319142021	0.278005639	-0.42194429	NA	0.161251143	NA	0.28075825
NCU01969.1	NA	-0.557475002	0.372164033	0.131071759	0.038950324	-0.189806098	-0.504650161	0.427419409	0.224919418	-0.086435369	-0.226253663	NA	0.003023938	NA	-0.141061738	-0.442440697	0.178417805	NA	0.088561491	-0.049709018
NCU02280.1	NA	-0.046720911	-0.852382076	-0.339096678	0.204693699	0.000157397	0.053169629	-0.39324269	0.066830425	0.073441314	-0.160666044	-0.512843633	-0.322444597	-0.077178844	-0.15475803	-0.226696117	-0.28887193	-0.223357548	-0.04464632	0.098838121
NCU02273.1	YPL154C	-0.101697054	-0.66465324	-0.226352878	-0.038344167	-0.498687007	0.0276386	-0.577026071	-0.142340166	-0.017009098	-0.361688887	-0.303794063	0.029565726	-0.179503432	-0.253917353	-0.091395792	0.131911773	-0.168140141	0.329441695	-0.091052006
NCU01273.1	NA	-0.188655168	0.128113296	NA	0.103233422	NA	-0.297520918	0.564922933	-0.548367955	-0.033347953	0.083406156	NA	0.081985081	-0.226695772	0.032274774	-0.32229204	0.054224609	-0.486020722	0.163613276	0.0191558
NCU08555.1	NA	NA	NA	NA	NA	NA	NA	NA	NA	NA	NA	NA	NA	NA	NA	NA	NA	NA	NA	NA
NCU08563.1	YIL046W	-0.033263065	-0.954815998	0.173755539	-0.168583005	-0.281915556	-0.037409619	-0.996253315	0.016714493	0.090884958	-0.335997636	NA	-0.359763333	-0.245432335	-0.247029089	-0.324427784	-0.546736055	0.236553511	0.126667184	-0.012846176
NCU08892.1	NA	0.124497684	NA	0.156084239	-0.290039075	NA	NA	NA	-0.181934055	0.090309799	0.311892056	NA	NA	0.283909618	NA	-0.226437994	NA	-0.010261764	0.087321036	0.03957082
NCU01088.1	NA	NA	NA	NA	NA	NA	NA	NA	NA	NA	NA	NA	NA	NA	NA	NA	NA	NA	NA	NA
NCU01080.1	NA	NA	NA	NA	-0.13171244	NA	NA	NA	-0.203887264	-0.303666085	0.080712047	NA	NA	0.051392979	NA	NA	NA	0.282187451	NA	0.410003017
NCU04787.1	YDR299W	NA	-0.000196526	-0.156373456	-0.046776381	-0.227166625	-0.340193916	0.130089896	-0.13812245	-0.09112145	0.014009435	NA	0.089180582	0.282499221	0.111589423	-0.599340541	0.1848844	0.10253724	0.205496485	-0.184302554
NCU04779.1	YLL045C	0.18615096	0.401795866	0.115749985	0.31786655	0.098066871	0.149184456	0.576238887	0.054651246	0.250629551	0.140687369	-0.034576847	0.394233216	0.338845487	0.085324776	0.009701219	0.350444635	0.0381267	0.454219573	-0.058282092
NCU04771.1	NA	NA	0.069623154	-0.062020885	0.34785051	-0.311829022	0.308122777	-0.666458272	-0.202158362	-0.041018928	-0.133414608	0.051912957	-0.389066092	-0.105973382	0.092341538	0.167133298	0.317185672	-0.126612548	0.461841238	0.03539211
NCU02680.1	YBR170C	NA	NA	NA	NA	NA	NA	NA	NA	NA	NA	NA	NA	-0.142985066	NA	NA	NA	NA	NA	NA
NCU02948.1	YCR004C	-0.019359917	0.373166725	-0.204969896	0.132660666	-0.303700473	0.173062646	-0.945388	-0.099334991	0.11431269	-0.440700695	-0.279542139	-0.513785863	0.056290821	-0.300450866	-0.122535815	-0.019752837	0.067056501	0.280309676	-0.185448664
NCU02956.1	YLR121C	-0.010422256	0.226918306	0.057520405	0.124207889	-0.269132791	NA	0.415756492	0.107469262	0.144641643	-0.332856562	NA	0.427066251	0.005715405	-0.354529289	0.306526833	0.301730861	-0.028091313	0.131603008	-0.344321813
NCU03784.1	YBR235W	-0.087071219	NA	0.019993005	-0.118623686	-0.459438777	-0.281471042	NA	-0.195933978	0.058903994	-0.481157325	NA	-0.102233437	-0.005791433	-0.049710771	-0.200039513	0.163133076	0.348243886	0.102201153	-0.356138031
NCU03776.1	NA	NA	NA	-0.180125094	-0.001315803	NA	NA	NA	NA	NA	-0.08818722	NA	NA	NA	NA	NA	NA	0.047988832	-0.144249554	NA
NCU09602.1	YAL005C	0.364719146	0.382128917	0.967257642	0.44303667	0.355708236	0.3849019	-0.122411137	0.118020889	0.217331926	0.28486644	0.465306739	0.357682472	0.428404137	0.250689086	0.255265055	-0.615446662	0.236751135	0.279574191	0.346313779
NCU03390.1	NA	NA	NA	NA	NA	NA	-0.044276338	NA	NA	NA	NA	NA	NA	NA	NA	-0.04766966	NA	NA	-0.06721058	NA
NCU03399.1	NA	NA	-0.506863032	-0.358583782	0.072070646	-0.032100189	0.156355999	-0.400270732	-0.454167398	-0.0329038	-0.129323168	-0.111706236	-0.155980655	-0.029298904	0.084498864	-0.070358393	-0.14227669	-0.05843014	0.109082292	0.643592584
NCU01664.1	NA	-0.149211433	-0.192235302	0.424059386	-0.156357907	NA	-0.206881726	0.118666703	0.180876783	-0.069200831	0.47260897	-0.084104205	NA	0.341906538	0.352442172	-0.080476009	NA	0.352835025	NA	0.491682253
NCU01800.1	YBR251W	0.034875462	-0.043715916	-0.244454217	0.14596732	-0.256286316	-0.205371769	-0.051748427	-0.504340576	0.061920293	-0.191991033	-0.265648754	-0.131160293	NA	-0.061372141	-0.406692323	-0.315809804	-0.277284921	-0.056365825	-0.499493183
NCU01792.1	YKL117W	0.009269963	-1.168144494	0.118504241	0.147652545	-0.131596844	0.178783481	-1.125977776	-0.175855805	0.128469604	-0.299154574	-0.33825485	-0.71911725	-0.282094598	-0.257441891	-0.092929627	-0.537213648	-0.063385376	0.018308256	-0.125982426
NCU02496.1	NA	-0.078861108	0.066245618	NA	0.013025421	-0.341612491	-0.137256184	0.166488364	0.098809288	0.140141653	NA	-0.395208513	0.171000668	0.212188469	-0.109017484	-0.378875568	NA	-0.008893732	0.147084173	-0.261295659
NCU00983.1	NA	0.18949577	0.151301259	0.371050662	0.11705824	-0.232382238	0.303325626	0.07919305	0.301202475	0.235411139	-0.274343718	0.050958972	0.133835739	0.176656612	-0.253492969	0.261829484	-0.05732738	0.288964384	0.103885273	-0.299087689
NCU01777.1	NA	0.116283618	-0.251384087	0.366421623	-0.064313155	0.161875666	0.096318416	-0.015755994	0.082243358	0.058903994	0.311833909	0.099942234	0.169459137	0.375450578	0.106713801	0.384154301	0.245969844	0.29697466	NA	0.100815036
b21d9_120	NA	NA	NA	-0.062659021	0.03249891	NA	NA	NA	NA	0.204480819	-0.182046271	NA	NA	NA	-0.220985916	NA	NA	0.139015924	0.033174787	-0.224044264
NCU09483.1	NA	NA	0.429547472	-0.172863845	-0.014216635	-0.037724626	-0.292635363	NA	-0.038380641	-0.011602631	0.119526294	-0.482494829	0.525379123	NA	0.355515006	-0.127792243	NA	-0.148293228	0.053958569	0.23809111
NCU09475.1	YJR123W	0.073242002	0.403163431	0.316012353	0.50316443	0.408683808	0.132978378	0.535052292	0.228436524	0.368231151	0.407786672	0.030018464	0.535879045	0.307840793	0.238993482	0.157946487	0.561017563	0.136437503	0.633083887	0.219406551
b22l22_080	NA	NA	NA	-0.148667663	0.07593411	NA	-0.35036756	NA	0.174576795	-0.131899737	0.085697564	NA	NA	0.057712284	0.126344052	-0.319981879	NA	0.051068225	-0.00822929	-0.200754117
NCU03499.1	NA	NA	NA	NA	NA	NA	NA	NA	NA	NA	NA	NA	NA	NA	NA	NA	NA	NA	NA	NA
NCU03491.1	NA	0.13270475	0.163192708	0.098369373	0.278165955	-0.033753271	-0.015383312	-0.362986244	-0.192555067	0.023866789	-0.232232028	-0.223671323	-0.146353686	0.209086663	-0.163384092	0.042358879	0.266414286	-0.093442024	0.316684307	-0.213687778
b23i4_050	NA	NA	NA	-0.027831837	-0.160701798	NA	NA	NA	0.220346688	NA	NA	NA	NA	NA	NA	NA	NA	-0.049333672	NA	NA
b24a11_170	NA	0.07442654	1.133521769	0.509247019	0.709607727	0.183102961	0.063300165	-0.329847559	-0.104464932	0.291733291	0.130297755	-0.206330729	0.077073785	0.273810441	0.058979681	-0.204399946	0.357096572	0.208289057	0.67845161	0.00991934
NCU07416.1	NA	0.190173859	-0.078760437	0.148455438	-0.063136369	-0.07423234	-0.083098506	0.573212141	NA	-0.155567446	0.148851977	NA	NA	-0.136538822	0.214065691	-0.303211299	0.178417805	-0.460830814	0.024888577	0.201438582
NCU07424.1	NA	NA	NA	1.393985664	NA	NA	NA	NA	NA	NA	NA	NA	NA	NA	NA	NA	NA	NA	NA	NA
NCU08707.1	YLL027W	0.090617079	0.258331259	0.055873179	0.065665774	-0.360918014	0.205906552	0.576018396	-0.121827249	-0.037684395	-0.531171987	NA	0.644103043	0.285497964	-0.418701984	0.307782329	0.509623713	0.106915081	0.218482562	-0.461605582
NCU06759.1	NA	NA	NA	0.298528504	0.054221203	NA	NA	NA	NA	NA	NA	NA	NA	NA	NA	NA	NA	NA	NA	NA
NCU06751.1	NA	-0.044265259	0.334866219	0.231597496	0.028187528	-0.260391138	-0.345772986	0.711212375	0.077460939	0.137116827	-0.195425301	NA	0.19920648	0.318239835	-0.091943971	-0.559447814	0.293895022	-0.045793314	0.114888093	-0.403618881
NCU03532.1	NA	NA	NA	-0.086496426	NA	NA	NA	NA	0.284818887	NA	NA	NA	NA	NA	NA	NA	NA	0.802680595	NA	NA
NCU03523.1	NA	0.188206276	0.368867735	0.177090377	0.087271756	-0.265549102	-0.069692901	0.511042692	-0.000831854	0.095460896	-0.134141333	-0.181812645	0.321684319	0.341923459	-0.084017055	-0.214130806	0.342399124	-0.045793314	0.333545192	-0.186568279
NCU00471.1	NA	NA	NA	0.318428062	NA	NA	NA	NA	0.107122274	NA	NA	NA	NA	NA	NA	NA	NA	-0.0430001	NA	NA
NCU08772.1	NA	-0.006887649	-1.68300635	-0.274799296	-0.192442893	-0.325387443	-0.021642303	-1.426787859	-0.293800153	-0.038163424	-0.11219144	NA	-0.654798535	-0.640550007	-0.092867887	0.325781999	-0.722046522	-0.118507498	0.131293124	0.017140001
NCU07641.1	NA	NA	NA	NA	NA	NA	NA	NA	NA	NA	NA	NA	NA	NA	NA	NA	NA	NA	NA	NA
NCU07632.1	NA	NA	NA	NA	NA	NA	NA	NA	NA	NA	NA	NA	NA	NA	NA	NA	NA	NA	NA	NA
NCU08018.1	NA	NA	NA	-0.041321498	-0.274782409	-0.342687277	NA	NA	0.093066024	0.154075865	-0.169079304	NA	NA	-0.062802268	0.157201178	NA	NA	0.215144151	0.043865866	-0.177957213
NCU08006.1	NA	-0.074147504	-0.284043613	-0.274310437	-0.020564542	-0.082387272	0.099157165	-0.546914258	-0.351368937	0.130413862	0.22857917	0.098942914	-0.030989179	0.078037058	0.246393283	0.203639612	0.195491318	0.002806555	0.326025166	0.109441741
NCU07998.1	NA	NA	NA	-0.001866429	0.058971122	-0.335462433	NA	NA	-0.307534717	0.105854409	0.002399745	NA	NA	NA	-0.015933225	NA	NA	NA	NA	0.082165597
NCU02582.1	NA	NA	0.266680135	0.224303919	0.067622992	-0.063936276	0.019223831	NA	-0.041989552	0.045137716	-0.177035942	-0.242248498	0.119493449	0.198864424	0.179046672	NA	0.218343989	-0.093321685	0.043169517	0.006637546
NCU02572.1	NA	-0.102232857	0.34721254	0.315945557	0.157747282	-0.053613341	-0.293979155	0.076407924	-0.381431783	0.043872654	0.268107534	-0.40653566	0.36925526	NA	0.085249031	-0.066396537	0.045223276	-0.139143791	0.25498653	-0.029122217
NCU02565.1	YKL162C	NA	0.241639812	0.448699272	0.068981487	-0.118275397	-0.167138991	-0.436633093	0.273547081	-0.003111641	-0.043766896	-0.377906719	0.119216956	0.092953887	-0.076596007	-0.261039078	-0.555094389	0.002608621	-0.083230271	-0.158592707
NCU04307.1	YLR168C	0.051548316	-0.452974035	-0.307717555	0.147503174	-0.033629066	-0.146369002	-1.053073825	0.143192708	0.061372028	-0.204921688	-0.234498999	-0.525591246	-0.143420728	0.011054307	-0.086411686	-0.314010286	-0.2173988	0.245036541	-0.309961509
NCU04316.1	YGL203C	-0.058823355	-0.043610636	0.093059386	0.041432035	-0.349422375	-0.157819132	-0.779155193	-0.361057993	-0.208359125	-0.093746745	NA	-0.493543447	-0.108859282	0.150797096	-0.430365884	NA	-0.158613145	0.129797845	-0.048666207
NCU04324.1	NA	0.00541292	0.197083076	-0.052545936	0.07689303	-0.236947646	-0.277778084	NA	-0.150491007	0.045062069	-0.096454836	NA	-0.720816213	0.16602971	0.157677259	NA	-0.055876706	-0.027960021	0.055635945	-0.009756892
b8b8_050	NA	-0.088714093	0.390698567	0.032248439	-0.134398399	-0.151521572	-0.092944296	NA	-0.034111824	-0.084024275	0.069544112	NA	-0.031533284	NA	0.286741586	0.286705392	-0.041955449	0.018898219	0.125259186	0.098767565
NCU01810.1	NA	0.1764172	-0.652978685	0.497771671	0.02337752	-0.223657839	0.232280134	0.068244271	0.411345991	0.303067038	-0.221796162	0.122222746	-0.082041966	0.123801475	-0.352088529	0.277597962	-0.099430221	0.459300546	0.267127695	-0.462486682
NCU07216.1	NA	NA	NA	0.583505463	NA	NA	NA	NA	NA	NA	NA	NA	NA	NA	NA	NA	NA	NA	NA	NA
b8j22_210	NA	NA	NA	-0.254725137	NA	NA	NA	NA	NA	NA	NA	NA	NA	NA	NA	NA	NA	NA	NA	NA
NCU03458.1	NA	NA	NA	0.105883426	-0.075597379	-0.085392664	NA	NA	-0.348072352	-0.020732122	0.142225764	NA	0.534875102	NA	0.319595432	NA	0.431044987	-0.10916772	0.224277981	0.974561486
NCU03465.1	YNL024C-A	0.053967902	-0.118507952	0.381331868	0.115209961	0.297798959	-0.035718591	0.068885406	0.112958622	0.247222958	0.136476915	-0.169350012	-0.467957455	0.087529617	0.303637951	-0.049435865	-0.125498882	0.0613656	0.105360675	0.031552235
NCU03386.1	NA	-0.209568488	NA	-0.104057254	0.144560512	-0.248126244	-0.396812419	NA	-0.089253378	-0.077854143	-0.014969632	NA	NA	NA	NA	NA	NA	-0.300057511	0.008037786	-0.173422903
NCU03693.1	NA	NA	NA	0.380497351	NA	NA	NA	NA	0.295369415	NA	NA	NA	NA	0.385215785	NA	NA	NA	0.136798099	NA	NA
NCU03701.1	NA	NA	NA	NA	NA	NA	NA	NA	NA	NA	NA	NA	NA	NA	NA	NA	NA	NA	NA	NA
NCU04228.1	NA	NA	-0.597231859	-0.105341204	-0.260081359	-0.368412551	-0.190550909	0.067833188	-0.298229245	0.043864595	0.181325584	-0.010058789	-0.582416989	-0.072355068	0.08301662	-0.270351112	-0.072088253	-0.064992961	0.128048648	-0.145421249
NCU07742.1	YPL188W	NA	NA	0.227367475	0.004976232	-0.097883608	0.016674629	NA	-0.380358549	-0.053122623	0.121576036	NA	NA	-0.106066067	0.264912457	NA	NA	-0.330021943	NA	-0.288292392
NCU07750.1	NA	NA	NA	NA	NA	NA	NA	NA	NA	NA	NA	NA	NA	NA	NA	NA	NA	NA	NA	NA
NCU04460.1	YBR018C	-0.072749798	-0.0361161	-0.349169752	-0.119927199	-0.416413127	-0.190361542	-0.154559233	0.01200446	-0.064308262	-0.37369853	NA	-0.193071739	NA	-0.097931508	-0.410584428	-0.191531805	NA	0.096503405	-0.217865088
NCU04452.1	YPL171C	-0.048565396	0.515362556	0.090034987	0.253213237	-0.401664356	0.189394321	1.067340044	-0.055123106	0.308663823	-0.287765151	-0.010457379	0.796781257	0.767192954	-0.241467387	0.676279246	1.207256342	0.722528399	1.092008779	-0.720425743
NCU04445.1	NA	NA	NA	NA	NA	NA	NA	NA	NA	NA	NA	NA	NA	NA	NA	NA	NA	NA	NA	NA
NCU04761.1	NA	-0.139111144	0.352737468	0.042430146	0.044751171	-0.068737262	-0.141915718	0.55593415	-0.671323171	-0.056196982	-0.000962114	NA	0.513255564	0.171781504	0.262522178	0.028299813	0.54996548	-0.163546846	0.169640097	0.245180046
NCU04751.1	NA	NA	NA	NA	NA	NA	NA	NA	NA	NA	NA	NA	NA	NA	NA	NA	NA	NA	NA	NA
NCU04744.1	NA	NA	NA	NA	NA	NA	NA	NA	NA	NA	NA	NA	NA	NA	NA	NA	NA	NA	NA	NA
NCU00613.1	NA	NA	NA	-0.031392381	NA	NA	NA	NA	-0.154005491	NA	NA	NA	NA	0.116605973	NA	NA	NA	0.038598873	NA	NA
NCU00686.1	NA	NA	NA	0.407939721	NA	NA	NA	NA	0.116989304	NA	NA	NA	NA	NA	NA	NA	NA	NA	NA	NA
NCU00820.1	NA	NA	NA	-0.087125188	NA	NA	NA	NA	0.416549585	NA	NA	NA	NA	0.279195157	NA	NA	NA	0.989140476	NA	NA
NCU01485.1	YPL173W	-0.068335624	0.166617796	0.095738869	0.189351726	-0.090427803	-0.040495599	0.723757629	-0.510822614	0.03140311	0.115191631	-0.297516676	0.484231707	-0.101373387	0.193338613	-0.443052681	0.274319484	-0.603207367	-0.020479922	0.034742568
NCU01519.1	NA	NA	NA	NA	NA	NA	NA	NA	NA	NA	NA	NA	NA	NA	NA	NA	NA	NA	NA	NA
NCU01583.1	NA	NA	NA	0.457727099	0.02872962	NA	NA	NA	NA	NA	0.802237941	NA	NA	1.888815487	NA	NA	NA	0.486984454	-0.128922554	0.36180197
NCU02180.1	NA	NA	NA	NA	NA	NA	NA	NA	NA	NA	NA	NA	NA	NA	NA	NA	NA	NA	NA	NA
NCU02290.1	NA	NA	NA	NA	NA	NA	NA	NA	NA	NA	NA	NA	NA	NA	NA	NA	NA	NA	NA	NA
NCU02382.1	NA	NA	NA	0.023668663	0.036877351	NA	NA	NA	NA	-0.15514356	-0.1702883	NA	NA	NA	NA	NA	NA	-0.133849491	0.11382758	-0.270284442
NCU03259.1	NA	NA	NA	NA	NA	NA	NA	NA	NA	NA	NA	NA	NA	NA	NA	NA	NA	NA	NA	NA
NCU03349.1	NA	NA	NA	0.56156291	NA	NA	NA	NA	1.071901414	NA	NA	NA	NA	NA	NA	NA	NA	NA	NA	NA
NCU03431.1	NA	NA	NA	0.424059386	NA	NA	NA	NA	NA	NA	NA	NA	NA	NA	NA	NA	NA	NA	NA	NA
NCU04057.1	NA	NA	NA	NA	NA	NA	NA	NA	NA	NA	NA	NA	NA	NA	NA	NA	NA	NA	NA	NA
NCU04200.1	NA	NA	-0.194545463	0.078606452	NA	NA	NA	NA	0.200030859	NA	NA	NA	NA	-0.142338842	NA	NA	NA	0.506747709	NA	NA
NCU04250.1	NA	NA	NA	0.279669477	NA	NA	NA	NA	0.803572709	NA	NA	NA	NA	NA	NA	NA	NA	NA	NA	NA
NCU05088.1	NA	NA	NA	NA	NA	NA	NA	NA	NA	NA	NA	NA	NA	NA	NA	NA	NA	NA	NA	NA
NCU05177.1	NA	NA	NA	NA	NA	NA	NA	NA	NA	NA	NA	NA	NA	NA	NA	NA	NA	NA	NA	NA
NCU05283.1	NA	NA	NA	NA	NA	NA	NA	NA	NA	NA	NA	NA	NA	NA	NA	NA	NA	NA	NA	NA
NCU05652.1	NA	-0.925418453	NA	NA	NA	NA	-1.120382724	NA	NA	NA	NA	NA	NA	NA	NA	-1.439715975	NA	NA	NA	NA
NCU05725.1	NA	NA	NA	0.282226692	NA	NA	NA	NA	0.283911817	NA	NA	NA	NA	NA	NA	NA	NA	0.251887234	NA	NA
NCU05744.1	NA	NA	NA	1.363981566	NA	NA	NA	NA	2.459942181	NA	NA	NA	NA	NA	NA	NA	NA	1.251618501	NA	NA
NCU06784.1	NA	NA	NA	NA	NA	NA	NA	NA	NA	NA	NA	NA	NA	NA	NA	NA	NA	0.658750802	NA	NA
NCU06816.1	NA	NA	NA	NA	NA	NA	NA	NA	NA	NA	NA	NA	NA	NA	NA	NA	NA	NA	NA	NA
NCU06831.1	NA	NA	NA	NA	NA	NA	NA	NA	NA	NA	NA	NA	NA	NA	NA	NA	NA	NA	NA	NA
NCU07803.1	NA	NA	NA	NA	NA	NA	NA	NA	NA	NA	NA	NA	NA	NA	NA	NA	NA	NA	NA	NA
NCU07814.1	YMR027W	NA	-1.300061011	-0.228381328	-0.129632986	-0.12783683	0.037151746	-0.250242581	-0.545553807	0.027393022	-0.195295439	-0.188906453	-0.180177365	-0.064739205	0.06061987	-0.270766575	-0.044862156	-0.154606802	0.018831066	0.291120865
NCU07950.1	NA	NA	NA	NA	NA	NA	NA	NA	-0.478038175	NA	NA	NA	NA	NA	NA	NA	NA	NA	NA	NA
NCU08587.1	NA	NA	NA	0.367241254	NA	NA	NA	NA	NA	NA	NA	NA	NA	NA	NA	NA	NA	NA	NA	NA
NCU08704.1	NA	NA	NA	-0.041895934	NA	NA	NA	NA	-0.4437717	NA	NA	NA	NA	NA	NA	NA	NA	NA	NA	NA
NCU08778.1	NA	NA	NA	NA	NA	NA	NA	NA	NA	NA	NA	NA	NA	NA	NA	NA	NA	NA	NA	NA
NCU09607.1	NA	NA	NA	0.586873999	NA	NA	NA	NA	1.008929558	NA	NA	NA	NA	0.349361175	NA	NA	NA	0.602399948	NA	NA
NCU09662.1	NA	NA	NA	0.093708713	NA	NA	NA	NA	0.516085259	NA	NA	NA	NA	NA	NA	NA	NA	NA	NA	NA
NCU09750.1	NA	NA	NA	NA	NA	NA	NA	NA	NA	NA	NA	NA	NA	NA	NA	NA	NA	NA	NA	NA
NCU10052.1	NA	NA	NA	0.62280054	NA	NA	NA	NA	0.372349782	NA	NA	NA	NA	NA	NA	NA	NA	NA	NA	NA
NCU10060.1	NA	NA	NA	NA	NA	NA	NA	NA	NA	NA	NA	NA	NA	NA	NA	NA	NA	NA	NA	NA
NCU10070.1	NA	NA	NA	NA	NA	NA	NA	NA	NA	NA	NA	NA	NA	NA	NA	NA	NA	NA	NA	NA
NCU04911.1	NA	NA	NA	NA	NA	NA	NA	NA	NA	NA	NA	NA	NA	NA	NA	NA	NA	NA	NA	NA
NCU04919.1	NA	NA	NA	NA	NA	NA	NA	NA	NA	NA	NA	NA	NA	NA	NA	NA	NA	NA	NA	NA
NCU04926.1	NA	NA	NA	NA	NA	NA	NA	NA	NA	NA	NA	NA	NA	NA	NA	NA	NA	NA	NA	NA
xnc043_060	NA	NA	NA	NA	NA	NA	NA	NA	NA	NA	NA	NA	NA	NA	NA	NA	NA	NA	NA	NA
NCU05946.1	NA	NA	NA	0.780061415	0.498162482	NA	NA	NA	NA	NA	NA	NA	NA	NA	NA	NA	NA	NA	NA	NA
NCU05953.1	NA	NA	NA	-0.093788918	NA	NA	NA	NA	NA	NA	NA	NA	NA	NA	NA	NA	NA	0.288107422	NA	NA
NCU06877.1	YLR380W	-0.056338091	NA	-0.129876219	0.000908239	-0.414555978	-0.127795855	NA	NA	-0.197229149	-0.261660227	-0.16794047	-0.425611165	NA	-0.008379254	0.015864517	-0.319138244	-0.150713917	0.282935027	0.17873056
NCU06885.1	NA	NA	NA	NA	NA	NA	NA	NA	NA	NA	NA	NA	NA	NA	NA	NA	NA	NA	NA	NA
NCU06892.1	YHL015W	0.067436206	-0.1974113	0.190208706	0.459100522	0.264192844	0.125554331	0.350316006	0.087944627	0.42076129	0.05054382	0.02472474	0.314133569	0.412045485	-0.080833	0.009195066	0.362197479	0.22286213	0.443346928	-0.155454988
xnc072_030	NA	-0.320775215	NA	0.038661378	NA	NA	-0.139365697	NA	NA	NA	NA	-0.232457177	NA	NA	NA	-0.253344686	NA	0.388103212	NA	NA
NCU07365.1	YFR050C	-0.042792871	-0.013226384	-0.106936908	0.129397115	-0.327900479	0.103508372	0.126249875	-0.377108014	0.05970367	-0.358384943	-0.15584496	0.045694554	0.055321737	-0.297496533	-0.004130775	0.04233063	-0.191788299	0.101765724	-0.228272835
NCU07372.1	NA	NA	NA	NA	NA	NA	NA	NA	NA	NA	NA	NA	NA	NA	NA	NA	NA	NA	NA	NA
xnc085_170	NA	NA	NA	-0.477039929	-0.035316474	NA	NA	NA	-0.381103935	0.019532547	0.433987676	NA	NA	NA	0.494291309	NA	NA	-0.365971627	-0.244628662	0.038009527
xnc086_080	NA	-0.415072914	-0.319050063	-0.502567427	-0.12882836	NA	NA	NA	-0.349710316	-0.101763039	0.055248022	NA	-0.194422126	NA	0.084212984	-0.306363069	-0.162962653	-0.264433601	-0.007392254	-0.175565785
NCU08192.1	NA	NA	NA	-0.049394799	NA	NA	NA	NA	0.323440181	NA	NA	NA	NA	NA	NA	NA	NA	NA	NA	NA
xnc100_090	NA	NA	NA	NA	NA	NA	NA	NA	NA	NA	NA	NA	NA	NA	NA	NA	NA	NA	NA	NA
xnc100_170	NA	NA	NA	0.132719611	NA	NA	NA	NA	0.526353594	NA	NA	NA	NA	NA	NA	NA	NA	NA	NA	NA
xnc100_250	NA	0.035624363	0.072032704	-0.341531672	-0.096111365	-0.332089361	-0.25106723	0.059508324	-0.177378697	-0.111810444	0.059546413	NA	0.16462058	-0.036139438	-0.083956712	NA	0.142205592	NA	0.145488658	0.049136797
NCU09121.1	YLR396C	-0.06995608	-0.622985666	-0.123776995	0.008988965	-0.199698421	0.055973438	-0.073842198	-0.138844566	0.02509764	0.006810546	-0.173764658	-0.189776716	-0.174715233	-0.011047942	NA	-0.118750489	-0.218730206	0.084612711	0.060632436
xnc107_110	NA	-0.106661796	0.121597226	0.4700771	0.095025837	-0.005101928	-0.221407579	-0.137508537	0.47913527	0.315417577	0.036282957	-0.46072633	-0.329274507	-0.100468748	-0.123695483	-0.431543126	-0.519867142	0.023602933	-0.124924205	-0.450192623
xnc107_190	NA	-0.269239064	0.178388412	0.163878978	NA	-0.026544826	NA	NA	-0.530982995	0.039892026	0.230667673	-0.214976631	0.472509221	NA	0.132596917	-0.294483381	0.113322776	-0.26648143	0.173846679	-0.233382913
xnc115_020	NA	0.020209922	-1.185493724	-0.374138596	-0.340809712	0.284363956	0.001956209	-0.452998975	-0.413525413	-0.010834518	0.443971764	NA	-0.07431815	-0.307781315	0.46696699	0.193912218	0.098983337	-0.011216053	0.026552352	0.528911956
xnc115_100	NA	NA	-1.351471541	-0.316807645	-0.209555758	0.015936291	-0.086335643	NA	-0.005440674	0.113742319	0.055599228	NA	-0.081756482	-0.135057255	-0.00151689	-0.289238356	-0.089778306	0.207644048	0.141699244	-0.159829959
xnc120_030	NA	NA	NA	NA	NA	NA	NA	NA	NA	NA	NA	NA	NA	NA	NA	NA	NA	NA	NA	NA
xnc140_220	NA	NA	NA	0.284918073	NA	NA	NA	NA	NA	NA	NA	NA	NA	0.477438429	NA	NA	NA	0.007013045	NA	NA
xnc140_300	NA	NA	NA	0.501021368	NA	NA	NA	NA	NA	NA	NA	NA	NA	NA	NA	NA	NA	NA	NA	NA
xnc145_060	NA	NA	NA	NA	NA	NA	NA	NA	NA	NA	NA	NA	NA	NA	NA	NA	NA	NA	NA	NA
xnc163_020	NA	NA	NA	NA	NA	NA	NA	NA	NA	NA	NA	NA	NA	NA	NA	-1.580155003	-1.250425494	-1.290265269	-1.207050341	-0.795085508
xnc164_080	NA	NA	NA	0.298528504	NA	NA	NA	NA	NA	NA	NA	NA	NA	NA	NA	-0.389292184	NA	0.693323951	NA	NA
xnc170_070	NA	NA	NA	0.256708329	0.250393058	0.344120939	NA	NA	0.539932001	0.034330378	0.70009386	NA	NA	NA	NA	NA	NA	0.206042885	0.173926406	NA
Spot4_half	NA	-1.884435943	-1.794312372	-1.969673266	-1.700176194	-0.930543348	-1.876431665	-1.474803525	-1.752250451	-1.870868472	-1.332167061	-2.446073514	-1.552698072	-1.684649304	-1.395155837	-2.163173547	-1.188919251	-1.989030884	-2.237104091	-0.753898466
hph_pCSN44_half	NA	-0.477758306	NA	NA	NA	NA	-0.68797343	NA	NA	NA	NA	-0.851373937	NA	NA	NA	0.914101153	NA	NA	NA	NA
empty	NA	NA	NA	NA	NA	NA	NA	NA	NA	NA	NA	NA	NA	NA	NA	NA	NA	NA	NA	NA
empty	NA	NA	NA	NA	NA	NA	NA	NA	NA	NA	NA	NA	NA	NA	NA	NA	NA	NA	NA	NA
empty	NA	NA	NA	NA	NA	NA	NA	NA	NA	NA	NA	NA	NA	NA	NA	NA	NA	NA	NA	NA
empty	NA	NA	NA	NA	NA	NA	NA	NA	NA	NA	NA	NA	NA	NA	NA	NA	NA	NA	NA	NA
empty	NA	NA	NA	NA	NA	NA	NA	NA	NA	NA	NA	NA	NA	NA	NA	NA	NA	NA	NA	NA
empty	NA	NA	NA	NA	NA	NA	NA	NA	NA	NA	NA	NA	NA	NA	NA	NA	NA	NA	NA	NA
empty	NA	NA	NA	NA	NA	NA	NA	NA	NA	NA	NA	NA	NA	NA	NA	NA	NA	NA	NA	NA
ChIP_Chip_74	NA	NA	NA	NA	NA	NA	NA	NA	NA	NA	NA	NA	NA	NA	NA	NA	NA	NA	NA	NA
ChIP_Chip_84	NA	0.451962485	-0.582084469	-0.358583782	0.050897821	0.091493756	0.418923001	-0.901793163	-0.290197119	-0.029491122	0.318465908	0.591783113	-0.228211423	-0.209429269	0.29074475	0.566968661	-0.237128672	-0.314851508	0.308109572	0.361577129
ChIP_Chip_90	NA	0.012491451	0.207111754	0.098834495	-0.002495513	-0.054486416	-0.120676257	0.070507323	-0.292860286	-0.009754289	-0.023265698	-0.202958923	0.132012841	0.071434301	0.054410339	-0.267755744	-0.004983244	-0.428975406	0.06901727	-0.171750988
ChIP_Chip_163	NA	NA	NA	0.679350288	NA	NA	NA	NA	1.184857603	NA	NA	NA	NA	0.950652573	NA	NA	NA	0.229774112	-0.068032607	NA
ChIP_Chip_178	NA	NA	NA	-0.282581671	-0.052389987	NA	NA	NA	0.642569149	NA	NA	NA	NA	-0.046123527	NA	NA	NA	0.282707434	NA	NA
ChIP_Chip_186	NA	NA	NA	0.354381739	NA	NA	NA	NA	1.088021079	NA	NA	NA	NA	0.216910879	NA	NA	NA	0.649705662	NA	NA
ChIP_Chip_266	NA	NA	NA	NA	NA	NA	NA	NA	NA	NA	NA	NA	NA	NA	NA	NA	NA	NA	NA	NA
ChIP_Chip_274	NA	-0.101662082	-1.17137593	0.161522805	-0.197104426	-0.470885888	-0.022648951	-0.948880057	-0.200205074	0.019517801	-0.521517009	-0.363704948	-0.899823827	-0.313277399	-0.156323199	-0.357681346	-0.710216394	-0.006693495	0.070571985	0.049378232
ChIP_Chip_282	NA	NA	NA	0.704520864	NA	NA	NA	NA	0.900583177	NA	NA	NA	NA	NA	NA	NA	NA	1.038129169	NA	NA
ChIP_Chip_362	NA	NA	NA	0.183051287	NA	NA	NA	NA	0.779119665	NA	NA	NA	NA	-0.135390865	NA	NA	NA	1.203715235	NA	NA
ChIP_Chip_371	NA	NA	NA	0.501021368	NA	NA	NA	NA	0.867656339	NA	NA	NA	NA	1.220663014	NA	NA	NA	NA	NA	NA
ChIP_Chip_378	NA	NA	NA	-0.294846236	-0.125763174	NA	NA	NA	NA	NA	NA	NA	NA	-0.031476751	NA	NA	NA	NA	NA	NA
empty	NA	NA	NA	NA	NA	NA	NA	NA	NA	NA	NA	NA	NA	NA	NA	NA	NA	NA	NA	NA
empty	NA	NA	NA	NA	NA	NA	NA	NA	NA	NA	NA	NA	NA	NA	NA	NA	NA	NA	NA	NA
empty	NA	NA	NA	NA	NA	NA	NA	NA	NA	NA	NA	NA	NA	NA	NA	NA	NA	NA	NA	NA
empty	NA	NA	NA	NA	NA	NA	NA	NA	NA	NA	NA	NA	NA	NA	NA	NA	NA	NA	NA	NA
empty	NA	NA	NA	NA	NA	NA	NA	NA	NA	NA	NA	NA	NA	NA	NA	NA	NA	NA	NA	NA
empty	NA	NA	NA	NA	NA	NA	NA	NA	NA	NA	NA	NA	NA	NA	NA	NA	NA	NA	NA	NA
empty	NA	NA	NA	NA	NA	NA	NA	NA	NA	NA	NA	NA	NA	NA	NA	NA	NA	NA	NA	NA
empty	NA	NA	NA	NA	NA	NA	NA	NA	NA	NA	NA	NA	NA	NA	NA	NA	NA	NA	NA	NA
empty	NA	NA	NA	NA	NA	NA	NA	NA	NA	NA	NA	NA	NA	NA	NA	NA	NA	NA	NA	NA
empty	NA	NA	NA	NA	NA	NA	NA	NA	NA	NA	NA	NA	NA	NA	NA	NA	NA	NA	NA	NA
empty	NA	NA	NA	NA	NA	NA	NA	NA	NA	NA	NA	NA	NA	NA	NA	NA	NA	NA	NA	NA
empty	NA	NA	NA	NA	NA	NA	NA	NA	NA	NA	NA	NA	NA	NA	NA	NA	NA	NA	NA	NA
NCU07769.1	NA	0.085111224	NA	-0.485277344	-0.708831877	NA	0.38324248	NA	-0.005457469	-0.53001652	-0.292746348	0.5378542	-0.108701144	0.130496127	-0.122063959	0.955070502	0.539782121	-0.039220661	0.120827847	0.774514417
NCU07778.1	NA	-0.241369985	0.188590187	-0.629035659	-0.358493115	-0.614459134	-0.188242113	NA	-0.42101995	-0.246263774	-0.157530413	NA	0.450482915	0.188896503	0.033586911	-0.086694817	0.399077259	-0.05190903	0.117609221	NA
NCU07787.1	NA	NA	NA	-0.720665061	-1.015864111	NA	NA	NA	-0.500988254	-1.66356203	1.044868709	NA	2.151759318	NA	NA	-0.311312285	NA	NA	0.427535287	2.228662214
NCU01118.1	YOR057W	-0.301450589	0.437136013	-0.195668532	-0.157242725	-0.476395231	0.026619772	0.685217167	-0.005542671	-0.11855468	-0.194895006	NA	0.383011071	NA	-0.297956273	-0.356594121	0.520487432	-0.065614755	-0.177396675	-0.21028988
NCU01388.1	YBR199W	-0.130915216	0.49168933	-0.19589645	0.060914592	-0.331142763	-0.245109481	0.676016726	-0.460522893	-0.054065122	-0.028627151	NA	0.478015698	0.041570534	0.088522586	-0.089932992	0.280730563	-0.248139794	-0.000908794	0.035472362
NCU01378.1	NA	-0.08790817	0.318978859	-0.566008078	-0.346451289	NA	0.107428068	NA	-0.395378066	-0.176494845	-0.317063675	NA	0.088722656	NA	NA	-0.114345367	0.048043628	-0.151146315	-0.196359118	-0.260426304
NCU01211.1	NA	-0.047257369	0.475136715	-0.492147677	-0.357682081	-0.489113287	0.331243186	0.787400155	-0.274966608	-0.120802028	-0.281921192	-0.064794302	0.5046941	0.128146945	-0.374229713	0.51491144	0.553578218	-0.184888924	-0.003506706	0.492571499
NCU01203.1	YDR412W	NA	NA	-0.225998142	-0.031970446	NA	-0.490190157	0.711212375	-0.205417218	-0.133741084	0.169067922	NA	0.257729984	-0.178227063	NA	-0.453837626	0.401208046	NA	-0.065364894	-0.010906908
NCU01195.1	YOR375C	0.354725964	1.100923637	0.819151684	-0.091734407	0.353053892	0.292652506	-0.109880505	0.51663002	0.26918921	0.35747682	0.034477879	0.595125467	-0.093538342	0.128026738	0.147420721	-0.113376166	0.518668073	-0.064876443	0.395004541
NCU08111.1	YDR465C	0.110964139	0.385021599	-0.460463396	-0.064747194	NA	0.07886364	0.525719537	-0.075000808	-0.054146486	-0.372428297	-0.348611545	0.291386013	0.057827437	NA	-0.205108501	0.143395519	-0.118536782	-0.212057589	-0.190446674
NCU08120.1	YGL129C	NA	NA	NA	NA	NA	-0.248587253	NA	NA	NA	0.876505911	0.665523712	NA	NA	NA	-0.067478141	NA	NA	NA	NA
NCU07432.1	NA	-0.209761555	0.351309168	-0.108975322	-0.826081335	-0.242273517	-0.168153593	-0.196138337	0.320041605	-0.153945737	0.051118253	-0.09641231	0.375484767	0.226725169	0.061760119	0.214857142	1.171807506	0.312050433	0.11852161	0.474855083
NCU09071.1	YPR111W	0.089914081	0.524351839	-0.010224202	-0.29893627	-0.168272936	-0.001794248	0.612648541	-0.509177652	-0.14041933	0.111934639	-0.04266596	0.468717642	NA	0.184499944	0.12388587	0.564542612	NA	0.008996706	0.201663406
NCU09078.1	NA	NA	NA	-0.286433996	-0.524011015	NA	NA	NA	0.129267633	NA	NA	NA	NA	NA	NA	NA	NA	NA	-0.455596167	NA
NCU09085.1	NA	0.408539179	0.09076752	-0.20051497	-0.455992592	-0.415790651	0.667453727	0.138971774	-0.430554142	-0.386452439	-0.216603493	0.345752536	0.375484767	-0.310798291	-0.371299658	0.836441336	0.213521606	-0.161925499	-0.189915521	0.061796369
NCU01917.1	NA	NA	NA	NA	NA	NA	NA	NA	NA	NA	NA	NA	NA	NA	NA	NA	NA	NA	NA	NA
NCU01926.1	NA	NA	NA	NA	NA	NA	NA	NA	NA	NA	NA	NA	NA	NA	NA	NA	NA	NA	NA	NA
1nc315_090	NA	NA	NA	NA	NA	NA	NA	NA	NA	NA	NA	NA	NA	NA	NA	NA	NA	NA	NA	NA
NCU02106.1	YMR269W	-0.419509168	0.188590187	-0.264738925	-0.047944082	-0.308650704	-0.256316426	0.537967603	-0.6551114	-0.076456647	0.164207246	-0.299094641	0.336854122	NA	0.32636866	-0.32229204	0.253705932	-0.306676049	-0.370808737	0.038538665
NCU02114.1	NA	0.046241886	0.478457073	-0.322762769	-0.505395337	-0.575189731	0.081936918	0.53705614	-0.596655953	-0.182580717	-0.059961102	0.131914492	0.577658501	-0.075968038	0.067217689	0.280026329	0.311826342	-0.142654854	-0.082849009	0.38262001
NCU02122.1	NA	NA	NA	-0.513399147	NA	NA	-0.046339057	NA	-0.106740804	NA	0.484687122	-0.017883835	0.111864019	-0.139232931	0.510296521	0.135352421	NA	0.04089642	NA	NA
NCU02519.1	NA	NA	NA	NA	-0.143243418	NA	NA	NA	NA	NA	NA	NA	NA	NA	NA	NA	NA	NA	-0.090861848	NA
NCU02527.1	NA	NA	NA	NA	-0.347845871	NA	NA	NA	NA	NA	NA	NA	NA	NA	NA	NA	NA	NA	-0.205763943	NA
NCU02535.1	NA	NA	NA	NA	NA	NA	NA	NA	NA	NA	NA	NA	NA	NA	NA	NA	NA	NA	NA	NA
NCU02729.1	YLR196W	-0.110893545	0.298138745	-0.189839598	0.138402101	-0.351148512	-0.107643743	0.220936148	-0.075490983	-0.083700401	-0.11593221	NA	0.388303924	0.241386971	-0.251316675	-0.301034966	0.306431669	-0.011747883	-0.116736799	-0.458515009
NCU02737.1	YER163C	-0.330741311	0.029973091	-0.388074258	-0.24552238	NA	0.034916979	-0.263984234	-0.31709565	0.02357581	-0.295675064	NA	-0.01855314	0.00181095	NA	-0.291412727	-0.148278607	-0.129330108	-0.199462896	0.047808395
NCU02744.1	YNL067W	-0.046190694	0.715949317	0.041369376	0.074940362	0.13388835	0.102649463	0.710388379	0.550492707	0.238590824	0.141890766	-0.201589495	0.526879198	0.380234258	-0.084537036	-0.035646484	0.786778631	0.089782914	0.059813096	0.00739005
NCU03070.1	NA	-0.140906354	0.634576275	0.150060811	-0.01328095	NA	0.023270119	0.661193938	-0.107098412	-0.099226333	-0.065160778	NA	0.569877058	0.161603508	NA	-0.022182055	NA	0.028700412	0.004433181	-0.113216134
1nc464_090	NA	NA	NA	NA	NA	NA	NA	NA	1.060846226	NA	NA	NA	NA	NA	NA	NA	NA	NA	NA	NA
NCU03086.1	NA	NA	NA	-0.067549844	-0.347583061	-0.299517469	-0.125842013	NA	0.123718019	-0.026400293	-0.366470842	-0.300778848	-0.627026452	0.123801475	-0.204382157	-0.218879684	-0.589562879	-0.201247833	-0.349425403	-0.483688081
NCU03218.1	YJL036W	-0.083734201	0.46977483	-0.096772777	-0.387574179	-0.486655453	0.078596321	0.647082038	-0.529002631	-0.208088425	-0.093408363	-0.000288708	0.528934655	-0.15232293	-0.197386286	0.167612784	0.404746009	-0.10044071	-0.185537762	0.074512025
NCU03225.1	NA	-0.082083504	0.503331742	0.123441798	-0.16247247	-0.10530108	-0.049509096	0.482870688	-0.141979507	0.017666961	0.10116494	-0.259929334	0.515101098	0.187673658	0.117374094	-0.091663679	0.422577041	0.208706853	-0.178080384	-0.282389691
NCU03234.1	YGR184C	0.141761417	0.536462676	0.024809503	-0.211197024	-0.072916693	0.229413877	0.372112922	-0.172279696	-0.138111566	0.111582681	-0.005855796	0.437426762	0.065769353	0.155891008	0.280489323	0.387761945	0.041147511	-0.354380342	0.120139182
NCU03317.1	YOR002W	-0.145105949	0.418142709	-0.044461206	-0.326071637	-0.174609399	0.017038165	0.53204353	-0.272105659	0.037950345	0.081685932	-0.192245118	0.571073056	0.207633066	0.238277331	-0.061846273	0.559603562	0.027057251	-0.077192607	0.098665568
NCU08334.1	NA	-0.053329341	0.288155935	0.085124866	-0.17792087	-0.051490703	0.138060315	0.758697764	-0.124018796	-0.090724078	0.07737462	0.202603323	0.218634815	0.201803987	0.210175643	0.472644405	0.612070982	-0.099533513	-0.115501248	-0.067813994
NCU08342.1	NA	0.033737253	0.526478588	-0.241346107	-0.302249005	NA	-0.131191765	NA	NA	-0.076780683	0.133711238	NA	0.240501711	NA	0.155452456	NA	0.549081566	NA	-0.367342823	0.189147176
NCU00867.1	NA	0.244813246	-0.749707186	-0.039112675	-0.469906649	-0.112749918	0.075677816	-0.656748681	0.038625259	-0.273479364	-0.056616306	0.351793555	-0.232174414	-0.318203072	-0.337056469	0.100415324	-0.015445819	-0.187888041	-0.133088311	0.487970304
NCU00875.1	NA	NA	NA	NA	-0.197298292	NA	NA	NA	NA	NA	NA	NA	NA	NA	NA	NA	NA	NA	NA	NA
NCU00883.1	NA	NA	NA	-0.338901416	NA	-0.254609112	NA	NA	0.095839469	-0.061095782	0.09492943	NA	NA	0.074891874	0.267474971	NA	NA	0.080862827	NA	0.162369017
NCU00800.1	NA	NA	NA	0.14380591	NA	NA	NA	NA	0.495326699	NA	NA	NA	NA	NA	NA	NA	NA	NA	-0.36068452	NA
NCU00757.1	NA	NA	NA	0.181825548	NA	NA	NA	NA	-0.037160406	NA	NA	NA	NA	NA	NA	NA	NA	-0.541162276	NA	NA
NCU00707.1	NA	-0.090201543	0.316185644	-0.382460884	0.25067908	-0.420860554	-0.090437984	0.182074057	-0.520167973	-0.05224297	0.043910921	-0.041508367	0.504672545	0.122630931	-0.081055655	0.032589696	0.184550852	-0.220400188	NA	0.106108426
NCU00646.1	NA	-0.668297324	NA	-0.196998913	NA	NA	NA	0.917877924	0.168748	-0.303666085	0.083537067	NA	0.659277733	-0.128585687	-0.146567223	NA	1.148464583	0.193960268	NA	0.149772938
NCU00654.1	NA	-0.270134489	-0.057177715	-0.182811365	-0.108973516	-0.422845763	-0.020249068	0.026254085	0.052496015	0.133230848	0.198434006	0.175662896	0.447986902	0.409941241	0.32366614	0.358439304	0.457561033	0.345893698	0.119485359	0.321366503
NCU00663.1	NA	-0.359331645	0.265912438	-0.133422378	-0.160581348	-0.183856831	-0.232886158	NA	-0.405663295	-0.149219816	0.112277362	-0.408670256	NA	NA	0.409389247	NA	0.374894744	NA	-0.059946047	0.054244108
1nc596_070	NA	NA	NA	NA	NA	NA	NA	NA	0.535848514	NA	NA	NA	NA	0.060791677	NA	NA	NA	0.701563886	NA	NA
NCU00506.1	YMR123W	NA	-0.308318821	0.203005893	-0.122779315	-0.008743106	0.341738928	-0.830946337	-0.006863525	-0.029226916	-0.041625264	NA	-0.208668595	-0.429452166	0.047165317	NA	NA	-0.295312914	-0.284192237	0.177241623
NCU02764.1	NA	NA	NA	NA	NA	NA	NA	NA	NA	NA	NA	NA	NA	NA	NA	NA	NA	NA	NA	NA
NCU02882.1	NA	NA	NA	NA	NA	NA	NA	NA	NA	NA	0.072153477	NA	NA	NA	NA	NA	NA	NA	NA	NA
1nc730_170	NA	NA	-0.168310712	0.650981466	-0.434477065	0.146920061	0.373687165	-0.12074452	0.975246431	0.183883914	-0.172358299	0.363887633	0.376417192	0.543892202	-0.418300994	0.671871247	NA	NA	0.421451045	-0.575789664
NCU02896.1	NA	0.271994086	-0.24355818	-0.28005038	-0.247679787	-0.321096909	0.372028281	-0.363029278	-0.363867527	0.030451419	-0.166562811	0.187323351	-0.116101056	0.067634764	-0.103690857	0.221193825	0.029983331	-0.034729648	-0.093265625	-0.320219801
NCU08601.1	NA	NA	NA	NA	NA	NA	NA	NA	NA	NA	NA	NA	NA	NA	NA	NA	NA	NA	NA	NA
NCU08609.1	YCR044C	-0.072279635	-1.157745544	0.34886018	-0.308437963	-0.198234133	0.07333135	NA	0.150375472	0.008978769	0.131869304	-0.053642939	-0.349724589	-0.120820894	0.063334254	-0.113372907	-0.470755449	0.203449433	-0.12940179	-0.119381383
NCU08618.1	NA	0.016061452	NA	-0.128481637	-0.447214266	-0.170234452	-0.074574434	-0.204079369	-0.13812245	-0.074184239	-0.300657739	-0.400726973	-0.207610512	-0.055904547	-0.148410923	-0.252611796	-0.332496627	-0.147608128	-0.404631223	-0.282117773
NCU04400.1	NA	NA	NA	NA	NA	NA	NA	NA	NA	NA	NA	NA	NA	NA	NA	NA	NA	NA	NA	NA
NCU04393.1	NA	NA	NA	NA	NA	NA	NA	NA	NA	NA	NA	NA	NA	NA	NA	NA	NA	NA	NA	NA
NCU04385.1	YGL009C	0.202071526	0.631544972	0.006894332	-0.210054474	-0.093299254	0.225591728	0.659449175	-0.708439119	-0.14425431	0.081267213	-0.140516935	0.320151047	0.107199508	0.316935081	0.183426335	0.57042074	-0.067535094	-0.16267048	0.107730532
2nc565_010	NA	0.200675806	0.179612591	-0.2341188	-0.358579008	NA	0.251503419	0.056428425	-0.562121905	-0.032464358	-0.375256031	0.296669192	0.279376829	0.124965408	-0.186892375	0.249284622	0.299771588	-0.095310786	-0.23933947	-0.310130844
NCU04997.1	NA	NA	NA	NA	NA	NA	NA	NA	NA	NA	NA	NA	NA	NA	NA	NA	NA	NA	NA	NA
NCU05001.1	NA	NA	NA	NA	NA	NA	NA	NA	NA	NA	NA	NA	NA	NA	NA	NA	NA	NA	-0.372038794	NA
NCU05082.1	NA	NA	NA	NA	NA	NA	NA	NA	NA	NA	NA	NA	NA	NA	NA	NA	NA	NA	NA	NA
NCU08449.1	NA	NA	NA	-0.263029392	NA	NA	NA	NA	-0.022334656	NA	NA	NA	NA	0.462488088	NA	NA	NA	-0.038057666	NA	NA
2nc750_020	NA	NA	NA	NA	NA	NA	NA	NA	NA	NA	NA	NA	NA	NA	NA	NA	NA	NA	NA	NA
3nc118_010	NA	NA	NA	NA	NA	NA	NA	NA	NA	NA	NA	NA	NA	NA	NA	NA	NA	NA	NA	NA
3nc118_090	NA	0.133709875	-0.21753674	-0.410268873	-0.140154091	-0.174433547	0.248730147	-0.023344712	-0.731075067	0.024722672	0.09570964	0.539763576	0.015421543	-0.089192248	0.142795488	0.60733748	0.10137313	-0.28803396	0.2060018	0.476847165
NCU05691.1	NA	NA	NA	0.239124217	-0.145499392	NA	NA	NA	0.478618597	-0.18685242	NA	NA	NA	-0.101911305	NA	NA	NA	0.311884805	-0.315388434	NA
NCU07858.1	NA	-0.075826521	NA	0.114103933	-0.194408992	-0.134720376	0.033016664	NA	-0.278595833	-0.102753391	0.087560789	NA	NA	0.242445971	0.142111368	NA	NA	0.051068225	NA	-0.202787254
NCU07866.1	NA	-0.220977745	0.040505182	-0.090291474	-0.252230567	-0.170639951	-0.086459474	-0.334682391	-0.253229113	-0.034479452	-0.162140017	NA	0.311836533	0.025311611	0.012708181	NA	0.37868411	0.144859916	0.079563542	0.004779201
3nc192_020	NA	NA	NA	NA	NA	NA	NA	NA	NA	NA	NA	NA	NA	NA	NA	NA	NA	NA	NA	NA
NCU06464.1	YKL056C	0.083565777	0.69226979	0.066810645	0.127850587	0.327834547	0.009542757	0.668794659	0.9397986	0.403667563	0.022187497	-0.09409128	0.415009606	0.575313065	0.137762059	-0.108618	0.708676475	0.20371273	-0.009026723	-0.066284606
NCU06473.1	YOR079C	NA	0.373528141	-0.380502321	-0.062040157	-0.390395215	-0.190755022	0.363289072	0.102275063	-0.043300866	NA	-0.316715361	0.440800362	NA	-0.191848102	-0.240030938	NA	NA	-0.173862449	-0.280660984
NCU06482.1	YER178W	0.136474265	0.413550641	-0.175981797	-0.180279514	-0.216841066	0.176031948	0.462449158	-0.18394593	0.043058469	-0.19856586	-0.239273868	0.36076271	0.019053204	-0.080404942	0.059348737	0.228682716	-0.232185469	-0.105383376	0.006254583
3nc272_050	NA	NA	NA	NA	NA	NA	NA	NA	NA	NA	NA	NA	NA	NA	NA	NA	NA	NA	NA	NA
NCU07657.1	NA	0.015525164	NA	-0.002935488	-0.323417184	NA	0.079773921	NA	NA	NA	0.41213476	NA	NA	-0.00052666	0.591582364	0.241710842	NA	-0.260591535	-0.102171987	0.421783238
NCU06180.1	NA	NA	NA	-0.290609672	NA	-0.088360834	NA	NA	-0.205720528	-0.09282789	0.031511493	NA	-0.321039901	-0.389776393	0.058172549	-0.267844256	-0.468230646	0.119017555	NA	-0.014006365
NCU06263.1	NA	NA	NA	0.260054357	NA	NA	NA	NA	0.708153143	NA	NA	NA	NA	NA	NA	NA	NA	0.49525207	NA	NA
NCU06270.1	YHR024C	-0.041335928	NA	-0.359787748	-0.249190695	-0.244317421	0.038243601	0.619628825	-0.099933177	0.006092847	-0.00479297	-0.682556189	0.044469876	NA	-0.247114344	-0.789721215	-0.246440146	-0.840118288	-0.810794081	NA
NCU06279.1	NA	0.150688904	0.036198105	-0.360816193	-0.153318896	-0.024191658	0.142382337	-0.525862887	-0.690365618	-0.068626385	0.102162827	0.183445752	0.038737989	-0.126094968	0.152109908	0.312603282	0.017493888	-0.419010638	-0.147065481	0.148966923
NCU00086.1	NA	NA	NA	NA	NA	NA	NA	NA	NA	NA	NA	NA	NA	NA	NA	NA	NA	NA	NA	NA
NCU00094.1	NA	NA	NA	NA	NA	NA	NA	NA	NA	NA	NA	NA	NA	-0.127423629	0.337509218	NA	NA	NA	-0.756578221	NA
NCU00103.1	NA	-0.113706617	0.520582549	0.167476395	-0.092777236	-0.099540926	-0.050233659	0.767438255	-0.377305225	-0.086504727	-0.031206499	-0.329130661	0.526664992	0.09586042	0.056225673	-0.40208296	0.291794723	-0.331232488	-0.052785653	-0.27408101
NCU00184.1	NA	-0.191822447	NA	-0.584515349	-0.301210534	NA	0.035379801	NA	-0.320416009	-0.113144179	0.112542053	NA	NA	0.262507746	NA	-0.203675625	NA	NA	-0.185260538	NA
NCU00194.1	YLR438W	0.218675892	-0.938216337	-0.190391858	-0.169283232	-0.361977539	0.276152293	-0.87403962	-0.340315566	-0.016614798	-0.328159754	-0.102017207	-0.244243152	-0.7282987	-0.206179376	-0.03298423	-0.700150045	-0.315877408	-0.290279162	-0.359465381
NCU00202.1	YLR429W	0.023626662	0.221100979	-0.473292505	-0.001253514	-0.446972161	-0.00909705	0.316558021	-0.440593656	-0.076324448	-0.192985753	-0.020305165	0.207966509	0.127069189	-0.261808867	0.250670295	0.259663387	-0.029756556	0.256548485	0.237025785
NCU00283.1	NA	NA	NA	NA	NA	NA	NA	NA	NA	NA	NA	NA	NA	NA	NA	NA	NA	NA	NA	NA
NCU00292.1	NA	NA	NA	NA	NA	NA	NA	NA	NA	NA	NA	NA	NA	NA	NA	NA	NA	NA	NA	NA
NCU00300.1	YOL092W	NA	NA	-0.369850005	-0.605939536	NA	NA	NA	0.036277504	NA	NA	NA	NA	NA	NA	NA	NA	NA	-0.097089735	NA
NCU00382.1	NA	0.129131368	0.213862153	0.001262464	-0.192871211	-0.12783683	0.07617772	0.101273878	-0.431119473	-0.125857026	0.063504426	0.232781923	0.14236062	0.141417018	0.120765897	0.331955011	0.079156173	-0.024125779	-0.115189729	0.194054103
NCU00391.1	NA	NA	NA	NA	NA	NA	NA	NA	NA	NA	NA	NA	NA	NA	NA	NA	NA	NA	NA	NA
NCU00398.1	NA	NA	0.363971058	0.132942439	-0.133977522	-0.214342585	-0.064448871	0.632896132	-0.186754551	-0.037638535	-0.191384136	NA	0.079414275	0.099139421	-0.083393897	NA	0.4865401	NA	-0.159771826	-0.03558288
NCU03429.1	NA	NA	NA	NA	NA	NA	NA	NA	NA	NA	NA	NA	NA	NA	NA	NA	NA	NA	NA	NA
NCU05616.1	NA	NA	0.502303815	0.010547741	-0.280320592	NA	NA	0.769609354	-0.127964438	-0.237028892	-0.240851039	NA	0.543893855	0.097133524	-0.444035126	-0.236223497	0.366509396	NA	-0.296734383	-0.145271863
NCU04006.1	NA	NA	NA	NA	NA	NA	NA	NA	0.165010818	NA	NA	NA	NA	NA	NA	NA	NA	NA	-0.328912174	NA
NCU07919.1	NA	NA	NA	NA	NA	NA	NA	NA	NA	NA	NA	NA	NA	NA	NA	NA	NA	NA	NA	NA
NCU07927.1	NA	NA	NA	NA	NA	NA	NA	NA	NA	NA	NA	NA	NA	NA	NA	NA	NA	NA	NA	NA
NCU07935.1	NA	NA	NA	NA	NA	NA	NA	NA	-0.250026681	-0.373207018	NA	NA	NA	-0.055904547	NA	-0.463267756	NA	-0.04204118	NA	0.315338482
4nc310_120	NA	NA	NA	-0.159394808	NA	NA	0.467899328	NA	-0.428271998	-0.034607892	-0.250474916	NA	NA	-0.429099817	0.285243927	NA	NA	NA	-0.578259925	-0.046282768
NCU06541.1	YOR099W	0.097832839	0.641955805	0.177746682	-0.113034997	0.320333736	0.249178366	0.712266207	0.050572905	0.000363203	0.11667028	0.098078293	0.614731294	0.203179352	0.203366575	0.107540592	0.572115832	NA	-0.274143106	-0.010661687
NCU06550.1	YMR096W	0.66031104	0.483505647	0.292807805	-0.209839018	0.073554572	0.686315965	0.655957907	-0.133386061	0.049232633	-0.031061582	0.026808845	0.588731326	0.11189139	0.051601673	0.056105383	0.445906723	0.223247596	-0.173238125	-0.087324422
NCU06631.1	YBR102C	NA	0.483554941	-0.040273409	-0.265904257	-0.013319313	NA	0.63839631	0.005052444	0.050341981	0.095487704	-0.297502759	NA	0.241453063	NA	-0.253344686	0.52216401	0.188463442	NA	-0.007486719
NCU08271.1	NA	NA	NA	NA	NA	NA	NA	NA	NA	NA	NA	NA	NA	NA	NA	NA	NA	NA	NA	NA
NCU08279.1	NA	-0.21360487	0.537069233	0.358029516	0.007924376	NA	NA	NA	-0.552423519	-0.175081879	0.537686199	NA	0.29353908	-0.262615346	0.687591056	-0.580015441	0.314773752	-0.363969274	-0.05853799	0.409072186
NCU07692.1	NA	-0.062815655	0.648382074	0.538662508	-0.111493508	0.499745304	-0.023844891	NA	0.001512086	0.035491449	0.407020628	NA	NA	NA	0.65331483	-0.280441609	0.432092316	0.036117883	0.033234132	0.073456476
NCU07701.1	YKR051W	-0.179194839	0.597756001	0.288111888	-0.148527085	0.078994154	-0.164664004	NA	0.009827354	-0.154802699	-0.081363021	-0.534258507	0.379399817	0.258731055	NA	-0.460733838	0.4865401	-0.045793314	-0.193303207	-0.174675874
NCU07710.1	YJR138W	NA	NA	NA	NA	NA	NA	NA	NA	-0.39529656	NA	NA	NA	NA	NA	NA	NA	NA	NA	NA
4nc452_010	NA	-0.019179371	0.745427893	-0.130421302	-0.034437318	0.327301847	-0.01462975	0.650644018	0.172748271	0.189424479	0.034152583	-0.296763932	0.350540063	0.250626005	0.187447951	-0.006457703	0.738658728	-0.07395636	0.229094997	0.119118444
4nc452_090	NA	NA	NA	NA	-0.429380583	NA	NA	NA	NA	NA	NA	NA	NA	0.066085977	NA	-0.652440642	0.808468195	NA	-0.233403856	NA
4nc452_170	NA	NA	NA	NA	NA	NA	NA	NA	NA	NA	NA	NA	NA	NA	NA	NA	NA	NA	NA	NA
NCU06958.1	NA	0.188699677	-0.505054804	-0.223369558	NA	0.036702432	0.264498418	-0.133317554	-0.260865205	0.028816249	0.250913136	0.504972755	-0.085981068	0.078877894	0.240803347	-0.05927799	-0.206253311	-0.488136346	-0.253200093	0.084211822
4nc570_100	NA	NA	NA	NA	NA	NA	NA	NA	NA	NA	NA	NA	NA	NA	NA	NA	NA	NA	NA	NA
NCU06973.1	NA	NA	NA	NA	NA	NA	NA	NA	NA	NA	NA	NA	NA	NA	NA	NA	NA	NA	NA	NA
NCU07261.1	YBR110W	NA	NA	NA	NA	NA	NA	NA	-0.132789006	-0.004105803	NA	NA	NA	NA	NA	NA	NA	0.115957756	NA	NA
NCU07269.1	NA	NA	NA	NA	NA	NA	NA	NA	NA	NA	NA	NA	NA	NA	NA	NA	NA	NA	NA	NA
NCU07277.1	NA	NA	0.113027339	-0.306525414	-0.494434743	0.157279147	0.19499118	0.009158297	-0.217656434	-0.616012679	0.426630886	0.52993617	0.959139887	-0.70024756	-0.03904207	0.392711879	0.513192492	-0.317261289	0.167291971	1.594599859
NCU06298.1	NA	NA	NA	NA	NA	NA	NA	NA	NA	NA	NA	NA	NA	NA	NA	NA	NA	NA	NA	NA
NCU06305.1	NA	0.136306987	-0.750026458	0.200917708	-0.475204837	0.082299299	0.186084005	-0.542629685	0.209911235	-0.251388806	0.004839821	-0.093880544	0.06758175	0.018831915	-0.040599334	-0.117915491	-0.174476641	0.124324574	0.021906357	0.674010619
NCU06313.1	NA	NA	NA	NA	NA	NA	NA	NA	NA	NA	NA	NA	NA	NA	NA	NA	NA	NA	NA	NA
NCU06398.1	NA	NA	NA	NA	NA	NA	NA	NA	NA	NA	NA	NA	NA	NA	NA	NA	NA	NA	NA	NA
4nc671_020	NA	NA	NA	NA	NA	NA	NA	NA	NA	NA	NA	NA	NA	NA	NA	NA	NA	NA	-0.439182825	NA
NCU08654.1	NA	NA	NA	NA	NA	NA	NA	NA	NA	NA	NA	NA	NA	NA	NA	NA	NA	NA	NA	NA
NCU08839.1	NA	NA	NA	-0.517046924	-0.417786111	NA	NA	NA	0.350034391	NA	NA	NA	NA	-0.254710148	NA	NA	NA	NA	NA	NA
NCU05163.1	NA	NA	NA	NA	NA	NA	NA	NA	-0.43101284	-0.394813973	0.817953729	NA	NA	-1.031476751	NA	-0.318754576	0.452592768	-0.198124256	NA	NA
NCU05170.1	NA	-0.037144526	0.210523868	-0.199925003	0.01608975	0.208955151	0.031853044	0.173811273	0.220047032	-0.017911603	-0.043560988	NA	-0.030728882	-0.129955117	-0.571184071	NA	-0.320814822	-0.67201778	-0.362590956	-0.669941252
4nc778_050	NA	-0.180883189	NA	-0.000315977	-0.181407045	NA	NA	NA	-0.140149063	-0.089072034	-0.082017453	NA	NA	0.046442592	NA	NA	NA	-0.207850073	-0.216355354	-0.225185366
NCU05282.1	NA	-0.072956163	NA	-0.496152588	-0.10243067	-0.16437902	-0.372935317	NA	-0.511827487	-0.130829488	0.17112666	NA	0.046536245	0.069353691	0.139537424	-0.38228217	0.10321146	NA	-0.041119562	0.237510198
NCU05292.1	YER143W	0.119171755	0.109734767	-0.362820043	-0.241821303	-0.405014701	0.146673446	0.354070542	-0.398290899	-0.182594851	-0.340927604	0.14697046	0.34103452	0.133997242	-0.104610383	0.177658524	0.416999167	-0.007023744	-0.07451941	-0.002223219
NCU08872.1	NA	NA	NA	NA	NA	NA	NA	NA	NA	NA	NA	NA	NA	NA	NA	NA	NA	NA	NA	NA
NCU08863.1	NA	NA	NA	NA	NA	NA	NA	NA	NA	NA	NA	NA	NA	NA	NA	NA	NA	NA	NA	NA
NCU08855.1	NA	0.041217218	NA	-0.324401847	NA	0.349575369	0.0537078	-0.398551191	0.176190618	-0.13978	0.426078964	-0.101032655	-0.247382859	-0.467824756	0.583144076	-0.07221423	NA	-0.081826046	NA	0.952768402
NCU08967.1	NA	NA	NA	-0.211332541	NA	-0.530843015	0.250077831	NA	-0.20111708	-0.151662992	NA	NA	NA	-0.008648821	-0.294573138	0.702044427	NA	0.134778931	0.093347111	-0.092497323
NCU06733.1	NA	-0.12880773	-0.073590805	-0.394147814	-0.529292742	-0.183613482	0.091531892	0.06372879	-0.292219117	-0.119884283	0.431585025	0.076048346	0.029439787	0.08315949	0.40425934	0.241093382	0.232438819	-0.026126281	-0.198987043	0.462373112
NCU07235.1b	NA	NA	NA	0.144723168	NA	NA	NA	NA	0.822914783	NA	NA	NA	NA	NA	NA	NA	NA	NA	NA	NA
NCU03678.1	YMR171C	0.098059517	0.216271062	-0.242490649	-0.457646466	-0.362965843	0.546950278	0.200153236	NA	-0.368721969	-0.192120808	0.600040214	0.565618626	-0.131592869	-0.191272792	0.928423224	0.322153282	-0.059156456	-0.008803203	0.331280026
6nc098_010	NA	NA	NA	-0.32596236	-0.471219066	NA	NA	NA	NA	NA	NA	NA	NA	NA	NA	NA	NA	NA	-0.271047307	NA
NCU07062.1	NA	NA	NA	-0.070253404	-0.555094806	-0.359690711	-0.126621181	NA	-0.499596363	-0.363537541	0.108796794	0.258664357	0.391678147	-0.061805149	0.161514648	0.629298363	0.47916057	-0.029851771	0.034180091	0.463751245
NCU07140.1	NA	NA	NA	-0.342741437	-0.531153084	NA	NA	NA	0.332717995	NA	NA	NA	NA	NA	NA	NA	NA	NA	-0.44016845	NA
NCU04693.1b	NA	NA	NA	NA	NA	NA	NA	NA	NA	NA	NA	NA	NA	NA	NA	NA	NA	NA	NA	NA
NCU04701.1	NA	NA	NA	NA	NA	NA	NA	NA	NA	NA	NA	NA	NA	NA	NA	NA	NA	NA	NA	NA
NCU09788.1	NA	NA	NA	NA	-0.426068457	NA	NA	NA	NA	0.030071312	0.041187127	NA	NA	0.00181095	-0.179916772	NA	NA	NA	-0.281916195	-0.510116206
NCU09796.1	NA	NA	NA	NA	NA	NA	NA	NA	NA	NA	NA	NA	NA	NA	NA	NA	NA	NA	NA	NA
NCU09866.1	YKL010C	0.179699582	0.423315519	-0.12359842	-0.240136266	-0.044890521	0.141352519	0.306705543	-0.240945958	-0.077503881	-0.127105342	-0.445014329	0.238387508	-0.046123527	0.124734799	-0.021888183	0.540311356	-0.204114132	0.050190368	0.15374184
NCU05557.1	NA	NA	NA	NA	NA	NA	NA	NA	NA	NA	NA	NA	NA	NA	NA	NA	NA	NA	NA	NA
NCU05566.1	NA	NA	NA	NA	NA	NA	NA	NA	NA	NA	NA	NA	NA	NA	NA	NA	NA	NA	NA	NA
6nc360_350	NA	NA	NA	NA	NA	NA	NA	NA	NA	NA	NA	NA	NA	NA	NA	NA	NA	NA	NA	NA
NCU03858.1	NA	-0.244668677	0.304224032	-0.028200577	-0.121046348	NA	0.001835759	0.593586691	-0.305376609	-0.032364063	0.104712729	NA	0.244240234	0.092231396	0.000882746	-0.396797476	0.426419108	-0.047335479	0.003438201	0.064243689
NCU03866.1	NA	NA	NA	NA	NA	NA	NA	NA	NA	NA	NA	NA	NA	NA	NA	NA	NA	NA	NA	NA
NCU03874.1	NA	-0.143583315	0.145431269	-0.512709852	-0.221850278	-0.285510611	0.111058075	0.297015852	-0.280523282	0.044257218	-0.140361439	-0.150707848	0.143266665	-0.077832386	0.043093997	0.284089444	0.089291914	-0.206371144	-0.200456659	0.024225207
NCU04090.1	YPL006W	0.298126938	-0.528396598	-0.07249414	NA	0.111017361	0.368802289	-0.787776902	-0.186691649	-0.11258547	0.056872659	0.166284729	-0.002703793	-0.468875991	0.017561487	0.480526101	0.016415041	-0.022232699	-0.018350214	0.450723578
NCU09342.1	NA	NA	NA	NA	NA	NA	NA	NA	NA	NA	NA	NA	NA	NA	NA	NA	NA	NA	NA	NA
NCU09352.1	NA	0.285655627	-0.052924388	-0.183123279	0.051445824	NA	0.345463419	-0.255620761	-0.413525413	0.059127547	-0.045249777	0.544374982	0.138136034	NA	-0.081653663	NA	0.109370786	0.139015924	0.286338949	0.004290882
NCU09578.1	NA	NA	NA	NA	NA	NA	0.182923972	NA	0.441044147	NA	NA	NA	NA	NA	NA	0.123624772	NA	0.672556602	NA	NA
NCU09585.1	NA	NA	NA	NA	NA	NA	NA	NA	NA	NA	NA	NA	NA	NA	NA	NA	NA	NA	NA	NA
7nc225_020	NA	NA	NA	NA	NA	NA	NA	NA	NA	NA	NA	NA	NA	NA	NA	NA	NA	NA	NA	NA
7nc455_130	NA	0.032830867	0.254011967	0.078520704	-0.117660345	-0.270829962	0.298779585	0.423410064	-0.359754157	0.017728567	-0.05492702	0.043676355	0.423814965	-0.041663878	0.079920214	0.1675099	0.22945496	NA	-0.043293206	-0.025698436
NCU06102.1	NA	-0.237203956	NA	0.152450245	0.007870537	-0.10530108	-0.04293837	0.883296131	-0.22291948	-0.033905816	0.038797588	-0.243850603	0.518312911	0.463876916	0.174295535	-0.022182055	0.560540681	NA	-0.124221073	-0.112850385
NCU06110.1	YGR144W	0.600833725	0.8184019	0.570429369	-0.067465646	NA	0.602492072	0.668190941	0.952525235	NA	NA	0.39681193	0.816619259	0.249612918	NA	0.514999969	0.655515601	0.388778811	NA	NA
7nc509_050	NA	NA	0.624033897	NA	NA	NA	-0.088346584	NA	NA	-0.04689067	0.05847854	-0.224594634	0.467542969	NA	NA	-0.137397306	NA	-0.306676049	-0.182802795	-0.031879703
NCU02420.1	YER047C	NA	NA	0.067484213	-0.260410291	-0.364670149	-0.091957838	NA	-0.456169751	-0.10975604	0.083905618	NA	NA	-0.133996283	NA	0.323580495	0.443471378	NA	-0.223471118	0.051643652
NCU02405.1	NA	-0.024173554	0.320275405	-0.076641612	-0.252688638	-0.068172303	-0.05549399	0.620704405	0.010688733	0.152487268	-0.032008703	-0.149468815	0.102265214	0.272944914	0.13432354	NA	0.369895181	-0.271901151	-0.243875459	-0.093296636
NCU02316.1	NA	-0.049651196	NA	0.102463366	NA	-0.322514502	-0.105824799	NA	-0.461888435	-0.172161302	NA	-0.08435777	0.321120171	0.113953689	0.138846699	NA	0.421999848	-0.058113586	-0.274143106	-0.137913244
NCU02238.1	NA	NA	NA	-0.254321811	NA	NA	NA	NA	-0.39979843	NA	NA	NA	NA	NA	NA	NA	NA	NA	NA	NA
NCU02217.1	NA	-0.064408643	0.297439997	NA	0.073140895	0.075231081	-0.081803738	0.52422529	-0.274319594	0.13042975	0.285179505	-0.348658253	-0.08082167	0.072416089	0.390628859	-0.21086777	-0.185655239	-0.630755815	-0.264633717	-0.252096722
NCU05780.1	NA	-0.202278452	NA	-0.422317424	NA	NA	0.155891976	NA	-0.157344678	-0.174155352	-0.309186406	NA	0.74789473	NA	-0.224153195	-0.365455053	NA	NA	0.178582769	0.016238316
NCU05789.1	NA	-0.175104762	0.274835767	-0.490957459	-0.361966979	0.229908482	-0.065346154	1.033754483	-0.441177647	-0.066122589	0.501937163	-0.045756042	0.572044895	0.246556341	0.45876622	0.555840495	1.268704216	0.040412846	0.242343967	1.117192424
NCU05797.1	NA	-0.321919179	0.030435093	-0.447844543	NA	NA	-0.180367573	-0.297099699	-0.054403903	-0.088256116	NA	-0.64641441	0.126419076	0.301799777	-0.140149704	-0.120193187	0.184270531	NA	0.03186265	-0.018725356
NCU05878.1	NA	0.13377816	0.106236824	NA	-0.248753354	-0.307838926	0.353630824	0.06009754	-0.739245087	-0.073428647	0.153346117	0.629646676	0.392338873	0.174521232	0.228322989	0.695233646	0.232966023	-0.114030971	0.043705735	0.366636458
NCU05887.1	NA	NA	NA	NA	NA	NA	NA	NA	NA	NA	NA	NA	NA	NA	NA	NA	NA	NA	NA	NA
NCU05895.1	YCR017C	0.377441	-0.948313388	-0.015394128	-0.209931264	-0.23495846	0.219506326	-0.884638442	-0.392507632	-0.217211487	-0.166361492	0.08884532	-0.61667448	-0.215904496	-0.062703103	-0.033488501	-0.757261214	-0.331422594	-0.105667092	-0.391457208
NCU08187.1	NA	NA	NA	NA	NA	NA	NA	NA	NA	NA	NA	NA	NA	NA	NA	NA	NA	NA	NA	NA
NCU04569.1	YKL215C	0.566337689	-0.262202145	-0.345445212	-0.20451508	-0.107113934	0.650421253	-0.354355912	-0.735056563	-0.054810614	-0.182208883	0.039985289	-0.283195168	-0.307021058	0.096330433	0.262252624	-0.632033695	-0.525393679	-0.350259541	-0.229504592
NCU04576.1	NA	NA	NA	-0.439864794	NA	NA	NA	NA	-0.638216218	NA	NA	NA	NA	NA	NA	NA	NA	NA	NA	NA
NCU00765.1	NA	NA	NA	-0.018328601	NA	NA	NA	NA	0.556312616	NA	NA	NA	NA	NA	NA	NA	NA	NA	NA	NA
NCU03770.1	NA	0.103020078	0.165517761	-0.177709151	-0.364333994	0.307540466	0.273100963	0.70918041	-0.435893226	-0.089437857	0.663102273	0.454489025	0.285306229	0.037534402	0.674548523	0.585037131	0.725944759	-0.150983748	-0.341717015	0.740410158
NCU03762.1	NA	NA	NA	NA	NA	NA	NA	NA	NA	NA	NA	NA	NA	NA	NA	NA	NA	NA	NA	NA
NCU04135.1	NA	NA	NA	-0.309703776	NA	-0.199166944	NA	NA	-0.013917954	-0.245950587	-0.2273299	NA	NA	NA	-0.090886664	-0.263398351	NA	NA	-0.232236154	0.090724501
NCU04127.1	YDR086C	NA	0.400334706	0.009236032	0.052206735	0.269121195	0.074454801	0.499242144	-0.226619649	0.121421943	0.44950507	NA	0.313327622	NA	0.517957206	NA	0.376809771	-0.22798617	-0.162142664	0.359049895
NCU03329.1	NA	NA	NA	-0.160903114	NA	NA	NA	NA	NA	NA	NA	NA	NA	NA	NA	-0.378875568	NA	NA	-0.088387193	NA
NCU01181.1	NA	-0.14853179	0.397537078	0.089075139	-0.36853573	-0.246746994	-0.115154189	0.851788733	0.008206739	-0.285050407	-0.185878133	-0.354956219	0.239222159	-0.008648821	-0.317850426	-0.108021658	0.694648295	0.071946954	NA	0.190993235
NCU09464.1	NA	NA	NA	0.44372642	NA	NA	NA	NA	1.185936657	NA	NA	NA	NA	0.188896503	NA	NA	NA	NA	NA	NA
NCU09472.1	NA	NA	NA	NA	NA	NA	NA	NA	NA	NA	NA	NA	NA	NA	NA	NA	NA	NA	-0.685756884	NA
NCU01454.1	YGR031W	0.355600169	-1.352589765	-0.444348052	0.052930115	-0.119298642	0.53088408	-1.382478052	0.005117596	0.071600886	-0.435373024	-0.113317659	-0.713065695	-0.495028662	-0.464200648	-0.127934934	-1.098714356	-0.352578729	-0.388450134	-0.770988571
NCU01465.1	NA	-0.300344326	0.700849494	NA	-0.142844938	-0.206259769	-0.114154442	0.909571104	-0.09273824	-0.198779513	NA	NA	0.537529013	0.366886291	0.229507121	-0.314169879	0.851721393	0.082859292	0.024874681	0.186163318
NCU01472.1	NA	NA	NA	-1.555620629	NA	NA	NA	NA	NA	NA	NA	NA	NA	NA	NA	NA	NA	NA	NA	NA
NCU06727.1	YPR069C	0.141715085	0.29312032	-0.08852755	0.138363438	-0.10783015	0.08508368	0.363289072	-0.273294222	0.21304688	0.03133621	0.089600449	0.165988185	0.30075427	-0.097847114	0.060646868	0.005175461	-0.079257579	0.049713546	-0.404687828
NCU03641.1	NA	-0.223463206	NA	NA	NA	NA	-0.190361542	NA	NA	NA	NA	NA	NA	NA	NA	NA	NA	NA	-0.364156712	NA
NCU03632.1	YKL019W	0.062306405	-0.115969408	-0.407897509	-0.159082364	-0.033876996	0.110495249	-0.226835134	-0.349613649	-0.07939393	0.075146818	-0.072329796	-0.235664715	0.235516119	0.195372568	0.007086359	-0.278994646	-0.062037439	0.023440859	-0.054526762
NCU02693.1	YGL001C	0.012571618	NA	0.312649613	-0.106837771	-0.122745669	-0.00123017	NA	0.029793208	0.043990399	-0.037526113	-0.191462541	-0.449605269	-0.233603293	0.050834138	-0.037594519	-0.573148243	NA	-0.007608729	NA
NCU01317.1	YEL054C	0.104067383	-0.305960087	-0.054392488	0.006131307	0.252143713	0.234106248	-0.008995691	0.497431873	0.422133929	0.266647228	0.129317578	0.612200061	0.401924763	2.98E-05	0.227893189	0.635088714	0.492867056	0.225700584	0.26895891
NCU03505.1	NA	0.405173838	-0.064312992	-0.283618981	-0.186782242	NA	0.330398964	0.065207719	-0.313813274	0.008102144	0.168140084	0.533386134	0.188206199	0.163799543	NA	0.286055237	0.351119891	0.042800609	-0.05913294	0.001545757
NCU01995.1	NA	NA	NA	NA	NA	NA	NA	NA	NA	NA	NA	NA	NA	NA	NA	NA	NA	NA	NA	NA
NCU01985.1	YJR010W	0.288973118	0.116893408	-0.187138792	0.090604712	-0.119366198	0.339752619	0.050886485	-0.374373224	0.117345735	0.038985495	0.224574046	0.172519876	0.104425884	-0.045940845	0.390443046	-0.064994387	-0.087762337	-0.058037658	-0.259602088
NCU01977.1	NA	0.187355948	0.33372577	0.125479586	-0.191611415	-0.108862316	0.133423131	0.377658663	-0.232085421	-0.010589265	NA	0.033724441	0.477953692	0.100001706	-0.061096435	0.061547544	0.194307236	-0.092515356	0.027197423	0.067233922
NCU01647.1	NA	NA	NA	NA	NA	NA	0.244663236	0.215535451	-0.45179543	-0.180434319	0.019088359	NA	-0.156477903	NA	NA	0.09243015	0.233559359	0.015553938	-0.078141693	-0.128970051
NCU01655.1	NA	-0.017623357	-0.481255631	-0.205944078	-0.400460497	0.05312418	-0.074053805	-0.035981112	-0.10002594	0.061769328	0.444842093	0.040022798	-0.119709095	NA	0.464378482	0.073449164	0.253176561	-0.088862036	-0.387520705	0.561208457
b13m13_030	NA	NA	NA	NA	NA	NA	NA	NA	NA	NA	NA	NA	NA	NA	NA	NA	NA	NA	NA	NA
NCU01095.1	YBR293W	NA	NA	NA	NA	NA	NA	NA	NA	NA	NA	NA	NA	NA	NA	NA	NA	NA	NA	NA
NCU08905.1	NA	NA	NA	-0.268512088	-0.48326608	NA	NA	NA	0.554053109	NA	NA	NA	NA	NA	NA	NA	NA	NA	-0.35370292	NA
NCU08899.1	NA	-0.088845518	NA	0.291508077	-0.150474987	-0.048670634	0.020831738	1.033720915	-0.335988813	0.089302991	0.296077931	-0.322286666	0.340058925	-0.1964578	0.141289397	-0.09294749	0.40407794	NA	-0.480378092	-0.383317755
NCU06781.1	YMR215W	0.07817539	0.476076388	-0.238692067	-0.202721866	0.126918357	0.098365633	0.768570354	-0.18180693	0.111601033	0.463933466	0.39839809	0.685525236	0.138836803	0.668882492	0.371291122	0.67343818	0.085827653	-0.089462107	0.532805025
[truncated: 9,521 more rows]
