# Supplementary material for: Evolutionary Conservation and Diversification of Puf RNA Binding Proteins and Their mRNA Targets
Source: PLoS Biol. 2015 Nov 20;13(11):e1002307. doi: 10.1371/journal.pbio.1002307 (PMC4654594; doi:10.1371/journal.pbio.1002307)
Supplement: S11 Table — (TXT) [file pbio.1002307.s046.txt]

Species	Species_Order	Empirical_Permutation_pval	Hypergeometric_pval	Num_with_motif	Num_Orths_to_SacchPuf3	Fraction_with_motif	Min_pval_from_100_permutations
S.cerevisiae.fa	1	0	7.78E-180	206	277	0.74368231	2.01E-08
S.cerevisiaeRM11-1a.fa	2	0	2.62E-144	213	269	0.791821561	1.76E-09
S.paradoxus.fa	3	0	5.01E-144	174	258	0.674418605	5.71E-08
S.mikatae.fa	4	0	2.26E-129	198	241	0.821576763	6.27E-07
S.kudriavzevii.fa	5	0	6.62E-97	117	213	0.549295775	1.35E-09
S.bayanus.fa	6	0	6.54E-136	214	254	0.842519685	3.80E-10
C.glabrata.fa	7	0	4.73E-151	208	266	0.781954887	2.54E-08
S.castellii.fa	8	0	2.10E-125	190	265	0.716981132	1.27E-08
K.waltii.fa	9	0	2.83E-142	154	264	0.583333333	1.52E-08
S.kluyveri.fa	10	0	2.10E-187	192	271	0.708487085	1.15E-08
K.lactis.fa	11	0	4.44E-155	206	270	0.762962963	1.19E-09
E.gossypii.fa	12	0	2.80E-107	153	271	0.564575646	6.28E-09
C.albicansWO1.fa	13	0	4.15E-140	212	267	0.794007491	7.92E-09
C.albicansSC5314.fa	14	0	7.95E-148	217	269	0.80669145	3.88E-08
C.dubliniensis.fa	15	0	6.06E-155	212	272	0.779411765	1.22E-10
C.tropicalis.fa	16	0	5.73E-146	197	262	0.751908397	2.14E-07
L.elongisporus.fa	17	0	3.92E-93	186	260	0.715384615	4.93E-09
C.parapsilosis.fa	18	0	6.49E-137	182	266	0.684210526	1.26E-08
P.stipitis.fa	19	0	5.28E-176	239	264	0.90530303	1.57E-09
D.hansenii.fa	20	0	4.17E-146	226	263	0.859315589	8.00E-11
C.lusitaniae.fa	21	0	1.97E-170	209	266	0.785714286	1.75E-07
C.guilliermondii.fa	22	0	1.18E-157	188	254	0.74015748	2.33E-07
Y.lipolytica.fa	23	0	8.01E-126	210	246	0.853658537	2.27E-08
A.oligospora.fa	24	0	4.94E-82	145	209	0.693779904	1.32E-09
T.melanosporum.fa	25	0	2.81E-25	88	205	0.429268293	7.70E-09
T.tonsurans.fa	26	0	1.29E-41	120	236	0.508474576	5.21E-08
T.equinum.fa	27	0	1.42E-45	142	239	0.594142259	5.78E-08
T.rubrum.fa	28	0	7.23E-47	128	230	0.556521739	1.65E-08
A.benhamiae.fa	29	0	8.82E-36	75	200	0.375	5.24E-09
T.verrucosum.fa	30	0	8.23E-38	97	177	0.548022599	9.42E-09
M.gypseum.fa	31	0	5.26E-54	143	229	0.624454148	3.32E-08
M.canis.fa	32	0	7.69E-31	123	271	0.453874539	1.63E-08
C.immitis.fa	33	0	1.55E-37	144	241	0.597510373	1.41E-10
C.posadasii.fa	34	0	3.38E-38	106	215	0.493023256	1.77E-08
U.reesii.fa	35	0	5.58E-24	114	179	0.636871508	6.49E-07
H.capsulatum.fa	36	0	3.46E-19	103	176	0.585227273	3.32E-08
B.dermatitidis.fa	37	0	2.17E-19	142	195	0.728205128	7.53E-10
P.brasiliensis.fa	38	0	1.87E-18	140	189	0.740740741	1.67E-07
A.fumigatus.fa	39	0	2.46E-44	116	206	0.563106796	9.52E-10
N.fischeri.fa	40	0	1.29E-39	130	224	0.580357143	3.34E-09
A.clavatus.fa	41	0	2.81E-40	143	229	0.624454148	1.57E-08
A.niger.fa	42	0	1.50E-19	99	197	0.502538071	5.05E-07
A.nidulans.fa	43	0	3.56E-44	101	208	0.485576923	2.24E-09
A.terreus.fa	44	0	3.04E-38	95	189	0.502645503	1.85E-08
A.flavus.fa	45	0	3.95E-29	135	215	0.627906977	8.30E-09
A.oryzae.fa	46	0	2.06E-28	130	216	0.601851852	4.76E-08
M.fijiensis.fa	47	0	4.01E-21	82	218	0.376146789	9.59E-08
M.graminicola.fa	48	0	4.69E-20	105	212	0.495283019	3.10E-06
P.tritici-repentis.fa	49	0	9.30E-17	77	221	0.34841629	1.04E-09
S.nodorum.fa	50	0	1.63E-24	123	217	0.566820276	1.08E-07
B.cinerea.fa	51	0	3.02E-14	98	201	0.487562189	2.60E-07
S.sclerotiorum.fa	52	0	1.16E-13	104	184	0.565217391	6.63E-08
C.globosum.fa	53	0	2.07E-51	122	169	0.721893491	2.08E-10
P.anserina.fa	54	0	7.66E-51	140	202	0.693069307	4.49E-08
N.crassa.fa	55	0	1.19E-46	114	211	0.54028436	1.34E-08
N.tetrasperma.fa	56	0	5.30E-43	110	194	0.567010309	7.39E-08
N.discreta.fa	57	0	9.16E-34	97	190	0.510526316	1.97E-07
M.oryzae.fa	58	0	6.04E-56	140	214	0.654205607	9.23E-08
V.albo-atrum.fa	59	0	1.66E-51	107	179	0.597765363	3.53E-08
V.dahliae.fa	60	0	7.68E-55	113	201	0.562189055	1.04E-07
T.reesei.fa	61	0	9.46E-64	122	222	0.54954955	3.87E-09
T.virens.fa	62	0	1.83E-48	112	231	0.484848485	1.66E-10
T.atroviride.fa	63	0	2.34E-39	89	199	0.447236181	1.00E-08
N.haematococca.fa	64	0	7.52E-57	141	214	0.658878505	3.29E-08
F.graminearum.fa	65	0	3.33E-69	149	201	0.741293532	9.43E-10
F.oxysporum.fa	66	0	3.92E-60	137	193	0.70984456	5.04E-07
F.verticillioides.fa	67	0	2.49E-56	126	205	0.614634146	4.14E-09
S.japonicus.fa	68	0.24	2.63E-05	49	187	0.262032086	1.81E-10
S.cryophilus.fa	69	0.48	0.000474222	116	206	0.563106796	1.35E-07
S.octosporus.fa	70	0.51	0.002737559	91	200	0.455	9.58E-07
S.pombe.fa	71	0.15	1.76E-05	131	197	0.664974619	7.57E-09
C.neoformans.fa	72	0.11	4.63E-06	59	179	0.329608939	1.77E-09
C.cinerea.fa	73	0	7.30E-20	120	178	0.674157303	2.85E-10
L.bicolor.fa	74	0.01	2.33E-07	38	176	0.215909091	7.25E-08
U.maydis.fa	75	0	4.11E-10	30	141	0.212765957	8.51E-10
P.graminis.fa	76	0	8.79E-13	57	158	0.360759494	2.71E-08
R.oryzae.fa	77	0.11	7.72E-06	38	249	0.152610442	3.56E-07
A.macrogynus.fa	78	0.01	5.00E-09	199	347	0.573487032	2.08E-09
B.dendrobatidis.fa	79	0.09	2.88E-06	17	138	0.123188406	5.44E-09
S.punctatus.fa	80	0.31	0.000301943	62	175	0.354285714	3.13E-08
